# Supplementary material for: Global Expression Profiling of Low Temperature Induced Genes in the Chilling Tolerant Japonica Rice Jumli Marshi
Source: PLoS One. 2013 Dec 12;8(12):e81729. doi: 10.1371/journal.pone.0081729 (PMC3861252; doi:10.1371/journal.pone.0081729)
Supplement: Table S1 — Expression profiles (log2) of differentially expressed genes. (XLSX) [file pone.0081729.s004.xlsx]

## Sheet: Table S1
ID	logFC	AveExpr	t	P.Value	adj.P.Val	B	logFC	AveExpr	t	P.Value	adj.P.Val	B	logFC	AveExpr	t	P.Value	adj.P.Val	B	logFC	AveExpr	t	P.Value	adj.P.Val	B	logFC	AveExpr	t	P.Value	adj.P.Val	B	Avg B	Representative Public ID	UniGene ID	Alignments	Os_RAPDB_Locus	Entrez Gene	SwissProt	RefSeq Protein ID	RefSeq Transcript ID	Os_MSU_Locus	plantTFDB_id	family	symbol	alternative_name	name_en	recommended_gene_name	protein_name	Gene Ontology Biological Process	Gene Ontology Cellular Component
Os.5816.1.S1_at	7.57661	10.7506	62.1461	9.7e-13	1.69e-08	15.4419	10.0347	10.7506	82.3084	8.63e-14	1.5e-09	18.234	10.6435	10.7506	87.3021	5.2e-14	9.04e-10	19.351	10.9697	10.7506	89.9773	4.01e-14	6.97e-10	19.8422	11.3675	10.7506	93.2405	2.95e-14	5.13e-10	20.1866	18.6111	AY166833.1	Os.5816	chr9:20394742-20395694 (-) // 98.14 //	Os09g0522000	4347618	Q3T5N4 /// Q8GUW4	NP_001063710	NM_001070245	LOC_Os09g35010	Osj053009	ERF	OsDREB1B, ERF31, OsERF031		Dehydration-responsive element-binding protein 1B, Protein DREB1B	DEHYDRATION-RESPONSIVE ELEMENT-BINDING PROTEIN 1B	DEHYDRATION-RESPONSIVE ELEMENT-BINDING PROTEIN 1B	0006350 // transcription // inferred from electronic annotation /// 0006355 // regulation of transcription DNA-dependent // inferred from electronic annotation /// 0006950 // response to stress // inferred from electronic annotation /// 0045449 // regulation of transcription // inferred from electronic annotation	0005634 // nucleus // inferred from electronic annotation
Os.51078.1.S1_at	5.36937	8.67784	33.1962	2.12e-10	1.23e-06	13.2055	5.72324	8.67784	35.384	1.23e-10	3.96e-07	14.5612	6.34236	8.67784	39.2117	5.08e-11	1.44e-07	15.5697	7.60906	8.67784	47.0431	1.06e-11	3.14e-08	16.88	7.59408	8.67784	46.9505	1.08e-11	1.67e-08	16.9704	15.4374	AK106041.1	Os.51078	chr2:27647065-27648337 (+) // 100.0 //	Os02g0677300	4330306	B7E541 /// Q6EP77	NP_001047727	NM_001054262	LOC_Os02g45450	Osj020301	ERF	OsDREB1G, OsERF025		Dehydration-responsive element-binding protein 1G	DEHYDRATION-RESPONSIVE ELEMENT-BINDING PROTEIN 1G	DEHYDRATION-RESPONSIVE ELEMENT-BINDING PROTEIN 1G	0006350 // transcription // inferred from electronic annotation /// 0006355 // regulation of transcription DNA-dependent // inferred from electronic annotation /// 0006950 // response to stress // inferred from electronic annotation /// 0045449 // regulation of transcription // inferred from electronic annotation	0005634 // nucleus // inferred from electronic annotation
Os.14125.1.S1_at	5.63628	9.76833	33.1911	2.12e-10	1.23e-06	13.2048	8.92082	9.76833	52.5333	4.12e-12	3.58e-08	16.6871	9.42382	9.76833	55.4953	2.57e-12	2.23e-08	17.5752	9.88903	9.76833	58.2349	1.7e-12	1.48e-08	18.0723	9.67248	9.76833	56.9597	2.05e-12	1.19e-08	18.0986	16.7276	AY345233.1	Os.14125	chr9:20402916-20403850 (-) // 94.82 //	Os09g0522200	4347620	Q64MA1	NP_001063712	NM_001070247	LOC_Os09g35030	Osj045188	ERF	OsDREB1A, Os DREB1A, CBF3, ERF24, OsERF024		Dehydration-responsive element-binding protein 1A, Protein DREB1A, Protein C-repeat-binding factor 3	DEHYDRATION-RESPONSIVE ELEMENT-BINDING PROTEIN 1A	DEHYDRATION-RESPONSIVE ELEMENT-BINDING PROTEIN 1A	0006350 // transcription // inferred from electronic annotation /// 0006355 // regulation of transcription DNA-dependent // inferred from electronic annotation /// 0006950 // response to stress // inferred from electronic annotation /// 0045449 // regulation of transcription // inferred from electronic annotation	0005634 // nucleus // inferred from electronic annotation
Os.9923.1.S1_s_at	2.94074	12.6653	25.2539	2.19e-09	7.73e-06	11.6754	3.89883	12.6653	33.4817	1.97e-10	4.37e-07	14.2085	4.49789	12.6653	38.6262	5.78e-11	1.44e-07	15.4709	5.36906	12.6653	46.1075	1.26e-11	3.14e-08	16.7572	5.42645	12.6653	46.6003	1.15e-11	1.67e-08	16.9234	15.0071	AK120087.1	Os.9923	chr3:4247885-4248892 (+) // 98.34 //	Os03g0181100	4331834	Q10QW3	NP_001049168	NM_001055703	LOC_Os03g08330			OsJAZ4		Jasmonate ZIM-domain protein 4	JASMONATE ZIM-DOMAIN PROTEIN 4	JASMONATE ZIM-DOMAIN PROTEIN 4	---	---
Os.140.3.S1_x_at	4.6833	9.20091	25.2093	2.22e-09	7.73e-06	11.6644	5.84246	9.20091	31.4489	3.36e-10	4.87e-07	13.794	6.53067	9.20091	35.1534	1.3e-10	2.17e-07	14.8325	7.62934	9.20091	41.0673	3.41e-11	5.94e-08	16.0159	7.00171	9.20091	37.6889	7.13e-11	5.91e-08	15.4959	14.3606	AK111712.1	Os.140	chr4:34795489-34796708 (+) // 99.91 //	Os04g0684900	4337457	P93415 /// Q0J8W0 /// Q7XPU5	NP_001054313	NM_001060848	LOC_Os04g58810								---	0005634 // nucleus // inferred from electronic annotation
Os.7902.1.S1_at	4.16381	12.7874	24.6222	2.72e-09	7.87e-06	11.5173	5.61817	12.7874	33.2224	2.1e-10	4.37e-07	14.1579	6.00707	12.7874	35.5221	1.18e-10	2.17e-07	14.9049	6.08896	12.7874	36.0064	1.06e-10	1.08e-07	15.1095	6.05701	12.7874	35.8174	1.1e-10	7.16e-08	15.1284	14.1636	AK111852.1	Os.7902	chr6:28482813-28483495 (+) // 99.71 //	Os06g0683400	4341871	Q655G7	NP_001058389	NM_001064924	LOC_Os06g46950								---	---
Os.3808.4.S1_x_at	5.10138	11.1211	23.7653	3.67e-09	8.82e-06	11.292	6.90665	11.1211	32.1753	2.77e-10	4.37e-07	13.9469	7.34707	11.1211	34.2271	1.63e-10	2.36e-07	14.6455	7.93184	11.1211	36.9513	8.45e-11	9.19e-08	15.2931	8.96924	11.1211	41.7841	2.94e-11	3.2e-08	16.2117	14.2778	AK105323.1	Os.3808	chr1:4644790-4647142 (+) // 99.95 //	Os01g0186900	4325662	B7EXU7	NP_001042247	NM_001048782	LOC_Os01g09220								---	---
Os.12145.1.S1_at	3.38115	10.7613	23.1637	4.57e-09	8.82e-06	11.1259	5.48553	10.7613	37.5805	7.31e-11	3.96e-07	14.9309	6.28324	10.7613	43.0455	2.28e-11	1.08e-07	16.161	7.44161	10.7613	50.9813	5.33e-12	3.09e-08	17.3537	8.45693	10.7613	57.9371	1.77e-12	1.19e-08	18.1897	15.5522	AK067007.1	---	chr2:28989847-28992597 (+) // 98.51 //	Os02g0703600	9269675	---	NP_001173131	NM_001186202	LOC_Os02g47470			OsABA8OX1, CYP707A5, ABA8ox1, OsABA8ox1		Abscisic acid 8'-hydroxylase 1, ABA 8'-hydroxylase 1 ; Cytochrome P450 707A5, ABA 8'-hydroxylase1	ABA-8'-HYDROXYLASE 1	ABA-8'-HYDROXYLASE 1	---	---
Os.12032.1.S1_at	3.24885	10.9681	21.8036	7.63e-09	1.21e-05	10.724	3.46791	10.9681	23.2737	4.39e-09	2.64e-06	11.6103	4.04699	10.9681	27.16	1.18e-09	6.82e-07	12.9277	5.19838	10.9681	34.8873	1.38e-10	1.2e-07	14.8825	5.78458	10.9681	38.8214	5.53e-11	5.07e-08	15.7054	13.17	AK058773.1	Os.12032	chr2:4543555-4544980 (+) // 99.75 //	Os02g0181300	4328512	Q6IEL0 /// Q6QHD1	NP_001046094	NM_001052629	LOC_Os02g08440	Osj000115	WRKY	OsWRKY71		Rice WRKY gene71, Rice WRKY gene 71, Transcription factor WRKY71	WRKY GENE 71	TRANSCRIPTION FACTOR WRKY71	0006350 // transcription // inferred from electronic annotation /// 0006952 // defense response // inferred from mutant phenotype /// 0009685 // gibberellin metabolic process // inferred from expression pattern /// 0045449 // regulation of transcription // inferred from direct assay /// 0045449 // regulation of transcription // inferred from electronic annotation	0005634 // nucleus // inferred from direct assay /// 0005634 // nucleus // inferred from electronic annotation
Os.27807.1.S1_at	2.44548	11.4756	21.2152	9.63e-09	1.4e-05	10.5381	3.7162	11.4756	32.2392	2.72e-10	4.37e-07	13.9601	4.7861	11.4756	41.5208	3.11e-11	1.08e-07	15.9367	5.4541	11.4756	47.3159	1.01e-11	3.14e-08	16.915	6.25797	11.4756	54.2897	3.1e-12	1.35e-08	17.8342	15.0368	D64038.1	Os.27807	chr3:469332-470073 (+) // 99.73 //	Os03g0107700	4331332	B8ALE0 /// P93406 /// Q10SY2	NP_001048695	NM_001055230	LOC_Os03g01740			Orysa; EL2			D-TYPE CYCLIN-INTERACTING PROTEIN	D-TYPE CYCLIN-INTERACTING PROTEIN	---	---
Os.49634.1.S1_at	4.05415	7.76433	20.5746	1.25e-08	1.52e-05	10.3266	6.88378	7.76433	34.9349	1.37e-10	3.96e-07	14.4808	6.4729	7.76433	32.8497	2.32e-10	2.53e-07	14.353	6.70271	7.76433	34.016	1.72e-10	1.42e-07	14.6983	5.96785	7.76433	30.2866	4.64e-10	1.23e-07	13.86	13.5437	AK120226.1	Os.49634	chr1:31980888-31981755 (+) // 99.66 //	Os01g0760000	4325617	Q0JJ50	NP_001044314	NM_001050849	LOC_Os01g55510								0007017 // microtubule-based process // inferred from electronic annotation	0005875 // microtubule associated complex // inferred from electronic annotation
Os.10162.1.S1_at	3.39159	10.9989	20.4521	1.31e-08	1.52e-05	10.285	3.84038	10.9989	23.1584	4.57e-09	2.64e-06	11.5719	3.46717	10.9989	20.9079	1.09e-08	2.79e-06	10.8171	3.73908	10.9989	22.5475	5.74e-09	1.37e-06	11.4546	4.46959	10.9989	26.9527	1.26e-09	2.21e-07	12.9329	11.4123	AK119688.1	Os.10162	chr1:16129488-16130312 (+) // 99.64 //	Os01g0384800	4325431	A2WQB8 /// Q5VNY3	NP_001043098	NM_001049633	LOC_Os01g28790								---	---
Os.38806.1.A1_x_at	3.47823	10.5587	19.9989	1.59e-08	1.73e-05	10.128	4.65142	10.5587	26.7444	1.34e-09	1.56e-06	12.6546	5.12731	10.5587	29.4807	5.84e-10	4.07e-07	13.5555	5.35997	10.5587	30.8184	4e-10	2.48e-07	13.9597	5.36881	10.5587	30.8693	3.94e-10	1.21e-07	14.0083	12.8612	CB966394	Os.38806	chr6:1783323-1783818 (+) // 94.0 //	Os06g0133400	4340022	A2Y8X4 /// Q84ZY5	NP_001056708	NM_001063243	LOC_Os06g04230								---	---
Os.7912.1.S1_at	2.2004	12.832	19.6545	1.84e-08	1.88e-05	10.0052	2.58589	12.832	23.0978	4.68e-09	2.64e-06	11.5517	2.8634	12.832	25.5766	1.96e-09	9.49e-07	12.4565	3.25759	12.832	29.0976	6.53e-10	2.99e-07	13.5166	3.6248	12.832	32.3776	2.62e-10	1.06e-07	14.3749	12.381	AF332876.1	Os.7912	chr3:31597833-31599092 (-) // 99.68 //	Os03g0764100	4334213	A2XM96 /// Q7G7I8 /// Q9AXE9	NP_001051366	NM_001057901	LOC_Os03g55540	Osj051449	C2H2						---	0005622 // intracellular // inferred from electronic annotation
Os.46849.1.S1_at	4.93241	7.28152	18.6187	2.9e-08	2.66e-05	9.61658	4.6587	7.28152	17.5855	4.7e-08	1.37e-05	9.36424	5.68097	7.28152	21.4443	8.79e-09	2.38e-06	11.0274	6.98852	7.28152	26.38	1.51e-09	5.71e-07	12.7407	6.46225	7.28152	24.3934	2.94e-09	3.8e-07	12.1156	10.9729	AK107854.1	Os.46849	chr10:12959994-12960821 (-) // 100.0 //	Os10g0391400	4348531	Q7XEZ6	NP_001064511	NM_001071046	LOC_Os10g25230								---	---
Os.14105.1.S1_at	4.17703	8.88631	17.8718	4.1e-08	3.4e-05	9.31709	5.63249	8.88631	24.0991	3.26e-09	2.43e-06	11.8772	7.10925	8.88631	30.4176	4.47e-10	3.54e-07	13.7898	8.69471	8.88631	37.2012	7.98e-11	9.19e-08	15.3405	8.5178	8.88631	36.4442	9.51e-11	6.89e-08	15.2546	13.1159	AK106404.1	Os.14105	chr11:2386353-2388224 (-) // 99.63 //	Os11g0151400	4349792	B8BJ47 /// Q53PZ7	NP_001065766	NM_001072298	LOC_Os11g05380								0055114 // oxidation reduction // inferred from electronic annotation	---
Os.37713.1.S1_at	-3.00801	5.53266	-17.7685	4.3e-08	3.4e-05	9.27431	-4.33367	5.53266	-25.5992	1.95e-09	2.12e-06	12.3319	-5.5045	5.53266	-32.5154	2.53e-10	2.53e-07	14.2792	-5.02451	5.53266	-29.6801	5.52e-10	2.86e-07	13.6705	-6.24614	5.53266	-36.8963	8.56e-11	6.47e-08	15.3437	12.9799	AK070051.1	Os.57555	chr7:23356804-23358449 (+) // 99.64 //	Os07g0577600	4343709	A6N1I1 /// O22383 /// Q6ZL95	NP_001060090	NM_001066625	LOC_Os07g38960								0009765 // photosynthesis light harvesting // inferred from electronic annotation /// 0015979 // photosynthesis // inferred from electronic annotation	0009507 // chloroplast // inferred from electronic annotation /// 0016020 // membrane // inferred from electronic annotation
Os.12240.1.S1_at	2.54208	11.1027	17.4398	5.04e-08	3.81e-05	9.13595	5.22839	11.1027	35.8692	1.09e-10	3.96e-07	14.6462	6.14176	11.1027	42.1353	2.74e-11	1.08e-07	16.0287	6.79532	11.1027	46.619	1.15e-11	3.14e-08	16.8249	7.18798	11.1027	49.3129	7.09e-12	1.67e-08	17.2729	14.7817	AK063605.1	Os.12240	chr2:31834557-31835899 (-) // 99.7 //	Os02g0756800	4330780	Q0DXF4	NP_001048170	NM_001054705	LOC_Os02g52010								---	---
Os.26511.1.S1_at	2.62137	9.97264	17.1906	5.68e-08	3.97e-05	9.02865	3.52036	9.97264	23.086	4.7e-09	2.64e-06	11.5478	3.46403	9.97264	22.7166	5.39e-09	1.91e-06	11.5017	4.4669	9.97264	29.2933	6.17e-10	2.98e-07	13.5688	6.0341	9.97264	39.5708	4.7e-11	4.54e-08	15.839	12.2972	AK073181.1	Os.26511	chr4:29280748-29281890 (-) // 99.21 //	Os04g0583200	4336775	Q7XUD3	NP_001053662	NM_001060197	LOC_Os04g49370								---	---
Os.10126.1.S1_at	2.94736	11.4757	17.1141	5.9e-08	3.97e-05	8.99533	3.73572	11.4757	21.6918	7.97e-09	3.65e-06	11.0616	4.38586	11.4757	25.4669	2.04e-09	9.58e-07	12.4224	4.40942	11.4757	25.6037	1.95e-09	6.91e-07	12.4999	4.90626	11.4757	28.4886	7.83e-10	1.66e-07	13.3776	11.6714	BI806177	Os.91684	chr9:14634344-14635219 (-) // 99.54 //	Os09g0412300	4347039	---	NP_001063156	NM_001069691	LOC_Os09g24580								---	---
Os.1182.1.S1_x_at	2.05731	7.99043	16.9884	6.28e-08	3.97e-05	8.94006	2.91492	7.99043	24.0701	3.29e-09	2.43e-06	11.868	1.95569	7.99043	16.1492	9.6e-08	1.18e-05	8.62474	2.40385	7.99043	19.8499	1.69e-08	2.6e-06	10.3797	3.62366	7.99043	29.9226	5.15e-10	1.3e-07	13.7655	10.7156	BI807193	Os.1182	chr1:1222099-1222878 (-) // 99.61 //	Os01g0121600	4326044	---	NP_001041877	NM_001048412	LOC_Os01g03144								---	---
Os.32366.1.S1_at	3.64857	7.89752	16.8747	6.64e-08	3.97e-05	8.88966	5.16899	7.89752	23.9067	3.49e-09	2.43e-06	11.8161	6.03058	7.89752	27.8916	9.38e-10	6.12e-07	13.1333	7.55973	7.89752	34.9639	1.36e-10	1.2e-07	14.8984	7.19746	7.89752	33.2884	2.07e-10	1.04e-07	14.5851	12.6645	AK105196.1	Os.14226	chr1:28945684-28947000 (-) // 100.0 //	Os01g0699600	4326920	Q0JK34	NP_001043980	NM_001050515	LOC_Os01g50420								0006468 // protein phosphorylation // inferred from electronic annotation	0005739 // mitochondrion // inferred from reviewed computational analysis
Os.29056.1.S2_at	2.37266	6.75121	16.8497	6.73e-08	3.97e-05	8.87851	3.46118	6.75121	24.5799	2.76e-09	2.28e-06	12.0271	3.92176	6.75121	27.8508	9.5e-10	6.12e-07	13.122	3.95854	6.75121	28.112	8.77e-10	3.76e-07	13.2467	4.26606	6.75121	30.2958	4.63e-10	1.23e-07	13.8624	12.2273	AK110782.1	Os.81626	chr1:20440904-20444781 (+) // 92.78 // /// chr1:33556551-33558072 (+) // 51.08 // /// chr10:10794649-10797498 (+) // 95.68 // /// chr12:5635024-5637816 (+) // 93.53 // /// chrC|11562:58723-61570 (+) // 95.89 // /// chr1:38269551-38272182 (-) // 88.64 // /// chr2:14255430-14258274 (-) // 95.55 // /// chr6:23580183-23583031 (-) // 95.21 // /// chr8:9280827-9283597 (-) // 93.02 //	Os01g0881700	4324991	Q0JH62	NP_001045002	NM_001051537									0015979 // photosynthesis // inferred from electronic annotation	0031361 // integral to thylakoid membrane // inferred from electronic annotation
Os.55386.1.A1_at	3.93884	10.6515	16.8404	6.76e-08	3.97e-05	8.87437	5.10626	10.6515	21.8317	7.55e-09	3.6e-06	11.1122	5.58425	10.6515	23.8753	3.53e-09	1.43e-06	11.9059	6.03336	10.6515	25.7955	1.83e-09	6.62e-07	12.5602	6.58743	10.6515	28.1644	8.63e-10	1.71e-07	13.2863	11.5478	AK107989.1	Os.55386	chr10:22141981-22142794 (+) // 99.51 //	Os10g0562900	4349395	Q7X649	NP_001065396	NM_001071928	LOC_Os10g41330	Osj011344	ERF						0006350 // transcription // inferred from electronic annotation /// 0006355 // regulation of transcription DNA-dependent // inferred from electronic annotation /// 0045449 // regulation of transcription // inferred from electronic annotation	0005634 // nucleus // inferred from electronic annotation
Os.15284.1.S1_at	2.88883	10.2569	16.7517	7.06e-08	3.97e-05	8.8346	3.46049	10.2569	20.0667	1.54e-08	5.96e-06	10.4415	3.21012	10.2569	18.6148	2.91e-08	5.32e-06	9.84048	4.06853	10.2569	23.5926	3.91e-09	1.09e-06	11.8307	4.25869	10.2569	24.6953	2.65e-09	3.57e-07	12.2174	10.6329	AK059307.1	Os.15284	chr7:28847881-28851244 (-) // 99.65 //	Os07g0680600	4344298	Q7XHX2	NP_001060647	NM_001067182	LOC_Os07g48280								---	---
Os.25952.1.S1_at	3.35463	8.25016	16.7459	7.08e-08	3.97e-05	8.83199	4.44803	8.25016	22.204	6.54e-09	3.35e-06	11.2449	4.52665	8.25016	22.5965	5.64e-09	1.92e-06	11.4583	5.55685	8.25016	27.7391	9.83e-10	4.07e-07	13.1412	7.1534	8.25016	35.7089	1.13e-10	7.16e-08	15.1063	11.9565	AU086025	Os.37909	chr5:16121029-16121348 (-) // 97.54 //	Os05g0344200	4338477	Q5W6M4	NP_001055253	NM_001061788	LOC_Os05g27780								---	---
Os.51923.1.S1_at	4.04801	7.05242	16.2437	9.14e-08	4.76e-05	8.60145	3.66754	7.05242	14.7169	2.08e-07	4.17e-05	7.87288	5.11793	7.05242	20.537	1.27e-08	2.95e-06	10.6679	7.31771	7.05242	29.3641	6.04e-10	2.98e-07	13.5876	7.22282	7.05242	28.9834	6.76e-10	1.47e-07	13.5143	10.8488	AK064287.1	Os.51923	chr12:2466930-2468702 (-) // 100.0 //	Os12g0150200	4351514	Q2QXN4	NP_001066166	NM_001072698	LOC_Os12g05440								0055114 // oxidation reduction // inferred from electronic annotation	---
Os.36767.1.S1_at	2.19503	12.412	16.211	9.3e-08	4.76e-05	8.58616	3.15772	12.412	23.3208	4.31e-09	2.64e-06	11.6258	3.36982	12.412	24.8872	2.48e-09	1.08e-06	12.2392	4.24156	12.412	31.3254	3.48e-10	2.24e-07	14.0838	4.75169	12.412	35.0928	1.32e-10	7.63e-08	14.9785	12.3027	AK062711.1	Os.36767	chr1:1930015-1932141 (-) // 99.19 //	Os01g0135700	4325693	B7E7S4 /// Q5ZCK5	NP_001041950	NM_001048485	LOC_Os01g04330								---	---
OsAffx.14373.1.S1_s_at	3.14143	11.7285	16.1308	9.69e-08	4.82e-05	8.54839	3.57819	11.7285	18.3735	3.25e-08	1.08e-05	9.72526	3.70212	11.7285	19.0099	2.44e-08	4.68e-06	10.0184	3.88995	11.7285	19.9744	1.6e-08	2.56e-06	10.4329	4.55308	11.7285	23.3795	4.22e-09	4.65e-07	11.7622	10.0974	9632.m05041	Os.59032	chr4:30754056-30755150 (+) // 100.0 //	Os04g0610400	4336947	---	NP_001053829	NM_001060364	LOC_Os04g52090	Osj025865	ERF						---	---
OsAffx.12910.1.S1_at	2.16105	9.26241	15.6062	1.28e-07	6.18e-05	8.29522	2.80646	9.26241	20.267	1.42e-08	5.61e-06	10.5213	2.56907	9.26241	18.5527	2.99e-08	5.36e-06	9.8121	3.00433	9.26241	21.696	7.96e-09	1.66e-06	11.1323	4.47032	9.26241	32.2827	2.69e-10	1.06e-07	14.3525	10.8227	9631.m01785	Os.20526	chr3:10162487-10164409 (+) // 100.0 //	Os03g0292100	4332509	Q10MX1	NP_001049802	NM_001056337	LOC_Os03g18150								0006470 // protein dephosphorylation // inferred from electronic annotation	0008287 // protein serine/threonine phosphatase complex // inferred from electronic annotation /// 0009536 // plastid // inferred from reviewed computational analysis /// 0016020 // membrane // inferred from electronic annotation /// 0016021 // integral to membrane // inferred from electronic annotation
Os.5044.1.S1_at	3.19528	8.24784	15.4927	1.36e-07	6.39e-05	8.23905	3.63255	8.24784	17.6129	4.63e-08	1.37e-05	9.3771	4.59939	8.24784	22.3007	6.3e-09	2e-06	11.3502	6.0121	8.24784	29.1504	6.43e-10	2.99e-07	13.5308	5.03567	8.24784	24.416	2.92e-09	3.8e-07	12.1233	10.9241	AK071585.1	Os.5044	chr1:28938606-28939964 (-) // 99.93 //	Os01g0699500	4326919	Q0JK35	NP_001043979	NM_001050514	LOC_Os01g50410								0006468 // protein phosphorylation // inferred from electronic annotation	---
Os.20206.1.S1_at	3.81554	9.41674	15.2434	1.56e-07	7.12e-05	8.11379	3.99116	9.41674	15.945	1.07e-07	2.54e-05	8.54834	3.94017	9.41674	15.7413	1.19e-07	1.37e-05	8.40408	5.41953	9.41674	21.6515	8.1e-09	1.66e-06	11.1151	7.5009	9.41674	29.9668	5.08e-10	1.3e-07	13.777	9.99167	AK062480.1	Os.81029	chr2:25147411-25148396 (-) // 99.8 //	Os02g0629000	4330048	Q6K219	NP_001047490	NM_001054025	LOC_Os02g41840								---	---
Os.30568.1.S1_at	3.3454	7.79888	15.1595	1.63e-07	7.26e-05	8.07104	2.8997	7.79888	13.1398	5.33e-07	8.67e-05	6.90989	3.37116	7.79888	15.2762	1.53e-07	1.61e-05	8.14487	4.42527	7.79888	20.0529	1.55e-08	2.53e-06	10.4663	4.63744	7.79888	21.0143	1.04e-08	7.6e-07	10.8615	8.89071	AK108657.1	Os.30568	chr1:35061694-35063429 (+) // 100.0 //	Os01g0821600	4327611	Q5FZT4 /// Q8RV01	NP_001044648	NM_001051183	LOC_Os01g60640	Osj056192	WRKY	OsWRKY21		Rice WRKY gene21	RICE WRKY GENE21	TRANSCRIPTION FACTOR WRKY21	0006350 // transcription // inferred from electronic annotation /// 0045449 // regulation of transcription // inferred from electronic annotation	0005634 // nucleus // inferred from electronic annotation
Os.18922.2.S1_at	3.85041	10.1575	14.5928	2.24e-07	9.65e-05	7.77451	4.56054	10.1575	17.2841	5.43e-08	1.41e-05	9.22111	4.5039	10.1575	17.0694	6.03e-08	8.03e-06	9.10114	5.22491	10.1575	19.802	1.73e-08	2.63e-06	10.359	6.22432	10.1575	23.5897	3.91e-09	4.42e-07	11.837	9.65855	AK062671.1	Os.18922	chr1:42073086-42073823 (-) // 99.46 //	Os01g0955100	4325408	B3GQ31 /// B7E7Q9 /// Q8RYK0	NP_001045436	NM_001051971	LOC_Os01g72530								---	---
OsAffx.24612.1.S1_at	2.31478	12.0382	14.5645	2.27e-07	9.65e-05	7.75934	3.28664	12.0382	20.6794	1.2e-08	4.84e-06	10.6825	2.85798	12.0382	17.9823	3.89e-08	6.45e-06	9.54652	3.37512	12.0382	21.2361	9.55e-09	1.89e-06	10.952	2.64121	12.0382	16.6184	7.55e-08	2.6e-06	8.83296	9.55467	9630.m03570	Os.61639	chr2:22547520-22548356 (-) // 98.84 //	Os02g0584800	4329803	Q6YY33	NP_001047262	NM_001053797	LOC_Os02g37300								0030001 // metal ion transport // inferred from electronic annotation	---
Os.37849.1.A1_at	2.87357	7.18337	14.4471	2.43e-07	9.66e-05	7.696	4.41832	7.18337	22.2134	6.52e-09	3.35e-06	11.2482	4.31286	7.18337	21.6833	8e-09	2.24e-06	11.119	4.03116	7.18337	20.267	1.42e-08	2.42e-06	10.5566	4.34474	7.18337	21.8435	7.52e-09	6.31e-07	11.1902	10.362	AK068289.1	Os.37849	chr5:1000218-1002737 (-) // 96.99 //	Os05g0119300	4337638	Q0DL76 /// Q6V8K5	NP_001054483	NM_001061018	LOC_Os05g02780								---	---
Os.49619.1.S1_at	2.50624	10.169	14.4448	2.44e-07	9.66e-05	7.69473	4.34543	10.169	25.0449	2.35e-09	2.15e-06	12.1683	4.55595	10.169	26.2583	1.57e-09	8.4e-07	12.664	6.05363	10.169	34.8902	1.38e-10	1.2e-07	14.8832	5.65099	10.169	32.5696	2.49e-10	1.06e-07	14.4199	12.366	AK120551.1	Os.49619	chr3:11324811-11326940 (-) // 99.03 //	Os03g0315400	4332651	Q10MB4	NP_001049937	NM_001056472	LOC_Os03g20090	Osj018829	MYB						0045449 // regulation of transcription // inferred from electronic annotation	0005634 // nucleus // inferred from electronic annotation
Os.37067.1.S1_at	3.02591	7.38914	14.3558	2.56e-07	9.91e-05	7.64628	3.47611	7.38914	16.4916	8.05e-08	2e-05	8.83049	4.51407	7.38914	21.416	8.89e-09	2.38e-06	11.0164	6.26931	7.38914	29.7434	5.42e-10	2.86e-07	13.687	7.89012	7.38914	37.4329	7.56e-11	5.98e-08	15.4473	11.3255	AK061038.1	Os.37067	chr10:20135824-20138018 (+) // 99.85 //	Os10g0521900	4349148	Q0IWA7 /// Q109D9	NP_001065094	NM_001071629	LOC_Os10g37760								---	0016020 // membrane // inferred from reviewed computational analysis /// 0016021 // integral to membrane // inferred from electronic annotation
Os.23103.1.S1_at	2.13412	11.1897	14.269	2.7e-07	0.000101346	7.59871	2.87332	11.1897	19.2114	2.23e-08	7.91e-06	10.0893	2.98388	11.1897	19.9506	1.62e-08	3.35e-06	10.4254	3.40273	11.1897	22.7511	5.32e-09	1.36e-06	11.5295	2.94007	11.1897	19.6577	1.84e-08	1.09e-06	10.2901	9.9866	AK111755.1	Os.23103	chr5:24381514-24382607 (-) // 99.91 //	Os05g0497300	4339209	A2Y646 /// C6F1P9 /// Q6J832 /// Q75K82	NP_001055942	NM_001062477	LOC_Os05g41780	Osj054514	ERF						0006350 // transcription // inferred from electronic annotation /// 0006355 // regulation of transcription DNA-dependent // inferred from electronic annotation /// 0045449 // regulation of transcription // inferred from electronic annotation	0005634 // nucleus // inferred from electronic annotation
Os.11365.1.S1_at	2.68845	9.24175	14.2421	2.74e-07	0.000101346	7.58389	2.5847	9.24175	13.6925	3.79e-07	6.74e-05	7.2607	3.37729	9.24175	17.8913	4.06e-08	6.67e-06	9.50325	4.96109	9.24175	26.2815	1.56e-09	5.77e-07	12.7107	5.71053	9.24175	30.2517	4.69e-10	1.23e-07	13.851	10.1819	AY579411.1	Os.11365	chr2:31961935-31964157 (+) // 100.0 //	Os02g0759400	4330793	Q6PU50	NP_001048181	NM_001054716	LOC_Os02g52210								---	---
Os.26695.1.S1_at	2.83127	11.8862	14.131	2.92e-07	0.000103739	7.52232	3.63552	11.8862	18.1451	3.61e-08	1.12e-05	9.62251	4.8639	11.8862	24.276	3.06e-09	1.3e-06	12.04	5.99933	11.8862	29.943	5.12e-10	2.86e-07	13.7386	6.70212	11.8862	33.4507	1.98e-10	1.04e-07	14.6217	11.509	AY596808.1	Os.26695	chr3:34158969-34160414 (+) // 99.7 //	Os03g0815100	4334553	Q27JE5 /// Q75HE5	NP_001051682	NM_001058217	LOC_Os03g60080	Osj047462	NAC						0045449 // regulation of transcription // inferred from electronic annotation	---
Os.11354.1.S1_at	2.37463	10.3662	14.0053	3.15e-07	0.00010949	7.45192	3.96159	10.3662	23.365	4.24e-09	2.64e-06	11.6404	5.20589	10.3662	30.7037	4.13e-10	3.42e-07	13.8594	6.76754	10.3662	39.9141	4.36e-11	6.03e-08	15.8252	7.96747	10.3662	46.9912	1.07e-11	1.67e-08	16.9759	13.1506	AF443603.1	Os.11354	chr4:30297006-30298370 (-) // 94.75 //	Os04g0604300	4336904	Q0JAD6 /// Q8W4U8	NP_001053787	NM_001060322	LOC_Os04g51460								0005975 // carbohydrate metabolic process // inferred from electronic annotation /// 0006073 // cellular glucan metabolic process // inferred from electronic annotation	0005618 // cell wall // inferred from electronic annotation /// 0016023 // cytoplasmic membrane-bounded vesicle // inferred from reviewed computational analysis /// 0048046 // apoplast // inferred from electronic annotation
Os.24338.1.A1_at	1.66068	6.7648	13.6969	3.79e-07	0.000126616	7.27599	2.90967	6.7648	23.9982	3.38e-09	2.43e-06	11.8452	2.51944	6.7648	20.7797	1.15e-08	2.85e-06	10.7659	2.27316	6.7648	18.7484	2.74e-08	3.55e-06	9.89118	3.21001	6.7648	26.4753	1.46e-09	2.45e-07	12.788	10.5132	AK111667.1	Os.11316	chr1:39543726-39544990 (+) // 99.61 //	Os01g0908200	4324985	Q8L3R7	NP_001045141	NM_001051676	LOC_Os01g68020								0006355 // regulation of transcription DNA-dependent // inferred from electronic annotation	0005634 // nucleus // inferred from electronic annotation
Os.7028.1.S1_at	1.88285	10.8094	13.5372	4.17e-07	0.000136887	7.18307	2.54361	10.8094	18.2878	3.38e-08	1.09e-05	9.68689	2.37529	10.8094	17.0776	6.01e-08	8.03e-06	9.10525	2.38943	10.8094	17.1793	5.72e-08	6.14e-06	9.13708	2.19491	10.8094	15.7808	1.16e-07	3.43e-06	8.38045	8.69855	AK099314.1	Os.7028	chr2:27801191-27802223 (-) // 99.81 //	Os02g0681200	4330324	Q6EPN1	NP_001047745	NM_001054280	LOC_Os02g45710								---	---
OsAffx.12799.1.S1_s_at	2.86966	7.98816	13.3797	4.59e-07	0.000147999	7.09016	2.53453	7.98816	11.8172	1.27e-06	0.000174614	6.00462	2.2202	7.98816	10.3516	3.73e-06	0.000119922	4.77104	2.87601	7.98816	13.4093	4.51e-07	2.68e-05	6.97557	3.25765	7.98816	15.1887	1.6e-07	4.21e-06	8.04517	6.57731	9631.m00866	Os.20162	chr3:4779245-4780557 (-) // 100.0 //	Os03g0191900	4331910	Q10QM1	NP_001049235	NM_001055770	LOC_Os03g09170	Osj032833	ERF						0006350 // transcription // inferred from electronic annotation /// 0006355 // regulation of transcription DNA-dependent // inferred from electronic annotation /// 0045449 // regulation of transcription // inferred from electronic annotation	0005634 // nucleus // inferred from electronic annotation
Os.8481.1.S3_a_at	2.15713	8.74675	12.8134	6.56e-07	0.000201899	6.74526	2.84252	8.74675	16.8846	6.61e-08	1.67e-05	9.02685	3.05571	8.74675	18.151	3.6e-08	6.11e-06	9.62605	3.34986	8.74675	19.8983	1.66e-08	2.6e-06	10.4004	3.72229	8.74675	22.1105	6.78e-09	6.17e-07	11.293	9.4183	AK067660.1	Os.8481	chr3:7276305-7283274 (-) // 99.89 //	Os03g0237600	4332190	Q10PE0	NP_001049496	NM_001056031	LOC_Os03g13460								---	---
Os.49591.1.S1_at	1.93549	9.24023	12.8012	6.62e-07	0.000201899	6.73761	2.65602	9.24023	17.5667	4.74e-08	1.37e-05	9.3554	3.92379	9.24023	25.9516	1.74e-09	8.62e-07	12.5715	4.48075	9.24023	29.6353	5.59e-10	2.86e-07	13.6588	6.4107	9.24023	42.3998	2.6e-11	3.01e-08	16.3099	11.7266	AK102357.1	Os.49591	chr3:2865374-2867141 (-) // 99.79 //	Os03g0152000	4331647	Q10RN8	NP_001048989	NM_001055524	LOC_Os03g05750								0030001 // metal ion transport // inferred from electronic annotation	---
Os.9022.1.S1_at	2.00646	3.62302	12.5768	7.65e-07	0.000225056	6.59597	0.0523524	3.62302	0.328153	0.750623	0.862541	-7.35204	-0.129802	3.62302	-0.813618	0.437751	0.566105	-7.21888	-0.169401	3.62302	-1.06184	0.317141	0.43797	-7.05534	-0.0390814	3.62302	-0.244969	0.81221	0.839198	-7.65433	-4.53692	AK063334.1	Os.9022	chr9:9566469-9567889 (+) // 98.68 //	Os09g0325700	4346736	Q0J2L7	NP_001062881	NM_001069416	LOC_Os09g15670								0006470 // protein dephosphorylation // inferred from electronic annotation	0008287 // protein serine/threonine phosphatase complex // inferred from electronic annotation
Os.49576.1.S1_at	1.99531	6.52775	12.5547	7.76e-07	0.000225056	6.58189	4.01343	6.52775	25.253	2.19e-09	2.12e-06	12.2303	5.21497	6.52775	32.8133	2.34e-10	2.53e-07	14.345	4.3867	6.52775	27.6017	1.03e-09	4.15e-07	13.1019	5.75133	6.52775	36.1881	1.01e-10	7.03e-08	15.2035	12.2925	AK063025.1	Os.11132	chr8:4610479-4611101 (-) // 100.0 //	Os08g0178800	4344813	Q0J7M0	NP_001061131	NM_001067666	LOC_Os08g08120								---	---
Os.53660.1.S1_at	3.44247	10.88	12.2745	9.34e-07	0.000262142	6.40055	3.79767	10.88	13.541	4.16e-07	7.24e-05	7.16602	4.70592	10.88	16.7795	6.97e-08	8.97e-06	8.95411	5.83358	10.88	20.8003	1.14e-08	2.11e-06	10.7768	6.50062	10.88	23.1786	4.54e-09	4.79e-07	11.69	8.99749	AK073812.1	Os.53660	chr2:26416315-26417616 (-) // 99.85 //	Os02g0654700	4330189	Q5MFV1 /// Q6H7H6	NP_001047614	NM_001054149	LOC_Os02g43790	Osj014272	ERF	OsERF091, AP59		Apetela2 transcription factor 59	ETHYLENE-RESPONSIVE ELEMENT-BINDING FACTOR 91	ETHYLENE-RESPONSIVE ELEMENT-BINDING FACTOR 91	0006350 // transcription // inferred from electronic annotation /// 0006355 // regulation of transcription DNA-dependent // inferred from electronic annotation /// 0009620 // response to fungus // inferred by curator /// 0045449 // regulation of transcription // inferred from electronic annotation	0005634 // nucleus // inferred from electronic annotation
OsAffx.23593.1.S1_s_at	1.89043	10.995	12.2197	9.69e-07	0.000267624	6.36454	2.12521	10.995	13.7373	3.69e-07	6.62e-05	7.28848	2.30711	10.995	14.9131	1.87e-07	1.79e-05	7.93661	2.43918	10.995	15.7668	1.17e-07	1.05e-05	8.3913	3.46272	10.995	22.3829	6.11e-09	5.73e-07	11.3964	8.27546	9629.m03821	Os.57976	chr1:22603503-22605542 (+) // 100.0 //	Os01g0582600	4324200	---	NP_001043414	NM_001049949	LOC_Os01g40070								---	---
Os.7116.1.S1_at	3.14372	8.39451	11.8778	1.22e-06	0.000332324	6.13584	2.02922	8.39451	7.66692	3.94e-05	0.0022329	2.36656	2.35764	8.39451	8.90778	1.23e-05	0.000277168	3.48842	4.69724	8.39451	17.7474	4.35e-08	5.01e-06	9.41854	4.57791	8.39451	17.2965	5.4e-08	2.15e-06	9.18189	6.11825	AK071734.1	Os.59419	chr3:30399718-30402336 (+) // 99.69 //	Os03g0741100	4334060	---	NP_001051221	NM_001057756	LOC_Os03g53020	Osj050444	bHLH	OsbHLH148		basic helix-loop-helix protein 148	_	_	---	---
Os.46835.1.S1_at	-1.74262	5.50222	-11.7526	1.33e-06	0.00034441	6.05027	-1.96659	5.50222	-13.263	4.94e-07	8.34e-05	6.98941	-2.6419	5.50222	-17.8174	4.21e-08	6.71e-06	9.46798	-3.59025	5.50222	-24.2133	3.13e-09	9.56e-07	12.0445	-3.58946	5.50222	-24.2079	3.14e-09	3.88e-07	12.0523	9.3209	AK108642.1	Os.46835	chr10:11173125-11173846 (+) // 100.0 //	Os10g0362700	4348448	Q8S6P0	NP_001064437	NM_001070972	LOC_Os10g21860								---	---
Os.51345.1.S1_at	3.27588	6.15135	11.7385	1.35e-06	0.00034441	6.04064	2.52247	6.15135	9.03882	1.1e-05	0.000799152	3.73039	2.28422	6.15135	8.18511	2.38e-05	0.000422794	2.77783	2.1099	6.15135	7.56047	4.38e-05	0.000692207	2.06074	4.9432	6.15135	17.7131	4.42e-08	1.94e-06	9.38902	4.79972	AK062607.1	Os.51345	chr5:4895287-4895792 (+) // 100.0 //	Os05g0181300	4337987	Q0DK95	NP_001054814	NM_001061349	LOC_Os05g08860								---	---
Os.15295.1.S1_at	1.59138	9.96319	11.6855	1.4e-06	0.00035218	6.00405	2.1247	9.96319	15.6017	1.28e-07	2.82e-05	8.36546	2.7835	9.96319	20.4392	1.32e-08	2.98e-06	10.628	3.03844	9.96319	22.3113	6.28e-09	1.48e-06	11.3667	4.40874	9.96319	32.3733	2.62e-10	1.06e-07	14.3739	10.1476	AK071000.1	Os.15295	chr8:11772740-11773520 (-) // 98.98 //	Os08g0293100	4345192	Q84YX5	NP_001061468	NM_001068003	LOC_Os08g19670								---	---
Os.6671.2.S1_x_at	1.67275	9.95608	11.6223	1.46e-06	0.000362858	5.96019	1.66172	9.95608	11.5457	1.54e-06	0.000195674	5.80619	2.11248	9.95608	14.6775	2.13e-07	1.95e-05	7.79864	2.37269	9.95608	16.4854	8.08e-08	8.03e-06	8.77928	3.34118	9.95608	23.2145	4.48e-09	4.75e-07	11.7029	8.00944	AK099529.1	Os.6671	chr5:23401321-23402936 (+) // 94.25 //	Os05g0476700	4339101	Q84VE7	NP_001055837	NM_001062372	LOC_Os05g39930								0016567 // protein ubiquitination // inferred from electronic annotation	0000151 // ubiquitin ligase complex // inferred from electronic annotation
OsAffx.27442.1.S1_at	2.07376	7.96829	11.5152	1.57e-06	0.000385787	5.88531	4.11743	7.96829	22.8632	5.1e-09	2.77e-06	11.4727	5.36007	7.96829	29.7634	5.39e-10	3.9e-07	13.6273	7.16075	7.96829	39.7621	4.51e-11	6.03e-08	15.7994	6.82491	7.96829	37.8973	6.8e-11	5.91e-08	15.5352	12.464	NM_185471.1	Os.57517	chr6:1433770-1434745 (+) // 100.0 //	Os06g0127100	4339974	Q8S3X2 /// Q9LWV3	NP_001056661	NM_001063196	LOC_Os06g03670	Osj043604	ERF	OsDREB1C, CBF1, ERF26, OsERF026		Dehydration-responsive element-binding protein 1C, Protein DREB1C, Protein C-repeat-binding factor 1	DEHYDRATION-RESPONSIVE ELEMENT-BINDING PROTEIN 1C	DEHYDRATION-RESPONSIVE ELEMENT-BINDING PROTEIN 1C	0006350 // transcription // inferred from electronic annotation /// 0006355 // regulation of transcription DNA-dependent // inferred from electronic annotation /// 0006950 // response to stress // inferred from electronic annotation /// 0045449 // regulation of transcription // inferred from electronic annotation	0005634 // nucleus // inferred from electronic annotation
Os.50198.1.S1_at	3.12252	6.39831	11.3274	1.8e-06	0.000423278	5.75222	2.55905	6.39831	9.28335	8.89e-06	0.000672637	3.95469	2.05828	6.39831	7.46671	4.81e-05	0.000682738	2.01915	3.77574	6.39831	13.6971	3.78e-07	2.39e-05	7.1614	3.35605	6.39831	12.1746	9.99e-07	1.46e-05	6.10264	4.99802	AK072653.1	Os.50198	chr12:24838216-24838785 (+) // 55.84 //	Os12g0592900	4352683	A2ZMA1 /// Q2QMS6	NP_001067174	NM_001073706	LOC_Os12g40180								---	---
Os.12139.1.S1_at	2.0434	9.69145	11.327	1.8e-06	0.000423278	5.75188	3.30852	9.69145	18.3398	3.3e-08	1.08e-05	9.71019	3.27102	9.69145	18.1319	3.63e-08	6.11e-06	9.6171	4.00305	9.69145	22.1897	6.58e-09	1.51e-06	11.321	5.00717	9.69145	27.7557	9.78e-10	1.87e-07	13.1693	9.9139	AK101969.1	Os.12139	chr8:24951222-24952432 (+) // 99.75 //	Os08g0504700	4345973	Q84PD8	NP_001062181	NM_001068716	LOC_Os08g39450								0006950 // response to stress // inferred from electronic annotation	---
Os.37571.1.S1_at	4.83383	6.8568	10.8931	2.47e-06	0.000565771	5.43518	3.92056	6.8568	8.83505	1.31e-05	0.000932624	3.53938	2.85071	6.8568	6.42412	0.000147042	0.00147935	0.813464	6.58772	6.8568	14.8455	1.94e-07	1.47e-05	7.86575	5.41898	6.8568	12.2118	9.74e-07	1.44e-05	6.12938	4.75663	AK063639.1	Os.37571	chr8:23850507-23851652 (-) // 100.0 //	Os08g0482600	4345860	A2YWC7 /// Q6ZFF2	NP_001062070	NM_001068605	LOC_Os08g37660								---	---
Os.10058.1.S1_at	1.823	10.7171	10.8483	2.56e-06	0.00057735	5.40174	3.62303	10.7171	21.56	8.4e-09	3.74e-06	11.0135	3.80141	10.7171	22.6215	5.58e-09	1.92e-06	11.4673	4.13705	10.7171	24.6188	2.72e-09	8.97e-07	12.1806	4.90673	10.7171	29.199	6.34e-10	1.43e-07	13.5729	10.7272	AK067214.1	Os.91533	chr5:18345965-18346941 (-) // 99.69 //	Os05g0380900	4338633	B7ED70 /// Q6L4D4	NP_001055397	NM_001061932	LOC_Os05g31620								---	---
OsAffx.32214.1.S1_x_at	2.2209	11.736	10.7112	2.83e-06	0.000628667	5.29846	2.54539	11.736	12.2762	9.33e-07	0.000135281	6.32996	2.70976	11.736	13.069	5.58e-07	3.45e-05	6.79062	2.95691	11.736	14.261	2.71e-07	1.88e-05	7.51446	2.43763	11.736	11.7565	1.33e-06	1.78e-05	5.79662	6.34602	X15901.1	---	chr10:20401001-20403254 (+) // 99.38 // /// chr1:33523728-33525981 (-) // 99.42 // /// chr4:9123663-9125916 (-) // 99.51 // /// chr5:406166-408419 (-) // 99.51 // /// chr10:10774966-10777219 (-) // 99.33 // /// chrC|11562:38997-41250 (-) // 100.0 //	Os01g0790950	9269299	---	NP_001172596	NM_001185667									---	---
Os.52610.1.S1_at	-1.78067	3.55893	-10.7006	2.86e-06	0.000628667	5.29042	-1.84183	3.55893	-11.0682	2.17e-06	0.000240695	5.4459	-1.83169	3.55893	-11.0072	2.27e-06	8.85e-05	5.30083	-1.84918	3.55893	-11.1124	2.1e-06	8.15e-05	5.33459	-2.10197	3.55893	-12.6314	7.38e-07	1.18e-05	6.42577	5.5595	AK068300.1	Os.52610	chr1:42384584-42387945 (+) // 99.79 //	Os01g0961300	4325250	Q0JFU2	NP_001045472	NM_001052007									---	---
Os.53275.1.S1_at	1.74386	11.8013	10.5262	3.26e-06	0.00070818	5.15687	1.75431	11.8013	10.5892	3.11e-06	0.000310352	5.06915	1.92546	11.8013	11.6224	1.46e-06	6.53e-05	5.77174	2.0223	11.8013	12.2068	9.78e-07	4.7e-05	6.15367	3.09455	11.8013	18.6791	2.83e-08	1.5e-06	9.84961	6.40021	AK071729.1	Os.53275	chr5:4593265-4594018 (-) // 99.73 //	Os05g0176700	4337962	A6N186 /// Q6AT22	NP_001054792	NM_001061327	LOC_Os05g08420								---	---
Os.17650.1.S1_at	1.44591	6.03686	10.3884	3.62e-06	0.000748148	5.04978	0.0686428	6.03686	0.493175	0.634203	0.787408	-7.27819	0.694799	6.03686	4.99189	0.000849595	0.00507685	-1.07373	1.16293	6.03686	8.35524	2.03e-05	0.000399935	2.89142	0.702957	6.03686	5.0505	0.000786386	0.00209997	-1.09726	-0.301595	AK063431.1	Os.88667	chr3:439338-446581 (+) // 99.98 //	Os03g0107400	4331329	Q0DVY2	NP_001048692	NM_001055227	LOC_Os03g01710								---	0005739 // mitochondrion // inferred from reviewed computational analysis
Os.12043.1.S1_at	2.69246	5.43303	10.3872	3.63e-06	0.000748148	5.04883	0.790267	5.43303	3.04875	0.0145174	0.0908009	-3.91105	0.722052	5.43303	2.78559	0.0220734	0.0571889	-4.49703	0.528146	5.43303	2.03752	0.0734185	0.148761	-5.75937	0.637451	5.43303	2.45921	0.0373031	0.0550559	-5.13764	-2.85125	AK069421.1	Os.12043	chr1:25287347-25288116 (+) // 98.45 //	Os01g0631800	4326675	A2WSX2 /// Q8RZJ7	NP_001043649	NM_001050184	LOC_Os01g44120								---	---
Os.11919.1.S1_at	1.33078	12.6052	10.3079	3.86e-06	0.000777408	4.98659	1.78373	12.6052	13.8164	3.52e-07	6.38e-05	7.3373	1.97412	12.6052	15.2912	1.52e-07	1.61e-05	8.15334	2.38734	12.6052	18.4919	3.08e-08	3.82e-06	9.77277	2.92784	12.6052	22.6785	5.47e-09	5.37e-07	11.5068	8.35137	AK100995.1	Os.11919	chr1:40972366-40973737 (-) // 99.85 //	Os01g0934100	4326830	A2WYS1 /// Q942Z3	NP_001045308	NM_001051843	LOC_Os01g70790								---	---
Os.52495.1.S1_at	-1.29292	3.76662	-10.2832	3.93e-06	0.000777408	4.96706	-3.72116	3.76662	-29.5961	5.65e-10	7.56e-07	13.3779	-4.00148	3.76662	-31.8256	3.04e-10	2.78e-07	14.1234	-4.25496	3.76662	-33.8417	1.79e-10	1.42e-07	14.6606	-3.64903	3.76662	-29.0224	6.68e-10	1.47e-07	13.5249	12.1308	AK067518.1	---	chr6:27638678-27640389 (+) // 97.87 // /// chr6:24214323-24216034 (+) // 97.74 // /// chr3:3759647-3761358 (-) // 99.87 //	Os06g0608401	9270950	---	NP_001174894	NM_001187965	LOC_Os06g40609								---	---
Os.57301.1.S1_at	2.43806	7.46939	10.2785	3.95e-06	0.000777408	4.96335	2.8068	7.46939	11.8331	1.26e-06	0.000174082	6.01607	3.54114	7.46939	14.9289	1.85e-07	1.79e-05	7.94581	3.86603	7.46939	16.2986	8.89e-08	8.41e-06	8.68017	5.36769	7.46939	22.6294	5.57e-09	5.43e-07	11.4886	7.8188	AK111266.1	Os.57301	chr2:31926415-31927447 (-) // 99.81 //	Os02g0758200	4330788	Q6Z7V0	NP_001048177	NM_001054712	LOC_Os02g52170								---	---
Os.6662.1.S1_at	1.34784	7.93647	10.2691	3.98e-06	0.000777408	4.95589	1.23703	7.93647	9.42485	7.89e-06	0.000623798	4.08211	0.479587	7.93647	3.65394	0.0056811	0.0206699	-3.0921	1.50486	7.93647	11.4654	1.63e-06	6.76e-05	5.60684	2.19078	7.93647	16.6915	7.28e-08	2.54e-06	8.87127	4.0848	AK067043.1	Os.87749	chr5:26032282-26033342 (+) // 99.53 //	Os05g0524100	4339366	Q0DGM2	NP_001056087	NM_001062622	LOC_Os05g44900								---	---
Os.7901.1.S1_at	1.38772	12.6305	10.0218	4.84e-06	0.000924483	4.7577	1.83435	12.6305	13.2472	4.99e-07	8.34e-05	6.97924	2.04742	12.6305	14.786	2.01e-07	1.9e-05	7.86246	2.60053	12.6305	18.7804	2.7e-08	3.55e-06	9.90582	3.15857	12.6305	22.8105	5.2e-09	5.23e-07	11.5556	8.21217	AF039532.1	Os.7901	chr4:34815905-34817030 (-) // 99.73 //	Os04g0685300	4337461	A6N0S3 /// O49148 /// Q7XPU1	NP_001054317	NM_001060852	LOC_Os04g58850								---	---
Os.9558.1.S1_s_at	2.9036	5.43663	9.85788	5.52e-06	0.00103208	4.62367	1.72301	5.43663	5.84971	0.000287537	0.0094194	0.234045	2.14033	5.43663	7.26654	5.91e-05	0.000784812	1.7977	2.50788	5.43663	8.51438	1.75e-05	0.000361467	3.05006	2.34573	5.43663	7.96388	2.94e-05	0.000159336	2.45451	2.432	AK107937.1	Os.9558	chr2:27881341-27882381 (-) // 99.71 //	Os02g0682300	4330329	Q6EU38	NP_001047750	NM_001054285	LOC_Os02g45780								---	---
OsAffx.3295.1.S1_at	1.65734	7.82175	9.81187	5.73e-06	0.00105996	4.58564	5.54944	7.82175	32.8541	2.31e-10	4.37e-07	14.0849	5.97526	7.82175	35.375	1.23e-10	2.17e-07	14.8762	7.01097	7.82175	41.5067	3.12e-11	5.94e-08	16.0864	7.69812	7.82175	45.5748	1.4e-11	1.87e-08	16.7822	13.2831	9631.m02230	Os.20903	chr3:12764691-12767482 (-) // 100.0 //	Os03g0342900	4332799	Q10LM8	NP_001050075	NM_001056610	LOC_Os03g22270								---	---
Os.51546.1.S1_at	2.55632	5.90397	9.69798	6.29e-06	0.00112739	4.49077	1.58385	5.90397	6.00869	0.000237821	0.00821755	0.437549	3.14041	5.90397	11.9139	1.19e-06	5.74e-05	5.98667	4.72264	5.90397	17.9164	4.01e-08	4.72e-06	9.5004	4.38252	5.90397	16.6261	7.52e-08	2.6e-06	8.83702	5.85048	AK063042.1	Os.51546	chr3:4378669-4379738 (-) // 100.0 //	Os03g0183500	4331849	Q10QU0 /// Q94HF8	NP_001049181	NM_001055716	LOC_Os03g08520								---	---
Os.10091.1.S1_at	2.07747	9.31693	9.64043	6.59e-06	0.00117004	4.44241	4.69619	9.31693	21.7925	7.67e-09	3.6e-06	11.0981	4.99682	9.31693	23.1875	4.53e-09	1.79e-06	11.669	5.74338	9.31693	26.6519	1.38e-09	5.35e-07	12.823	6.08779	9.31693	28.2501	8.41e-10	1.69e-07	13.3106	10.6686	AK061293.1	Os.10091	chr3:10676611-10677862 (+) // 99.05 //	Os03g0302800	4332584	Q10MM6	NP_001049872	NM_001056407	LOC_Os03g19070								---	---
Os.55394.1.S1_at	3.3571	7.23585	9.59891	6.82e-06	0.0011987	4.40734	4.07593	7.23585	11.6543	1.43e-06	0.000188818	5.88609	5.44498	7.23585	15.5687	1.3e-07	1.44e-05	8.30887	6.68958	7.23585	19.1274	2.31e-08	3.27e-06	10.0628	6.12334	7.23585	17.5084	4.87e-08	2.04e-06	9.28789	7.5906	AK108001.1	Os.55394	chr3:30075371-30075992 (-) // 100.0 //	Os03g0734500	4334017	A2XLR2 /// Q6AVT8	NP_001051181	NM_001057716	LOC_Os03g52410								---	---
Os.55272.1.S1_at	1.62676	5.7101	9.58296	6.91e-06	0.0012025	4.39384	0.886149	5.7101	5.22015	0.000630458	0.0160951	-0.606469	-0.00843186	5.7101	-0.0496706	0.961516	0.977532	-7.57243	0.908139	5.7101	5.34968	0.000534023	0.00405331	-0.641463	2.25846	5.7101	13.3042	4.81e-07	8.77e-06	6.88148	0.490992	AK107776.1	Os.55272	chr1:1216318-1217116 (-) // 99.84 //	Os01g0121500	4326043	Q5ZD49	NP_001041876	NM_001048411	LOC_Os01g03130								---	---
Os.17797.1.A1_at	2.73006	7.03479	9.5354	7.19e-06	0.00123863	4.35343	2.10643	7.03479	7.35722	5.38e-05	0.0027718	2.03147	2.65278	7.03479	9.26546	9.03e-06	0.000226349	3.82228	3.37659	7.03479	11.7936	1.3e-06	5.74e-05	5.8529	4.4183	7.03479	15.432	1.4e-07	3.85e-06	8.18453	4.84892	AK111117.1	Os.81701	chr2:27177701-27178437 (+) // 97.71 //	Os02g0669500	4330266	Q6ESQ8	NP_001047690	NM_001054225	LOC_Os02g44880								---	---
Os.55009.1.S1_at	1.74705	6.25276	9.47843	7.54e-06	0.00128627	4.30476	3.24891	6.25276	17.6266	4.6e-08	1.37e-05	9.38354	3.78439	6.25276	20.5318	1.27e-08	2.95e-06	10.6658	3.50349	6.25276	19.0078	2.44e-08	3.39e-06	10.0091	4.30025	6.25276	23.3305	4.3e-09	4.67e-07	11.7446	9.22156	AK107304.1	Os.55009	chr4:24473531-24474928 (-) // 100.0 //	Os04g0493100	4336261	Q7X7U7	NP_001053182	NM_001059717	LOC_Os04g41570								0045449 // regulation of transcription // inferred by curator /// 0045449 // regulation of transcription // inferred from electronic annotation	0005634 // nucleus // inferred by curator /// 0005634 // nucleus // inferred from electronic annotation
Os.5549.1.S1_at	2.81002	11.641	9.41053	7.99e-06	0.00134855	4.2464	3.87303	11.641	12.9705	5.94e-07	9.39e-05	6.79931	4.70778	11.641	15.766	1.17e-07	1.36e-05	8.41761	5.6684	11.641	18.983	2.47e-08	3.4e-06	9.99789	6.24212	11.641	20.9044	1.09e-08	7.71e-07	10.8167	8.05559	AB028182.1	Os.5549	chr7:6967008-6968259 (+) // 99.21 //	Os07g0225300	4342753	Q0D7P6 /// Q7EZT1	NP_001059213	NM_001065748	LOC_Os07g12340	Osj016950	NAC	OnNAC3*, OsNAC3, NAC3, NAC67, ONAC067		OsNAC gene-3, ONNAC GENE 3, NAC domain-containing protein 67	ONNAC GENE 3	NAC DOMAIN-CONTAINING PROTEIN 67	0006350 // transcription // inferred from electronic annotation /// 0045449 // regulation of transcription // inferred from electronic annotation	0005634 // nucleus // inferred from electronic annotation
Os.5599.1.S1_at	1.36308	10.5888	9.35826	8.35e-06	0.00139586	4.20119	1.23068	10.5888	8.44922	1.86e-05	0.00122786	3.16709	1.18568	10.5888	8.14027	2.49e-05	0.000436228	2.73206	0.887293	10.5888	6.09171	0.000215658	0.00209691	0.336115	1.84745	10.5888	12.6837	7.14e-07	1.16e-05	6.46201	3.37969	AK068312.1	Os.5599	chr8:19544614-19546297 (+) // 99.64 //	Os08g0408500	4345541	Q6Z9V4 /// Q7Y046	NP_001061779	NM_001068314	LOC_Os08g31580	Osj044826	ERF						0006350 // transcription // inferred from electronic annotation /// 0006355 // regulation of transcription DNA-dependent // inferred from electronic annotation /// 0045449 // regulation of transcription // inferred from electronic annotation	0005634 // nucleus // inferred from electronic annotation
Os.24428.1.S1_at	-1.17975	4.67806	-9.28488	8.88e-06	0.00147148	4.13732	-1.09621	4.67806	-8.62739	1.58e-05	0.00106688	3.34078	-1.72281	4.67806	-13.5589	4.12e-07	2.94e-05	7.11048	-0.89638	4.67806	-7.05471	7.37e-05	0.000992088	1.49634	-1.78748	4.67806	-14.0679	3.03e-07	6.44e-06	7.37195	4.69137	AK120218.1	Os.7444	chr7:29302622-29308401 (+) // 99.98 //	Os07g0689400	4344360	Q0D3F3	NP_001060706	NM_001067241	LOC_Os07g48970								---	0009536 // plastid // inferred from reviewed computational analysis
Os.34471.1.S1_at	2.97875	6.02807	9.18406	9.68e-06	0.00155688	4.04877	1.716	6.02807	5.29077	0.000575734	0.0152899	-0.509383	0.966027	6.02807	2.97845	0.0162287	0.0456498	-4.18274	4.74802	6.02807	14.639	2.18e-07	1.59e-05	7.74331	4.95863	6.02807	15.2884	1.52e-07	4.05e-06	8.10256	3.0405	AK071274.1	Os.34471	chr1:37333353-37335166 (+) // 99.84 //	Os01g0862800	4324781	A2WX86 /// Q94CW0	NP_001044885	NM_001051420	LOC_Os01g64310	Osj014986	NAC						0045449 // regulation of transcription // inferred from electronic annotation	---
Os.52150.1.S1_at	2.1247	9.23808	9.15192	9.95e-06	0.00155688	4.02036	5.11344	9.23808	22.0256	7e-09	3.48e-06	11.1817	6.16424	9.23808	26.5519	1.43e-09	8.01e-07	12.7511	7.40657	9.23808	31.9031	2.97e-10	2.07e-07	14.2219	7.52726	9.23808	32.423	2.59e-10	1.06e-07	14.3856	11.3121	AK065301.1	Os.52150	chr4:27048231-27051446 (+) // 99.93 //	Os04g0543900	4336554	Q33E23	NP_001053457	NM_001059992	LOC_Os04g45970			OsGDH2		glutamate dehydrogenase 2	_	_	0006520 // cellular amino acid metabolic process // inferred from electronic annotation /// 0008152 // metabolic process // inferred from electronic annotation /// 0055114 // oxidation reduction // inferred from electronic annotation	---
Os.7115.1.S1_a_at	1.39369	10.6678	9.14982	9.97e-06	0.00155688	4.01849	1.41961	10.6678	9.31996	8.62e-06	0.00065773	3.98782	0.922666	10.6678	6.05746	0.000224515	0.00200279	0.357064	1.68706	10.6678	11.0759	2.16e-06	8.24e-05	5.30599	1.53573	10.6678	10.0823	4.61e-06	4.17e-05	4.45964	3.6258	AK068657.1	Os.7115	chr4:33896034-33896799 (+) // 99.74 //	Os04g0667600	4337329	Q0J984	NP_001054189	NM_001060724	LOC_Os04g57200								---	---
Os.27844.1.S1_at	-1.50224	4.80705	-9.12557	1.02e-05	0.00155688	3.99698	-1.63511	4.80705	-9.93269	5.19e-06	0.000445106	4.52566	-1.85509	4.80705	-11.269	1.88e-06	7.85e-05	5.50419	-2.08264	4.80705	-12.6512	7.29e-07	3.75e-05	6.4663	-2.0775	4.80705	-12.62	7.44e-07	1.18e-05	6.41785	5.3822	AK120507.1	---	chr4:8510119-8514996 (-) // 99.89 //	Os04g0227100	4335216	Q0JEN9	NP_001052284	NM_001058819	LOC_Os04g15680								---	---
Os.52047.2.S1_at	-1.41494	3.75198	-9.12542	1.02e-05	0.00155688	3.99685	-0.847298	3.75198	-5.46452	0.000461846	0.013301	-0.273557	-1.64883	3.75198	-10.6339	3e-06	0.000103864	5.00281	-1.73771	3.75198	-11.2071	1.96e-06	7.69e-05	5.40842	-1.73172	3.75198	-11.1684	2.02e-06	2.36e-05	5.34825	3.89656	AK064606.1	---	chr7:10114548-10115405 (+) // 99.88 //	Os07g0273000	4342902	Q6Z4J2	NP_001059351	NM_001065886									---	---
OsAffx.24138.1.S1_s_at	2.18727	7.22288	9.12336	1.02e-05	0.00155688	3.99502	1.27048	7.22288	5.2993	0.00056948	0.0152167	-0.497701	0.974546	7.22288	4.06494	0.00308382	0.0130487	-2.44779	2.06319	7.22288	8.6058	1.61e-05	0.000342309	3.1401	1.1659	7.22288	4.8631	0.00100867	0.00255882	-1.36445	0.565036	9630.m00605	Os.23284	chr2:3362063-3362715 (+) // 100.0 //	Os02g0162600	4328393	Q6H7S9	NP_001045983	NM_001052518									---	---
Os.19385.1.S1_at	1.99395	6.46626	9.02444	1.11e-05	0.00167755	3.9067	2.37145	6.46626	10.7329	2.79e-06	0.00029555	5.18388	3.77033	6.46626	17.0642	6.05e-08	8.03e-06	9.09849	3.94091	6.46626	17.8362	4.17e-08	4.85e-06	9.46165	5.02404	6.46626	22.7383	5.34e-09	5.31e-07	11.529	7.83594	AK107206.1	Os.19385	chr1:30321704-30324039 (-) // 99.74 //	Os01g0727500	4323915	Q5JM47 /// Q5JM48	NP_001044123	NM_001050658	LOC_Os01g52730								---	---
Os.11773.1.S1_at	1.44194	12.7013	9.01743	1.12e-05	0.00167755	3.9004	1.7231	12.7013	10.7757	2.7e-06	0.000287959	5.21774	1.47727	12.7013	9.23838	9.24e-06	0.000229335	3.7974	2.38363	12.7013	14.9064	1.87e-07	1.44e-05	7.90153	3.1322	12.7013	19.5878	1.89e-08	1.11e-06	10.2594	6.2153	AK121190.1	Os.11773	chr5:16092749-16095230 (+) // 99.18 //	Os05g0343400	4338474	Q5W6M7 /// Q6IEM8	NP_001055252	NM_001061787	LOC_Os05g27730	Osj002405	WRKY	OsWRKY53		Rice WRKY gene53	WRKY GENE 53	TRANSCRIPTION FACTOR WRKY53	0006350 // transcription // inferred from electronic annotation /// 0045449 // regulation of transcription // inferred from electronic annotation	0005634 // nucleus // inferred from electronic annotation
Os.5616.1.S1_at	1.23802	8.24287	8.95874	1.18e-05	0.00173606	3.84753	1.12365	8.24287	8.13115	2.51e-05	0.00155182	2.84925	0.364072	8.24287	2.63456	0.0281274	0.0688339	-4.74249	-0.132338	8.24287	-0.95765	0.364315	0.4858	-7.16004	-1.11899	8.24287	-8.09742	2.59e-05	0.000145296	2.59324	-0.522501	AK100767.1	Os.5616	chr3:10500930-10502207 (+) // 97.63 //	Os03g0299200	4332559	B8AM22 /// Q10MQ8	NP_001049848	NM_001056383	LOC_Os03g18740								0008152 // metabolic process // inferred from electronic annotation /// 0055114 // oxidation reduction // inferred from electronic annotation	---
Os.3710.1.S1_at	3.26181	9.22018	8.8905	1.25e-05	0.00182809	3.78565	3.03249	9.22018	8.26547	2.21e-05	0.00139191	2.98471	4.47699	9.22018	12.2026	9.8e-07	5.02e-05	6.1946	5.25753	9.22018	14.3301	2.6e-07	1.83e-05	7.55678	5.32219	9.22018	14.5064	2.35e-07	5.45e-06	7.64161	5.63267	AB045120.1	Os.3710	chr2:21244257-21245455 (-) // 98.52 // /// chr2:21253283-21254481 (-) // 98.52 // /// chr2:21262309-21263507 (-) // 98.52 // /// chr2:21271335-21272533 (-) // 98.52 // /// chr2:21280361-21281559 (-) // 98.52 // /// chr2:21289388-21290586 (-) // 98.52 //	Os02g0559800	4329685	Q0E0C5 /// Q9LRB7	NP_001047149	NM_001053684	LOC_Os02g35329			EL5.1, EL5.2, EL5.3, EL5.4, EL5.5, EL5.6		E3 ubiquitin-protein ligase EL5	ELICITOR 5	E3 UBIQUITIN-PROTEIN LIGASE EL5	0016567 // protein ubiquitination // inferred from direct assay /// 0048364 // root development // inferred from mutant phenotype /// 0051301 // cell division // inferred from mutant phenotype	0005886 // plasma membrane // inferred from direct assay /// 0005886 // plasma membrane // inferred from electronic annotation /// 0016020 // membrane // inferred from electronic annotation /// 0016021 // integral to membrane // inferred from electronic annotation
Os.55395.1.S1_s_at	1.44166	8.51001	8.86584	1.28e-05	0.00185283	3.76319	1.61656	8.51001	9.94141	5.16e-06	0.000445106	4.53309	1.02962	8.51001	6.33186	0.000163308	0.00157731	0.700284	2.43963	8.51001	15.0031	1.78e-07	1.39e-05	7.95797	3.06634	8.51001	18.8572	2.61e-08	1.41e-06	9.93164	5.37723	AK108002.1	Os.55395	chr6:27593626-27594419 (+) // 99.62 //	Os06g0666400	4341781	A2YFZ2 /// Q655W4	NP_001058308	NM_001064843	LOC_Os06g45570								---	---
Os.32545.1.S1_at	-1.87821	4.69614	-8.85203	1.29e-05	0.00186014	3.75058	-2.22401	4.69614	-10.4818	3.37e-06	0.00032595	4.9824	-2.38345	4.69614	-11.2332	1.93e-06	7.95e-05	5.47668	-2.58202	4.69614	-12.1691	1e-06	4.75e-05	6.1266	-2.75276	4.69614	-12.9738	5.92e-07	1.01e-05	6.66057	5.39936	AK103770.1	Os.32545	chr4:15806874-15808596 (+) // 93.23 // /// chr5:28604527-28606251 (+) // 99.83 // /// chr7:15457385-15459098 (-) // 93.75 //	Os05g0575500	4339691	Q0DFR1	NP_001056398	NM_001062933	LOC_Os05g49990								---	0009536 // plastid // inferred from reviewed computational analysis
Os.55270.1.S1_s_at	1.8455	10.7414	8.7557	1.41e-05	0.00199381	3.66212	1.95833	10.7414	9.29099	8.84e-06	0.000671191	3.96162	2.17515	10.7414	10.3197	3.82e-06	0.000121369	4.74443	1.80949	10.7414	8.58486	1.64e-05	0.00034593	3.11954	3.06441	10.7414	14.5387	2.31e-07	5.38e-06	7.66114	4.62977	AK107772.1	Os.55270	chr4:32109884-32110409 (+) // 99.81 //	Os04g0634800	4337127	A2Y8F8 /// Q7XQT1	NP_001054002	NM_001060537	LOC_Os04g54210								---	---
Os.49999.1.S1_x_at	2.34347	6.84336	8.67	1.52e-05	0.00213595	3.58267	2.87491	6.84336	10.6361	3e-06	0.000306787	5.10675	3.43887	6.84336	12.7226	6.96e-07	3.97e-05	6.55716	4.75451	6.84336	17.59	4.69e-08	5.19e-06	9.34157	5.5923	6.84336	20.6895	1.19e-08	8.08e-07	10.7286	7.06335	AK119578.1	Os.13969	chr3:10598006-10600446 (+) // 99.51 //	Os03g0301200	4332574	---	NP_001049863	NM_001056398	LOC_Os03g18910								---	0016023 // cytoplasmic membrane-bounded vesicle // inferred from reviewed computational analysis
Os.27915.1.S1_at	3.57104	8.44731	8.58998	1.64e-05	0.00222133	3.50784	5.43075	8.44731	13.0634	5.6e-07	8.93e-05	6.8602	6.15162	8.44731	14.7975	1.99e-07	1.89e-05	7.86918	6.90283	8.44731	16.6045	7.61e-08	7.65e-06	8.84179	8.42546	8.44731	20.2671	1.42e-08	9.07e-07	10.5521	7.52623	AK108331.1	Os.27915	chr2:1799749-1800811 (-) // 97.25 //	Os02g0134200	4328218	Q6Z6I0	NP_001045810	NM_001052345	LOC_Os02g04130								---	---
Os.52260.1.S1_at	1.49559	8.87084	8.58548	1.64e-05	0.00222133	3.50361	1.17749	8.87084	6.7594	0.000101296	0.00441615	1.35301	1.01165	8.87084	5.80742	0.000302598	0.00244852	0.0355023	1.75995	8.87084	10.103	4.53e-06	0.000134932	4.50969	2.13787	8.87084	12.2725	9.36e-07	1.4e-05	6.17289	3.11494	AK065950.1	Os.52260	chr3:32687681-32688885 (+) // 99.83 //	Os03g0787000	4334356	A2XMP2 /// Q309H8 /// Q6F3B4	NP_001051494	NM_001058029	LOC_Os03g57310								0006886 // intracellular protein transport // inferred from electronic annotation /// 0016192 // vesicle-mediated transport // inferred from electronic annotation	0016020 // membrane // inferred from electronic annotation
Os.8088.1.S1_at	1.75781	10.8753	8.58307	1.65e-05	0.00222133	3.50135	3.13735	10.8753	15.3191	1.49e-07	3.21e-05	8.21157	4.5401	10.8753	22.1685	6.63e-09	2e-06	11.3014	5.14693	10.8753	25.1315	2.28e-09	7.78e-07	12.3487	5.40129	10.8753	26.3735	1.51e-09	2.5e-07	12.7567	9.62394	AK070649.1	Os.8088	chr3:4231002-4232040 (-) // 99.81 //	Os03g0180800	4331832	Q8GSI0	NP_001049166	NM_001055701	LOC_Os03g08310			OsJAZ3		Jasmonate ZIM-domain protein 3	JASMONATE ZIM-DOMAIN PROTEIN 3	JASMONATE ZIM-DOMAIN PROTEIN 3	---	---
Os.51358.1.S1_at	-1.26614	3.71112	-8.5743	1.66e-05	0.00222133	3.4931	-0.718841	3.71112	-4.86799	0.00100208	0.0217346	-1.10124	-1.2004	3.71112	-8.12908	2.51e-05	0.000439113	2.72061	-1.18543	3.71112	-8.02773	2.77e-05	0.00050082	2.55705	-1.16428	3.71112	-7.88453	3.18e-05	0.000168606	2.3712	2.00814	AK062635.1	Os.51358	chr6:24311472-24312098 (+) // 100.0 //	Os06g0610300	4341506	Q69XH3	NP_001058052	NM_001064587	LOC_Os06g40780	Osj001083	GRAS	moc1		monoculm1, Monoculm 1, Protein MONOCULM 1	MONOCULM 1	PROTEIN MONOCULM 1	---	---
Os.11774.1.S1_x_at	1.06587	12.8282	8.56951	1.67e-05	0.00222133	3.4886	1.31779	12.8282	10.595	3.09e-06	0.000310352	5.07374	1.27928	12.8282	10.2854	3.93e-06	0.000123758	4.71578	1.60551	12.8282	12.9082	6.18e-07	3.28e-05	6.64224	2.13942	12.8282	17.2008	5.66e-08	2.21e-06	9.13356	5.81078	AK099898.1	Os.11774	chr5:1662010-1664197 (+) // 99.93 //	Os05g0128200	4337692	B7EYA7 /// Q688R3	NP_001054537	NM_001061072	LOC_Os05g03760	Osj056436	C3H	OsC3H33		Zinc finger CCCH domain-containing protein 33	ZINC FINGER CCCH DOMAIN-CONTAINING PROTEIN 33	ZINC FINGER CCCH DOMAIN-CONTAINING PROTEIN 33	---	---
Os.5384.1.S1_at	2.02243	11.5464	8.55781	1.69e-05	0.00222133	3.47757	2.69289	11.5464	11.3948	1.72e-06	0.00020297	5.69399	3.453	11.5464	14.6112	2.21e-07	1.98e-05	7.75937	4.10634	11.5464	17.3758	5.19e-08	5.61e-06	9.23558	4.62804	11.5464	19.5833	1.9e-08	1.11e-06	10.2575	7.2848	AK062356.1	Os.5384	chr6:12358502-12359113 (-) // 99.19 //	Os06g0318800	4340885	A3BB68	---	---	LOC_Os06g21400								---	---
Os.12000.1.S1_at	1.73778	12.0419	8.52976	1.73e-05	0.00226177	3.45111	1.56171	12.0419	7.66556	3.94e-05	0.0022329	2.36511	1.54938	12.0419	7.60504	4.19e-05	0.000623568	2.16955	2.13397	12.0419	10.4745	3.39e-06	0.000111959	4.82167	2.5244	12.0419	12.3908	8.65e-07	1.32e-05	6.25704	3.8129	AK072758.1	Os.12000	chr1:41817338-41818369 (+) // 100.0 //	Os01g0949300	4325760	Q8RZB7	NP_001045398	NM_001051933	LOC_Os01g72080								---	---
OsAffx.14324.1.S1_at	2.81698	5.65758	8.49687	1.78e-05	0.00229258	3.41997	3.22441	5.65758	9.72579	6.14e-06	0.000504198	4.34748	3.06323	5.65758	9.23961	9.23e-06	0.000229335	3.79853	5.45416	5.65758	16.4514	8.22e-08	8.03e-06	8.76131	5.68074	5.65758	17.1348	5.84e-08	2.23e-06	9.10003	5.88547	9632.m04679	Os.56240	chr4:28587504-28589219 (+) // 100.0 //	Os04g0571600	4336717	Q7XU48	NP_001053606	NM_001060141	LOC_Os04g48290								0006855 // drug transmembrane transport // inferred from electronic annotation /// 0055085 // transmembrane transport // inferred from electronic annotation	0016020 // membrane // inferred from reviewed computational analysis /// 0016020 // membrane // inferred from electronic annotation
Os.55382.1.S1_at	1.85182	10.8165	8.43165	1.89e-05	0.0024027	3.3579	2.84329	10.8165	12.946	6.03e-07	9.45e-05	6.7832	3.77334	10.8165	17.1807	5.71e-08	7.82e-06	9.15682	5.17988	10.8165	23.5849	3.92e-09	1.09e-06	11.828	6.76694	10.8165	30.811	4.01e-10	1.21e-07	13.9936	9.0239	AK107983.1	Os.55382	chr3:4633964-4634593 (-) // 99.84 //	Os03g0188500	4331888	B8APQ9 /// Q0DUF6	NP_001049218	NM_001055753									---	---
Os.51439.1.S1_at	1.67542	8.69471	8.3233	2.09e-05	0.00261837	3.25384	3.48469	8.69471	17.3116	5.36e-08	1.41e-05	9.23427	3.82331	8.69471	18.9938	2.45e-08	4.68e-06	10.0112	4.71289	8.69471	23.4131	4.17e-09	1.13e-06	11.7675	5.89099	8.69471	29.2658	6.22e-10	1.42e-07	13.5909	9.57156	AK062814.1	Os.58779	chr4:17996769-17999025 (+) // 100.0 //	Os04g0372700	4335599	Q0JDV3	NP_001052570	NM_001059105	LOC_Os04g30420								0055114 // oxidation reduction // inferred from electronic annotation	---
Os.11331.1.S1_at	0.981671	7.48326	8.30515	2.13e-05	0.00264406	3.23629	1.21873	7.48326	10.3108	3.85e-06	0.000360082	4.84256	1.06904	7.48326	9.04433	1.09e-05	0.000254803	3.61722	1.76429	7.48326	14.9263	1.85e-07	1.43e-05	7.91315	2.33192	7.48326	19.7285	1.78e-08	1.07e-06	10.321	5.98605	AK062655.1	Os.11331	chr8:6167356-6168293 (+) // 100.0 //	Os08g0205800	4344927	---	---	---	LOC_Os08g10500								---	---
Os.50831.1.S1_at	1.46112	10.2433	8.26112	2.22e-05	0.00272659	3.19358	2.79486	10.2433	15.8021	1.15e-07	2.64e-05	8.47273	3.22782	10.2433	18.25	3.44e-08	5.98e-06	9.67234	3.8591	10.2433	21.8193	7.59e-09	1.63e-06	11.1799	3.77334	10.2433	21.3344	9.18e-09	7.16e-07	10.9901	8.70174	AK058851.1	Os.50831	chr2:19297527-19298752 (-) // 100.0 //	Os02g0527200	4329525	Q6H6Q9	NP_001047002	NM_001053537	LOC_Os02g32580								---	---
Os.12498.2.S1_at	2.73574	6.91239	8.25472	2.23e-05	0.00272659	3.18734	1.72681	6.91239	5.21042	0.000638426	0.016236	-0.619895	1.31732	6.91239	3.97483	0.00351881	0.0143853	-2.5874	5.08524	6.91239	15.344	1.47e-07	1.24e-05	8.15421	6.03135	6.91239	18.1988	3.52e-08	1.69e-06	9.62394	3.55164	AK104991.2	Os.88158	chr1:41970961-41972165 (+) // 99.83 //	Os01g0952900	4325751	A2WZ59 /// Q0JFZ1	NP_001045423	NM_001051958	LOC_Os01g72360								---	---
Os.26884.1.S1_a_at	1.80111	7.48106	8.2469	2.25e-05	0.00272659	3.17973	2.49353	7.48106	11.4173	1.69e-06	0.000202047	5.7108	3.17482	7.48106	14.5368	2.31e-07	2.03e-05	7.7151	4.52283	7.48106	20.709	1.18e-08	2.13e-06	10.7396	6.13972	7.48106	28.1124	8.77e-10	1.71e-07	13.2716	8.12337	AK067779.1	Os.26884	chr1:39407270-39409318 (+) // 99.71 //	Os01g0905200	4325023	Q5N6V3	NP_001045126	NM_001051661	LOC_Os01g67810								0006887 // exocytosis // inferred from electronic annotation	0000145 // exocyst // inferred from electronic annotation
Os.12197.1.S1_x_at	0.891455	12.5959	8.23547	2.27e-05	0.00272659	3.1686	1.65231	12.5959	15.2644	1.54e-07	3.26e-05	8.18143	1.7407	12.5959	16.081	9.95e-08	1.2e-05	8.58829	2.10713	12.5959	19.4661	1.99e-08	2.89e-06	10.213	2.36214	12.5959	21.822	7.58e-09	6.31e-07	11.1819	8.26664	AB110172.1	Os.12197	chr3:13281909-13283232 (+) // 99.4 //	Os03g0353400	4332856	Q10LE3 /// Q7XXS2	NP_001050127	NM_001056662	LOC_Os03g23010								---	---
Os.27319.1.A1_at	-1.68114	2.82694	-8.23194	2.28e-05	0.00272659	3.16516	-1.73205	2.82694	-8.48127	1.81e-05	0.00120489	3.19856	-1.95944	2.82694	-9.59471	6.85e-06	0.00018549	4.11987	-2.02948	2.82694	-9.93768	5.17e-06	0.000147775	4.36749	-2.11405	2.82694	-10.3518	3.73e-06	3.59e-05	4.68792	3.9078	AK067903.1	Os.9007	chr1:14954701-14958317 (+) // 99.92 //	Os01g0366100	4325725	B7EE60 /// Q0JMS6	NP_001043038	NM_001049573	LOC_Os01g26370								---	---
Os.51798.1.S1_at	-1.13325	2.94835	-8.22093	2.3e-05	0.00272659	3.15441	-0.970107	2.94835	-7.03743	7.51e-05	0.00355985	1.67387	-1.62182	2.94835	-11.7651	1.32e-06	6.16e-05	5.87765	-1.49248	2.94835	-10.8268	2.6e-06	9.41e-05	5.10846	-1.41181	2.94835	-10.2417	4.06e-06	3.82e-05	4.59531	4.08194	AK063737.1	Os.51817	chr2:32988955-32990432 (-) // 95.29 // /// chr6:2070507-2071929 (-) // 100.0 //	Os06g0139300	4340061	---	---	---									---	---
Os.37834.1.S1_a_at	1.57036	10.399	8.22031	2.3e-05	0.00272659	3.15381	1.25979	10.399	6.59462	0.000121454	0.00511546	1.15832	0.355716	10.399	1.86206	0.0969378	0.177573	-5.95267	2.12715	10.399	11.135	2.07e-06	8.05e-05	5.35228	2.89381	10.399	15.1482	1.64e-07	4.27e-06	8.02173	2.34669	AK121152.1	Os.37834	chr4:34509255-34511104 (-) // 94.5 //	Os04g0679400	4337421	---	NP_001054280	NM_001060815	LOC_Os04g58280								---	---
Os.55624.1.S1_at	1.19728	10.3734	8.19721	2.35e-05	0.00276778	3.13121	1.77256	10.3734	12.1359	1.03e-06	0.000145023	6.23181	2.15678	10.3734	14.7665	2.03e-07	1.9e-05	7.85104	2.67981	10.3734	18.3475	3.29e-08	4.05e-06	9.70532	3.65802	10.3734	25.0448	2.35e-09	3.41e-07	12.3334	7.85056	AK109607.1	Os.55624	chr6:5195777-5198384 (-) // 99.94 //	Os06g0202900	4340422	A2YAF4 /// Q69SQ5	NP_001057083	NM_001063618	LOC_Os06g10160								0006468 // protein phosphorylation // inferred from electronic annotation	---
Os.4999.1.S1_at	1.16867	11.0817	8.12805	2.51e-05	0.00293521	3.06325	2.07478	11.0817	14.43	2.46e-07	4.64e-05	7.70616	1.72235	11.0817	11.9789	1.14e-06	5.57e-05	6.03389	2.0015	11.0817	13.9203	3.31e-07	2.16e-05	7.30291	2.11114	11.0817	14.6828	2.13e-07	5.11e-06	7.74782	6.37081	AK071515.1	Os.4999	chr6:30416662-30417847 (+) // 99.5 //	Os06g0716100	4342076	Q0D9H0 /// Q5Z9P2	NP_001058589	NM_001065124	LOC_Os06g50230								0006457 // protein folding // inferred from electronic annotation	0009536 // plastid // inferred from reviewed computational analysis
Os.31521.1.S1_at	3.11681	8.17187	8.09112	2.6e-05	0.0030199	3.02675	2.11131	8.17187	5.48087	0.000452461	0.013163	-0.251582	2.19323	8.17187	5.69355	0.0003476	0.00268614	-0.113768	4.20715	8.17187	10.9216	2.42e-06	9.02e-05	5.18411	5.10075	8.17187	13.2413	5.01e-07	8.93e-06	6.83987	2.93708	AY341849.1	Os.31521	chr1:35346938-35349503 (+) // 100.0 //	Os01g0826400	4327518	Q6B6R4 /// Q6IEQ7 /// Q94D89	NP_001044675	NM_001051210	LOC_Os01g61080	Osj042781	WRKY	OsWRKY24		Rice WRKY gene24	WRKY GENE 24	TRANSCRIPTION FACTOR WRKY24	0006350 // transcription // inferred from electronic annotation /// 0045449 // regulation of transcription // inferred from electronic annotation	0005634 // nucleus // inferred from electronic annotation
Os.38249.1.S1_at	1.3518	8.76369	8.07651	2.64e-05	0.00302201	3.01227	1.68638	8.76369	10.0755	4.63e-06	0.000409139	4.64667	2.25969	8.76369	13.5009	4.26e-07	3.01e-05	7.07318	3.06514	8.76369	18.3131	3.34e-08	4.09e-06	9.68918	4.15192	8.76369	24.8062	2.55e-09	3.55e-07	12.2545	7.33515	AK065173.1	Os.38249	chr1:21638886-21642060 (-) // 99.88 //	Os01g0566100	4327931	Q657D6	NP_001043361	NM_001049896	LOC_Os01g38530								---	---
Os.12082.1.S1_at	2.98141	8.94608	8.0644	2.67e-05	0.00303718	3.00025	2.4089	8.94608	6.51584	0.000132613	0.00539988	1.06402	2.34904	8.94608	6.35391	0.000159248	0.00155362	0.727444	3.05011	8.94608	8.25024	2.24e-05	0.000428231	2.7854	3.59668	8.94608	9.72864	6.13e-06	5.11e-05	4.15165	2.34575	AK062816.1	Os.12082	chr4:23237361-23238191 (-) // 100.0 //	Os04g0469000	4336109	Q0JCI2 /// Q7XJV3	NP_001053041	NM_001059576	LOC_Os04g39350								---	---
Os.37618.1.S1_at	-1.91664	3.57885	-7.9517	2.98e-05	0.00336263	2.88764	-3.60378	3.57885	-14.9512	1.83e-07	3.79e-05	8.00645	-3.1889	3.57885	-13.23	5.04e-07	3.3e-05	6.89705	-3.38376	3.57885	-14.0384	3.09e-07	2.08e-05	7.37683	-3.29248	3.57885	-13.6597	3.87e-07	7.53e-06	7.1132	6.45623	AK102692.1	Os.37618	chr6:2122410-2123782 (+) // 99.92 //	Os06g0140400	4340069	A2Y931 /// B7E3F1 /// Q5VPE5	NP_001056752	NM_001063287	LOC_Os06g04850	Osj012891	HD-ZIP	Oshox28, OsHox28		rice homeobox gene 28, Homeobox-leucine zipper protein HOX28, Homeodomain transcription factor HOX28, HD-ZIP protein HOX28	HOMEOBOX GENE 28	HOMEOBOX-LEUCINE ZIPPER PROTEIN HOX28	0006350 // transcription // inferred from electronic annotation /// 0006355 // regulation of transcription DNA-dependent // inferred from electronic annotation /// 0045449 // regulation of transcription // inferred from electronic annotation	0005634 // nucleus // inferred from electronic annotation
Os.49787.1.S1_at	2.54468	6.60788	7.93243	3.03e-05	0.00340378	2.86825	0.875658	6.60788	2.72966	0.0241434	0.11764	-4.4299	0.720974	6.60788	2.24747	0.0524573	0.110298	-5.36263	3.75462	6.60788	11.7042	1.38e-06	5.97e-05	5.78652	4.51897	6.60788	14.0868	3e-07	6.41e-06	7.38378	1.2492	AK111571.1	Os.49787	chr1:37357161-37358515 (+) // 99.71 //	Os01g0863300	4324783	Q0JHH7	NP_001044887	NM_001051422	LOC_Os01g64360	Osj001305	MYB						0045449 // regulation of transcription // inferred from electronic annotation	0005634 // nucleus // inferred from electronic annotation
Os.46404.1.S1_x_at	1.92867	13.1552	7.89092	3.16e-05	0.00352095	2.82634	2.56735	13.1552	10.504	3.32e-06	0.000322236	5.00039	2.89436	13.1552	11.8419	1.25e-06	5.94e-05	5.93406	2.55614	13.1552	10.4581	3.43e-06	0.000113163	4.80814	2.18875	13.1552	8.95497	1.18e-05	8.12e-05	3.44236	4.40226	AU165140	Os.86519	chr4:9131421-9132544 (+) // 99.11 // /// chr4:9104514-9105373 (+) // 75.62 // /// chr8:22321845-22322968 (+) // 99.11 // /// chr10:21263141-21264201 (+) // 93.59 // /// chr12:11409274-11410397 (+) // 97.6 // /// chr10:10736063-10737186 (-) // 99.02 // /// chrC|11562:49-1172 (-) // 99.11 //	Os04g0236400	4335241	P0C432 /// P0C433 /// P0C434 /// Q0JEM7	NP_001052296	NM_001058831									0006810 // transport // inferred from electronic annotation /// 0009635 // response to herbicide // inferred from electronic annotation /// 0009772 // photosynthetic electron transport in photosystem II // inferred from electronic annotation /// 0015979 // photosynthesis // inferred from electronic annotation /// 0019684 // photosynthesis light reaction // inferred from electronic annotation /// …	0009507 // chloroplast // inferred from electronic annotation /// 0009523 // photosystem II // inferred from electronic annotation /// 0009535 // chloroplast thylakoid membrane // inferred from electronic annotation /// 0009536 // plastid // inferred by curator /// 0009536 // plastid // inferred from electronic annotation /// 0009579 // thylakoid // inferred from electronic annotation /// 0016020…
OsAffx.17366.1.S1_at	1.93114	7.13218	7.87579	3.2e-05	0.00355041	2.81101	2.51384	7.13218	10.2522	4.03e-06	0.000370948	4.79422	4.02587	7.13218	16.4188	8.36e-08	1.05e-05	8.76731	5.9421	7.13218	24.2338	3.11e-09	9.56e-07	12.0515	6.438	7.13218	26.2562	1.57e-09	2.55e-07	12.7204	8.22888	9636.m03709	Os.15849	chr8:23351223-23352226 (+) // 100.0 //	Os08g0474000	4345815	Q0J525	NP_001062026	NM_001068561	LOC_Os08g36920	Osj045812	ERF						0006350 // transcription // inferred from electronic annotation /// 0006355 // regulation of transcription DNA-dependent // inferred from electronic annotation /// 0045449 // regulation of transcription // inferred from electronic annotation	0005634 // nucleus // inferred from electronic annotation
Os.41257.1.S1_at	-1.13347	4.45248	-7.81716	3.39e-05	0.00364623	2.75141	-1.07142	4.45248	-7.38925	5.21e-05	0.00271178	2.06662	-1.32543	4.45248	-9.14105	1e-05	0.000240759	3.70744	-1.18412	4.45248	-8.16653	2.42e-05	0.000455279	2.70008	-1.62315	4.45248	-11.1943	1.98e-06	2.33e-05	5.36846	3.3188	CA764188	Os.41257	chr1:24551068-24554718 (-) // 99.9 //	Os01g0617600	4326607	---	NP_001043583	NM_001050118	LOC_Os01g43040								---	0016020 // membrane // inferred from reviewed computational analysis /// 0016023 // cytoplasmic membrane-bounded vesicle // inferred from reviewed computational analysis
Os.7339.2.S1_at	1.24215	6.16634	7.74561	3.64e-05	0.00386111	2.67814	1.51563	6.16634	9.4509	7.72e-06	0.000615434	4.10538	1.47276	6.16634	9.18363	9.69e-06	0.000234951	3.74689	2.42201	6.16634	15.1028	1.68e-07	1.35e-05	8.01586	2.77926	6.16634	17.3305	5.31e-08	2.14e-06	9.19898	5.54905	AK072693.1	Os.7339	chr10:16634287-16637265 (-) // 99.82 //	Os10g0456800	4348796	Q337P2 /// Q7XDQ1	NP_001064757	NM_001071292	LOC_Os10g31850								---	---
OsAffx.32264.1.S1_x_at	1.27158	11.9329	7.73338	3.68e-05	0.00386111	2.66556	1.73764	11.9329	10.5678	3.16e-06	0.000310352	5.0519	2.11282	11.9329	12.8495	6.41e-07	3.78e-05	6.64344	1.9394	11.9329	11.7949	1.29e-06	5.74e-05	5.85387	1.80349	11.9329	10.9683	2.34e-06	2.6e-05	5.1906	5.08108	X15901.1	Os.26761	chr1:38268787-38269039 (+) // 100.0 // /// chr3:25799235-25799487 (+) // 100.0 // /// chr6:23579419-23579671 (+) // 100.0 // /// chr7:22398559-22398810 (+) // 98.02 // /// chr8:9280066-9280318 (+) // 100.0 // /// chr10:10798010-10798262 (-) // 100.0 // /// chr12:5638328-5638580 (-) // 99.6 // /// chrC|11562:62082-62334 (-) // 100.0 //	Os01g0881600	4324851	Q71U33	NP_001045001	NM_001051536									0015979 // photosynthesis // inferred from electronic annotation	0009507 // chloroplast // inferred from electronic annotation /// 0009536 // plastid // inferred by curator /// 0009536 // plastid // inferred from electronic annotation /// 0009539 // photosystem II reaction center // inferred from electronic annotation /// 0016020 // membrane // inferred from electronic annotation
Os.12012.1.S1_at	2.42893	10.3522	7.69358	3.83e-05	0.00394491	2.6245	1.89715	10.3522	6.00919	0.000237679	0.00821755	0.438189	2.35092	10.3522	7.44648	4.91e-05	0.000692381	1.99698	4.09866	10.3522	12.9824	5.89e-07	3.21e-05	6.69239	4.91515	10.3522	15.5687	1.3e-07	3.68e-06	8.26186	4.00278	AK061602.1	Os.12012	chr10:12998584-12999709 (-) // 99.89 //	Os10g0392400	4348533	Q7XEZ1	NP_001064513	NM_001071048	LOC_Os10g25290			OsJAZ1		Jasmonate ZIM-domain protein 1	JASMONATE ZIM-DOMAIN PROTEIN 1	JASMONATE ZIM-DOMAIN PROTEIN 1	---	---
Os.16401.1.S1_at	1.15997	10.9913	7.61478	4.15e-05	0.00424172	2.54268	1.86465	10.9913	12.2408	9.56e-07	0.000137386	6.30525	2.08252	10.9913	13.671	3.84e-07	2.9e-05	7.18198	2.44254	10.9913	16.0344	1.02e-07	9.4e-06	8.53792	3.15055	10.9913	20.6822	1.19e-08	8.08e-07	10.7256	7.05868	AK109541.1	Os.20649	chr3:12222638-12224814 (-) // 99.91 //	Os03g0331700	4332731	A2XGB3 /// B7F2E8 /// Q10LX4	NP_001050012	NM_001056547	LOC_Os03g21380								---	---
Os.23964.1.S1_at	-0.89615	3.12699	-7.54001	4.47e-05	0.00450904	2.4644	-0.596661	3.12699	-5.02017	0.000818437	0.019033	-0.88525	-1.28268	3.12699	-10.7921	2.67e-06	9.89e-05	5.13033	-1.23246	3.12699	-10.3696	3.68e-06	0.000118477	4.73465	-1.35647	3.12699	-11.413	1.69e-06	2.09e-05	5.53735	3.39629	AK120375.1	Os.23964	chr7:29023599-29028445 (+) // 99.96 //	Os07g0684400	4344322	Q0D3I9	NP_001060670	NM_001067205	LOC_Os07g48520								---	0009536 // plastid // inferred from reviewed computational analysis
Os.37969.2.S1_at	0.913726	8.41895	7.53643	4.48e-05	0.00450904	2.46064	0.953814	8.41895	7.86708	3.23e-05	0.0019121	2.5775	0.903549	8.41895	7.4525	4.88e-05	0.000689839	2.00358	2.18074	8.41895	17.9868	3.88e-08	4.6e-06	9.53421	4.32046	8.41895	35.6352	1.15e-10	7.16e-08	15.0912	6.33342	NM_190238.1	Os.37969	chr1:38817923-38820843 (+) // 100.0 //	Os01g0892800	4324956	Q5JLW4	NP_001045063	NM_001051598	LOC_Os01g66860								0006468 // protein phosphorylation // inferred from electronic annotation /// 0009966 // regulation of signal transduction // inferred from electronic annotation	---
Os.23978.1.A1_at	0.988748	9.58179	7.52318	4.54e-05	0.00452685	2.44669	1.73742	9.58179	13.2197	5.07e-07	8.41e-05	6.9615	2.45695	9.58179	18.6944	2.81e-08	5.19e-06	9.87666	2.60908	9.58179	19.852	1.69e-08	2.6e-06	10.3805	3.0687	9.58179	23.3491	4.27e-09	4.67e-07	11.7513	8.28334	CA761034	Os.23978	chr4:24385283-24385835 (-) // 95.62 //	Os04g0491700	4336250	Q7XUE4	NP_001053172	NM_001059707	LOC_Os04g41460								0006810 // transport // inferred from electronic annotation /// 0055085 // transmembrane transport // inferred from electronic annotation	0016020 // membrane // inferred from electronic annotation /// 0016021 // integral to membrane // inferred from electronic annotation
Os.8111.1.S1_at	1.17171	10.1557	7.52112	4.55e-05	0.00452685	2.44452	1.08321	10.1557	6.953	8.22e-05	0.00376154	1.57744	0.651214	10.1557	4.18008	0.00260972	0.0115365	-2.27085	1.29726	10.1557	8.32702	2.09e-05	0.000405699	2.86303	1.29699	10.1557	8.32525	2.09e-05	0.00012399	2.82575	1.48798	AK066877.1	Os.8111	chr3:4659829-4661072 (+) // 99.52 //	Os03g0189100	4331891	A2XDD7 /// Q8H7N4	NP_001049220	NM_001055755	LOC_Os03g08970								---	---
Os.11125.1.S1_a_at	1.09857	8.90415	7.5067	4.62e-05	0.00456714	2.42931	1.77627	8.90415	12.1375	1.02e-06	0.000145023	6.23293	2.52869	8.90415	17.2789	5.44e-08	7.52e-06	9.20561	3.45717	8.90415	23.6233	3.86e-09	1.09e-06	11.8414	5.19207	8.90415	35.4781	1.2e-10	7.18e-08	15.0588	8.95361	AK072651.1	Os.11125	chr1:34530730-34532728 (+) // 99.55 //	Os01g0812200	4327364	Q5VQR7	NP_001044594	NM_001051129	LOC_Os01g59690								---	---
Os.27530.1.S1_at	-1.00734	3.72199	-7.41208	5.09e-05	0.00493303	2.32896	-1.98712	3.72199	-14.6214	2.2e-07	4.3e-05	7.81775	-2.02882	3.72199	-14.9282	1.85e-07	1.79e-05	7.9454	-2.28694	3.72199	-16.8275	6.8e-08	6.98e-06	8.95766	-2.11328	3.72199	-15.5497	1.32e-07	3.69e-06	8.25115	7.06018	AK119600.1	Os.27530	chr3:20922101-20924009 (+) // 99.0 // /// chr4:17035100-17037008 (+) // 99.11 // /// chr11:27559453-27561359 (+) // 99.9 // /// chr9:1910478-1912414 (-) // 96.17 //	Os11g0689800	4351156	Q0IR11 /// Q2QZE2	NP_001068491	NM_001075023									---	---
Os.54569.1.S1_x_at	1.26019	10.6474	7.40867	5.1e-05	0.00493303	2.32532	1.7614	10.6474	10.3553	3.72e-06	0.000350754	4.87917	2.28629	10.6474	13.4411	4.42e-07	3.04e-05	7.03466	3.18782	10.6474	18.7412	2.75e-08	3.55e-06	9.88788	4.58848	10.6474	26.9757	1.25e-09	2.21e-07	12.9398	7.41336	AK105817.1	Os.54569	chr6:25898482-25899816 (-) // 100.0 //	Os06g0637500	4341607	A2YFE4 /// Q67WF6	NP_001058148	NM_001064683	LOC_Os06g43090	Osj049170	MYB						0045449 // regulation of transcription // inferred from electronic annotation	0005634 // nucleus // inferred from electronic annotation
Os.52316.1.S1_at	-1.05346	3.31776	-7.35114	5.41e-05	0.00520332	2.26376	-0.56006	3.31776	-3.90814	0.00388267	0.0458166	-2.5375	-1.02844	3.31776	-7.17652	6.49e-05	0.000829793	1.6966	-1.05557	3.31776	-7.36587	5.33e-05	0.000788173	1.84703	-1.08976	3.31776	-7.60439	4.19e-05	0.000208238	2.07175	1.06833	AK066342.1	---	chr11:1404320-1406005 (+) // 99.83 //	Os11g0130600	9272102	Q2RB08	NP_001176332	NM_001189403	LOC_Os11g03620								---	---
OsAffx.24050.1.S1_at	-1.35073	3.26893	-7.3366	5.5e-05	0.00525259	2.24815	-1.60917	3.26893	-8.74038	1.43e-05	0.000986605	3.44934	-1.62373	3.26893	-8.81945	1.33e-05	0.000290415	3.40422	-1.61784	3.26893	-8.78743	1.37e-05	0.000306014	3.31664	-1.93949	3.26893	-10.5345	3.24e-06	3.28e-05	4.8397	3.45161	9630.m00070	Os.55303	chr2:385737-386864 (-) // 100.0 //	Os02g0106600	4328020	---	NP_001045628	NM_001052163	LOC_Os02g01700								---	---
OsAffx.14458.1.S1_x_at	0.973723	9.66795	7.32892	5.54e-05	0.00525498	2.23989	0.967087	9.66795	7.27898	5.83e-05	0.00292361	1.94508	0.384129	9.66795	2.89122	0.018645	0.0503932	-4.32492	1.01622	9.66795	7.64881	4.01e-05	0.000650814	2.15637	2.62636	9.66795	19.7679	1.75e-08	1.06e-06	10.3381	2.47091	9632.m05642	Os.27395	chr4:34215259-34218002 (-) // 100.0 //	Os04g0674000	4337376	Q0J938 /// Q7XQA2	NP_001054235	NM_001060770	LOC_Os04g57760								---	0009536 // plastid // inferred from reviewed computational analysis
Os.50250.1.S2_at	-1.27567	2.73852	-7.32553	5.56e-05	0.00525498	2.23624	-1.99413	2.73852	-11.4513	1.65e-06	0.000201831	5.73617	-1.98666	2.73852	-11.4084	1.7e-06	7.35e-05	5.61071	-1.9873	2.73852	-11.4121	1.69e-06	6.92e-05	5.56627	-1.96136	2.73852	-11.2631	1.89e-06	2.26e-05	5.42193	4.91426	AK120334.1	---	chr6:26464163-26468598 (-) // 99.8 //	Os06g0647600	9272610	---	NP_001174931	NM_001188002									---	0005739 // mitochondrion // inferred from reviewed computational analysis
Os.4555.1.S1_at	0.986621	8.33317	7.31312	5.63e-05	0.00529384	2.22287	0.81276	8.33317	6.02441	0.00023344	0.00812422	0.457488	0.76938	8.33317	5.70286	0.000343658	0.00266277	-0.101492	1.82751	8.33317	13.546	4.15e-07	2.53e-05	7.06435	3.14218	8.33317	23.2907	4.36e-09	4.71e-07	11.7303	4.27471	AK066337.1	Os.4555	chr4:31278002-31281230 (-) // 98.67 //	Os04g0619400	4337021	Q7XTU1	NP_001053898	NM_001060433	LOC_Os04g52840								0006468 // protein phosphorylation // inferred from electronic annotation	---
Os.5356.1.S1_at	1.16436	10.9967	7.28932	5.77e-05	0.00536739	2.19719	1.48969	10.9967	9.326	8.58e-06	0.000657245	3.99328	1.43307	10.9967	8.97154	1.16e-05	0.000264794	3.54877	2.22559	10.9967	13.9331	3.29e-07	2.16e-05	7.31092	2.60906	10.9967	16.3337	8.73e-08	2.84e-06	8.68191	5.14641	AK099914.1	Os.5356	chr1:21899001-21902057 (-) // 99.91 //	Os01g0570800	4326347	B1B5J2 /// Q656X7	NP_001043374	NM_001049909	LOC_Os01g38980								---	---
Os.52431.1.S1_at	-1.59665	5.6961	-7.27922	5.83e-05	0.00538764	2.18627	-1.1786	5.6961	-5.37332	0.000518221	0.0143771	-0.396807	-1.88604	5.6961	-8.59857	1.62e-05	0.000331233	3.19048	-3.64253	5.6961	-16.6065	7.6e-08	7.65e-06	8.84285	-4.56779	5.6961	-20.8248	1.13e-08	7.84e-07	10.7842	4.9214	AK067588.1	Os.52431	chr12:25446901-25449611 (+) // 99.89 //	Os12g0604000	4352731	---	---	---	LOC_Os12g41124								---	---
OsAffx.24407.2.S1_s_at	1.24966	10.0552	7.27244	5.87e-05	0.00538764	2.17892	1.88249	10.0552	10.9552	2.36e-06	0.000255061	5.35847	2.64818	10.0552	15.4112	1.42e-07	1.52e-05	8.22096	2.27762	10.0552	13.2547	4.96e-07	2.87e-05	6.87402	2.34833	10.0552	13.6662	3.86e-07	7.52e-06	7.11739	5.94995	9630.m02293	Os.51464	chr1:33530887-33564540 (+) // 87.52 // /// chr2:14242908-14244224 (+) // 100.0 // /// chr4:9092520-9143329 (+) // 100.0 // /// chrC|11562:94365-128327 (+) // 100.0 // /// chrC|11562:86790-120752 (-) // 100.0 //	Os01g0791200	4324233	---	NP_001044492	NM_001051027									---	---
Os.3388.2.S1_a_at	2.54891	10.0898	7.27029	5.88e-05	0.00538764	2.1766	3.1189	10.0898	8.89609	1.24e-05	0.000888687	3.59699	4.49738	10.0898	12.8279	6.5e-07	3.8e-05	6.62881	5.70606	10.0898	16.2755	8.99e-08	8.41e-06	8.66782	5.8697	10.0898	16.7423	7.1e-08	2.49e-06	8.89781	5.99361	AK111798.1	Os.3388	chr4:25657903-25659741 (-) // 98.54 //	Os04g0517100	4336407	Q0JBQ5 /// Q7XBH4	NP_001053318	NM_001059853	LOC_Os04g43680	Osj043567	MYB						0006350 // transcription // inferred from electronic annotation /// 0006950 // response to stress // inferred from electronic annotation /// 0045449 // regulation of transcription // inferred from electronic annotation	0005634 // nucleus // inferred from electronic annotation
Os.52468.1.S1_at	-1.17974	5.30083	-7.24781	6.02e-05	0.0054583	2.15222	-1.23994	5.30083	-7.61762	4.13e-05	0.00231951	2.31393	-1.64628	5.30083	-10.114	4.49e-06	0.000136193	4.57136	-2.00976	5.30083	-12.347	8.9e-07	4.37e-05	6.25347	-1.90027	5.30083	-11.6744	1.41e-06	1.85e-05	5.73529	4.20526	AK067312.1	Os.52468	chr1:17274501-17277258 (-) // 99.96 //	Os01g0500600	4324545	Q0JMI4	NP_001043130	NM_001049665									---	---
Os.35279.1.S1_at	-1.37207	3.48568	-7.24761	6.02e-05	0.0054583	2.15201	-1.29106	3.48568	-6.81968	9.49e-05	0.00419888	1.42338	-1.34699	3.48568	-7.1151	6.92e-05	0.000872582	1.62708	-1.19255	3.48568	-6.29935	0.000169499	0.00178331	0.596298	-0.870164	3.48568	-4.59641	0.0014502	0.00344044	-1.75321	0.809112	AK068220.1	Os.35279	chr11:21024438-21027142 (-) // 99.89 //	Os11g0572800	4350759	Q2R2A5	NP_001068128	NM_001074660	LOC_Os11g36450								---	0009536 // plastid // inferred from reviewed computational analysis
Os.11719.1.S1_at	1.00364	11.8866	7.22662	6.16e-05	0.00554971	2.12919	1.02697	11.8866	7.39463	5.18e-05	0.002705	2.07252	1.09773	11.8866	7.90414	3.12e-05	0.000508209	2.48762	2.1557	11.8866	15.5219	1.34e-07	1.16e-05	8.25481	2.56853	11.8866	18.4945	3.07e-08	1.55e-06	9.76366	4.94156	AK105973.1	Os.11719	chr7:27888425-27890323 (-) // 99.94 //	Os07g0661400	4344182	B8B5K1 /// Q7EZY8	NP_001060537	NM_001067072	LOC_Os07g46670								---	---
Os.4773.1.S1_at	2.75197	8.68205	7.21704	6.22e-05	0.00557637	2.11876	2.27286	8.68205	5.96057	0.000251799	0.00860519	0.376317	2.57229	8.68205	6.74582	0.00010281	0.00115113	1.19961	3.30195	8.68205	8.65936	1.54e-05	0.000330141	3.19247	2.81285	8.68205	7.3767	5.27e-05	0.000247823	1.82206	1.74185	CF325704	Os.4773	chr6:1784344-1784878 (-) // 99.81 //	Os06g0133500	4340023	A2Y8X5 /// Q9FPB9	NP_001056709	NM_001063244	LOC_Os06g04240								---	---
Os.5431.1.S1_at	1.61915	6.50706	7.19856	6.34e-05	0.00564691	2.09861	0.658926	6.50706	2.92951	0.0175418	0.0997839	-4.10498	1.21175	6.50706	5.38732	0.000509103	0.00351562	-0.52418	2.87054	6.50706	12.7621	6.78e-07	3.55e-05	6.54262	2.0825	6.50706	9.25855	9.08e-06	6.78e-05	3.72673	1.54776	AK106447.1	Os.5431	chr4:29451045-29452853 (+) // 100.0 //	Os04g0586500	4336798	Q7XP49	NP_001053685	NM_001060220	LOC_Os04g49690								---	---
Os.34466.1.S1_s_at	0.97732	10.6198	7.18025	6.46e-05	0.0057062	2.07861	1.84011	10.6198	13.5191	4.22e-07	7.26e-05	7.15225	2.3995	10.6198	17.6288	4.6e-08	6.72e-06	9.37711	3.08225	10.6198	22.6449	5.53e-09	1.37e-06	11.4905	4.22821	10.6198	31.0641	3.74e-10	1.21e-07	14.057	8.8311	AK071289.1	Os.34466	chr1:3854146-3855033 (-) // 99.77 //	Os01g0175100	4327132	Q5VQZ9	NP_001042169	NM_001048704	LOC_Os01g07970								---	---
Os.7705.1.S1_at	1.49874	7.44528	7.06034	7.33e-05	0.00637572	1.94657	0.533873	7.44528	2.51499	0.0340968	0.141519	-4.77705	-0.179371	7.44528	-0.844989	0.420941	0.549934	-7.19206	-1.77588	7.44528	-8.3659	2.01e-05	0.000399424	2.90212	0.753559	7.44528	3.5499	0.00665517	0.0124494	-3.36815	-2.09771	AK069933.1	Os.7705	chr4:32148337-32148880 (-) // 99.45 //	Os04g0635500	4337133	B8AUW9 /// Q7XQS3	NP_001054008	NM_001060543	LOC_Os04g54300								---	---
Os.15730.1.S1_x_at	-1.15711	6.95428	-7.02995	7.57e-05	0.00651916	1.91283	-1.43593	6.95428	-8.72394	1.45e-05	0.000993788	3.43362	-1.77145	6.95428	-10.7624	2.73e-06	0.00010002	5.10648	-2.60165	6.95428	-15.8062	1.15e-07	1.03e-05	8.41305	-3.13581	6.95428	-19.0515	2.39e-08	1.32e-06	10.0202	5.77724	AK099897.1	Os.34600	chr1:23893812-23895399 (+) // 94.13 // /// chr6:14192843-14194443 (-) // 99.81 //	Os01g0606400	4324217	Q0JLD8	NP_001043526	NM_001050061									---	---
Os.15917.1.S1_at	1.76197	11.8268	6.99139	7.89e-05	0.00675858	1.86985	2.91768	11.8268	11.5772	1.51e-06	0.000193847	5.82946	3.11593	11.8268	12.3639	8.8e-07	4.67e-05	6.30861	4.68051	11.8268	18.572	2.97e-08	3.77e-06	9.80997	5.43679	11.8268	21.5729	8.35e-09	6.67e-07	11.0845	6.98049	AK109382.2	Os.15917	chr4:24672899-24674520 (-) // 95.85 //	Os04g0497000	4336283	Q7XUK3	NP_001053203	NM_001059738	LOC_Os04g41960								0008152 // metabolic process // inferred from electronic annotation /// 0055114 // oxidation reduction // inferred from electronic annotation	---
Os.282.2.S1_a_at	1.06294	7.61752	6.95062	8.24e-05	0.0070022	1.82421	0.659401	7.61752	4.31185	0.00216096	0.0338344	-1.91839	0.784725	7.61752	5.13134	0.000707418	0.00444886	-0.877388	2.07276	7.61752	13.5538	4.13e-07	2.53e-05	7.06939	3.362	7.61752	21.9843	7.12e-09	6.28e-07	11.2446	3.46848	AK059786.1	---	chr4:29346274-29347341 (+) // 100.0 //	Os04g0584600	4336783	B7E429 /// Q0JAQ3 /// Q9FXQ3	NP_001053670	NM_001060205	LOC_Os04g49510								0006468 // protein phosphorylation // inferred from electronic annotation	---
Os.23606.1.S1_at	2.21283	6.97195	6.94739	8.27e-05	0.0070022	1.82059	2.45162	6.97195	7.69707	3.82e-05	0.00218901	2.39861	0.245232	6.97195	0.769929	0.461911	0.588726	-7.25476	3.82195	6.97195	11.9994	1.12e-06	5.19e-05	6.00392	3.92378	6.97195	12.3191	9.07e-07	1.37e-05	6.20609	1.83489	AK108444.1	Os.23606	chr1:16434831-16435827 (+) // 100.0 //	Os01g0389700	4325228	Q5VNJ6	NP_001043108	NM_001049643	LOC_Os01g29330								---	---
Os.27232.1.S1_at	1.11965	9.41494	6.92175	8.5e-05	0.00714039	1.79177	0.268352	9.41494	1.65897	0.132968	0.310532	-6.08423	-1.02393	9.41494	-6.33	0.000163655	0.00157978	0.697998	0.934028	9.41494	5.77424	0.000315015	0.00279148	-0.0728435	2.16929	9.41494	13.4107	4.51e-07	8.4e-06	6.95156	0.656849	AK107951.1	Os.27232	chr1:39865319-39866417 (-) // 99.64 //	Os01g0915000	4324350	Q8LQF7	NP_001045184	NM_001051719	LOC_Os01g68650								---	---
Os.2355.1.S1_at	0.872773	9.86334	6.91286	8.58e-05	0.00717421	1.78176	0.637535	9.86334	5.04964	0.00078728	0.0185064	-0.843809	0.230061	9.86334	1.82222	0.103195	0.186366	-6.01123	2.12754	9.86334	16.8514	6.72e-08	6.96e-06	8.96996	3.16324	9.86334	25.0547	2.34e-09	3.41e-07	12.3367	3.24667	AF194413.1	Os.2355	chr2:1387872-1394276 (+) // 98.98 //	Os02g0126400	4328155	Q6Z2M9 /// Q9SE25	NP_001045751	NM_001052286	LOC_Os02g03410								0006468 // protein phosphorylation // inferred from electronic annotation	---
Os.18463.1.S1_at	1.04835	9.00934	6.88445	8.84e-05	0.00725731	1.7497	0.766295	9.00934	5.0322	0.000805561	0.0188132	-0.868319	0.37786	9.00934	2.48138	0.0359942	0.0830726	-4.98995	2.36134	9.00934	15.5067	1.35e-07	1.17e-05	8.24626	3.27208	9.00934	21.4875	8.64e-09	6.83e-07	11.0509	3.03771	AK107567.1	Os.56247	chr5:21977518-21979405 (-) // 100.0 //	Os05g0449200	4338954	Q60EH6	NP_001055699	NM_001062234	LOC_Os05g37660								---	---
Os.9913.1.S1_at	2.38059	6.67928	6.86532	9.03e-05	0.00734686	1.72805	2.52603	6.67928	7.28475	5.8e-05	0.0029146	1.95148	4.16961	6.67928	12.0246	1.11e-06	5.51e-05	6.067	1.41461	6.67928	4.07957	0.00301879	0.0142889	-2.49342	2.5321	6.67928	7.30227	5.69e-05	0.000262769	1.73918	1.79846	AK062619.1	Os.9913	chr4:32112460-32113018 (-) // 100.0 //	Os04g0635000	4337129	A2Y8F6 /// Q7XQS9	NP_001054004	NM_001060539	LOC_Os04g54230								---	---
Os.6321.1.S1_at	1.97751	10.2425	6.81575	9.53e-05	0.00770796	1.67174	4.50507	10.2425	15.5273	1.33e-07	2.9e-05	8.32528	5.08329	10.2425	17.5203	4.85e-08	6.97e-06	9.32432	5.87187	10.2425	20.2382	1.44e-08	2.42e-06	10.5445	6.38389	10.2425	22.003	7.07e-09	6.28e-07	11.2518	8.22353	AK099776.1	Os.91498	chr1:36941645-36943542 (-) // 99.95 //	Os01g0855600	4324829	A6N0R8 /// Q7E5I4	NP_001044842	NM_001051377	LOC_Os01g63690								---	---
Os.17446.2.S1_at	1.64479	6.92713	6.80512	9.64e-05	0.00776138	1.65962	1.42811	6.92713	5.90864	0.000267897	0.00899627	0.309879	0.858133	6.92713	3.55043	0.00664981	0.0232183	-3.25716	1.90881	6.92713	7.89747	3.14e-05	0.000541985	2.42103	2.6687	6.92713	11.0414	2.22e-06	2.51e-05	5.24854	1.27638	AK119923.1	Os.17446	chr4:28565968-28567922 (+) // 99.93 //	Os04g0571300	4336716	Q0JAW8	NP_001053605	NM_001060140	LOC_Os04g48270								---	---
Os.52554.1.S1_at	-0.902447	6.15547	-6.79312	9.76e-05	0.00782699	1.64594	-0.148449	6.15547	-1.11745	0.293967	0.499829	-6.76334	-0.812948	6.15547	-6.11942	0.00020877	0.00189737	0.435442	-0.737071	6.15547	-5.54826	0.000415921	0.00337765	-0.37237	-0.897999	6.15547	-6.75964	0.000101269	0.000408055	1.11534	-0.787796	AK067945.1	Os.52554	chr6:26941139-26943372 (+) // 99.81 //	Os06g0656400	4341717	Q0DAF6	NP_001058253	NM_001064788									---	---
Os.46793.1.S1_at	1.82525	7.6405	6.78889	9.81e-05	0.00782709	1.6411	1.87641	7.6405	6.9792	7.99e-05	0.00369665	1.60745	2.18006	7.6405	8.10859	2.56e-05	0.000444181	2.6996	3.69209	7.6405	13.7325	3.7e-07	2.35e-05	7.184	4.41383	7.6405	16.4169	8.37e-08	2.77e-06	8.72635	4.3717	AK111104.1	Os.46793	chr10:2828139-2830262 (+) // 99.18 //	Os10g0147200	4348105	Q0IYZ2	NP_001064159	NM_001070694	LOC_Os10g05660								---	---
Os.7629.1.S1_at	1.02273	9.57976	6.77975	9.91e-05	0.00783349	1.63065	1.10175	9.57976	7.30356	5.69e-05	0.00288596	1.97229	1.12797	9.57976	7.47742	4.76e-05	0.000677681	2.03087	0.980071	9.57976	6.49696	0.000135452	0.00152504	0.838673	1.77067	9.57976	11.7379	1.35e-06	1.79e-05	5.78275	2.45105	AK109529.1	Os.7629	chr9:18350693-18351325 (-) // 99.84 //	Os09g0478600	4347374	Q0J0X8	NP_001063473	NM_001070008	LOC_Os09g30160								---	---
Os.11271.1.S1_a_at	0.878446	9.32113	6.7536	0.00010194	0.00802375	1.6007	0.825953	9.32113	6.35002	0.000159956	0.00621078	0.862924	0.627947	9.32113	4.82773	0.0010578	0.00593928	-1.30841	1.16488	9.32113	8.95575	1.18e-05	0.000272404	3.47754	1.475	9.32113	11.3399	1.78e-06	2.17e-05	5.48124	2.0228	AK063436.1	Os.87759	chr11:8161377-8165855 (-) // 100.0 //	Os11g0251400	4350213	B7E8K4 /// Q53JM5	NP_001067627	NM_001074159	LOC_Os11g14544								---	0016020 // membrane // inferred from reviewed computational analysis
Os.10422.1.S1_at	-0.921842	3.38137	-6.74008	0.000103458	0.0081038	1.58518	-2.16485	3.38137	-15.8284	1.14e-07	2.63e-05	8.48672	-2.34551	3.38137	-17.1493	5.8e-08	7.88e-06	9.14112	-2.23239	3.38137	-16.3221	8.78e-08	8.41e-06	8.69272	-2.2606	3.38137	-16.5284	7.9e-08	2.68e-06	8.78552	7.33825	AK071834.1	Os.10422	chr5:23763116-23764045 (-) // 99.36 //	Os05g0484800	4339136	Q75J78	NP_001055871	NM_001062406	LOC_Os05g40630								---	---
Os.38236.1.S1_at	1.60455	7.07401	6.73628	0.000103889	0.0081038	1.58082	2.3376	7.07401	9.8138	5.72e-06	0.00047598	4.42369	2.63724	7.07401	11.0718	2.17e-06	8.6e-05	5.3514	3.01277	7.07401	12.6483	7.3e-07	3.75e-05	6.46427	3.57965	7.07401	15.0282	1.75e-07	4.45e-06	7.95192	5.15442	AK106003.1	Os.38236	chr1:42883908-42885186 (+) // 100.0 //	Os01g0972000	4326393	Q5JME3	NP_001045539	NM_001052074	LOC_Os01g74040								---	---
Os.11657.1.S1_at	1.08473	10.3321	6.68565	0.000109825	0.00841586	1.52247	0.685053	10.3321	4.22228	0.00245602	0.0362361	-2.05396	0.337779	10.3321	2.08188	0.0684026	0.135798	-5.62071	0.890583	10.3321	5.48905	0.000447847	0.00356322	-0.452028	2.56861	10.3321	15.8315	1.13e-07	3.35e-06	8.40855	0.360865	AK105335.1	Os.11657	chr1:27325005-27325981 (-) // 100.0 //	Os01g0667900	4326324	A2WTL1 /// B7EXU9 /// Q5QLR2	NP_001043812	NM_001050347	LOC_Os01g47760								0045454 // cell redox homeostasis // inferred from electronic annotation	0005634 // nucleus // inferred from electronic annotation /// 0005737 // cytoplasm // inferred from electronic annotation
Os.27141.1.S1_at	-0.776743	9.22639	-6.66593	0.000112236	0.0085629	1.49966	-1.19482	9.22639	-10.2538	4.03e-06	0.000370948	4.79552	-1.67609	9.22639	-14.384	2.52e-07	2.12e-05	7.62344	-1.71838	9.22639	-14.7469	2.05e-07	1.52e-05	7.8075	-1.99931	9.22639	-17.1579	5.78e-08	2.22e-06	9.11174	6.16757	AK073375.1	---	chr6:23794558-23796785 (+) // 98.73 // /// chr7:8609503-8611748 (+) // 99.54 // /// chr8:11638834-11641086 (+) // 99.75 // /// chr3:26133942-26136192 (-) // 99.8 // /// chr3:8250102-8252354 (-) // 99.8 //	Os06g0602200	9270696	---	NP_001174887	NM_001187958	LOC_Os06g40010								---	---
Os.4695.1.S1_s_at	1.15786	11.0173	6.65157	0.000114028	0.00862401	1.48302	1.00382	11.0173	5.76667	0.000317925	0.0101473	0.126376	1.45118	11.0173	8.33664	2.07e-05	0.0003872	2.93102	2.64602	11.0173	15.2006	1.59e-07	1.33e-05	8.07225	3.05745	11.0173	17.5642	4.74e-08	2.02e-06	9.31559	4.38565	AK061842.1	Os.32070	chr3:16406338-16408681 (-) // 99.67 //	Os03g0402800	4333065	A6N187 /// Q84R94	NP_001050322	NM_001056857	LOC_Os03g28940			OsJAZ5		Jasmonate ZIM-domain protein 5	JASMONATE ZIM-DOMAIN PROTEIN 5	JASMONATE ZIM-DOMAIN PROTEIN 5	---	---
Os.35837.2.S1_x_at	-1.10768	5.52465	-6.6465	0.00011467	0.00863498	1.47713	-0.880094	5.52465	-5.28091	0.000583053	0.0154171	-0.522892	-0.986356	5.52465	-5.91852	0.000264748	0.00223723	0.179436	-1.96916	5.52465	-11.8158	1.28e-06	5.69e-05	5.86931	-2.28077	5.52465	-13.6855	3.81e-07	7.46e-06	7.1298	2.82656	AK065574.1	Os.35837	chr7:13442270-13444680 (+) // 96.94 // /// chr10:15149578-15151888 (-) // 99.91 //	Os10g0427900	4348682	Q337Y4	NP_001064652	NM_001071187	LOC_Os10g29240								---	0009536 // plastid // inferred from reviewed computational analysis
OsAffx.4833.1.S1_x_at	1.16925	6.74428	6.63461	0.000116186	0.00869695	1.46332	0.606877	6.74428	3.44355	0.00783456	0.0653632	-3.27283	-0.0760815	6.74428	-0.431703	0.676549	0.772976	-7.47119	0.675911	6.74428	3.83527	0.00432639	0.0186097	-2.87409	1.27217	6.74428	7.21858	6.21e-05	0.000280324	1.64522	-2.10191	9634.m01395	Os.80843	chr6:7708065-7709507 (+) // 95.46 //	Os06g0248500	4340648	Q654Q4	NP_001057289	NM_001063824	LOC_Os06g13870								0016567 // protein ubiquitination // inferred from electronic annotation	0000151 // ubiquitin ligase complex // inferred from electronic annotation
Os.13708.2.A1_at	0.984286	10.1773	6.62509	0.000117418	0.00869695	1.45225	0.908786	10.1773	6.11691	0.000209386	0.00761981	0.574099	1.61382	10.1773	10.8624	2.53e-06	9.66e-05	5.18638	1.83933	10.1773	12.3802	8.71e-07	4.3e-05	6.27695	3.08621	10.1773	20.7728	1.15e-08	7.94e-07	10.7629	4.85051	CB655990	Os.13708	chr3:13161005-13162732 (+) // 99.7 //	Os03g0351300	4332844	---	NP_001050116	NM_001056651	LOC_Os03g22790								---	0009536 // plastid // inferred from reviewed computational analysis
Os.28798.1.S1_at	1.4548	8.17276	6.61511	0.000118723	0.00869695	1.44063	1.13989	8.17276	5.1832	0.000661317	0.0167005	-0.657548	1.32806	8.17276	6.03881	0.000229506	0.00203447	0.333368	2.64408	8.17276	12.0229	1.11e-06	5.12e-05	6.02104	2.97407	8.17276	13.5234	4.21e-07	8e-06	7.02507	2.83251	AK111059.1	Os.28798	chr1:33698083-33698638 (+) // 100.0 // /// chr1:33707657-33708207 (+) // 92.97 //	Os01g0795600	4325629	Q5ZBR3	NP_001044512	NM_001051047	LOC_Os01g58310								---	---
Os.38299.1.S1_at	1.71525	5.42089	6.61307	0.000118992	0.00869695	1.43825	0.584655	5.42089	2.25411	0.0518999	0.179424	-5.1927	0.0594394	5.42089	0.229166	0.824082	0.883235	-7.54466	2.0125	5.42089	7.7591	3.59e-05	0.000602545	2.27458	0.528718	5.42089	2.03845	0.0733098	0.0998374	-5.79997	-2.9649	AK102668.1	Os.58253	chr7:779383-780950 (-) // 99.93 //	Os07g0114000	4342246	Q7XHN8	NP_001058750	NM_001065285	LOC_Os07g02330								0006470 // protein dephosphorylation // inferred from electronic annotation	0008287 // protein serine/threonine phosphatase complex // inferred from electronic annotation
Os.2407.1.S1_at	1.16954	9.70744	6.59529	0.000121364	0.00882997	1.41752	1.03127	9.70744	5.81556	0.000299632	0.00972407	0.189881	0.181956	9.70744	1.02609	0.33277	0.461532	-7.02103	1.55998	9.70744	8.79706	1.36e-05	0.000303788	3.32591	2.23046	9.70744	12.5781	7.65e-07	1.2e-05	6.38863	0.860182	AF140722.2	Os.87762	chr9:18759705-18760564 (+) // 93.37 //	Os09g0486500	4347423	A2Z2J6 /// A3C039 /// B7E5R1	NP_001063521	NM_001070056	LOC_Os09g31200			Osi-SAP1, ISAP1, OsiSAP1		rice (indica) stress associated protein gene1, Zinc finger A20 and AN1 domain-containing stress-associated protein 1, Multiple stress-responsive zinc finger protein ISAP1	STRESS ASSOCIATED PROTEIN GENE 1	STRESS ASSOCIATED PROTEIN 1	0006950 // response to stress // inferred from electronic annotation	---
OsAffx.15125.1.S1_at	1.3082	6.59323	6.59186	0.000121828	0.00882997	1.41351	1.66173	6.59323	8.37323	2e-05	0.00128209	3.09207	1.33639	6.59323	6.73389	0.000104161	0.00116072	1.18552	2.00322	6.59323	10.0939	4.57e-06	0.0001351	4.50192	3.03498	6.59323	15.2928	1.51e-07	4.05e-06	8.10511	3.65963	9633.m04354	---	chr5:26817254-26818499 (+) // 100.0 //	Os05g0541400	9269440	---	NP_001174506	NM_001187577	LOC_Os05g46370	Osj009156	bHLH						---	---
Os.16088.2.S1_at	-1.58859	2.85832	-6.58432	0.000122853	0.00886733	1.4047	-2.42159	2.85832	-10.0369	4.78e-06	0.000419799	4.61408	-2.4479	2.85832	-10.1459	4.38e-06	0.000133729	4.59842	-2.43974	2.85832	-10.1121	4.5e-06	0.000134487	4.51744	-2.41768	2.85832	-10.0207	4.84e-06	4.3e-05	4.40666	3.90826	AK103680.1	Os.16088	chr7:28955989-28959174 (-) // 99.91 //	Os07g0682700	4344314	A6MZC2 /// Q6Z4P3	NP_001060662	NM_001067197	LOC_Os07g48420								---	---
Os.46460.1.S1_at	-1.13593	2.89653	-6.57608	0.000123984	0.00891198	1.39507	-1.12699	2.89653	-6.52431	0.000131361	0.0053639	1.0742	-0.850019	2.89653	-4.9209	0.000933622	0.00543519	-1.17475	-1.17239	2.89653	-6.78715	9.83e-05	0.001229	1.18562	-1.28546	2.89653	-7.44171	4.94e-05	0.000235156	1.89394	0.874818	AK099992.1	Os.46460	chr10:2195535-2197944 (+) // 99.96 //	Os10g0135500	4348059	Q7XH24	NP_001064120	NM_001070655	LOC_Os10g04610								---	---
OsAffx.32315.1.A1_at	0.989501	7.36228	6.5506	0.000127556	0.00913104	1.36522	1.60858	7.36228	10.649	2.97e-06	0.000306787	5.117	1.2153	7.36228	8.04543	2.72e-05	0.000462611	2.63458	1.59323	7.36228	10.5474	3.21e-06	0.000106855	4.88171	1.34177	7.36228	8.88266	1.26e-05	8.5e-05	3.37342	3.47439	X15901.1	Os.58848	chr6:23571437-23572964 (+) // 98.89 // /// chr8:9272069-9273603 (+) // 99.02 // /// chr9:2493837-2495364 (-) // 98.82 // /// chr10:10804726-10806253 (-) // 98.95 // /// chrC|11562:68798-70325 (-) // 100.0 // /// chr12:5645045-5646573 (-) // 98.62 //	Os08g0252200	4345092	---	NP_001061378	NM_001067913									---	---
Os.27058.1.S1_at	-1.18163	2.96079	-6.52837	0.000130766	0.00932241	1.3391	-1.30674	2.96079	-7.21962	6.2e-05	0.00305643	1.87907	-1.57727	2.96079	-8.71427	1.46e-05	0.000308503	3.30301	-1.17919	2.96079	-6.51491	0.000132751	0.00150633	0.860444	-1.72532	2.96079	-9.53221	7.21e-06	5.75e-05	3.97631	2.27159	AK100421.1	---	chr11:7496919-7499318 (-) // 99.83 //	Os11g0240700	9270451	---	NP_001176451	NM_001189522									---	---
Os.54878.1.S1_at	0.861888	3.45674	6.46158	0.000140952	0.00984681	1.26024	-0.252761	3.45674	-1.89495	0.0920438	0.249379	-5.74364	-0.119126	3.45674	-0.893084	0.396051	0.525861	-7.1493	-0.228407	3.45674	-1.71237	0.122453	0.216383	-6.24051	1.23503	3.45674	9.25903	9.08e-06	6.78e-05	3.72718	-2.82921	AK106982.1	Os.89096	chr2:17493365-17495028 (-) // 99.76 //	Os02g0497600	4329410	---	---	---									---	---
Os.38760.1.S1_at	-1.40784	4.48336	-6.45015	0.000142779	0.00989501	1.2467	-1.31494	4.48336	-6.0245	0.000233415	0.00812422	0.4576	-2.34765	4.48336	-10.756	2.74e-06	0.000100078	5.10134	-3.79554	4.48336	-17.3896	5.16e-08	5.61e-06	9.24244	-4.15415	4.48336	-19.0326	2.41e-08	1.33e-06	10.0116	5.21194	CB645980	---	chr5:16363938-16365697 (-) // 99.86 //	Os05g0348100	9269617	---	NP_001174374	NM_001187445	LOC_Os05g28090								---	---
Os.4616.1.S1_at	0.897296	8.54334	6.42063	0.000147624	0.0101099	1.21161	0.742456	8.54334	5.31266	0.000559836	0.0150283	-0.479435	1.15443	8.54334	8.26057	2.22e-05	0.000404543	2.8544	1.41063	8.54334	10.0938	4.57e-06	0.0001351	4.50181	2.67928	8.54334	19.1716	2.27e-08	1.29e-06	10.0744	3.63257	AK073713.1	Os.11317	chr2:29495300-29496586 (-) // 99.92 //	Os02g0712400	4330500	---	NP_001047906	NM_001054441	LOC_Os02g48184								---	0009536 // plastid // inferred from reviewed computational analysis
Os.15874.1.A1_at	2.45462	7.85674	6.41158	0.000149144	0.0101714	1.20083	4.20602	7.85674	10.9863	2.31e-06	0.000253999	5.38265	5.84168	7.85674	15.2588	1.54e-07	1.61e-05	8.13498	6.76106	7.85674	17.6602	4.53e-08	5.09e-06	9.37601	8.26377	7.85674	21.5854	8.31e-09	6.66e-07	11.0895	7.03678	CB964817	Os.15874	chr3:34420573-34421486 (+) // 98.69 //	Os03g0820400	4334593	A2XNF6 /// Q53NL6 /// Q84TB8	NP_001051719	NM_001058254	LOC_Os03g60570	Osj052095	C2H2						---	0005622 // intracellular // inferred from electronic annotation /// 0005739 // mitochondrion // inferred from electronic annotation
Os.54549.1.S1_at	-0.988145	7.4021	-6.39526	0.000151931	0.0102834	1.18136	-0.258865	7.4021	-1.67537	0.129654	0.305849	-6.06127	-0.848193	7.4021	-5.48949	0.000447599	0.00321869	-0.385781	-1.46069	7.4021	-9.45354	7.7e-06	0.000197922	3.93874	-2.94516	7.4021	-19.061	2.38e-08	1.32e-06	10.0245	1.73951	AK105577.1	Os.89120	chr8:23082806-23084890 (+) // 99.93 //	Os08g0469700	4345803	Q0J537 /// Q6Z9S9	NP_001062014	NM_001068549	LOC_Os08g36590								---	---
Os.37955.1.S1_at	1.03331	10.9215	6.38909	0.000152998	0.0103155	1.174	1.01775	10.9215	6.29292	0.000170756	0.0065425	0.792839	1.38524	10.9215	8.56517	1.67e-05	0.000337099	3.15777	1.1169	10.9215	6.90599	8.64e-05	0.00111273	1.3247	1.45247	10.9215	8.98082	1.16e-05	8e-05	3.46689	1.98324	AK063604.1	Os.39063	chr3:15466489-15472482 (+) // 99.72 //	Os03g0387900	4333004	Q10KE5	NP_001050262	NM_001056797	LOC_Os03g27019								---	---
Os.11239.1.S1_at	-0.881847	6.31564	-6.38363	0.000153951	0.0103397	1.16747	-0.639983	6.31564	-4.63279	0.00137927	0.0259098	-1.44155	-1.51469	6.31564	-10.9647	2.34e-06	9.1e-05	5.26739	-1.14468	6.31564	-8.28628	2.17e-05	0.000417223	2.82191	-1.82943	6.31564	-13.2431	5e-07	8.93e-06	6.84102	2.93125	AK060106.1	Os.37763	chr2:2486462-2488963 (+) // 100.0 //	Os02g0145000	4328280	---	---	---	LOC_Os02g05199								---	---
Os.22820.1.A1_at	1.6265	6.59859	6.37602	0.000155288	0.0103496	1.15837	1.61636	6.59859	6.33627	0.000162486	0.00629497	0.84609	1.1328	6.59859	4.4407	0.00180125	0.00875223	-1.87668	3.33448	6.59859	13.0715	5.57e-07	3.08e-05	6.75223	2.82871	6.59859	11.0888	2.14e-06	2.45e-05	5.28585	2.43317	BI305532	---	chr9:3489061-3489868 (-) // 98.4 //	Os09g0246500	9271578	---	NP_001175731	NM_001188802	LOC_Os09g07150								---	---
Os.27170.1.S1_at	1.58567	5.69527	6.35141	0.000159703	0.0106032	1.12888	2.88836	5.69527	11.5693	1.52e-06	0.000193847	5.82369	3.0532	5.69527	12.2296	9.63e-07	4.97e-05	6.21378	5.49034	5.69527	21.9917	7.1e-09	1.57e-06	11.2459	6.22912	5.69527	24.9508	2.43e-09	3.43e-07	12.3024	7.34294	AK107168.1	Os.27170	chr1:28932790-28934146 (+) // 100.0 //	Os01g0699400	4326918	Q0JK36	NP_001043978	NM_001050513	LOC_Os01g50400								0006468 // protein phosphorylation // inferred from electronic annotation	---
OsAffx.16077.1.S1_at	-0.814393	6.21619	-6.34101	0.000161609	0.0106889	1.1164	-0.0703286	6.21619	-0.547592	0.597857	0.761159	-7.24767	-0.570865	6.21619	-4.44486	0.00179077	0.00871098	-1.87046	-0.595305	6.21619	-4.63515	0.0013748	0.00806022	-1.65585	-1.09195	6.21619	-8.50211	1.77e-05	0.000109912	3.00271	-1.33097	9635.m00352	Os.58024	chr7:1855679-1859563 (+) // 100.0 //	Os07g0134700	4342349	Q6ZDY9	NP_001058844	NM_001065379	LOC_Os07g04230								---	---
Os.18229.1.S1_at	1.21358	10.5082	6.32964	0.000163722	0.010747	1.10274	0.6165	10.5082	3.21546	0.0111665	0.0783544	-3.64057	0.0724779	10.5082	0.378021	0.714552	0.8019	-7.49493	1.9947	10.5082	10.4037	3.58e-06	0.000117128	4.76301	2.18961	10.5082	11.4203	1.68e-06	2.08e-05	5.54292	0.0546343	AK068399.1	Os.18229	chr1:42127293-42129162 (-) // 99.84 //	Os01g0956200	4325410	Q8RYJ1	NP_001045438	NM_001051973	LOC_Os01g72610								---	---
Os.8961.1.S1_s_at	1.94104	7.62699	6.31837	0.000165847	0.0108455	1.08917	2.19381	7.62699	7.14117	6.73e-05	0.00327333	1.7912	3.28429	7.62699	10.6909	2.88e-06	0.000101282	5.04892	4.64484	7.62699	15.1196	1.66e-07	1.35e-05	8.02558	6.17976	7.62699	20.116	1.51e-08	9.55e-07	10.488	5.28858	AU093050	Os.8961	chr5:26620624-26621513 (+) // 97.71 //	Os05g0537100	4339451	Q20DQ1	NP_001056166	NM_001062701	LOC_Os05g46020	Osj044606	WRKY	OsWRKY7		Rice WRKY gene7	WRKY GENE 7	TRANSCRIPTION FACTOR WRKY7	0006350 // transcription // inferred from electronic annotation /// 0045449 // regulation of transcription // inferred from electronic annotation	0005634 // nucleus // inferred from electronic annotation
Os.7983.1.S1_at	1.53221	9.62166	6.29854	0.000169657	0.0110531	1.06527	2.27096	9.62166	9.33535	8.51e-06	0.000657245	4.00171	3.09523	9.62166	12.7237	6.95e-07	3.97e-05	6.55791	2.74564	9.62166	11.2867	1.85e-06	7.4e-05	5.47001	1.99828	9.62166	8.21443	2.32e-05	0.000133811	2.71329	3.96164	AK062811.1	Os.7983	chr1:33624242-33624999 (-) // 99.74 //	Os01g0793900	4324133	A2WVX8 /// Q8S1K8	NP_001044501	NM_001051036	LOC_Os01g58140								---	---
Os.33296.1.S1_x_at	-1.36671	3.08824	-6.28748	0.000171824	0.0110805	1.05191	-1.70046	3.08824	-7.82289	3.37e-05	0.00197628	2.53129	-1.1072	3.08824	-5.09364	0.000743128	0.00461174	-0.930206	-1.78354	3.08824	-8.20511	2.34e-05	0.000445334	2.73949	-1.74612	3.08824	-8.03296	2.75e-05	0.000152001	2.5265	1.5838	AK101065.1	Os.33296	chr1:88762-90465 (-) // 99.77 //	Os01g0102000	4326465	Q655M2	NP_001041746	NM_001048281	LOC_Os01g01190								---	---
Os.8570.4.S1_at	0.769683	11.1169	6.28158	0.000172994	0.0111042	1.04478	0.902324	11.1169	7.3641	5.34e-05	0.00276596	2.03902	1.02306	11.1169	8.34948	2.04e-05	0.000386213	2.94389	1.72461	11.1169	14.075	3.02e-07	2.06e-05	7.3996	3.1624	11.1169	25.8091	1.82e-09	2.88e-07	12.5802	5.2015	AK060116.1	Os.8570	chr9:19302494-19304524 (-) // 97.52 //	Os09g0499000	4347474	Q0J0U2	NP_001063570	NM_001070105	LOC_Os09g32330								---	---
Os.56979.1.S1_x_at	-0.729132	6.26782	-6.25056	0.000179282	0.0114382	1.0072	0.114782	6.26782	0.983983	0.351924	0.556418	-6.90146	-0.777902	6.26782	-6.66865	0.0001119	0.00121728	1.10817	-1.20634	6.26782	-10.3415	3.76e-06	0.000120065	4.71113	-1.04619	6.26782	-8.96855	1.17e-05	8.05e-05	3.45525	0.676059	AK110671.1	---	chr1:11666234-11666657 (-) // 99.06 //	Os01g0310600	9268474	Q655B6	NP_001172299	NM_001185370	LOC_Os01g20894								---	---
Os.1993.1.S1_at	1.42983	10.5952	6.2246	0.000184736	0.0116431	0.975662	3.58866	10.5952	15.6229	1.27e-07	2.82e-05	8.37688	3.16478	10.5952	13.7775	3.61e-07	2.79e-05	7.24944	4.35334	10.5952	18.9518	2.5e-08	3.4e-06	9.98379	3.98942	10.5952	17.3676	5.22e-08	2.11e-06	9.21759	7.16067	AK121118.1	Os.1993	chr1:30884127-30885294 (-) // 99.72 //	Os01g0739500	4327202	Q94JH8	NP_001044197	NM_001050732	LOC_Os01g53730								---	---
Os.51063.1.S1_at	1.61234	7.29519	6.1929	0.000191646	0.0119487	0.937008	2.37977	7.29519	9.14056	1.01e-05	0.000744107	3.82436	2.69319	7.29519	10.3444	3.75e-06	0.00012038	4.76498	3.72793	7.29519	14.3187	2.62e-07	1.84e-05	7.54982	5.31208	7.29519	20.4034	1.34e-08	8.7e-07	10.6095	5.53714	AK070458.1	Os.51063	chr9:17131209-17132474 (+) // 100.0 //	Os09g0455300	4347252	A2Z200 /// Q67TR8	NP_001063357	NM_001069892	LOC_Os09g28210	Osj035396	bHLH						0045449 // regulation of transcription // inferred from electronic annotation /// 0045449 // regulation of transcription // inferred by curator	0005634 // nucleus // inferred from electronic annotation /// 0005634 // nucleus // inferred by curator
Os.28176.1.S1_at	1.16674	7.69622	6.18828	0.000192676	0.01197	0.93137	0.824553	7.69622	4.37337	0.00198044	0.0322044	-1.82589	0.743328	7.69622	3.94256	0.00369012	0.0148932	-2.63764	2.12105	7.69622	11.2499	1.9e-06	7.58e-05	5.44162	2.27525	7.69622	12.0677	1.07e-06	1.53e-05	6.02541	1.58697	AK072813.1	Os.28176	chr1:35685365-35686753 (+) // 99.58 //	Os01g0833400	4327406	A2WWP1 /// Q5QLC1	NP_001044712	NM_001051247	LOC_Os01g61680								---	---
Os.20175.1.A1_x_at	0.750587	9.31444	6.16507	0.000197944	0.0122101	0.902972	0.722512	9.31444	5.93446	0.000259755	0.00879072	0.342968	0.221098	9.31444	1.81603	0.1042	0.187752	-6.02028	1.22646	9.31444	10.0737	4.64e-06	0.000136805	4.48466	1.95492	9.31444	16.057	1.01e-07	3.15e-06	8.53243	1.64855	AK058888.1	Os.53162	chr4:28156575-28158124 (-) // 99.39 //	Os04g0565500	4336684	Q0JAZ8 /// Q7XQJ4	NP_001053575	NM_001060110	LOC_Os04g47780								---	0016020 // membrane // inferred from reviewed computational analysis /// 0016020 // membrane // inferred from electronic annotation /// 0016021 // integral to membrane // inferred from electronic annotation
Os.10423.1.S1_at	0.846572	10.3043	6.16142	0.000198786	0.0122187	0.898505	1.02583	10.3043	7.46611	4.81e-05	0.00259112	2.15052	1.41944	10.3043	10.3308	3.79e-06	0.000120984	4.75371	2.11782	10.3043	15.4137	1.42e-07	1.2e-05	8.19375	3.3196	10.3043	24.1604	3.19e-09	3.88e-07	12.036	5.60649	AB074972.1	Os.10423	chr7:29115011-29117509 (-) // 99.86 //	Os07g0685700	4344331	Q8W3L9	NP_001060678	NM_001067213	LOC_Os07g48630	Osj045818	EIL						---	0005634 // nucleus // inferred from electronic annotation
Os.20709.1.S1_at	-0.876877	6.22198	-6.14148	0.00020346	0.0122872	0.874039	-0.763205	6.22198	-5.34535	0.000536976	0.014615	-0.43484	-1.15484	6.22198	-8.0883	2.61e-05	0.000452397	2.67876	-1.03005	6.22198	-7.2143	6.24e-05	0.000884916	1.67761	-1.14578	6.22198	-8.02486	2.77e-05	0.000152732	2.51808	1.46273	AK072655.1	Os.20709	chr4:25350161-25356286 (-) // 99.6 //	Os04g0510400	4336370	A3AVH5	NP_001053286	NM_001059821	LOC_Os04g43140								---	---
Os.6123.1.S1_at	0.665536	10.9253	6.12151	0.000208261	0.0124921	0.84948	0.626144	10.9253	5.75919	0.000320832	0.0101841	0.116623	0.549532	10.9253	5.05452	0.000782243	0.00479969	-0.985209	1.07126	10.9253	9.85327	5.54e-06	0.000156654	4.29409	2.01493	10.9253	18.5331	3.02e-08	1.55e-06	9.7817	2.81134	AK105338.1	Os.6123	chr8:27599592-27601220 (-) // 99.36 //	Os08g0550400	4346254	Q6ZJI1	NP_001062446	NM_001068981	LOC_Os08g43670								---	---
Os.12119.1.S1_at	2.28775	10.1506	6.09897	0.000213831	0.0127821	0.821691	2.73365	10.1506	7.2877	5.78e-05	0.00291415	1.95475	2.97796	10.1506	7.93903	3.01e-05	0.00049549	2.5241	3.96568	10.1506	10.5722	3.15e-06	0.000106099	4.9021	3.7913	10.1506	10.1073	4.52e-06	4.12e-05	4.48106	2.93674	AK068115.1	Os.91503	chr1:37410964-37411968 (-) // 99.8 //	Os01g0864500	4324791	Q94CU7	NP_001044895	NM_001051430	LOC_Os01g64470								---	---
Os.3373.1.S1_at	0.776395	13.8379	6.09292	0.000215353	0.012829	0.81422	1.48442	13.8379	11.6493	1.43e-06	0.000188818	5.88245	1.97639	13.8379	15.5101	1.35e-07	1.46e-05	8.27626	2.39737	13.8379	18.8138	2.66e-08	3.55e-06	9.92109	2.856	13.8379	22.413	6.04e-09	5.73e-07	11.4077	7.26034	AK065180.1	Os.3373	chr5:1717693-1719067 (+) // 99.42 //	Os05g0129300	4337699	A2Y002 /// Q08418 /// Q688Q7	NP_001054544	NM_001061079	LOC_Os05g03860	Osj006298	bZIP						0006355 // regulation of transcription DNA-dependent // inferred from electronic annotation	0005634 // nucleus // inferred from electronic annotation /// 0005634 // nucleus // inferred from direct assay
Os.11952.1.S1_at	1.61377	9.0405	6.06759	0.000221856	0.013082	0.782898	1.58129	9.0405	5.9455	0.000256358	0.00871966	0.357079	2.16599	9.0405	8.14391	2.48e-05	0.000435163	2.73579	4.33997	9.0405	16.3178	8.8e-08	8.41e-06	8.69042	5.3524	9.0405	20.1245	1.51e-08	9.55e-07	10.4916	4.61156	AK067907.1	Os.11952	chr2:5930275-5933077 (-) // 99.85 //	Os02g0205500	4328676	Q6Z6C7	NP_001046250	NM_001052785	LOC_Os02g11070								0006633 // fatty acid biosynthetic process // inferred from electronic annotation /// 0008152 // metabolic process // inferred from electronic annotation /// 0008610 // lipid biosynthetic process // inferred from electronic annotation	0016020 // membrane // inferred from electronic annotation
Os.26742.1.S1_at	-1.02787	5.90991	-6.03402	0.000230807	0.0135638	0.741242	-0.87929	5.90991	-5.16181	0.000679924	0.0168576	-0.687203	-1.37651	5.90991	-8.08068	2.63e-05	0.000453437	2.67092	-1.37733	5.90991	-8.08549	2.62e-05	0.00048193	2.61681	-1.75427	5.90991	-10.2983	3.89e-06	3.71e-05	4.64307	1.99697	AK111574.1	---	chr11:850565-854059 (+) // 99.8 //	Os11g0119100	4349621	Q0IV19	NP_001065601	NM_001072133	LOC_Os11g02660								---	---
Os.26698.1.S1_a_at	0.970196	7.62703	6.02962	0.000232008	0.0135885	0.735773	0.758092	7.62703	4.71142	0.00123844	0.0246483	-1.32691	-1.02423	7.62703	-6.36541	0.000157175	0.00154076	0.741572	0.0377873	7.62703	0.234842	0.819812	0.879092	-7.61458	-1.53558	7.62703	-9.5434	7.14e-06	5.71e-05	3.98638	-0.695553	AK103732.1	Os.78596	chr1:11244262-11245718 (+) // 37.84 // /// chr8:27364303-27368116 (-) // 60.45 //	Os01g0303800	4323903	Q657H4	NP_001042835	NM_001049370	LOC_Os01g19820								0006950 // response to stress // inferred from electronic annotation	---
Os.6043.1.S1_at	3.15799	8.91438	5.98306	0.000245156	0.0142526	0.677716	2.12136	8.91438	4.01908	0.00329755	0.0419042	-2.36534	2.9142	8.91438	5.52118	0.000430205	0.00312573	-0.34316	5.35686	8.91438	10.149	4.37e-06	0.000132094	4.54886	5.42467	8.91438	10.2775	3.95e-06	3.75e-05	4.62551	1.42872	AB040744.1	Os.6043	chr4:13457164-13459574 (-) // 92.33 //	Os04g0301500	4335417	Q0JEB7 /// Q84LF9	NP_001052406	NM_001058941	LOC_Os04g23550	Osj046147	bHLH						0045449 // regulation of transcription // inferred from electronic annotation /// 0045449 // regulation of transcription // inferred by curator	0005634 // nucleus // inferred from electronic annotation /// 0005634 // nucleus // inferred by curator
Os.17502.1.S1_at	-0.615876	9.38637	-5.93878	0.000258421	0.0148096	0.62221	-0.669643	9.38637	-6.45725	0.000141641	0.00570336	0.993367	-3.2562	9.38637	-31.399	3.41e-10	2.96e-07	14.0246	-0.593961	9.38637	-5.72746	0.00033348	0.00289767	-0.134273	-2.26817	9.38637	-21.8716	7.43e-09	6.3e-07	11.2011	5.3414	AK120240.1	Os.17502	chr11:18955168-18963353 (-) // 99.29 //	Os11g0533100	4350646	B7F5N3	NP_001068018	NM_001074550	LOC_Os11g32880								0006281 // DNA repair // inferred from electronic annotation	---
Os.25983.1.S2_at	0.712285	9.88017	5.9375	0.000258816	0.0148096	0.620599	1.35616	9.88017	11.3047	1.83e-06	0.000215048	5.62624	1.41985	9.88017	11.8357	1.26e-06	5.95e-05	5.92951	2.51942	9.88017	21.0015	1.05e-08	2e-06	10.8583	3.64488	9.88017	30.3831	4.52e-10	1.23e-07	13.8849	7.38389	AK072759.1	Os.25983	chr3:9448241-9451942 (-) // 98.98 //	Os03g0278300	4332426	Q10N89 /// Q10N90	NP_001049725	NM_001056260	LOC_Os03g17010								---	---
Os.33799.1.S1_at	-0.899619	5.30059	-5.93396	0.000259912	0.0148235	0.61615	-0.465865	5.30059	-3.07288	0.0139741	0.0884245	-3.87184	-1.18413	5.30059	-7.81062	3.42e-05	0.000537855	2.38921	-1.05331	5.30059	-6.94773	8.26e-05	0.00107355	1.37313	-1.37513	5.30059	-9.07047	1.07e-05	7.58e-05	3.5515	0.81163	AK074007.1	Os.33799	chr7:29477765-29482607 (+) // 99.8 //	Os07g0692900	4344380	Q84NQ2	NP_001060725	NM_001067260	LOC_Os07g49230								0006464 // protein modification process // inferred from electronic annotation /// 0008152 // metabolic process // inferred from electronic annotation	---
OsAffx.3354.1.S1_at	0.909971	4.19587	5.92189	0.000263685	0.0149895	0.600967	0.892099	4.19587	5.80558	0.000303271	0.00980557	0.176945	1.16209	4.19587	7.56262	4.37e-05	0.000643339	2.12365	1.11173	4.19587	7.23489	6.1e-05	0.000872575	1.70078	1.39851	4.19587	9.10118	1.04e-05	7.45e-05	3.58032	1.63653	9631.m02797	Os.59056	chr3:16251004-16251365 (-) // 100.0 //	Os03g0400700	4333058	---	NP_001050315	NM_001056850	LOC_Os03g28260								---	---
Os.12735.1.S1_at	0.674381	10.7363	5.91466	0.000265974	0.0150704	0.591863	0.335577	10.7363	2.94318	0.0171644	0.0988119	-4.08274	-1.3691	10.7363	-12.0077	1.12e-06	5.53e-05	6.05475	0.17239	10.7363	1.51195	0.166293	0.271305	-6.5166	-0.8652	10.7363	-7.58823	4.26e-05	0.00021043	2.05423	-0.3797	AK119708.1	Os.37953	chr11:26644772-26646391 (-) // 98.51 //	Os11g0671000	4351088	Q2QZU5 /// Q8SA78	NP_001068430	NM_001074962	LOC_Os11g44810								---	---
Os.10841.1.S1_at	0.825852	12.5558	5.89969	0.000270781	0.015293	0.572992	1.61031	12.5558	11.5037	1.59e-06	0.000197246	5.77512	2.2793	12.5558	16.2828	8.96e-08	1.11e-05	8.69573	2.91496	12.5558	20.8238	1.13e-08	2.11e-06	10.7864	3.48462	12.5558	24.8933	2.47e-09	3.47e-07	12.2834	7.62273	AK068151.1	Os.10841	chr3:10516072-10517277 (-) // 99.92 //	Os03g0299600	4332560	Q0DSM5 /// Q10MQ5	NP_001049849	NM_001056384	LOC_Os03g18770								---	---
Os.11526.1.S2_at	1.20013	6.2998	5.88329	0.000276159	0.0154833	0.55227	2.2938	6.2998	11.2447	1.91e-06	0.000220094	5.58083	2.70019	6.2998	13.2369	5.02e-07	3.3e-05	6.90158	2.96885	6.2998	14.5539	2.29e-07	1.65e-05	7.6923	3.6615	6.2998	17.9494	3.95e-08	1.8e-06	9.5042	6.04624	AK106682.1	Os.11526	chr2:5639105-5644589 (-) // 99.91 //	Os02g0201000	4328648	B7EZJ7	NP_001046223	NM_001052758	LOC_Os02g10710								0006950 // response to stress // inferred from electronic annotation /// 0009408 // response to heat // inferred from expression pattern	0005739 // mitochondrion // inferred from electronic annotation
Os.46328.1.S1_x_at	1.07414	7.12956	5.86122	0.00028358	0.0157098	0.524334	1.63506	7.12956	8.922	1.22e-05	0.000874304	3.62135	1.89277	7.12956	10.3282	3.8e-06	0.000121003	4.75152	3.50839	7.12956	19.1441	2.3e-08	3.27e-06	10.0703	6.39805	7.12956	34.912	1.37e-10	7.71e-08	14.9404	6.78159	AK120794.1	Os.46328	chr4:27663451-27666385 (-) // 90.16 //	Os04g0556500	4336629	Q7XU03	NP_001053526	NM_001060061	LOC_Os04g46980								0008152 // metabolic process // inferred from electronic annotation	---
Os.7308.1.S2_x_at	-0.703174	9.66974	-5.85666	0.000285141	0.0157461	0.518551	-0.42747	9.66974	-3.56034	0.00654987	0.0601615	-3.08602	-0.776824	9.66974	-6.47008	0.000139608	0.00141828	0.869437	-0.566563	9.66974	-4.71884	0.00122598	0.00739203	-1.53332	-1.11629	9.66974	-9.29743	8.79e-06	6.64e-05	3.76257	0.106243	AK064858.1	Os.59111	chr3:17736847-17739929 (+) // 100.0 //	Os03g0425000	4333151	Q0DR24	NP_001050400	NM_001056935	LOC_Os03g31150								---	---
Os.21394.1.S1_at	1.07501	9.17044	5.83153	0.000293907	0.0160771	0.486644	0.609121	9.17044	3.30426	0.00972081	0.0732323	-3.49701	0.511519	9.17044	2.7748	0.022458	0.0579507	-4.51459	1.846	9.17044	10.0139	4.87e-06	0.000141333	4.43331	1.97409	9.17044	10.7087	2.84e-06	2.97e-05	4.98219	0.378107	AK065640.1	Os.21394	chr2:13943560-13945750 (-) // 99.95 //	Os02g0437200	4329226	Q5EEP3	NP_001046737	NM_001053272	LOC_Os02g24080								---	---
Os.24620.1.S2_a_at	-0.849459	6.39069	-5.8228	0.000297023	0.0161966	0.475534	-0.643458	6.39069	-4.41072	0.00187879	0.0312144	-1.76999	-1.00043	6.39069	-6.85764	9.1e-05	0.00105824	1.3308	-1.33178	6.39069	-9.12897	1.02e-05	0.000242285	3.64046	-0.384339	6.39069	-2.63454	0.0281286	0.0429887	-4.85433	-0.235504	AK071070.1	Os.24620	chr8:3512922-3517735 (-) // 99.94 //	Os08g0159900	4344716	Q84UQ1	NP_001061045	NM_001067580	LOC_Os08g06344								---	---
Os.26781.1.S1_at	-0.79198	8.11292	-5.81788	0.000298793	0.0162422	0.469275	-0.267293	8.11292	-1.96353	0.0825823	0.233732	-5.64103	-0.869754	8.11292	-6.38921	0.000152977	0.00151626	0.770775	-0.703115	8.11292	-5.16508	0.000677046	0.00480703	-0.896611	-2.17711	8.11292	-15.993	1.04e-07	3.22e-06	8.49746	0.639974	AK065555.1	Os.52239	chr5:10537314-10546579 (-) // 99.58 //	Os05g0267100	4338246	Q6ATF2	NP_001055046	NM_001061581	LOC_Os05g18294								---	---
Os.34960.1.S1_at	0.826854	10.2113	5.79622	0.000306727	0.0166216	0.441658	1.23778	10.2113	8.67682	1.51e-05	0.00102826	3.38842	1.81872	10.2113	12.7492	6.84e-07	3.94e-05	6.57528	2.79898	10.2113	19.6207	1.86e-08	2.75e-06	10.2806	4.25091	10.2113	29.7988	5.33e-10	1.32e-07	13.733	6.88378	AK069499.1	Os.34960	chr7:29403424-29404301 (+) // 99.66 //	Os07g0691300	4344371	B8B6A4 /// Q7XI66	NP_001060717	NM_001067252	LOC_Os07g49114								---	---
Os.26469.1.S1_at	0.80312	11.2925	5.78094	0.000312464	0.0168276	0.422131	0.597313	11.2925	4.29952	0.00219921	0.0341681	-1.93699	0.939375	11.2925	6.76172	0.00010104	0.00114027	1.21836	1.22235	11.2925	8.79859	1.36e-05	0.000303788	3.32739	1.48206	11.2925	10.668	2.93e-06	3.05e-05	4.94912	1.596	AK100695.1	Os.26469	chr3:32020550-32022755 (-) // 99.15 //	Os03g0773000	4334268	Q7XZV9	NP_001051414	NM_001057949	LOC_Os03g56220								---	---
Os.10055.1.S1_at	-1.05782	4.85479	-5.77119	0.000316184	0.0169231	0.40966	-0.849917	4.85479	-4.63694	0.00137144	0.0258423	-1.43549	-1.09541	4.85479	-5.97628	0.000247138	0.002124	0.253598	-1.29876	4.85479	-7.0857	7.14e-05	0.000972158	1.53177	-1.52061	4.85479	-8.29609	2.15e-05	0.000126554	2.79627	0.711161	AK111602.1	Os.10055	chr1:7264323-7272208 (+) // 99.9 //	Os01g0231500	4325891	Q5NB70	NP_001042496	NM_001049031	LOC_Os01g13060								0006468 // protein phosphorylation // inferred from electronic annotation	---
Os.3766.1.S1_at	0.817652	9.18442	5.76498	0.000318581	0.0169471	0.401702	1.79491	9.18442	12.6553	7.27e-07	0.000109966	6.5895	1.52395	9.18442	10.7449	2.76e-06	0.000100079	5.09241	1.76524	9.18442	12.4461	8.34e-07	4.18e-05	6.32333	2.7614	9.18442	19.4696	1.99e-08	1.14e-06	10.2074	5.72286	AK069262.1	Os.3766	chr1:33765939-33767041 (+) // 99.82 //	Os01g0797600	4327621	A2WVZ6 /// A6MZG2 /// Q5MFV2 /// Q7F4G5 /// Q9LRF3	NP_001044519	NM_001051054	LOC_Os01g58420	Osj007020	ERF	AP37, OsERF3		Apetela2 transcription factor 37	ETHYLENE-RESPONSIVE ELEMENT-BINDING FACTOR 3	ETHYLENE-RESPONSIVE ELEMENT-BINDING FACTOR 3	0006350 // transcription // inferred from electronic annotation /// 0006355 // regulation of transcription DNA-dependent // inferred from electronic annotation /// 0045449 // regulation of transcription // inferred from electronic annotation	0005634 // nucleus // inferred from electronic annotation
Os.16422.1.S1_s_at	0.926132	9.21189	5.75063	0.00032419	0.017193	0.383308	-0.346657	9.21189	-2.1525	0.061095	0.196465	-5.35166	-1.54234	9.21189	-9.57683	6.95e-06	0.000187386	4.10394	-2.10071	9.21189	-13.0439	5.67e-07	3.11e-05	6.73374	-1.59541	9.21189	-9.90636	5.31e-06	4.61e-05	4.30764	2.03539	AK109938.1	Os.16422	chr8:9097488-9098882 (+) // 95.67 //	Os08g0249000	4345073	Q6YW25	NP_001061369	NM_001067904	LOC_Os08g15050	Osj046339	CO-like						---	0005622 // intracellular // inferred from electronic annotation
Os.30059.1.S1_at	0.770176	5.29669	5.73516	0.00033036	0.017414	0.363443	0.777467	5.29669	5.78945	0.000309254	0.00996197	0.15601	0.811868	5.29669	6.04562	0.000227669	0.00202469	0.34203	1.3271	5.29669	9.88236	5.41e-06	0.000153259	4.31945	1.99178	5.29669	14.8319	1.95e-07	4.84e-06	7.83654	2.60349	AK106919.1	Os.30059	chr1:34942784-34945093 (+) // 99.95 //	Os01g0819700	4327604	Q8LQE9	NP_001044642	NM_001051177	LOC_Os01g60420								---	---
Os.13968.2.S1_a_at	1.35758	8.88305	5.73204	0.000331622	0.0174277	0.359424	2.92722	8.88305	12.3594	8.83e-07	0.000130161	6.3876	2.76691	8.88305	11.6826	1.4e-06	6.36e-05	5.81655	3.55726	8.88305	15.0196	1.76e-07	1.38e-05	7.96761	4.14697	8.88305	17.5095	4.87e-08	2.04e-06	9.28846	5.96393	AK070577.1	Os.14612	chr5:2219084-2220593 (-) // 99.6 //	Os05g0138300	4337750	A2Y075 /// Q0DKW8 /// Q9SXZ4	NP_001054591	NM_001061126	LOC_Os05g04700								---	0016020 // membrane // inferred from electronic annotation /// 0016021 // integral to membrane // inferred from electronic annotation /// 0016023 // cytoplasmic membrane-bounded vesicle // inferred from reviewed computational analysis
Os.5504.1.S1_at	1.1877	7.66678	5.72598	0.000334082	0.0174766	0.351635	0.484739	7.66678	2.33697	0.0454221	0.165886	-5.06172	1.26191	7.66678	6.08375	0.000217681	0.00195688	0.390386	1.15854	7.66678	5.58541	0.000397161	0.003282	-0.322645	1.42183	7.66678	6.85477	9.13e-05	0.000376373	1.22725	-0.683019	AK059244.1	Os.5504	chr1:4252844-4258626 (+) // 99.87 //	Os01g0180800	4325355	Q9AQZ5	NP_001042210	NM_001048745	LOC_Os01g08560								0006950 // response to stress // inferred from electronic annotation	---
Os.52955.1.A1_at	-1.35505	6.16128	-5.67093	0.00035738	0.018447	0.28059	-1.63158	6.16128	-6.82825	9.4e-05	0.00418352	1.43335	-1.97908	6.16128	-8.28254	2.17e-05	0.000397973	2.87659	-2.84669	6.16128	-11.9136	1.19e-06	5.39e-05	5.94125	-3.28475	6.16128	-13.7468	3.67e-07	7.28e-06	7.16908	3.54017	AK070105.1	Os.52955	chr12:26160947-26162375 (-) // 99.93 //	Os12g0616800	4352802	Q2QM56	NP_001067284	NM_001073816	LOC_Os12g42220								---	---
Os.406.1.S1_a_at	1.56803	8.66852	5.65039	0.00036652	0.0188071	0.253976	0.937231	8.66852	3.37732	0.00867845	0.0685865	-3.37926	0.945957	8.66852	3.40876	0.0082665	0.0274524	-3.48455	2.82099	8.66852	10.1654	4.31e-06	0.000131222	4.56284	3.08601	8.66852	11.1205	2.09e-06	2.42e-05	5.3107	0.652741	AF332873.1	Os.406	chr3:9846652-9849387 (-) // 97.26 //	Os03g0285800	4332475	A2XFC8 /// B7EDC7 /// Q10N20	NP_001049770	NM_001056305	LOC_Os03g17700			OsMSRMK2, OsMAPK5, OsMAP1, OsMPK3, OsBIMK1, OsMAPK2, MPK5, BIMK1, MAPK2, MAPK5, MPK3, OsMPK5		multiple stress responsive MAP kinase 2, Mitogen-activated protein kinase 5, MAP kinase 5, Benzothiadiazole-induced MAP kinase 1, MAP kinase 2, Multiple stress-responsive MAP kinase 2	MULTIPLE STRESS RESPONSIVE MAP KINASE 2	MULTIPLE STRESS RESPONSIVE MAP KINASE 2	0006468 // protein phosphorylation // inferred from electronic annotation /// 0006952 // defense response // inferred from electronic annotation	---
Os.53929.1.S1_at	-1.22691	3.49723	-5.62503	0.000378163	0.0191783	0.221017	-1.62797	3.49723	-7.46377	4.83e-05	0.00259112	2.14797	-1.05448	3.49723	-4.8345	0.0010482	0.00590463	-1.29866	-1.44295	3.49723	-6.6155	0.000118672	0.00139292	0.981671	-1.55957	3.49723	-7.15017	6.67e-05	0.000296391	1.56782	0.723964	AK100884.1	Os.53929	chr5:15424867-15430645 (-) // 99.85 //	Os05g0331200	4338442	A2Y3A2 /// Q5W745	NP_001055220	NM_001061755	LOC_Os05g26660								0055114 // oxidation reduction // inferred from electronic annotation	---
Os.7907.1.S1_a_at	1.50846	8.96418	5.60544	0.00038743	0.0195911	0.1955	1.44661	8.96418	5.3756	0.000516723	0.0143745	-0.393709	1.59363	8.96418	5.92192	0.000263675	0.0022352	0.183811	2.03211	8.96418	7.55133	4.42e-05	0.000695434	2.0508	2.08896	8.96418	7.76256	3.58e-05	0.000183923	2.24186	0.855653	AK120896.1	Os.7907	chr7:27722022-27737219 (-) // 98.72 //	Os07g0658400	4344164	A2V654 /// O04186 /// O04187 /// Q0D3Y9 /// Q9ZRR9	NP_001060520	NM_001067055	LOC_Os07g46460			OsGLU, OsFd-GOGAT		ferredoxin-glutamate synthase, ferredoxin-GOGAT	_	_	0006537 // glutamate biosynthetic process // inferred from electronic annotation /// 0006807 // nitrogen compound metabolic process // inferred from electronic annotation /// 0008152 // metabolic process // inferred from electronic annotation /// 0055114 // oxidation reduction // inferred from electronic annotation	---
Os.28397.1.S1_at	0.849075	11.2807	5.59569	0.000392132	0.0197554	0.182785	0.417311	11.2807	2.75022	0.0233602	0.115638	-4.39651	1.13937	11.2807	7.50886	4.61e-05	0.000665611	2.06521	1.10221	11.2807	7.26396	5.92e-05	0.000852262	1.73341	1.82356	11.2807	12.0179	1.11e-06	1.57e-05	5.98913	1.1148	BI807677	Os.28397	chr2:24979386-24983519 (-) // 99.85 //	Os02g0626400	4330036	A6MZG1 /// Q6K6Q1	NP_001047482	NM_001054017	LOC_Os02g41650								0006559 // L-phenylalanine catabolic process // inferred from electronic annotation /// 0009058 // biosynthetic process // inferred from electronic annotation /// 0009698 // phenylpropanoid metabolic process // inferred from electronic annotation	0005737 // cytoplasm // inferred from electronic annotation
Os.17652.1.S1_s_at	0.86735	8.14459	5.52732	0.000426922	0.021218	0.0931942	1.03551	8.14459	6.59896	0.00012087	0.00510323	1.16349	1.73207	8.14459	11.0378	2.22e-06	8.7e-05	5.32486	0.78414	8.14459	4.99704	0.000843827	0.00566513	-1.13306	1.59636	8.14459	10.1731	4.29e-06	3.97e-05	4.53712	1.99712	AK069267.1	Os.26145	chr3:24447213-24452014 (+) // 97.92 //	Os03g0638200	4333528	Q75J45	NP_001050729	NM_001057264	LOC_Os03g43720								0006810 // transport // inferred from electronic annotation /// 0008643 // carbohydrate transport // inferred from electronic annotation /// 0055085 // transmembrane transport // inferred from electronic annotation	0016021 // integral to membrane // inferred from electronic annotation
Os.51155.1.S1_at	-1.02991	4.89293	-5.51396	0.000434101	0.0215133	0.0756201	-0.758593	4.89293	-4.06138	0.00309985	0.0406038	-2.30009	-1.24651	4.89293	-6.67363	0.000111287	0.00121544	1.1141	-1.07195	4.89293	-5.73907	0.000328791	0.00287348	-0.119003	-2.25578	4.89293	-12.0771	1.07e-06	1.53e-05	6.0322	0.960566	AK061194.1	Os.51155	chr2:14859304-14860492 (+) // 100.0 // /// chr12:404041-405214 (+) // 90.06 //	Os02g0451900	4329264	Q0E1G4	NP_001046760	NM_001053295	LOC_Os02g25449								---	---
Os.23405.1.S1_at	0.799491	10.6087	5.4894	0.00044765	0.0220076	0.0432243	0.518832	10.6087	3.56237	0.00652968	0.0600972	-3.0828	0.904362	10.6087	6.20946	0.000188002	0.00174695	0.548419	1.38242	10.6087	9.49187	7.46e-06	0.00019363	3.97338	1.93763	10.6087	13.304	4.81e-07	8.77e-06	6.88137	1.67272	AK100710.1	Os.23405	chr7:8074646-8077205 (+) // 99.86 //	Os07g0245100	4342824	A6N147 /// B7EQT5 /// Q0D7H8	NP_001059281	NM_001065816	LOC_Os07g14150								---	---
Os.11766.1.S1_at	0.776878	10.5928	5.46952	0.000458954	0.0224247	0.0169403	0.694316	10.5928	4.88825	0.000975239	0.0214466	-1.07229	0.586795	10.5928	4.13127	0.00280044	0.0121693	-2.34565	2.02578	10.5928	14.2623	2.71e-07	1.88e-05	7.51525	2.43495	10.5928	17.143	5.82e-08	2.22e-06	9.1042	2.64369	AY062209.1	Os.9482	chr7:21613982-21618717 (+) // 99.68 //	Os07g0545800	4343521	Q0D5P2 /// Q69VG1	NP_001059917	NM_001066452	LOC_Os07g36170	Osj033800	GRAS	CIGR1		Chitin-inducible gibberellin-responsive protein 1	CHITIN INDUSIBLE GIBBERELLIN RESPONSIVE GENE 1	CHITIN-INDUCIBLE GIBBERELLIN-RESPONSIVE PROTEIN 1	0006350 // transcription // inferred from electronic annotation /// 0045449 // regulation of transcription // inferred from electronic annotation	0005634 // nucleus // inferred from electronic annotation
OsAffx.24157.1.S1_s_at	0.716292	10.8783	5.46732	0.000460226	0.0224247	0.0140234	0.994247	10.8783	7.58889	4.25e-05	0.00237185	2.28314	1.56408	10.8783	11.9383	1.17e-06	5.68e-05	6.00442	1.05947	10.8783	8.0867	2.62e-05	0.000481886	2.61806	2.04863	10.8783	15.6368	1.26e-07	3.59e-06	8.30014	3.84396	9630.m00749	Os.14560	chr2:4149962-4150967 (-) // 99.57 //	Os02g0176000	4328476	Q6EUQ3	NP_001046060	NM_001052595	LOC_Os02g07930								---	0005622 // intracellular // inferred from electronic annotation
Os.3195.2.S1_x_at	-1.05587	3.36367	-5.45322	0.000468454	0.0227619	-0.00465321	-1.30416	3.36367	-6.7356	0.000103967	0.00447648	1.3251	-1.353	3.36367	-6.98781	7.92e-05	0.000957743	1.48159	-1.13221	3.36367	-5.8475	0.000288301	0.002605	0.0227464	-1.84339	3.36367	-9.52051	7.28e-06	5.78e-05	3.96577	1.35811	AK100335.1	Os.3195	chr10:17150460-17153383 (+) // 99.93 //	Os10g0466500	4348845	Q0IX46	NP_001064805	NM_001071340	LOC_Os10g32900								---	---
OsAffx.22181.1.S1_s_at	1.05816	9.84862	5.43862	0.000477149	0.0230814	-0.0240364	2.25414	9.84862	11.5856	1.5e-06	0.000193847	5.83566	2.46073	9.84862	12.6474	7.31e-07	4.1e-05	6.50561	1.46439	9.84862	7.52652	4.53e-05	0.000707904	2.02376	2.34494	9.84862	12.0523	1.09e-06	1.54e-05	6.01416	4.07103	NM_188105.1	Os.68107	chr1:9768993-9775984 (-) // 100.0 //	Os01g0278000	4324271	---	NP_001042739	NM_001049274	LOC_Os01g17050								---	---
Os.10183.1.S1_at	1.42474	8.44243	5.43773	0.000477684	0.0230814	-0.0252181	0.676821	8.44243	2.58318	0.0305513	0.13326	-4.66713	1.4125	8.44243	5.391	0.000506734	0.00350483	-0.519168	1.61632	8.44243	6.16891	0.000197062	0.00198366	0.43351	1.83717	8.44243	7.01181	7.72e-05	0.000331551	1.40959	-0.673682	AK067850.1	Os.10183	chr5:4565220-4571332 (-) // 99.87 //	Os05g0176100	4337958	A2Y0X2 /// A6N1D0 /// B7EE90 /// Q6AT26	NP_001054788	NM_001061323	LOC_Os05g08370			OsCesA1, OsCesA-1, OsCESA1, OS_CESA01		Cellulose synthase A catalytic subunit 1 [UDP-forming], Cellulose synthase A catalytic subunit 1	CELLULOSE SYNTHASE A1	CELLULOSE SYNTHASE A1	0007047 // cellular cell wall organization // inferred from electronic annotation /// 0030244 // cellulose biosynthetic process // inferred from electronic annotation	0005886 // plasma membrane // inferred from electronic annotation /// 0016020 // membrane // inferred from electronic annotation /// 0016021 // integral to membrane // inferred from electronic annotation
Os.9445.1.S1_at	1.09105	5.43372	5.43037	0.000482132	0.0232318	-0.0349863	3.49632	5.43372	17.4019	5.13e-08	1.41e-05	9.2774	5.25642	5.43372	26.1623	1.62e-09	8.4e-07	12.6352	3.81097	5.43372	18.968	2.48e-08	3.4e-06	9.99111	3.74902	5.43372	18.6597	2.85e-08	1.5e-06	9.84062	8.34187	C99054	Os.80170	chr4:32116552-32117327 (-) // 98.85 //	Os04g0635100	4337130	A2XXZ5 /// Q7XQS8	NP_001054005	NM_001060540	LOC_Os04g54240								---	---
Os.11844.1.S1_at	0.791165	9.9609	5.42437	0.000485798	0.0233438	-0.0429702	0.79561	9.9609	5.45484	0.0004675	0.0134049	-0.286581	0.857762	9.9609	5.88097	0.000276928	0.00230266	0.13098	1.53911	9.9609	10.5524	3.2e-06	0.000106771	4.88584	1.64807	9.9609	11.2994	1.84e-06	2.22e-05	5.45001	2.02746	AK071219.1	Os.11844	chr1:20661947-20663968 (+) // 99.85 //	Os01g0551000	4325843	B9EXH5 /// Q5JK91	NP_001043305	NM_001049840	LOC_Os01g37040								---	---
Os.24616.1.S2_at	-1.05468	2.9216	-5.40663	0.000496809	0.0237417	-0.0665925	-1.26412	2.9216	-6.48028	0.000138015	0.00558318	1.02119	-1.57243	2.9216	-8.06074	2.68e-05	0.000457623	2.65038	-1.37696	2.9216	-7.05871	7.34e-05	0.000988659	1.50092	-1.41704	2.9216	-7.26417	5.92e-05	0.000270176	1.6965	1.36048	AK064433.1	Os.24616	chr4:27272015-27274951 (+) // 99.87 //	Os04g0548300	4336577	Q0JB94	NP_001053479	NM_001060014	LOC_Os04g46310								---	---
Os.17002.1.S1_at	-0.72282	9.34368	-5.38736	0.000509079	0.0241343	-0.0923062	0.0796619	9.34368	0.59374	0.567931	0.738964	-7.21945	1.67782	9.34368	12.5052	8.02e-07	4.4e-05	6.40735	0.259341	9.34368	1.93293	0.0866836	0.167809	-5.91786	2.17262	9.34368	16.1931	9.38e-08	2.99e-06	8.60626	0.356797	AK065319.1	Os.17002	chr1:14753805-14763481 (-) // 99.4 //	Os01g0362100	4325812	Q5ZC21	NP_001043027	NM_001049562	LOC_Os01g26039								---	---
Os.7235.1.S1_at	0.782896	9.74432	5.38184	0.000512653	0.0242326	-0.0996801	1.04762	9.74432	7.2016	6.32e-05	0.00310552	1.85895	0.626277	9.74432	4.3052	0.00218151	0.0100496	-2.08049	2.01242	9.74432	13.8339	3.49e-07	2.25e-05	7.2484	2.45312	9.74432	16.8634	6.68e-08	2.43e-06	8.96075	3.17759	AK065989.1	Os.7235	chr3:11936155-11938191 (-) // 99.72 //	Os03g0327100	4332714	Q8H7M4	NP_001049994	NM_001056529	LOC_Os03g21030	Osj054602	NAC						0045449 // regulation of transcription // inferred from electronic annotation	---
Os.5940.1.S1_at	1.24399	7.11761	5.375	0.000517119	0.0243478	-0.108821	3.29047	7.11761	14.2174	2.78e-07	5.2e-05	7.58026	4.68684	7.11761	20.2507	1.43e-08	3.1e-06	10.5505	5.55001	7.11761	23.9803	3.4e-09	1e-06	11.965	6.81273	7.11761	29.4362	5.92e-10	1.39e-07	13.6367	8.72475	AK058518.1	Os.5940	chr1:28920452-28922635 (+) // 97.24 //	Os01g0699100	4325301	Q0JK37	NP_001043977	NM_001050512	LOC_Os01g50370								0006468 // protein phosphorylation // inferred from electronic annotation	0005739 // mitochondrion // inferred from reviewed computational analysis
Os.10742.1.S1_at	0.738886	12.4863	5.37382	0.00051789	0.0243478	-0.110392	1.04112	12.4863	7.57196	4.33e-05	0.00239711	2.26495	0.546501	12.4863	3.97463	0.00351984	0.0143857	-2.58771	1.09556	12.4863	7.96785	2.93e-05	0.000519706	2.49474	1.51252	12.4863	11.0004	2.28e-06	2.55e-05	5.21606	1.45553	AK120519.1	Os.10742	chr3:3194744-3195655 (-) // 99.56 //	Os03g0159900	4331694	Q10RG6	NP_001049033	NM_001055568	LOC_Os03g06390								---	---
Os.7664.1.S1_at	0.650217	10.5718	5.31195	0.000560342	0.0259924	-0.193425	0.178205	10.5718	1.45584	0.180855	0.374031	-6.35833	1.31756	10.5718	10.7638	2.72e-06	0.00010002	5.1076	0.766506	10.5718	6.26197	0.00017694	0.0018438	0.549875	1.42181	10.5718	11.6155	1.47e-06	1.89e-05	5.69104	0.959353	AK060071.1	Os.7664	chr2:34873716-34875127 (-) // 99.92 //	Os02g0814000	4331115	Q6K3E0	NP_001048488	NM_001055023	LOC_Os02g56900								---	---
OsAffx.5201.1.S1_s_at	1.12763	5.42256	5.30592	0.000564683	0.0261241	-0.201557	0.981243	5.42256	4.6171	0.00140939	0.0261647	-1.46453	1.22035	5.42256	5.74219	0.000327541	0.00259117	-0.0497843	1.47202	5.42256	6.92639	8.45e-05	0.0010951	1.3484	1.62737	5.42256	7.65737	3.97e-05	0.000199915	2.12903	0.352312	9635.m00354	Os.22581	chr7:1864646-1865426 (-) // 100.0 //	Os07g0134800	4342350	Q0D8R4 /// Q6ZDY8	NP_001058845	NM_001065380	LOC_Os07g04240			sdh1, FP		SUCCINATE:UBIQUINONE OXIDOREDUCTASE, Succinate dehydrogenase (ubiquinone) flavoprotein subunit, Succinate dehydrogenase subunit 1, Succinate dehydrogenase (ubiquinone) flavoprotein, "Succinate dehydrogenase [ubiquinone] flavoprotein subunit, mitochondrial", Flavoprotein subunit of complex II	SUCCINATE DEHYDROGENASE SUBUNIT 1	SUCCINATE DEHYDROGENASE SUBUNIT 1	0006099 // tricarboxylic acid cycle // inferred from electronic annotation /// 0006810 // transport // inferred from electronic annotation /// 0022900 // electron transport chain // inferred from electronic annotation /// 0055114 // oxidation reduction // inferred from electronic annotation	0005739 // mitochondrion // inferred from reviewed computational analysis /// 0005739 // mitochondrion // inferred from electronic annotation /// 0005743 // mitochondrial inner membrane // inferred from electronic annotation /// 0016020 // membrane // inferred from electronic annotation
Os.11183.1.S1_at	0.700582	6.01751	5.30244	0.000567201	0.026126	-0.206245	0.410517	6.01751	3.10705	0.0132405	0.0863921	-3.81635	-0.103746	6.01751	-0.785216	0.453359	0.580832	-7.2424	-0.099523	6.01751	-0.753252	0.471362	0.588694	-7.33929	-1.07956	6.01751	-8.17076	2.41e-05	0.000138437	2.66865	-3.18713	AK068504.1	Os.11183	chr6:10468301-10470226 (-) // 99.53 //	Os06g0288100	4340783	Q5VMI1	NP_001057412	NM_001063947	LOC_Os06g18000								0006468 // protein phosphorylation // inferred from electronic annotation	---
Os.7930.1.S1_x_at	0.701321	12.3466	5.29974	0.000569164	0.026126	-0.209886	1.74323	12.3466	13.1732	5.22e-07	8.57e-05	6.93153	2.35932	12.3466	17.8289	4.18e-08	6.71e-06	9.47347	2.78361	12.3466	21.0352	1.03e-08	2e-06	10.8718	2.90029	12.3466	21.9169	7.3e-09	6.3e-07	11.2186	7.6571	AK058489.1	Os.7930	chr8:23610381-23611683 (-) // 99.83 //	Os08g0478700	4345841	A6N116 /// Q0J4Z9	NP_001062052	NM_001068587	LOC_Os08g37370								0006810 // transport // inferred from electronic annotation /// 0055085 // transmembrane transport // inferred from electronic annotation	0005739 // mitochondrion // inferred from reviewed computational analysis /// 0016020 // membrane // inferred from electronic annotation /// 0016021 // integral to membrane // inferred from electronic annotation
Os.27685.1.S1_at	0.771631	9.39185	5.27565	0.000587001	0.0267719	-0.242406	1.13507	9.39185	7.76046	3.59e-05	0.00209415	2.46567	0.569078	9.39185	3.89079	0.00398371	0.0158175	-2.71848	1.30951	9.39185	8.95313	1.18e-05	0.000272597	3.47505	1.30222	9.39185	8.90331	1.24e-05	8.4e-05	3.39316	1.2746	AK068669.1	Os.27685	chr11:21525686-21528078 (-) // 99.9 //	Os11g0582100	4350787	Q2R227	NP_001068155	NM_001074687	LOC_Os11g37230								---	0005739 // mitochondrion // inferred from reviewed computational analysis
Os.20350.1.S1_at	0.72379	11.966	5.27239	0.000589459	0.0267719	-0.246809	2.24447	11.966	16.3496	8.66e-08	2.09e-05	8.75823	2.4263	11.966	17.6742	4.5e-08	6.72e-06	9.39907	2.8406	11.966	20.6922	1.19e-08	2.13e-06	10.7327	3.48438	11.966	25.3817	2.1e-09	3.2e-07	12.4433	8.21731	AK120792.1	Os.20350	chr10:1531776-1535168 (+) // 95.68 //	Os10g0124100	4348008	Q7G607	NP_001064071	NM_001070606	LOC_Os10g03550								---	---
Os.20722.2.S1_at	-0.674453	5.21139	-5.26829	0.000592572	0.0267873	-0.25236	-0.656295	5.21139	-5.12646	0.000711941	0.0173111	-0.736368	-0.923497	5.21139	-7.21362	6.24e-05	0.000812883	1.73838	-0.99995	5.21139	-7.81081	3.41e-05	0.000578884	2.32954	-0.59734	5.21139	-4.66594	0.00131789	0.0031787	-1.65089	0.285661	AK067290.1	Os.20722	chr11:11661050-11663018 (+) // 98.72 // /// chr5:5927453-5929412 (-) // 99.95 //	Os05g0196400	4338042	---	NP_001054866	NM_001061401	LOC_Os05g10754								---	---
Os.15114.1.S1_at	0.722037	8.6854	5.26789	0.000592878	0.0267873	-0.252904	0.716515	8.6854	5.2276	0.000624422	0.0160629	-0.596185	1.01924	8.6854	7.43624	4.96e-05	0.000696195	1.98573	1.31582	8.6854	9.60004	6.82e-06	0.000181561	4.07048	2.18611	8.6854	15.9496	1.07e-07	3.25e-06	8.47366	2.73616	AK067428.1	Os.15114	chr2:29588753-29593032 (+) // 99.95 //	Os02g0714000	4330510	Q0DY58	NP_001047916	NM_001054451	LOC_Os02g48340								---	---
Os.33770.1.S1_s_at	-0.688769	8.81904	-5.24172	0.000613164	0.027419	-0.288358	-0.460944	8.81904	-3.50791	0.00709681	0.0624742	-3.16975	-2.22048	8.81904	-16.8985	6.56e-08	8.58e-06	9.0148	-0.419855	8.81904	-3.19521	0.0115264	0.0381328	-3.89942	-1.6108	8.81904	-12.2587	9.44e-07	1.41e-05	6.16299	1.56405	AK071916.1	Os.33770	chr1:34411872-34415945 (-) // 99.95 //	Os01g0810100	4327567	Q8S1Z0	NP_001044581	NM_001051116	LOC_Os01g59510								0006396 // RNA processing // inferred from electronic annotation	---
Os.54045.1.S1_at	-0.98743	5.63235	-5.23685	0.000617025	0.0274449	-0.294971	-0.775096	5.63235	-4.11073	0.00288509	0.0389947	-2.22425	-1.3021	5.63235	-6.90569	8.64e-05	0.00101814	1.3867	-1.23461	5.63235	-6.54776	0.000127962	0.0014673	0.900176	-1.58483	5.63235	-8.40519	1.94e-05	0.000117489	2.90611	0.534751	AK101497.1	---	chr3:5303941-5306612 (+) // 99.93 //	Os03g0201300	9271741	---	NP_001173302	NM_001186373									---	---
Os.49151.1.S1_at	-1.05193	6.15281	-5.23683	0.000617043	0.0274449	-0.295002	-1.0108	6.15281	-5.03203	0.000805739	0.0188132	-0.868555	-0.974191	6.15281	-4.8498	0.00102685	0.00581638	-1.27664	-2.53178	6.15281	-12.6039	7.52e-07	3.82e-05	6.4335	-2.82003	6.15281	-14.0389	3.09e-07	6.51e-06	7.35384	2.26943	AK108290.1	Os.49151	chr11:26640329-26641217 (+) // 100.0 //	Os11g0670900	4351087	Q2QZU6	NP_001068429	NM_001074961	LOC_Os11g44800								---	---
Os.11333.1.S1_s_at	1.72491	5.45126	5.22665	0.000625194	0.0275489	-0.30883	1.81158	5.45126	5.48924	0.000447738	0.0131118	-0.240349	1.23644	5.45126	3.74653	0.00494064	0.0185567	-2.94534	1.85682	5.45126	5.62634	0.000377549	0.003162	-0.268075	1.97652	5.45126	5.98906	0.000243419	0.000814911	0.166546	-0.719209	CR288740	Os.95645	chr2:22553019-22553764 (-) // 98.18 //	Os02g0585100	4329805	---	NP_001047264	NM_001053799	LOC_Os02g37320								---	---
Os.20355.1.S1_at	0.602545	13.0912	5.22307	0.000628086	0.0275898	-0.313694	1.07623	13.0912	9.32918	8.55e-06	0.000657245	3.99614	1.40871	13.0912	12.2112	9.75e-07	5.02e-05	6.20067	1.61836	13.0912	14.0285	3.1e-07	2.08e-05	7.37066	1.50346	13.0912	13.0326	5.71e-07	9.85e-06	6.70026	4.79081	AK070662.1	Os.20355	chr1:41824859-41826111 (-) // 98.42 //	Os01g0949500	4325762	B7EI86 /// B8A960 /// Q8RZB5	NP_001045400	NM_001051935	LOC_Os01g72100								---	---
Os.20221.1.S1_at	2.10077	6.87554	5.1976	0.000649095	0.0282983	-0.348363	2.06838	6.87554	5.11746	0.000720347	0.0174034	-0.748909	1.54277	6.87554	3.81702	0.00444575	0.0172042	-2.8342	2.22019	6.87554	5.49307	0.000445597	0.00355069	-0.446604	2.35876	6.87554	5.8359	0.000292361	0.000946161	-0.0313455	-0.881885	AK065210.1	Os.20221	chr9:13153947-13154831 (-) // 99.21 //	Os09g0385700	4346945	Q6H595	NP_001063070	NM_001069605	LOC_Os09g21710								0006950 // response to stress // inferred from electronic annotation	---
Os.54143.1.S1_at	-0.985817	5.16709	-5.18087	0.000663318	0.0287406	-0.371202	-0.491273	5.16709	-2.58184	0.0306173	0.133388	-4.66929	-0.924196	5.16709	-4.85702	0.00101694	0.00577903	-1.26626	-0.478533	5.16709	-2.51489	0.0341027	0.0843167	-5.00617	-1.30041	5.16709	-6.8342	9.34e-05	0.000382658	1.20315	-2.02195	AK102168.1	Os.54143	chr2:1998223-2000826 (+) // 99.82 //	Os02g0137600	4328239	A2X0N7 /// Q6YXY1	NP_001045831	NM_001052366	LOC_Os02g04500								0070475 // rRNA base methylation // inferred from electronic annotation	0005737 // cytoplasm // inferred from electronic annotation
Os.34386.1.S2_at	-0.708845	3.00213	-5.17894	0.000664978	0.0287406	-0.373835	-1.5618	3.00213	-11.4108	1.7e-06	0.000202047	5.70593	-1.79219	3.00213	-13.0941	5.49e-07	3.42e-05	6.80728	-1.97085	3.00213	-14.3993	2.5e-07	1.77e-05	7.59892	-1.96906	3.00213	-14.3863	2.52e-07	5.73e-06	7.56859	5.46138	AK121715.1	Os.34386	chr1:20040571-20043704 (+) // 99.97 //	Os01g0543000	4326873	Q0JM39	NP_001043275	NM_001049810	LOC_Os01g36229								---	---
OsAffx.7413.1.S1_at	-0.992014	2.88748	-5.16969	0.000673007	0.0288976	-0.386482	-1.02649	2.88748	-5.34934	0.000534256	0.0145764	-0.429406	-1.39541	2.88748	-7.27189	5.87e-05	0.000782508	1.80367	-1.26287	2.88748	-6.58122	0.000123277	0.0014277	0.940507	-1.35108	2.88748	-7.04087	7.48e-05	0.000323647	1.44302	0.674263	9639.m04135	Os.86207	chr11:26481537-26483982 (-) // 100.0 //	Os11g0668000	4351082	---	NP_001068424	NM_001074956									---	---
Os.57327.1.S1_at	-0.781223	9.03748	-5.16481	0.00067728	0.0289467	-0.39315	-0.262906	9.03748	-1.73812	0.117661	0.287985	-5.97237	-0.0620495	9.03748	-0.410221	0.691648	0.784712	-7.48105	-1.3147	9.03748	-8.69173	1.49e-05	0.000323848	3.224	-0.758902	9.03748	-5.01724	0.000821607	0.00217499	-1.14432	-2.35338	AK111310.1	Os.57327	chr12:9919180-9920101 (-) // 99.88 //	Os12g0271700	4351957	---	NP_001066552	NM_001073084	LOC_Os12g17320								---	---
Os.39128.1.A1_at	-1.18991	5.05334	-5.1455	0.000694494	0.0294652	-0.419593	-0.940581	5.05334	-4.06735	0.00307302	0.0403435	-2.29091	-1.31894	5.05334	-5.7035	0.000343392	0.0026619	-0.100659	-1.71994	5.05334	-7.43753	4.96e-05	0.000749613	1.92623	-2.13047	5.05334	-9.21279	9.45e-06	6.96e-05	3.68438	0.55989	CF279563	---	chr6:20230540-20231151 (+) // 97.87 //	Os06g0539066	9270666	---	NP_001174836	NM_001187907									---	---
Os.22831.1.S1_at	0.731152	8.65957	5.14135	0.000698256	0.0295527	-0.425285	0.684634	8.65957	4.81425	0.0010772	0.0227127	-1.17831	0.290778	8.65957	2.04471	0.0725823	0.142165	-5.67778	0.923583	8.65957	6.4945	0.000135827	0.00152827	0.835685	1.44237	8.65957	10.1425	4.39e-06	4.05e-05	4.51114	-0.386911	AK104418.1	Os.22831	chr3:28624696-28626427 (+) // 99.93 //	Os03g0710000	4333874	Q53RJ8	NP_001051046	NM_001057581	LOC_Os03g50210								---	0005739 // mitochondrion // inferred from reviewed computational analysis
Os.53313.1.S1_at	-1.15175	3.93484	-5.12243	0.000715693	0.030144	-0.451271	-0.775612	3.93484	-3.44953	0.00776273	0.0650976	-3.26324	-0.707852	3.93484	-3.14817	0.0124102	0.0371944	-3.90642	-0.996754	3.93484	-4.43306	0.00182068	0.00990327	-1.95574	-1.75451	3.93484	-7.80318	3.44e-05	0.000178527	2.28511	-1.45831	AK071942.1	Os.53313	chr6:1008683-1010304 (+) // 99.74 //	Os06g0118600	4339939	Q0DF31	NP_001056628	NM_001063163	LOC_Os06g02770								---	---
Os.46623.1.S1_at	-0.757468	8.91992	-5.11905	0.000718852	0.0302039	-0.45591	-0.231904	8.91992	-1.56723	0.152971	0.338583	-6.21049	-1.23279	8.91992	-8.33134	2.08e-05	0.000387593	2.9257	-2.3113	8.91992	-15.62	1.27e-07	1.11e-05	8.30973	-3.07009	8.91992	-20.748	1.16e-08	7.96e-07	10.7527	3.06434	BM420032	Os.46623	chr10:21883877-21885769 (-) // 99.79 //	Os10g0557900	4349359	---	NP_001065361	NM_001071893	LOC_Os10g40830								---	---
Os.11985.1.S1_at	0.751509	9.28014	5.11443	0.0007232	0.0303134	-0.462262	0.61082	9.28014	4.15697	0.00269822	0.0375068	-2.15347	0.793637	9.28014	5.40114	0.000500269	0.00347531	-0.50537	0.799768	9.28014	5.44286	0.000474603	0.0037188	-0.514508	0.972163	9.28014	6.61611	0.000118592	0.000462225	0.944367	-0.538248	AK121290.1	Os.11985	chr10:22963816-22968186 (-) // 99.85 //	Os10g0577800	4349501	Q8W3G3	NP_001065494	NM_001072026	LOC_Os10g42710								---	---
Os.52533.1.S1_at	-1.05217	6.32002	-5.11064	0.000726789	0.0303906	-0.467478	-0.579934	6.32002	-2.81687	0.0209956	0.109571	-4.2882	-1.52269	6.32002	-7.39604	5.17e-05	0.000714998	1.94149	-1.22459	6.32002	-5.9481	0.000255566	0.00236996	0.152806	-1.90705	6.32002	-9.26297	9.05e-06	6.77e-05	3.73082	0.213887	AK067770.1	Os.52533	chr5:7704903-7707705 (+) // 99.87 //	Os05g0226300	4338146	Q6AVC4	NP_001054963	NM_001061498	LOC_Os05g13860								---	---
Os.15338.1.S1_a_at	-0.697093	10.3393	-5.10449	0.000732654	0.0305624	-0.475945	0.0248291	10.3393	0.181812	0.859932	0.929331	-7.3932	-0.687579	10.3393	-5.03482	0.000802784	0.00489293	-1.01299	-0.955832	10.3393	-6.99911	7.82e-05	0.00103479	1.43248	-1.43534	10.3393	-10.5103	3.3e-06	3.32e-05	4.81976	-0.525978	AY151042.1	Os.15338	chr1:18754337-18755772 (+) // 98.5 //	Os01g0524500	4323963	Q0JM93 /// Q8LH59	NP_001043221	NM_001049756	LOC_Os01g34060	Osj015042	MYB_related						0045449 // regulation of transcription // inferred from electronic annotation	0005634 // nucleus // inferred from electronic annotation
OsAffx.12052.1.S1_at	1.17192	8.31004	5.09941	0.000737533	0.0305662	-0.482937	1.15432	8.31004	5.02284	0.000815561	0.019017	-0.881492	0.992364	8.31004	4.3181	0.00214185	0.00991153	-2.06099	1.76657	8.31004	7.68694	3.86e-05	0.000632513	2.19739	1.03923	8.31004	4.52204	0.00160768	0.00374874	-1.86338	-0.618282	9630.m01430	---	chr2:8539271-8539622 (-) // 100.0 //	Os02g0251800	9269034	---	NP_001172878	NM_001185949	LOC_Os02g15280								---	---
Os.10595.2.S1_at	0.946958	4.45502	5.09891	0.000738017	0.0305662	-0.483628	1.11672	4.45502	6.01301	0.000236608	0.00821517	0.443032	1.23927	4.45502	6.6729	0.000111377	0.00121544	1.11322	2.75664	4.45502	14.8432	1.94e-07	1.47e-05	7.86436	5.48686	4.45502	29.5441	5.74e-10	1.37e-07	13.6655	4.5205	AK121758.1	Os.10595	chr2:23546004-23548511 (-) // 99.95 //	Os02g0601800	4329897	Q6K5G1 /// Q9AV92	NP_001047353	NM_001053888	LOC_Os02g38980								---	---
Os.52221.1.S1_at	-1.05302	4.11767	-5.07786	0.000758642	0.0311976	-0.512664	-1.02584	4.11767	-4.94676	0.000902016	0.0204304	-0.98903	-1.19244	4.11767	-5.75014	0.000324383	0.00257068	-0.0393533	-0.641232	4.11767	-3.09213	0.0135557	0.0428885	-4.06712	1.41473	4.11767	6.82206	9.46e-05	0.000386273	1.18889	-0.883854	AK065713.1	Os.52221	chr3:21629580-21632565 (-) // 99.93 //	Os03g0586400	4333341	Q6F2V3	NP_001050568	NM_001057103	LOC_Os03g38940								---	---
Os.53877.1.S1_x_at	-0.859741	8.74334	-5.07345	0.000763041	0.0313045	-0.518753	-0.462777	8.74334	-2.73091	0.0240948	0.117548	-4.42786	-1.07229	8.74334	-6.32771	0.000164083	0.00158158	0.695176	-0.329918	8.74334	-1.94689	0.0847886	0.165347	-5.89688	-1.03593	8.74334	-6.11319	0.000210299	0.000725393	0.324617	-1.96474	AK100567.1	Os.54818	chr11:23162064-23165940 (+) // 99.86 //	Os11g0610900	4350906	Q2R1C1	NP_001068265	NM_001074797	LOC_Os11g39670								0006412 // translation // inferred from electronic annotation /// 0006418 // tRNA aminoacylation for protein translation // inferred from electronic annotation /// 0006434 // seryl-tRNA aminoacylation // inferred from electronic annotation	0005737 // cytoplasm // inferred from electronic annotation
Os.53553.1.S1_at	-0.679171	3.15808	-5.06972	0.000766785	0.0313841	-0.52391	0.0168795	3.15808	0.125998	0.902622	0.953428	-7.40272	1.24554	3.15808	9.29742	8.79e-06	0.000222111	3.85158	0.0315887	3.15808	0.235796	0.819095	0.87854	-7.61433	0.424665	3.15808	3.16994	0.0119927	0.020663	-3.98192	-3.13426	AK073255.1	Os.6735	chr6:15647699-15658327 (+) // 99.79 //	Os06g0470800	4341015	Q0DC91	NP_001057618	NM_001064153	LOC_Os06g27650								---	---
Os.27824.1.S1_at	0.718039	8.62021	5.06445	0.000772108	0.0315277	-0.531197	0.477603	8.62021	3.36861	0.00879625	0.069173	-3.39327	0.45784	8.62021	3.22922	0.0109285	0.0338079	-3.77481	0.922236	8.62021	6.50469	0.000134282	0.00151579	0.848049	1.85044	8.62021	13.0515	5.64e-07	9.75e-06	6.713	-0.027646	AK120096.1	Os.17426	chr9:17001757-17004693 (-) // 99.89 //	Os09g0453400	4347239	Q67UZ3	NP_001063344	NM_001069879	LOC_Os09g28000								0006508 // proteolysis // inferred from electronic annotation	0016020 // membrane // inferred from electronic annotation /// 0016021 // integral to membrane // inferred from electronic annotation
Os.49598.1.S1_at	-0.658253	6.69954	-5.06137	0.00077524	0.0315288	-0.53546	-0.121383	6.69954	-0.933323	0.376046	0.580213	-6.95024	-0.506874	6.69954	-3.8974	0.00394488	0.0157136	-2.70814	-1.03895	6.69954	-7.98855	2.87e-05	0.000514515	2.51632	-1.19876	6.69954	-9.21735	9.41e-06	6.94e-05	3.68861	-0.797781	AK062802.1	---	chr5:14879569-14880412 (+) // 100.0 //	Os05g0321600	9270307	---	NP_001174348	NM_001187419	LOC_Os05g25680								---	---
Os.24233.1.S1_at	-1.11302	5.14825	-5.04923	0.000787706	0.0317856	-0.552264	-1.16405	5.14825	-5.28074	0.000583181	0.0154171	-0.523127	-0.936301	5.14825	-4.24754	0.00236865	0.0107131	-2.16795	-1.39901	5.14825	-6.34665	0.000160572	0.00171045	0.654769	-1.27659	5.14825	-5.79125	0.00030858	0.000988354	-0.089642	-0.535644	AK072373.1	---	chr4:25726000-25730139 (-) // 99.97 // /// chr7:29020842-29029946 (-) // 93.28 //	Os04g0518200	9271676	---	NP_001174017	NM_001187088	LOC_Os04g43770								---	---
Os.11997.1.S1_at	0.793126	9.75012	5.04761	0.000789387	0.0317856	-0.554508	-0.307462	9.75012	-1.95674	0.0834757	0.235251	-5.65125	-1.56243	9.75012	-9.94362	5.15e-06	0.000150421	4.42555	-1.37967	9.75012	-8.7805	1.38e-05	0.000306731	3.30996	0.380391	9.75012	2.42088	0.0396795	0.0581193	-5.19916	-0.733883	AK105051.1	Os.11997	chr7:29010496-29012260 (-) // 97.22 //	Os07g0684100	4344321	A2YQ16 /// Q6Z4N3	NP_001060669	NM_001067204	LOC_Os07g48510								0006810 // transport // inferred from electronic annotation /// 0022900 // electron transport chain // inferred from electronic annotation /// 0045454 // cell redox homeostasis // inferred from electronic annotation	---
Os.49582.1.S1_at	0.698794	11.3142	5.04484	0.000792267	0.0318279	-0.558344	0.846879	11.3142	6.11392	0.00021012	0.00763055	0.570348	0.788666	11.3142	5.69366	0.000347553	0.00268614	-0.113623	0.478793	11.3142	3.45657	0.00767905	0.0283122	-3.47673	2.04305	11.3142	14.7495	2.05e-07	4.99e-06	7.78761	0.841853	AK065103.1	Os.49582	chr2:27983654-27984647 (-) // 99.89 //	Os02g0684400	4330344	A2X8D8 /// Q6ETZ7	NP_001047761	NM_001054296	LOC_Os02g45930								---	---
Os.51839.1.S1_x_at	-0.715542	4.24715	-5.03518	0.000802407	0.032087	-0.571738	-0.631392	4.24715	-4.44302	0.00179539	0.0303506	-1.72179	-1.1846	4.24715	-8.33589	2.07e-05	0.0003872	2.93027	-1.53076	4.24715	-10.7718	2.71e-06	9.69e-05	5.0642	-2.44222	4.24715	-17.1856	5.7e-08	2.21e-06	9.12583	2.96535	AK063994.1	Os.89179	chr4:601299-607876 (+) // 99.93 //	Os04g0110300	4334928	---	NP_001052028	NM_001058563	LOC_Os04g01970								---	---
Os.6318.1.S1_at	1.83001	8.50062	5.02572	0.000812475	0.0324069	-0.584872	1.06139	8.50062	2.91486	0.0179557	0.101212	-4.12881	-0.367283	8.50062	-1.00866	0.340599	0.469583	-7.03865	1.03986	8.50062	2.85573	0.0197313	0.056788	-4.45259	2.70451	8.50062	7.42734	5.01e-05	0.000238165	1.87809	-2.86537	AK108249.1	Os.87719	chr5:26108530-26109763 (-) // 95.36 //	Os05g0525900	4339379	A2Y6P7 /// B7F147 /// Q65X92	NP_001056099	NM_001062634	LOC_Os05g45020	Osj047631	C3H	OsC3H37		Zinc finger CCCH domain-containing protein 37	ZINC FINGER CCCH DOMAIN-CONTAINING PROTEIN 37	ZINC FINGER CCCH DOMAIN-CONTAINING PROTEIN 37	---	---
Os.40577.1.S1_at	-0.704147	2.50457	-5.02411	0.000814195	0.0324069	-0.587099	-1.10102	2.50457	-7.85579	3.27e-05	0.00192021	2.56571	-1.10107	2.50457	-7.85614	3.27e-05	0.000521807	2.43723	-1.10564	2.50457	-7.88877	3.16e-05	0.000544966	2.41187	-1.10102	2.50457	-7.85579	3.27e-05	0.000171782	2.34087	1.83372	AK119343.1	Os.40577	chr1:14263268-14266288 (+) // 93.04 // /// chr9:3934205-3937411 (-) // 99.97 //	Os09g0251500	4346517	Q6K297	NP_001062682	NM_001069217	LOC_Os09g07780								---	---
Os.6085.1.S1_at	1.8577	7.39037	5.02244	0.000815994	0.0324069	-0.589424	4.64881	7.39037	12.5684	7.69e-07	0.000114387	6.5307	4.41729	7.39037	11.9425	1.17e-06	5.68e-05	6.00748	6.53925	7.39037	17.6794	4.49e-08	5.09e-06	9.38537	7.82622	7.39037	21.1588	9.85e-09	7.49e-07	10.9198	6.45079	AK105946.1	Os.6085	chr5:27013353-27014721 (-) // 99.85 //	Os05g0545400	4339497	Q0DG97	NP_001056212	NM_001062747	LOC_Os05g46760								0006468 // protein phosphorylation // inferred from electronic annotation	---
Os.49103.1.S1_at	0.732635	8.23657	5.01789	0.000820901	0.0325275	-0.595738	0.453243	8.23657	3.10431	0.0132978	0.0866025	-3.8208	0.695875	8.23657	4.76612	0.00114966	0.00629264	-1.39747	1.05471	8.23657	7.2238	6.18e-05	0.0008798	1.68831	2.18868	8.23657	14.9905	1.79e-07	4.51e-06	7.92988	0.760834	AK105101.1	Os.49103	chr3:10852731-10854458 (-) // 100.0 //	Os03g0305800	4332599	A2XFT5 /// Q10MK2	NP_001049886	NM_001056421	LOC_Os03g19310								---	0016021 // integral to membrane // inferred from electronic annotation
Os.48756.1.A1_at	-0.672331	4.99271	-5.01155	0.000827807	0.0327266	-0.604561	0.45392	4.99271	3.38351	0.00859564	0.0682745	-3.36929	0.525558	4.99271	3.9175	0.00382925	0.0153302	-2.67673	1.35921	4.99271	10.1315	4.43e-06	0.000133323	4.53398	2.32836	4.99271	17.3556	5.25e-08	2.12e-06	9.21158	1.41899	AK060357.1	---	chr1:24365657-24366616 (-) // 99.17 //	Os01g0614400	4326640	Q5ZDX9	NP_001043566	NM_001050101									---	---
Os.7731.1.S1_at	1.11344	7.11438	4.9813	0.000861596	0.033678	-0.646692	0.403356	7.11438	1.80454	0.10609	0.270909	-5.87658	-1.19306	7.11438	-5.33754	0.000542345	0.00367228	-0.592141	0.620114	7.11438	2.77427	0.0224771	0.0625482	-4.58537	1.4035	7.11438	6.279	0.000173508	0.000620764	0.532574	-2.23364	AK068075.1	Os.81132	chr1:6198157-6199399 (-) // 98.32 //	Os01g0213400	4325572	Q94IZ7	NP_001042382	NM_001048917	LOC_Os01g11520								---	---
OsAffx.26050.13.S1_x_at	1.01878	10.06	4.97941	0.000863761	0.033678	-0.649335	2.09518	10.06	10.2404	4.07e-06	0.00037243	4.78442	2.65825	10.06	12.9924	5.85e-07	3.57e-05	6.73957	2.20269	10.06	10.7658	2.72e-06	9.71e-05	5.05942	1.89991	10.06	9.28602	8.87e-06	6.68e-05	3.75207	3.93723	NM_197448.1	---	chr1:33559082-33559760 (+) // 100.0 // /// chr6:12745745-12746423 (+) // 98.82 // /// chr10:20393014-20393692 (+) // 100.0 // /// chr1:33517793-33518442 (-) // 90.56 // /// chr10:10784486-10785164 (-) // 99.71 // /// chr12:11283044-11283722 (-) // 99.71 // /// chrM|11706:360690-361339 (-) // 90.86 // /// chrM|11706:441777-442426 (-) // 90.86 // /// chrC|11562:48568-49246 (-) // 99.85 //	Os01g0791600	9272122	---	NP_001172600	NM_001185671									---	---
Os.15295.3.S1_x_at	-0.72422	8.22568	-4.97796	0.000865424	0.033678	-0.65136	-0.190602	8.22568	-1.31011	0.22398	0.424852	-6.54155	-0.592367	8.22568	-4.07166	0.00305377	0.012953	-2.43742	-0.165573	8.22568	-1.13807	0.285719	0.40582	-6.97349	-1.40102	8.22568	-9.62997	6.65e-06	5.39e-05	4.06396	-2.50797	AK065852.1	Os.79094	chr1:40806115-40807337 (+) // 99.83 //	Os01g0930000	4326942	Q5JK34	NP_001045285	NM_001051820	LOC_Os01g70460								---	---
Os.35573.1.S1_at	-1.53616	6.87447	-4.96962	0.000875046	0.0339007	-0.663003	-1.15766	6.87447	-3.74515	0.00495094	0.0519765	-2.79299	-2.05051	6.87447	-6.63361	0.000116315	0.00124972	1.06641	-1.46759	6.87447	-4.7478	0.0011786	0.00718352	-1.49114	-2.37317	6.87447	-7.67744	3.89e-05	0.000196814	2.15065	-0.346014	AK066814.1	Os.35573	chr1:23342261-23344318 (+) // 99.91 //	Os01g0595600	4325949	A2WS43 /// Q8L562	NP_001043470	NM_001050005	LOC_Os01g41240								---	---
Os.9677.2.S1_x_at	0.826816	3.56815	4.96141	0.000884624	0.0341198	-0.674466	0.776259	3.56815	4.65803	0.00133227	0.0254857	-1.40465	0.565795	3.56815	3.39512	0.00844264	0.0278763	-3.50653	0.54618	3.56815	3.27742	0.0101359	0.0347377	-3.76602	1.07399	3.56815	6.44463	0.000143673	0.000536536	0.736715	-1.72299	CB647246	---	chr1:36295517-36297557 (-) // 99.41 //	Os01g0845000	9269673	---	NP_001172648	NM_001185719									---	---
Os.13874.1.S1_x_at	-0.817796	8.85075	-4.95668	0.000890207	0.0341315	-0.681091	-0.255491	8.85075	-1.54854	0.157365	0.34414	-6.23574	-0.100677	8.85075	-0.610206	0.557461	0.675086	-7.37093	-0.663402	8.85075	-4.02089	0.00328882	0.0152436	-2.58421	-1.25127	8.85075	-7.58399	4.28e-05	0.000210967	2.04962	-2.96447	AK068365.1	Os.78562	chr10:22937119-22940280 (-) // 99.77 //	Os10g0577500	4349498	Q7XBU8 /// Q8VWG5	NP_001065491	NM_001072023	LOC_Os10g42670								0005975 // carbohydrate metabolic process // inferred from electronic annotation /// 0006073 // cellular glucan metabolic process // inferred from electronic annotation	0005618 // cell wall // inferred from electronic annotation /// 0016023 // cytoplasmic membrane-bounded vesicle // inferred from reviewed computational analysis /// 0048046 // apoplast // inferred from electronic annotation
Os.51297.1.S1_at	1.41747	8.24793	4.95616	0.000890813	0.0341315	-0.681807	5.20606	8.24793	18.2029	3.51e-08	1.11e-05	9.64868	6.33111	8.24793	22.1367	6.71e-09	2e-06	11.2896	6.19748	8.24793	21.6695	8.04e-09	1.66e-06	11.1221	7.33701	8.24793	25.6538	1.91e-09	3e-07	12.5308	8.78187	AK062454.1	Os.7797	chr2:21052667-21053270 (-) // 100.0 //	Os02g0556700	4329667	---	NP_001047132	NM_001053667	LOC_Os02g35080								---	---
Os.26408.1.S1_x_at	0.764114	6.22645	4.92788	0.000924978	0.0351663	-0.721433	0.830742	6.22645	5.35757	0.000528693	0.0145406	-0.418209	0.00539245	6.22645	0.0347767	0.973049	0.985055	-7.57313	1.09618	6.22645	7.06941	7.26e-05	0.000980576	1.51316	0.920066	6.22645	5.93363	0.000260012	0.000859443	0.0953013	-1.42086	AK065905.1	Os.26408	chr2:35301530-35307739 (-) // 99.8 //	Os02g0822500	4331188	Q6KA01 /// Q84PC0	NP_001048560	NM_001055095	LOC_Os02g57660								0046488 // phosphatidylinositol metabolic process // inferred from electronic annotation	---
Os.49991.1.S1_at	-0.861268	6.26231	-4.91522	0.000940717	0.0355734	-0.739196	-0.81786	6.26231	-4.6675	0.00131509	0.0253656	-1.39084	-1.96759	6.26231	-11.229	1.93e-06	7.95e-05	5.47342	-1.56833	6.26231	-8.95043	1.19e-05	0.000272597	3.47249	-2.11263	6.26231	-12.0567	1.08e-06	1.54e-05	6.01739	2.56665	AK119498.1	Os.49991	chr1:32423397-32426463 (+) // 99.91 //	Os01g0768700	4325593	Q5ZAQ4	NP_001044368	NM_001050903	LOC_Os01g56290								---	---
Os.3354.1.S1_at	-0.699876	3.49243	-4.91196	0.000944828	0.0356514	-0.743786	-0.846716	3.49243	-5.94253	0.000257266	0.00872348	0.353287	-0.954721	3.49243	-6.70055	0.00010804	0.00119249	1.14606	-0.999824	3.49243	-7.0171	7.67e-05	0.00102062	1.45318	-1.0751	3.49243	-7.54538	4.44e-05	0.000216971	2.00759	0.843266	AK067341.1	Os.57305	chr10:12869443-12875561 (-) // 99.74 //	Os10g0390100	4348523	Q94HC1	NP_001064503	NM_001071038	LOC_Os10g25110								---	---
OsAffx.10394.1.S1_x_at	1.28545	5.72276	4.88625	0.000977859	0.0366722	-0.779961	2.56801	5.72276	9.7615	5.97e-06	0.000494344	4.37848	3.81356	5.72276	14.4961	2.36e-07	2.05e-05	7.69075	2.74888	5.72276	10.449	3.46e-06	0.000113741	4.80058	3.17509	5.72276	12.0691	1.07e-06	1.53e-05	6.02639	4.42325	NM_185254.1	---	chr7:12658876-12659182 (+) // 100.0 // /// chr10:10842013-10842319 (+) // 100.0 // /// chr6:28183006-28183312 (-) // 100.0 // /// chr12:5624622-5624928 (-) // 98.69 // /// chrC|11562:108711-109017 (-) // 100.0 //	Os10g0357350	9268620	---	NP_001176105	NM_001189176									---	---
OsAffx.14605.1.S1_at	1.61889	8.39001	4.88541	0.000978964	0.0366722	-0.781149	1.5421	8.39001	4.65366	0.0013403	0.0255883	-1.41105	1.27753	8.39001	3.85526	0.00419957	0.0164531	-2.77415	2.10406	8.39001	6.34951	0.00016005	0.00170802	0.658292	3.09443	8.39001	9.33822	8.49e-06	6.49e-05	3.80004	-0.101602	9633.m00809	Os.19621	chr5:4998144-4999604 (-) // 100.0 //	Os05g0183100	4337998	---	NP_001054824	NM_001061359	LOC_Os05g09020	Osj009260	WRKY	OsWRKY67		Rice WRKY gene67	WRKY GENE 67	TRANSCRIPTION FACTOR WRKY67	---	---
OsAffx.7454.1.S1_at	-0.672388	8.86629	-4.88223	0.00098314	0.036699	-0.78563	-0.767196	8.86629	-5.57063	0.000404512	0.0121319	-0.131648	-1.48705	8.86629	-10.7975	2.65e-06	9.89e-05	5.1346	-0.767507	8.86629	-5.57289	0.000403377	0.00330873	-0.339378	-1.32893	8.86629	-9.64943	6.54e-06	5.33e-05	4.08132	1.59185	9640.m00043	---	chr12:266716-270307 (-) // 100.0 //	Os12g0105325	9270809	---	NP_001176747	NM_001189818									---	---
Os.53751.1.S1_at	-1.0839	5.37116	-4.84309	0.00103615	0.0381054	-0.840905	-1.01811	5.37116	-4.54916	0.00154823	0.0276947	-1.56445	-2.38599	5.37116	-10.6612	2.94e-06	0.000103163	5.02493	-1.21405	5.37116	-5.42466	0.000485622	0.00378807	-0.539214	-2.87786	5.37116	-12.8589	6.38e-07	1.06e-05	6.58248	1.73257	AK099693.1	Os.53751	chr3:10555147-10560632 (+) // 99.63 //	Os03g0300300	4332567	Q10MP8	NP_001049856	NM_001056391	LOC_Os03g18840								---	---
Os.47377.1.S1_at	-0.772531	9.71044	-4.83259	0.0010509	0.0385661	-0.855775	-0.113042	9.71044	-0.707135	0.498144	0.685842	-7.14131	-0.752838	9.71044	-4.7094	0.00124186	0.00665294	-1.47993	-1.01227	9.71044	-6.33229	0.000163228	0.00173474	0.637041	-1.04231	9.71044	-6.52023	0.000131963	0.000501503	0.828726	-1.60225	AK069500.1	Os.47377	chr9:14811208-14812724 (-) // 96.59 //	Os09g0414600	4347054	Q0J1T2	NP_001063169	NM_001069704	LOC_Os09g24820	Osj003099	ZF-HD						---	---
Os.33966.1.S1_at	-0.602892	5.15555	-4.82515	0.00106149	0.038776	-0.866332	-0.566333	5.15555	-4.53255	0.00158435	0.02801	-1.58896	-1.65784	5.15555	-13.2682	4.92e-07	3.28e-05	6.92213	-0.474087	5.15555	-3.79428	0.00459944	0.0194523	-2.93864	-1.5369	5.15555	-12.3003	9.18e-07	1.38e-05	6.19273	1.54419	AK073354.1	Os.88013	chr11:18602908-18609647 (+) // 99.91 //	Os11g0525700	4350618	Q0ISF8	NP_001067994	NM_001074526	LOC_Os11g32270								---	0009536 // plastid // inferred from reviewed computational analysis
Os.34873.1.S1_at	0.63361	6.84608	4.81954	0.00106953	0.0388017	-0.874276	-0.0147031	6.84608	-0.111839	0.913511	0.959225	-7.40459	-0.986729	6.84608	-7.50555	4.63e-05	0.000667291	2.06159	-0.244798	6.84608	-1.86205	0.096939	0.181865	-6.0234	-0.294874	6.84608	-2.24296	0.0528389	0.0748174	-5.48209	-3.54455	AK069789.1	Os.34873	chr7:27780062-27780999 (+) // 99.89 //	Os07g0659300	4344168	Q0D3Y5	NP_001060524	NM_001067059	LOC_Os07g46510								---	---
Os.49725.1.S1_at	-0.634378	7.9222	-4.81891	0.00107045	0.0388017	-0.875179	-0.820656	7.9222	-6.23393	0.000182756	0.00692601	0.719991	-1.18867	7.9222	-9.02943	1.11e-05	0.000256056	3.60325	-1.73543	7.9222	-13.1828	5.19e-07	2.96e-05	6.82645	-2.61634	7.9222	-19.8745	1.67e-08	1.02e-06	10.3843	4.13177	AK105746.1	Os.49725	chr4:34920141-34921664 (-) // 99.28 //	Os04g0686700	4337474	---	NP_001054329	NM_001060864	LOC_Os04g59010								---	---
Os.49396.2.S1_x_at	-0.7229	6.101	-4.81029	0.00108297	0.039165	-0.887417	-0.785134	6.101	-5.22441	0.000627003	0.0160629	-0.600595	-1.16973	6.101	-7.78354	3.51e-05	0.000548367	2.36053	-1.06157	6.101	-7.06384	7.3e-05	0.000984837	1.50679	-1.43361	6.101	-9.5395	7.17e-06	5.73e-05	3.98287	1.27244	AK072056.1	Os.49396	chr1:14576172-14580167 (-) // 99.97 //	Os01g0359400	4326024	Q5ZAJ9	NP_001043017	NM_001049552	LOC_Os01g25720								0006915 // apoptosis // inferred from electronic annotation /// 0006952 // defense response // inferred from electronic annotation	---
Os.27759.1.S2_at	1.54588	6.5697	4.80436	0.00109167	0.039316	-0.895835	4.29578	6.5697	13.3506	4.68e-07	7.98e-05	7.04548	4.55386	6.5697	14.1527	2.89e-07	2.34e-05	7.48274	3.13791	6.5697	9.75213	6.01e-06	0.000164917	4.2054	3.21215	6.5697	9.98286	4.99e-06	4.4e-05	4.37402	4.44236	AK108632.1	Os.27759	chr1:26610754-26617660 (+) // 99.13 //	Os01g0655500	4324179	Q5SN79	NP_001043752	NM_001050287	LOC_Os01g46720								0006468 // protein phosphorylation // inferred from electronic annotation	---
Os.4679.1.S1_at	0.684965	9.42727	4.79077	0.00111191	0.0398421	-0.915157	0.661201	9.42727	4.62456	0.00139499	0.0260642	-1.4536	0.581031	9.42727	4.06384	0.00308878	0.0130642	-2.44949	0.543154	9.42727	3.79892	0.00456762	0.0193459	-2.93132	1.14668	9.42727	8.02012	2.79e-05	0.000153327	2.51316	-1.04728	AU173972	---	chr6:1776219-1776663 (+) // 99.55 //	Os06g0133200	9269221	---	NP_001174583	NM_001187654	LOC_Os06g04210								---	0005739 // mitochondrion // inferred from reviewed computational analysis
Os.2426.1.A1_at	2.0032	8.79928	4.78995	0.00111315	0.0398421	-0.916336	2.09332	8.79928	5.00543	0.000834526	0.0192528	-0.906032	2.40602	8.79928	5.75314	0.000323201	0.00256549	-0.035425	3.67034	8.79928	8.77632	1.38e-05	0.000307484	3.30593	4.37776	8.79928	10.4679	3.41e-06	3.39e-05	4.78462	1.24655	CA759372	---	chr11:5706384-5707001 (-) // 94.92 //	Os11g0210201	9269460	---	NP_001176428	NM_001189499	LOC_Os11g10470								---	---
Os.5028.1.S1_at	0.630995	8.88853	4.78377	0.00112249	0.0400937	-0.925122	0.0989952	8.88853	0.750514	0.472925	0.663912	-7.10821	-0.258564	8.88853	-1.96025	0.0830125	0.157728	-5.80611	-0.865855	8.88853	-6.56432	0.000125619	0.00144797	0.920158	-2.00811	8.88853	-15.2241	1.57e-07	4.14e-06	8.06561	-0.970734	AK101967.1	Os.5028	chr2:29886618-29888444 (-) // 99.94 //	Os02g0720600	4330552	Q6Z674	NP_001047954	NM_001054489	LOC_Os02g48870								0006508 // proteolysis // inferred from electronic annotation	---
Os.55484.1.S1_x_at	-1.59441	4.9463	-4.78211	0.00112502	0.0401018	-0.927491	-2.2211	4.9463	-6.66175	0.000112755	0.00479554	1.23804	-1.48292	4.9463	-4.44773	0.00178358	0.00868622	-1.86618	-1.89281	4.9463	-5.67709	0.000354687	0.00303578	-0.200746	-2.00936	4.9463	-6.02667	0.000232819	0.000788206	0.214661	-0.308342	AK108178.1	Os.55484	chr2:27745596-27746564 (+) // 100.0 //	Os02g0679700	4330317	Q6EPP0	NP_001047738	NM_001054273	LOC_Os02g45620								---	---
Os.22076.1.S1_a_at	1.7458	6.19733	4.76921	0.00114485	0.0405686	-0.945875	0.409122	6.19733	1.11764	0.293888	0.499829	-6.76312	0.614408	6.19733	1.67845	0.129041	0.221937	-6.21766	2.92624	6.19733	7.99392	2.86e-05	0.000513617	2.52192	4.72209	6.19733	12.8999	6.21e-07	1.05e-05	6.61039	-0.95887	U95135.1	Os.22076	chr1:36134777-36136240 (+) // 95.71 //	Os01g0841700	4327497	A2WWV5 /// B7FA01 /// B8AC12 /// B9EUD1 /// Q0JHU5	NP_001044769	NM_001051304	LOC_Os01g62430			Rpp17, FIERG1		Elicitor-responsive protein 1, Fungal elicitor immediate early-responsive gene 1 protein, 17 kDa phloem protein	PHLOEM PROTEIN 17	PHLOEM PROTEIN 17	---	0005737 // cytoplasm // inferred from electronic annotation /// 0005886 // plasma membrane // inferred from electronic annotation /// 0016020 // membrane // inferred from electronic annotation
Os.36919.1.S1_at	-0.738257	7.24802	-4.75152	0.00117266	0.0413335	-0.971125	-0.67039	7.24802	-4.31472	0.00215215	0.0337935	-1.91406	-0.713838	7.24802	-4.59436	0.00145431	0.00744255	-1.64857	-0.575983	7.24802	-3.70711	0.00524262	0.0214275	-3.07648	-1.45417	7.24802	-9.35925	8.34e-06	6.39e-05	3.81931	-0.758187	AK062368.1	Os.36919	chr1:35893404-35894129 (+) // 100.0 //	Os01g0837200	4327366	Q5QMG7	NP_001044736	NM_001051271	LOC_Os01g62010								---	---
Os.11385.1.S1_a_at	0.795555	9.37264	4.74637	0.00118089	0.0413335	-0.978483	0.754059	9.37264	4.4988	0.0016606	0.0290605	-1.63891	1.07422	9.37264	6.40894	0.000149592	0.00149721	0.794921	2.35036	9.37264	14.0225	3.12e-07	2.08e-05	7.36693	2.85661	9.37264	17.0428	6.11e-08	2.29e-06	9.0531	2.91951	AY154917.1	Os.11385	chr11:19606267-19608261 (+) // 99.8 //	Os11g0545300	4350688	D1MIY4 /// Q2R2Y2 /// Q6YFD2 /// Q6YFD3 /// Q6YFD4	NP_001068058	NM_001074590	LOC_Os11g34270			OsSPO11-5, OsSPO11-5C, SPO11-1A, SPO11-1B, SPO11-1C, SPO11-1D			TOPOISOMERASE 6 SUBUNIT A-LIKE PROTEIN	TOPOISOMERASE 6 SUBUNIT A	0006259 // DNA metabolic process // inferred from electronic annotation /// 0006511 // ubiquitin-dependent protein catabolic process // inferred from electronic annotation	0005694 // chromosome // inferred from electronic annotation
OsAffx.14399.1.S1_x_at	-0.627389	6.3691	-4.74633	0.00118096	0.0413335	-0.978543	-0.539952	6.3691	-4.08485	0.00299568	0.039734	-2.26399	-1.12238	6.3691	-8.49107	1.79e-05	0.000353359	3.08479	-0.34596	6.3691	-2.61726	0.0289211	0.0752746	-4.84061	-0.660865	6.3691	-4.99958	0.000841001	0.00221688	-1.16937	-1.23354	9632.m05222	Os.13721	chr4:31858562-31863162 (+) // 100.0 //	Os04g0630000	4337094	Q0J9V2	NP_001053971	NM_001060506	LOC_Os04g53770								---	---
Os.6544.2.S1_at	0.567693	12.3812	4.74104	0.00118947	0.0414647	-0.986101	0.37065	12.3812	3.09546	0.0134848	0.0870442	-3.83517	0.443584	12.3812	3.70456	0.0052628	0.0194946	-3.01176	0.122351	12.3812	1.02181	0.33468	0.456073	-7.09657	1.16874	12.3812	9.76064	5.97e-06	5.02e-05	4.17992	-2.14994	AK120644.1	Os.6544	chr2:33947443-33948969 (+) // 60.58 // /// chr9:490011-492984 (+) // 38.31 //	Os02g0797600	4331018	Q6KAJ1	NP_001048398	NM_001054933	LOC_Os02g55430								---	---
Os.10390.1.S1_at	0.949594	6.9042	4.73698	0.00119606	0.0415532	-0.991908	1.0569	6.9042	5.27225	0.000589567	0.0155563	-0.534773	1.47493	6.9042	7.35758	5.38e-05	0.000733228	1.89898	2.58885	6.9042	12.9143	6.15e-07	3.27e-05	6.64633	4.12052	6.9042	20.5549	1.26e-08	8.37e-07	10.6728	3.53829	AK103002.1	Os.59142	chr3:31530732-31531720 (+) // 99.78 //	Os03g0762500	4334202	A6MZU5	NP_001051361	NM_001057896	LOC_Os03g55430								---	---
Os.37996.1.S1_at	1.60987	6.8833	4.73536	0.00119871	0.0415532	-0.994239	0.914801	6.8833	2.69084	0.0256952	0.121807	-4.49288	1.03245	6.8833	3.03689	0.0147925	0.0425387	-4.08751	1.51035	6.8833	4.44262	0.0017964	0.00979264	-1.94142	3.6415	6.8833	10.7113	2.83e-06	2.97e-05	4.98428	-1.30635	AK105175.1	Os.37996	chr7:26207542-26208461 (+) // 100.0 //	Os07g0631700	4343999	A2YNZ0 /// Q8LHN5	NP_001060363	NM_001066898	LOC_Os07g43800								---	---
Os.11604.2.S1_at	0.68312	5.50217	4.7293	0.00120863	0.0417146	-1.00291	0.751342	5.50217	5.20161	0.000645742	0.0163742	-0.632075	0.751998	5.50217	5.20615	0.000641963	0.00415591	-0.77321	1.07164	5.50217	7.41908	5.05e-05	0.000760666	1.90589	1.66824	5.50217	11.5494	1.54e-06	1.95e-05	5.64114	1.02777	AK065479.1	Os.11604	chr10:22619318-22622416 (+) // 99.95 //	Os10g0572300	4349464	Q8S7M7	NP_001065462	NM_001071994	LOC_Os10g42190								---	---
Os.50870.1.S2_at	-0.585139	3.14504	-4.72047	0.00122326	0.0420055	-1.01556	-0.469874	3.14504	-3.7906	0.00462484	0.0498973	-2.72145	-0.56871	3.14504	-4.58793	0.00146728	0.00749145	-1.65805	-0.762705	3.14504	-6.15293	0.000200761	0.00199671	0.413422	-0.912609	3.14504	-7.36225	5.35e-05	0.000250302	1.80602	-0.635125	AK072173.1	Os.50870	chr11:5774312-5776272 (+) // 100.0 //	Os11g0211300	4350057	---	NP_001067488	NM_001074020	LOC_Os11g10550								---	---
Os.3774.1.S1_at	-0.689311	9.50068	-4.71984	0.0012243	0.0420055	-1.01646	-0.552253	9.50068	-3.78138	0.00468907	0.0503186	-2.73594	-1.24107	9.50068	-8.49783	1.78e-05	0.000352372	3.09148	-0.446207	9.50068	-3.05526	0.0143687	0.0447606	-4.12718	-1.10542	9.50068	-7.569	4.34e-05	0.000213197	2.03332	-0.550957	AK060699.1	Os.3774	chr1:4484747-4489158 (-) // 99.82 //	Os01g0184500	4325344	B9ETI6 /// Q5VRY0	NP_001042234	NM_001048769	LOC_Os01g08930								---	---
Os.5213.1.S1_at	0.84774	9.29063	4.7031	0.00125258	0.0428911	-1.04047	1.36077	9.29063	7.54929	4.43e-05	0.00241953	2.24055	2.16147	9.29063	11.9914	1.13e-06	5.56e-05	6.04298	1.96862	9.29063	10.9216	2.42e-06	9.02e-05	5.18407	2.6641	9.29063	14.7799	2.01e-07	4.96e-06	7.80569	4.04656	AK058228.1	Os.5213	chr2:27091924-27092693 (-) // 100.0 //	Os02g0667300	4330256	A2X842 /// Q6ET96	NP_001047680	NM_001054215	LOC_Os02g44720								---	---
Os.8794.1.S1_at	1.08932	5.30902	4.69829	0.00126084	0.0429897	-1.04738	1.12719	5.30902	4.86166	0.00101063	0.0218583	-1.11031	1.10352	5.30902	4.75956	0.00115993	0.00632902	-1.40698	1.78796	5.30902	7.71158	3.76e-05	0.000621355	2.22381	1.70951	5.30902	7.37322	5.29e-05	0.00024849	1.8182	0.0954671	AK058395.1	Os.8794	chr1:42722915-42725737 (+) // 99.55 //	Os01g0968700	4323831	Q33CD2	NP_001045520	NM_001052055	LOC_Os01g73760								0008033 // tRNA processing // inferred from electronic annotation	---
Os.49258.1.S1_at	0.589137	7.27637	4.69711	0.00126288	0.0429897	-1.04908	0.337152	7.27637	2.68807	0.02581	0.122009	-4.49738	0.196868	7.27637	1.5696	0.152422	0.253673	-6.36819	0.539709	7.27637	4.30302	0.00218827	0.0112398	-2.15163	1.41254	7.27637	11.2619	1.89e-06	2.26e-05	5.42099	-1.72906	AK062613.1	Os.49258	chr1:11315698-11316681 (+) // 99.8 //	Os01g0305200	4323909	Q657U9	NP_001042841	NM_001049376	LOC_Os01g19940								---	---
Os.27580.1.S1_at	-0.839443	9.90159	-4.69561	0.00126546	0.0429934	-1.05123	0.0255147	9.90159	0.142722	0.889788	0.946022	-7.40023	0.838256	9.90159	4.68898	0.00127699	0.0067972	-1.50974	0.497084	9.90159	2.78055	0.022252	0.0621306	-4.57513	1.48764	9.90159	8.32148	2.1e-05	0.0001243	2.82193	-2.34288	AK120618.1	Os.27580	chr7:22308426-22312570 (-) // 99.81 //	Os07g0558300	4343582	Q0D5I5	NP_001059974	NM_001066509	LOC_Os07g37230								---	---
Os.11493.1.A1_at	-0.645835	6.76105	-4.69296	0.00127005	0.0430653	-1.05504	-0.520868	6.76105	-3.78489	0.00466447	0.0501474	-2.73041	-1.88663	6.76105	-13.7092	3.76e-07	2.88e-05	7.20628	-0.884677	6.76105	-6.42852	0.000146312	0.00161609	0.755293	-1.57627	6.76105	-11.454	1.64e-06	2.04e-05	5.56866	1.94896	AK101162.1	Os.57728	chr5:21078818-21080894 (+) // 99.81 //	Os05g0430800	4338879	Q6I5V5	NP_001055626	NM_001062161	LOC_Os05g35580								0006164 // purine nucleotide biosynthetic process // inferred from electronic annotation /// 0008152 // metabolic process // inferred from electronic annotation /// 0009113 // purine base biosynthetic process // inferred from electronic annotation /// 0009116 // nucleoside metabolic process // inferred from electronic annotation	---
Os.9126.1.S2_at	-0.918279	7.37921	-4.68788	0.0012789	0.0431134	-1.06234	-0.820663	7.37921	-4.18954	0.00257437	0.0370399	-2.10377	-1.08173	7.37921	-5.52232	0.000429592	0.00312276	-0.341628	-0.670903	7.37921	-3.42501	0.00806178	0.0292665	-3.52754	-1.28348	7.37921	-6.55224	0.000127323	0.000488161	0.867467	-1.23356	AK120922.1	Os.9126	chr12:26305650-26312441 (-) // 99.71 //	Os12g0618400	4352810	Q0ILV4 /// Q2QM40	NP_001067292	NM_001073824	LOC_Os12g42380								---	---
Os.7314.1.S1_at	0.888835	8.60058	4.68554	0.001283	0.0431679	-1.0657	0.0248568	8.60058	0.131034	0.898754	0.951218	-7.402	-0.769024	8.60058	-4.05395	0.00313365	0.0132113	-2.46476	0.0269385	8.60058	0.142008	0.890336	0.929169	-7.63397	-1.34131	8.60058	-7.07077	7.25e-05	0.000315687	1.4773	-3.41783	AK065000.1	Os.7314	chr10:11595593-11602414 (-) // 99.95 //	Os10g0370500	4348471	Q8RU06	NP_001064458	NM_001070993	LOC_Os10g22520								0005975 // carbohydrate metabolic process // inferred from electronic annotation	---
Os.18416.1.S1_at	-0.745694	8.53676	-4.67968	0.00129333	0.0433602	-1.07414	-0.688861	8.53676	-4.32302	0.00212691	0.0335685	-1.90156	-1.20583	8.53676	-7.56732	4.35e-05	0.000641297	2.12876	-0.616881	8.53676	-3.8713	0.00410061	0.0179266	-2.81751	-0.993773	8.53676	-6.23653	0.000182207	0.000644862	0.479658	-0.636959	AK102921.1	Os.18416	chr7:28351581-28353767 (+) // 99.89 //	Os07g0670600	4344241	A2YPT0 /// Q8H478	NP_001060594	NM_001067129	LOC_Os07g47420								0042255 // ribosome assembly // inferred from electronic annotation	0005634 // nucleus // inferred from electronic annotation
Os.17792.1.S1_at	-0.708915	7.03321	-4.67947	0.0012937	0.0433602	-1.07444	-0.93498	7.03321	-6.1717	0.000196423	0.00725431	0.642638	-1.76926	7.03321	-11.6787	1.4e-06	6.36e-05	5.81367	-0.645741	7.03321	-4.26247	0.00231862	0.0117793	-2.21319	-0.828018	7.03321	-5.46565	0.000461189	0.00135582	-0.523062	0.529123	AK111760.1	Os.17792	chr1:4396652-4400942 (+) // 99.47 //	Os01g0183100	4325333	Q9LGT2	NP_001042224	NM_001048759	LOC_Os01g08770								---	---
Os.8465.1.S1_a_at	-0.591826	10.1036	-4.67058	0.00130955	0.043807	-1.08724	-0.0452368	10.1036	-0.357	0.729671	0.850451	-7.3412	-0.571632	10.1036	-4.51121	0.00163211	0.00813882	-1.77161	-0.792296	10.1036	-6.25265	0.00017885	0.00185405	0.538277	-1.29207	10.1036	-10.1968	4.21e-06	3.92e-05	4.55726	-1.0209	AK064831.1	Os.8465	chr12:22997409-23001992 (-) // 99.83 //	Os12g0562100	4352522	Q2QNK6 /// Q2QNK7	NP_001067026	NM_001073558	LOC_Os12g37530								0006826 // iron ion transport // inferred from electronic annotation	0009536 // plastid // inferred from reviewed computational analysis /// 0016020 // membrane // inferred from reviewed computational analysis /// 0016021 // integral to membrane // inferred from electronic annotation /// 0019861 // flagellum // inferred from electronic annotation
Os.27569.1.S2_at	2.61663	7.89899	4.66091	0.00132703	0.0441934	-1.10118	3.97485	7.89899	7.08025	7.18e-05	0.00344203	1.72245	5.17737	7.89899	9.22225	9.37e-06	0.000230878	3.78255	5.82864	7.89899	10.3823	3.64e-06	0.000117753	4.74523	8.44132	7.89899	15.0362	1.74e-07	4.45e-06	7.95661	3.42113	AK121706.1	---	chr11:1473896-1476615 (-) // 76.01 //	Os09g0482800	9271885	A3C020	NP_001175903	NM_001188974	LOC_Os09g30490								---	---
Os.11474.1.S1_at	1.02455	9.79917	4.65306	0.0013414	0.0443605	-1.1125	0.325152	9.79917	1.4767	0.175317	0.367317	-6.33114	0.749929	9.79917	3.40585	0.00830387	0.0275345	-3.48925	2.26249	9.79917	10.2752	3.96e-06	0.000124293	4.65559	2.47304	9.79917	11.2315	1.93e-06	2.29e-05	5.39734	-0.175994	AK066613.1	Os.11474	chr2:31438685-31441850 (-) // 94.43 //	Os02g0748300	4330727	---	NP_001048120	NM_001054655	LOC_Os02g51350								---	0009536 // plastid // inferred from reviewed computational analysis
Os.19367.1.S1_at	-0.546272	7.21831	-4.64508	0.00135617	0.0446791	-1.12402	-0.60278	7.21831	-5.12559	0.000712747	0.0173111	-0.737577	-1.1169	7.21831	-9.49726	7.42e-06	0.000196873	4.03274	-1.05987	7.21831	-9.01233	1.12e-05	0.000263429	3.53104	-1.42161	7.21831	-12.0883	1.06e-06	1.52e-05	6.04032	2.3485	AK065127.1	Os.19367	chr3:29119854-29128012 (+) // 99.97 //	Os03g0719100	4333925	B8AQP4 /// Q6ASW7	NP_001051092	NM_001057627	LOC_Os03g50980			OsSIZ2		SAP and MIZ 2	_	_	---	0005634 // nucleus // inferred from electronic annotation
Os.54188.1.S1_at	-0.596422	2.98195	-4.63765	0.0013701	0.0450526	-1.13476	-0.163247	2.98195	-1.26937	0.237493	0.440022	-6.59048	-0.665453	2.98195	-5.17442	0.000668888	0.00428241	-0.817303	-0.654045	2.98195	-5.08571	0.000750879	0.00518933	-1.00779	-0.840666	2.98195	-6.53683	0.000129534	0.000494024	0.848833	-1.7403	AK102418.1	Os.54188	chr3:22855216-22859881 (-) // 99.84 //	Os03g0607800	4333424	Q0DQD2	NP_001050642	NM_001057177	LOC_Os03g41120								---	---
Os.50857.1.S1_at	-0.810334	2.79165	-4.6271	0.00139012	0.0453869	-1.15001	-0.990081	2.79165	-5.65348	0.000365133	0.011135	-0.0219532	-1.09256	2.79165	-6.23863	0.000181766	0.00169716	0.584796	-0.453952	2.79165	-2.59212	0.0301149	0.0775843	-4.88134	-1.13074	2.79165	-6.45666	0.000141734	0.000530551	0.751413	-0.943419	AK059033.1	Os.50857	chr3:35466960-35472829 (+) // 99.96 //	Os03g0844000	4334755	A6N1C3 /// Q75LD1	NP_001051869	NM_001058404	LOC_Os03g62690								---	---
Os.13992.1.S1_at	-0.533944	8.32437	-4.62615	0.00139193	0.0453869	-1.15138	-0.283936	8.32437	-2.46005	0.0372523	0.148462	-4.8653	-0.74486	8.32437	-6.45355	0.000142233	0.00144096	0.849344	-0.576694	8.32437	-4.99654	0.000844386	0.0056667	-1.13377	-0.87986	8.32437	-7.62321	4.11e-05	0.000205426	2.09213	-0.841793	AK068192.1	Os.11466	---	Os01g0617500	4326606	---	NP_001043582	NM_001050117	LOC_Os01g43030								---	---
Os.6261.1.S1_at	0.711427	9.20084	4.62443	0.00139524	0.0453869	-1.15387	0.795914	9.20084	5.17361	0.000669589	0.0167138	-0.670834	0.69126	9.20084	4.49334	0.00167331	0.00829031	-1.79818	1.13998	9.20084	7.41011	5.1e-05	0.000766332	1.89599	1.96489	9.20084	12.7722	6.74e-07	1.11e-05	6.52306	0.959231	AK067181.1	Os.6261	chr5:538303-539664 (+) // 99.34 //	Os05g0110000	4337586	---	NP_001054437	NM_001060972	LOC_Os05g01940								---	---
Os.57474.1.S1_x_at	0.604226	10.0504	4.61812	0.00140741	0.0456751	-1.163	0.367215	10.0504	2.80664	0.0213421	0.110595	-4.30484	0.482245	10.0504	3.68582	0.00541374	0.0199221	-3.04148	0.655406	10.0504	5.00929	0.000830278	0.00558711	-1.11569	0.772054	10.0504	5.90083	0.000270411	0.000888012	0.0529408	-1.91441	D21297.1	Os.57474	chr4:34422066-34422154 (-) // 36.67 //	Os04g0677500	4337406	Q7XKB5	NP_001054265	NM_001060800	LOC_Os04g58110								0006096 // glycolysis // inferred from electronic annotation	---
Os.6683.1.S1_at	1.41346	6.79967	4.60619	0.00143075	0.0463462	-1.18029	1.67309	6.79967	5.4523	0.000469	0.0134182	-0.29001	2.57934	6.79967	8.40558	1.94e-05	0.000373412	2.99995	3.5351	6.79967	11.5202	1.57e-06	6.56e-05	5.6484	4.91357	6.79967	16.0124	1.03e-07	3.19e-06	8.50806	3.13722	AK111091.1	Os.6683	chr1:33617324-33618130 (-) // 99.75 //	Os01g0793800	4324132	Q8S1L0	NP_001044500	NM_001051035	LOC_Os01g58130								---	---
Os.20056.1.A1_at	-0.780571	7.52564	-4.58225	0.00147885	0.0474624	-1.21504	-0.466006	7.52564	-2.73563	0.0239131	0.117174	-4.4202	-1.30459	7.52564	-7.65846	3.97e-05	0.000601768	2.22707	0.000293192	7.52564	0.00172115	0.998666	0.999614	-7.64519	-1.17232	7.52564	-6.88195	8.87e-05	0.000367575	1.25902	-1.95887	AK121044.1	---	chr6:9839888-9856075 (-) // 99.89 //	Os06g0281400	9271035	---	NP_001174715	NM_001187786	LOC_Os06g16980								---	---
Os.1503.1.S1_at	1.73858	7.40847	4.57882	0.00148589	0.047513	-1.22003	0.68271	7.40847	1.79802	0.107177	0.272565	-5.88605	1.27278	7.40847	3.35207	0.0090248	0.0292449	-3.57599	1.00575	7.40847	2.64879	0.0274911	0.072687	-4.78945	3.07717	7.40847	8.1042	2.57e-05	0.000144689	2.60023	-2.57426	AB053474.1	Os.1503	chr6:27298916-27301107 (-) // 99.75 //	Os06g0662200	4341753	B8B108 /// Q654B3 /// Q9AVC9	NP_001058281	NM_001064816	LOC_Os06g45140	Osj024286	bZIP						0006355 // regulation of transcription DNA-dependent // inferred from electronic annotation	0005634 // nucleus // inferred from electronic annotation
Os.4657.1.S1_at	0.561107	8.77783	4.57121	0.00150161	0.0479276	-1.23109	0.478612	8.77783	3.89914	0.00393473	0.046068	-2.55152	0.31751	8.77783	2.58669	0.0303794	0.0731391	-4.82004	0.900728	8.77783	7.33803	5.49e-05	0.000807409	1.81611	1.85917	8.77783	15.1462	1.64e-07	4.27e-06	8.02057	0.246807	AK108304.1	Os.4657	chr2:31139410-31140268 (-) // 99.88 //	Os02g0743200	4330699	Q6Z2V7	NP_001048094	NM_001054629	LOC_Os02g50940								---	---
Os.21784.1.S1_at	-0.519098	11.0125	-4.56896	0.0015063	0.0479891	-1.23436	-0.113628	11.0125	-1.00012	0.344487	0.549465	-6.88548	-0.824334	11.0125	-7.25557	5.98e-05	0.000791001	1.78543	-0.0743429	11.0125	-0.654347	0.52995	0.642851	-7.41255	-0.535223	11.0125	-4.71089	0.00123933	0.00301851	-1.58511	-3.06642	AK120178.1	Os.21784	chr8:22770256-22772442 (+) // 100.0 //	Os08g0463900	4345779	Q6YUA8	NP_001061991	NM_001068526	LOC_Os08g36140								0006457 // protein folding // inferred from electronic annotation	---
Os.10087.1.S1_at	-0.51157	11.8129	-4.56266	0.00151951	0.0483216	-1.24354	-0.394406	11.8129	-3.51768	0.00699133	0.0621127	-3.15413	-1.54672	11.8129	-13.7951	3.57e-07	2.77e-05	7.26053	-0.345381	11.8129	-3.08043	0.0138084	0.0435218	-4.08617	-2.08611	11.8129	-18.6059	2.92e-08	1.52e-06	9.81564	1.71847	AK062641.1	Os.10087	chr4:30192176-30194407 (+) // 98.91 //	Os04g0601800	4336884	Q0JAF6	NP_001053767	NM_001060302	LOC_Os04g51280								---	---
Os.24178.1.A1_at	-0.685222	5.70763	-4.55876	0.00152773	0.048406	-1.2492	-0.504009	5.70763	-3.35316	0.00900956	0.0699024	-3.41816	-0.79578	5.70763	-5.2943	0.00057314	0.00381691	-0.65146	-0.685218	5.70763	-4.55874	0.00152779	0.00867361	-1.76859	-1.33184	5.70763	-8.86072	1.28e-05	8.63e-05	3.35241	-0.746999	AK071824.1	---	chr5:3361162-3364463 (+) // 99.29 // /// chr5:3427189-3427985 (+) // 60.12 //	Os05g0157500	9270066	---	NP_001174227	NM_001187298	LOC_Os05g06530								---	---
Os.49202.1.S1_at	-0.649663	5.20987	-4.55248	0.00154111	0.048741	-1.25836	-0.619394	5.20987	-4.34037	0.00207517	0.0329911	-1.87545	-1.00253	5.20987	-7.0252	7.61e-05	0.000930095	1.52453	-0.956941	5.20987	-6.70571	0.000107429	0.0013068	1.08932	-2.01547	5.20987	-14.1233	2.94e-07	6.32e-06	7.40651	1.37731	AK065452.1	Os.49202	chr7:2083109-2090651 (-) // 98.65 //	Os07g0139500	4342365	Q761Y2 /// Q7XIP8	NP_001058860	NM_001065395	LOC_Os07g04700	Osj033681	MYB						0045449 // regulation of transcription // inferred from electronic annotation	0005634 // nucleus // inferred from electronic annotation
Os.51552.1.S1_at	-0.717843	7.72748	-4.55033	0.00154572	0.0487981	-1.2615	-1.93876	7.72748	-12.2896	9.25e-07	0.000135211	6.33921	-2.32798	7.72748	-14.7568	2.04e-07	1.9e-05	7.8453	-2.49882	7.72748	-15.8397	1.13e-07	1.02e-05	8.4315	-2.02375	7.72748	-12.8283	6.5e-07	1.08e-05	6.56154	5.58321	AK063056.1	Os.59408	chr3:30292976-30293768 (+) // 100.0 //	Os03g0738400	4334048	A6MZY8 /// B7E588	NP_001051211	NM_001057746	LOC_Os03g52840								0006544 // glycine metabolic process // inferred from electronic annotation /// 0006563 // L-serine metabolic process // inferred from electronic annotation /// 0006730 // one-carbon metabolic process // inferred from electronic annotation	0005739 // mitochondrion // inferred from reviewed computational analysis
Os.35149.1.S1_at	-0.759277	7.74125	-4.5387	0.00157087	0.0493236	-1.27846	-0.401638	7.74125	-2.40086	0.0409804	0.156442	-4.96001	-0.821481	7.74125	-4.91053	0.000946625	0.00548336	-1.18956	-0.649595	7.74125	-3.88306	0.00402968	0.0176788	-2.79909	-1.56002	7.74125	-9.32527	8.58e-06	6.53e-05	3.78816	-1.28779	AK068791.1	Os.35149	chr1:37061296-37063572 (+) // 100.0 //	Os01g0857500	4324758	Q5N911	NP_001044854	NM_001051389	LOC_Os01g63870								0006810 // transport // inferred from electronic annotation /// 0055085 // transmembrane transport // inferred from electronic annotation	0016020 // membrane // inferred from electronic annotation
Os.38330.2.S1_at	-0.742851	3.72961	-4.53399	0.00158119	0.0494537	-1.28533	-0.527475	3.72961	-3.21944	0.0110971	0.078088	-3.63412	-0.98071	3.72961	-5.98576	0.000244372	0.00211065	0.265727	-1.05424	3.72961	-6.43459	0.000145312	0.00160897	0.762711	-1.96309	3.72961	-11.9818	1.14e-06	1.59e-05	5.96276	0.414349	AK106246.1	Os.38330	chr1:32248930-32250558 (-) // 100.0 //	Os01g0765400	4326898	Q94DW6	NP_001044350	NM_001050885	LOC_Os01g56010								---	---
Os.27233.1.S1_at	-0.769519	6.16633	-4.52893	0.00159235	0.0496397	-1.29272	-0.456179	6.16633	-2.6848	0.0259459	0.122195	-4.50268	-0.563131	6.16633	-3.31425	0.00957084	0.0305432	-3.63709	-1.20426	6.16633	-7.08755	7.12e-05	0.000971022	1.53388	-1.54932	6.16633	-9.11838	1.02e-05	7.36e-05	3.59644	-0.860436	AK069593.1	Os.27233	chr12:7304059-7308743 (+) // 99.58 //	Os12g0233400	4351836	Q2QVE1	NP_001066450	NM_001072982	LOC_Os12g13130								---	0005622 // intracellular // inferred from electronic annotation
OsAffx.6051.1.S1_at	-0.88393	7.88429	-4.52754	0.00159542	0.0496464	-1.29475	-0.565763	7.88429	-2.89787	0.0184484	0.102757	-4.15645	-0.510434	7.88429	-2.61448	0.0290509	0.0705256	-4.77504	-0.818038	7.88429	-4.19004	0.00257253	0.0127454	-2.32365	-1.74062	7.88429	-8.91557	1.22e-05	8.34e-05	3.40485	-1.82901	9636.m03717	Os.84853	chr8:23400335-23401448 (-) // 100.0 //	Os08g0474800	4345820	---	NP_001062031	NM_001068566	LOC_Os08g37010								---	---
OsAffx.11050.2.S1_x_at	1.92461	7.80427	4.51243	0.00162934	0.0505212	-1.31684	0.769134	7.80427	1.80331	0.106294	0.271075	-5.87836	1.06346	7.80427	2.49339	0.0353041	0.0818213	-4.97061	3.04486	7.80427	7.13897	6.75e-05	0.000934065	1.59242	4.01934	7.80427	9.42374	7.9e-06	6.14e-05	3.87814	-1.33905	9629.m01422	Os.6144	chr1:8083371-8086044 (+) // 100.0 //	Os01g0246700	4326760	Q6B6R1	NP_001042577	NM_001049112	LOC_Os01g14440	Osj053651	WRKY	OsWRKY1		Rice WRKY gene1	WRKY GENE1	TRANSCRIPTION FACTOR WRKY1	0006350 // transcription // inferred from electronic annotation /// 0045449 // regulation of transcription // inferred from electronic annotation	0005634 // nucleus // inferred from electronic annotation
Os.52869.1.S1_at	-1.03188	3.38315	-4.50082	0.00165592	0.051163	-1.33384	-1.46651	3.38315	-6.39661	0.000151697	0.00600898	0.919789	-1.42174	3.38315	-6.20132	0.000189784	0.00175975	0.538244	-1.59978	3.38315	-6.97791	8e-05	0.00105124	1.40804	-1.77954	3.38315	-7.76197	3.58e-05	0.000183951	2.24123	0.754693	AK069657.1	Os.52869	chr2:14994220-14997222 (-) // 99.77 //	Os02g0453800	4329276	Q0E1F4	NP_001046770	NM_001053305	LOC_Os02g25650								---	0009536 // plastid // inferred from reviewed computational analysis
Os.6738.1.S1_at	0.536886	7.69541	4.49612	0.00166682	0.0514082	-1.34072	0.329428	7.69541	2.75877	0.0230422	0.114815	-4.38262	0.0361984	7.69541	0.303142	0.768967	0.842807	-7.52293	0.565919	7.69541	4.73926	0.00119237	0.00724459	-1.50357	1.44038	7.69541	12.0623	1.08e-06	1.53e-05	6.02149	-1.74567	AK101605.1	Os.6738	chr1:27629977-27633043 (-) // 99.91 //	Os01g0672800	4325902	---	NP_001043831	NM_001050366	LOC_Os01g48220								---	---
OsAffx.27428.1.S1_at	-0.772864	2.88387	-4.48707	0.00168801	0.051915	-1.35399	-1.50862	2.88387	-8.75873	1.41e-05	0.000974401	3.46685	-1.59515	2.88387	-9.26109	9.06e-06	0.000226541	3.81828	-1.74462	2.88387	-10.1289	4.44e-06	0.000133323	4.53172	-1.8813	2.88387	-10.9224	2.42e-06	2.66e-05	5.15412	3.1234	9634.m00186	Os.60664	chr6:1024098-1024824 (-) // 100.0 //	Os06g0118800	4339941	Q5VPR5	NP_001056630	NM_001063165	LOC_Os06g02800								---	---
Os.53581.1.S1_at	1.06767	5.63902	4.48656	0.00168921	0.051915	-1.35474	0.738318	5.63902	3.10255	0.0133348	0.0867458	-3.82366	1.47579	5.63902	6.20155	0.000189733	0.00175975	0.538532	2.08492	5.63902	8.76122	1.4e-05	0.000310581	3.29136	2.90762	5.63902	12.2183	9.7e-07	1.43e-05	6.13411	0.95712	AK073400.1	Os.53581	chr9:21385536-21386617 (+) // 99.72 //	Os09g0542900	4347744	B8BE26 /// Q7XJ08	NP_001063825	NM_001070360	LOC_Os09g37080								---	---
Os.52780.1.S1_at	-1.06446	5.05352	-4.48183	0.00170043	0.0521674	-1.36169	0.11571	5.05352	0.487188	0.638269	0.790339	-7.28136	-0.714678	5.05352	-3.0091	0.0154582	0.0439759	-4.13278	-1.27005	5.05352	-5.34746	0.000535533	0.00406085	-0.6445	-2.06716	5.05352	-8.70366	1.48e-05	9.59e-05	3.20073	-2.04392	AK069215.1	Os.52780	chr5:4144959-4148942 (+) // 99.89 //	Os05g0169200	4337929	B8AYP2 /// Q0DKE9	NP_001054760	NM_001061295	LOC_Os05g07710								---	---
Os.9206.1.S1_at	0.487015	8.93	4.47615	0.00171398	0.0523065	-1.37002	1.15784	8.93	10.6416	2.99e-06	0.000306787	5.11116	1.08661	8.93	9.987	4.97e-06	0.000147361	4.46288	2.1453	8.93	19.7174	1.79e-08	2.68e-06	10.3225	2.77885	8.93	25.5404	1.99e-09	3.06e-07	12.4945	6.20421	AK061011.1	Os.9206	chr10:18982395-18984608 (+) // 99.2 //	Os10g0499400	4349025	Q0IWM7 /// Q109G5	NP_001064974	NM_001071509	LOC_Os10g35630								0008152 // metabolic process // inferred from electronic annotation	---
OsAffx.23983.1.S1_at	-0.973859	4.35445	-4.4647	0.00174167	0.0524844	-1.38685	-1.18551	4.35445	-5.43501	0.000479325	0.0135866	-0.313315	-2.36326	4.35445	-10.8345	2.58e-06	9.76e-05	5.16412	-1.74725	4.35445	-8.01032	2.81e-05	0.000507154	2.53897	-2.27135	4.35445	-10.4131	3.56e-06	3.48e-05	4.73911	2.14841	9629.m06891	Os.79100	chr1:40335691-40336263 (-) // 100.0 //	Os01g0922700	4327246	---	---	---	LOC_Os01g69840								---	---
OsAffx.10340.1.S1_x_at	-0.909626	4.63969	-4.46451	0.00174212	0.0524844	-1.38712	-0.417312	4.63969	-2.0482	0.0721795	0.217038	-5.51249	-1.47272	4.63969	-7.22824	6.15e-05	0.000803975	1.7548	-1.15216	4.63969	-5.65491	0.000364491	0.00308229	-0.230137	-0.532613	4.63969	-2.61411	0.0290682	0.0442536	-4.88747	-2.05248	NM_185652.1	---	chr12:25297909-25298440 (+) // 99.03 // /// chr6:3356540-3357071 (-) // 100.0 // /// chr8:441609-442140 (-) // 98.06 //	Os12g0601600	9272523	---	NP_001177050	NM_001190121									---	---
Os.36558.1.S1_x_at	1.63021	5.45327	4.46281	0.00174628	0.0524844	-1.38962	1.76362	5.45327	4.82804	0.00105736	0.0224631	-1.15849	1.7823	5.45327	4.87918	0.000987166	0.00564854	-1.23446	3.89725	5.45327	10.669	2.92e-06	0.000101642	4.98106	6.06053	5.45327	16.5911	7.66e-08	2.62e-06	8.8186	2.00342	AK063119.1	Os.36558	chr11:650227-651069 (+) // 96.07 // /// chr12:695644-696479 (+) // 99.4 //	Os12g0114000	4351310	Q2QYL9	NP_001065980	NM_001072512	LOC_Os12g02240								---	---
Os.11666.1.S1_at	1.16138	8.20787	4.43536	0.0018148	0.0541433	-1.43002	0.591791	8.20787	2.26009	0.0514037	0.178336	-5.1833	1.37769	8.20787	5.26147	0.000597786	0.00393286	-0.696672	1.20714	8.20787	4.61013	0.001423	0.0082593	-1.69268	2.35144	8.20787	8.98027	1.16e-05	8e-05	3.46637	-1.10726	AK105810.1	Os.11666	chr9:20868238-20870596 (-) // 100.0 //	Os09g0532000	4347672	Q652K1	NP_001063758	NM_001070293	LOC_Os09g36200			sgr(t), sgr, OsSGR		stay green leaf (t), stay green, staying green during senescence	STAY GREEN LEAF	CHL-DEGRADING PATHWAY REGULATOR	---	---
Os.45095.1.S1_at	-1.17423	3.15033	-4.43421	0.00181774	0.0541433	-1.43172	-1.24948	3.15033	-4.71837	0.00122676	0.024598	-1.31682	-1.31268	3.15033	-4.95703	0.000889783	0.0052396	-1.12324	-1.50128	3.15033	-5.66922	0.000358134	0.0030523	-0.211172	-1.5687	3.15033	-5.92381	0.000263079	0.000868195	0.082634	-0.800066	AK120622.1	Os.45095	chr3:22231774-22237401 (-) // 99.96 //	Os03g0597200	4333379	Q84TY4	NP_001050605	NM_001057140	LOC_Os03g40020								---	---
Os.54769.1.S1_at	0.804471	8.15449	4.43005	0.0018284	0.054312	-1.43786	2.34523	8.15449	12.9147	6.15e-07	9.55e-05	6.76255	2.59347	8.15449	14.2817	2.68e-07	2.22e-05	7.56151	2.74097	8.15449	15.0939	1.69e-07	1.35e-05	8.01073	2.61884	8.15449	14.4214	2.47e-07	5.65e-06	7.59001	5.69739	AK108301.1	Os.54769	chr7:23045000-23046677 (-) // 100.0 //	Os07g0570900	4343663	---	---	---									---	---
Os.33000.1.S1_x_at	-0.843951	3.62204	-4.42956	0.00182965	0.054312	-1.43858	-1.32996	3.62204	-6.98043	7.98e-05	0.00369665	1.60885	-2.43991	3.62204	-12.8061	6.59e-07	3.84e-05	6.61402	-2.70093	3.62204	-14.1761	2.85e-07	1.97e-05	7.46223	-2.97858	3.62204	-15.6334	1.26e-07	3.59e-06	8.29822	4.50895	AK102126.1	Os.33000	chr1:12635416-12639649 (-) // 99.84 //	Os01g0328300	4326976	---	NP_001042914	NM_001049449	LOC_Os01g22480								---	---
Os.46526.1.S1_at	-1.1885	4.48957	-4.42422	0.00184344	0.0544345	-1.44646	-0.905263	4.48957	-3.36986	0.00877928	0.0690708	-3.39126	-1.14471	4.48957	-4.26121	0.00232278	0.010544	-2.14718	-1.2627	4.48957	-4.70045	0.00125713	0.00753605	-1.56016	-1.56567	4.48957	-5.82826	0.00029507	0.000953864	-0.041306	-1.71727	AK068235.1	Os.46526	chr10:8435284-8438489 (+) // 99.93 //	Os10g0318000	4348300	Q0IYG7	NP_001064334	NM_001070869	LOC_Os10g16990								---	---
Os.19134.1.S1_at	1.11943	6.5888	4.42172	0.00184992	0.0544491	-1.45014	2.12148	6.5888	8.37977	1.99e-05	0.00127905	3.09855	2.41374	6.5888	9.53416	7.2e-06	0.000192366	4.06583	2.59318	6.5888	10.243	4.06e-06	0.000126108	4.62841	4.296	6.5888	16.969	6.34e-08	2.35e-06	9.01525	3.87158	AK071906.1	Os.97967	chr7:17125210-17128936 (+) // 99.93 //	Os07g0474700	4343211	Q0D6J0	NP_001059619	NM_001066154	LOC_Os07g29224								---	---
Os.27227.1.S1_at	1.12922	8.3277	4.39984	0.00190782	0.0558697	-1.48248	1.45746	8.3277	5.67877	0.000353957	0.0108975	0.0113456	0.785506	8.3277	3.06061	0.0142476	0.0412994	-4.04887	1.70436	8.3277	6.64079	0.000115396	0.00136924	1.01195	1.67834	8.3277	6.53942	0.00012916	0.000493362	0.851962	-0.731219	AK065265.1	Os.27227	chr9:10127835-10130086 (+) // 99.88 //	Os09g0334500	4346768	Q6B6Q9 /// Q6ERI5	NP_001062909	NM_001069444	LOC_Os09g16510	Osj043606	WRKY	OsWRKY74		Rice WRKY gene74	WRKY GENE 74	TRANSCRIPTION FACTOR WRKY74	0006350 // transcription // inferred from electronic annotation /// 0045449 // regulation of transcription // inferred from electronic annotation	0005634 // nucleus // inferred from electronic annotation
Os.47474.1.S1_at	0.944929	8.18437	4.3969	0.00191574	0.0558996	-1.48682	1.89297	8.18437	8.80826	1.35e-05	0.000947372	3.51399	1.69372	8.18437	7.88114	3.19e-05	0.000514873	2.4635	2.10437	8.18437	9.79195	5.82e-06	0.000162024	4.24041	3.04368	8.18437	14.1627	2.87e-07	6.21e-06	7.43098	3.23241	AK107961.1	Os.47474	chr6:26645324-26646796 (-) // 99.19 //	Os06g0650900	4341688	---	NP_001058224	NM_001064759	LOC_Os06g44160								---	---
Os.49184.1.S1_at	-0.79549	6.71309	-4.38773	0.00194067	0.0563572	-1.50039	-0.292931	6.71309	-1.61573	0.14208	0.323389	-6.14422	-0.538544	6.71309	-2.97048	0.0164354	0.0460689	-4.19573	-0.63281	6.71309	-3.49043	0.00728969	0.0272991	-3.42232	-1.95258	6.71309	-10.77	2.71e-06	2.9e-05	5.03177	-2.04618	AK072063.1	Os.49184	chr8:25330295-25331719 (-) // 99.93 //	Os08g0510800	4346004	Q84YJ5	NP_001062209	NM_001068744	LOC_Os08g39990								---	---
Os.46832.1.S1_at	0.902879	6.28445	4.37852	0.00196607	0.0567442	-1.51403	1.73929	6.28445	8.43473	1.89e-05	0.00123862	3.15283	3.62626	6.28445	17.5856	4.7e-08	6.81e-06	9.35613	4.53072	6.28445	21.9718	7.15e-09	1.57e-06	11.2383	6.85087	6.28445	33.2234	2.1e-10	1.04e-07	14.5704	7.36073	AK109037.1	Os.46832	chr10:14610763-14613997 (-) // 100.0 //	Os10g0418100	4348639	Q0IXN9	NP_001064612	NM_001071147	LOC_Os10g28240								0006754 // ATP biosynthetic process // inferred from electronic annotation /// 0006812 // cation transport // inferred from electronic annotation /// 0008152 // metabolic process // inferred from electronic annotation	0016020 // membrane // inferred from reviewed computational analysis /// 0016020 // membrane // inferred from electronic annotation /// 0016021 // integral to membrane // inferred from electronic annotation
Os.6598.1.S1_at	-0.521158	8.52003	-4.37817	0.00196705	0.0567442	-1.51455	-0.224483	8.52003	-1.88585	0.0933747	0.251044	-5.75715	-0.882078	8.52003	-7.41021	5.1e-05	0.00070924	1.9571	-0.420325	8.52003	-3.53109	0.00684935	0.0260425	-3.35711	-1.07952	8.52003	-9.0689	1.07e-05	7.59e-05	3.55003	-1.02433	AK102886.1	Os.6598	chr2:10870287-10874504 (+) // 99.86 //	Os02g0288200	4329046	Q6K8A9	NP_001046582	NM_001053117	LOC_Os02g18660	Osj047959	GeBP						---	---
Os.16933.1.S1_at	1.5896	5.15829	4.3752	0.00197531	0.0568884	-1.51895	0.926642	5.15829	2.55048	0.0322028	0.137317	-4.7199	0.935911	5.15829	2.57599	0.0309069	0.0740225	-4.83734	1.64742	5.15829	4.53434	0.00158043	0.00888808	-1.80475	3.15678	5.15829	8.68869	1.5e-05	9.66e-05	3.18615	-1.93896	BI811816	Os.16933	chr1:35883725-35887971 (-) // 96.71 //	Os01g0837000	4327365	A2CIR5	NP_001044735	NM_001051270	LOC_Os01g61990								---	---
Os.14393.2.S1_at	1.15971	6.59391	4.37109	0.00198683	0.0570312	-1.52505	1.33035	6.59391	5.01423	0.000824879	0.0191056	-0.893619	1.51178	6.59391	5.69806	0.000345683	0.00267489	-0.107817	2.29181	6.59391	8.63806	1.57e-05	0.000334901	3.17168	3.44621	6.59391	12.9891	5.87e-07	1.01e-05	6.67095	1.46323	AK106445.1	---	chr9:14916134-14917911 (+) // 99.83 //	Os09g0416600	9269387	Q6EQ09	NP_001175839	NM_001188910	LOC_Os09g24970								---	---
Os.8527.1.S1_at	0.495186	9.56796	4.36771	0.00199636	0.0570739	-1.53007	0.526407	9.56796	4.64308	0.0013599	0.0257124	-1.4265	0.976168	9.56796	8.61013	1.61e-05	0.000328934	3.20178	1.04418	9.56796	9.20997	9.47e-06	0.000232197	3.71575	1.93524	9.56796	17.0694	6.03e-08	2.28e-06	9.06669	2.60553	AK100724.1	Os.8527	chr10:10099366-10103295 (+) // 99.91 //	Os10g0343100	4348362	Q339M7	NP_001064387	NM_001070922	LOC_Os10g20240								0016192 // vesicle-mediated transport // inferred from electronic annotation /// 0048193 // Golgi vesicle transport // inferred from electronic annotation	0016020 // membrane // inferred from electronic annotation
Os.15994.1.S1_at	-0.585295	7.45677	-4.36706	0.00199818	0.0570739	-1.53102	-0.640004	7.45677	-4.77526	0.0011355	0.0235423	-1.23447	-1.25392	7.45677	-9.35584	8.36e-06	0.000214871	3.90488	-1.59686	7.45677	-11.9147	1.19e-06	5.39e-05	5.94207	-2.03569	7.45677	-15.1889	1.6e-07	4.21e-06	8.04526	3.02534	AK059106.1	Os.15994	chr7:17850205-17851167 (-) // 99.5 //	Os07g0485600	4343252	Q7XAL9	NP_001059659	NM_001066194	LOC_Os07g30220								---	---
Os.5799.1.S1_s_at	-0.493246	8.02829	-4.36542	0.00200282	0.0570739	-1.53345	-0.791269	8.02829	-7.00305	7.79e-05	0.003646	1.6347	-1.62557	8.02829	-14.3869	2.52e-07	2.12e-05	7.62521	-0.926411	8.02829	-8.19911	2.35e-05	0.000445564	2.73336	-1.56724	8.02829	-13.8707	3.41e-07	6.97e-06	7.24792	3.54155	CA762245	Os.5799	chr3:33482402-33483904 (-) // 99.87 //	Os03g0802700	4334469	---	NP_001051603	NM_001058138	LOC_Os03g58810								---	---
Os.15199.1.S1_at	-1.48614	4.47839	-4.36451	0.0020054	0.0570739	-1.5348	-3.73271	4.47839	-10.9623	2.35e-06	0.000255061	5.36396	-4.37919	4.47839	-12.8609	6.37e-07	3.77e-05	6.6511	-4.79177	4.47839	-14.0725	3.02e-07	2.06e-05	7.39809	-4.58867	4.47839	-13.4761	4.33e-07	8.13e-06	6.99426	4.97452	AK066263.1	Os.15199	chr8:8954297-8958640 (+) // 98.59 //	Os08g0246400	4345059	Q0J6Z4	NP_001061357	NM_001067892	LOC_Os08g14860								0006122 // mitochondrial electron transport ubiquinol to cytochrome c // inferred from electronic annotation	0005739 // mitochondrion // inferred from reviewed computational analysis
Os.27389.3.S1_x_at	0.944524	5.97625	4.36229	0.0020117	0.0570858	-1.5381	1.52403	5.97625	7.03876	7.5e-05	0.00355985	1.67539	1.79659	5.97625	8.29756	2.14e-05	0.000396248	2.89173	1.75671	5.97625	8.11337	2.55e-05	0.000472083	2.64554	2.42519	5.97625	11.2008	1.97e-06	2.32e-05	5.37346	2.2096	AK072152.1	---	chr9:13568112-13574138 (-) // 99.94 //	Os09g0392400	9268766	---	NP_001175820	NM_001188891	LOC_Os09g22500								---	---
Os.13743.1.S1_at	-0.592758	8.7269	-4.35969	0.00201912	0.057203	-1.54196	-0.113211	8.7269	-0.832657	0.427495	0.625686	-7.04083	-0.231678	8.7269	-1.70397	0.124055	0.215678	-6.18161	1.62301	8.7269	11.9371	1.17e-06	5.35e-05	5.9585	2.73309	8.7269	20.1017	1.52e-08	9.58e-07	10.4819	0.335204	AK099720.1	Os.13743	chr2:34020404-34024417 (+) // 99.82 //	Os02g0799000	4331028	Q69QZ0	NP_001048407	NM_001054942	LOC_Os02g55560								0006470 // protein dephosphorylation // inferred from electronic annotation	0008287 // protein serine/threonine phosphatase complex // inferred from electronic annotation
Os.53403.1.S1_s_at	-1.46479	3.97016	-4.35802	0.0020239	0.0572452	-1.54444	-1.30451	3.97016	-3.88116	0.00404106	0.0466451	-2.57959	-1.90651	3.97016	-5.67224	0.000356805	0.00272579	-0.141899	-1.12253	3.97016	-3.33974	0.00919908	0.0323989	-3.66514	-2.18141	3.97016	-6.49012	0.000136496	0.000514709	0.792168	-1.42778	AK072462.1	Os.53403	chr8:25208800-25212022 (+) // 99.88 //	Os08g0508700	4345992	Q6YVT1	NP_001062198	NM_001068733	LOC_Os08g39830	Osj051227	EIL						---	0005634 // nucleus // inferred from electronic annotation
Os.18467.1.S1_at	0.58969	9.67207	4.33759	0.00208337	0.0583577	-1.5748	1.04619	9.67207	7.69544	3.83e-05	0.00218901	2.39689	1.06802	9.67207	7.85603	3.27e-05	0.000521807	2.43711	2.42382	9.67207	17.829	4.18e-08	4.85e-06	9.45816	3.83844	9.67207	28.2345	8.45e-10	1.69e-07	13.3062	5.20471	CB663469	Os.18467	chr11:4781029-4785220 (+) // 99.73 //	Os11g0195500	4349988	---	NP_001067424	NM_001073956	LOC_Os11g09010								---	---
Os.40139.1.A1_x_at	1.16152	10.749	4.33506	0.00209087	0.0584738	-1.57857	1.23756	10.749	4.61889	0.00140592	0.0261562	-1.46191	1.67321	10.749	6.24484	0.000180468	0.00168768	0.59252	2.04843	10.749	7.64525	4.02e-05	0.000652513	2.15254	3.72144	10.749	13.8893	3.37e-07	6.94e-06	7.25969	1.39285	CF331001	Os.37869	chr1:8545068-8545233 (-) // 92.73 //	Os01g0256500	4327719	A2TEQ3 /// A6N1D4 /// B1PXF8 /// B7EFV3 /// O22538 /// Q0JNY8 /// Q1EHU2 /// Q40647 /// Q8RYA3	NP_001042626	NM_001049161	LOC_Os01g15270								0006950 // response to stress // inferred from electronic annotation	---
Os.10322.1.S1_s_at	0.573691	12.3221	4.32193	0.0021302	0.0590987	-1.59811	0.519038	12.3221	3.9102	0.00387082	0.0458047	-2.53428	0.425681	12.3221	3.20689	0.0113174	0.0347513	-3.81104	1.1214	12.3221	8.4481	1.86e-05	0.000378488	2.98429	1.9005	12.3221	14.3175	2.62e-07	5.87e-06	7.52649	0.513468	CR286877	Os.50219	chr7:22888322-22888790 (-) // 98.72 //	Os07g0569100	4343649	Q7XII4	NP_001060036	NM_001066571	LOC_Os07g38170								---	---
Os.19896.2.S1_x_at	-1.37047	3.44972	-4.31679	0.00214584	0.059278	-1.60578	-1.33171	3.44972	-4.1947	0.00255535	0.0368577	-2.09592	-0.804004	3.44972	-2.5325	0.0331486	0.0780189	-4.90759	-2.14569	3.44972	-6.75863	0.000101381	0.00125786	1.15199	-2.44649	3.44972	-7.70612	3.79e-05	0.000192701	2.18147	-1.05517	CB623166	Os.19896	chr1:19240996-19242808 (+) // 99.69 // /// chr6:29533763-29535555 (-) // 94.1 //	Os01g0532600	4327804	Q0JM66 /// Q8L481	NP_001043248	NM_001049783	LOC_Os01g34850			OsHKT3, OsHKT2;3			HIGH-AFFINITY K+ TRANSPORTER 3	HIGH-AFFINITY K+ TRANSPORTER 3	0006810 // transport // inferred from electronic annotation /// 0006811 // ion transport // inferred from electronic annotation /// 0006812 // cation transport // inferred from electronic annotation /// 0055085 // transmembrane transport // inferred from electronic annotation	0016020 // membrane // inferred from reviewed computational analysis /// 0016020 // membrane // inferred from electronic annotation /// 0016021 // integral to membrane // inferred from electronic annotation
Os.15734.1.S1_at	-0.576827	10.2875	-4.31545	0.00214991	0.059278	-1.60777	-0.224615	10.2875	-1.68043	0.128648	0.304259	-6.05417	-0.816054	10.2875	-6.1052	0.000212274	0.00192118	0.417498	-0.170965	10.2875	-1.27905	0.234223	0.349786	-6.81139	-0.909947	10.2875	-6.80765	9.61e-05	0.0003908	1.17196	-2.57677	AK065348.1	---	chr8:15635044-15639182 (+) // 99.51 //	Os08g0345400	9269424	Q84QU2	NP_001175528	NM_001188599	LOC_Os08g25700								---	---
Os.11382.1.S1_at	-0.614582	7.08502	-4.31241	0.00215925	0.0594082	-1.61231	-0.500306	7.08502	-3.51056	0.00706809	0.062316	-3.16552	-1.65995	7.08502	-11.6476	1.43e-06	6.45e-05	5.79053	-2.09253	7.08502	-14.6829	2.13e-07	1.56e-05	7.76947	-2.10453	7.08502	-14.7671	2.03e-07	4.96e-06	7.79808	3.31605	AK101421.1	Os.11382	chr12:26659915-26662907 (+) // 99.72 //	Os12g0624900	4352838	A2ZMY1 /// Q2QLX6	NP_001067318	NM_001073850	LOC_Os12g42970	Osj056853	GATA						0006355 // regulation of transcription DNA-dependent // inferred from electronic annotation	---
Os.50941.1.S1_at	-0.478277	9.18075	-4.30529	0.00218121	0.0597515	-1.62292	-0.0633379	9.18075	-0.570146	0.583125	0.750644	-7.23414	-0.797507	9.18075	-7.17889	6.47e-05	0.000829568	1.69928	-0.0986934	9.18075	-0.888405	0.398425	0.519341	-7.22478	-0.563775	9.18075	-5.07491	0.000761583	0.0020463	-1.06283	-3.08908	AK100039.1	Os.50941	chr5:19067810-19073426 (+) // 99.94 //	Os05g0393400	4338694	Q60ER3	NP_001055455	NM_001061990	LOC_Os05g32680								---	---
Os.16435.1.S1_at	0.921785	7.37015	4.29789	0.00220433	0.0602899	-1.63397	0.892715	7.37015	4.16235	0.00267734	0.0374395	-2.14525	1.08031	7.37015	5.03703	0.000800458	0.0048856	-1.00988	1.25468	7.37015	5.85004	0.000287422	0.0025986	0.0260389	2.02647	7.37015	9.44859	7.73e-06	6.05e-05	3.90071	-0.172472	AK064163.1	Os.16435	chr2:32680220-32680955 (-) // 99.19 //	Os02g0774200	4330887	Q6Z7L2	NP_001048273	NM_001054808	LOC_Os02g53410								---	---
Os.6314.1.S1_at	0.914653	5.68538	4.29542	0.0022121	0.060314	-1.63766	-1.21713	5.68538	-5.7159	0.000338223	0.0105626	0.0600612	-1.57208	5.68538	-7.38283	5.24e-05	0.000721833	1.9269	-0.780707	5.68538	-3.66638	0.00557517	0.0223921	-3.14115	1.0273	5.68538	4.82445	0.00106248	0.00267156	-1.42017	-0.842404	AK121479.1	Os.81042	chr4:20313840-20315130 (-) // 99.86 //	Os04g0414500	4335798	Q0JDB9	NP_001052754	NM_001059289	LOC_Os04g33820								---	---
Os.5458.1.A1_at	0.583321	10.662	4.2954	0.00221215	0.060314	-1.63768	0.234439	10.662	1.72634	0.119831	0.291248	-5.98918	-0.372135	10.662	-2.74029	0.0237351	0.060543	-4.57075	-0.0204701	10.662	-0.150736	0.883651	0.924745	-7.63255	1.52604	10.662	11.2373	1.92e-06	2.28e-05	5.40186	-2.88566	AK120760.1	Os.5458	chr1:40811502-40813090 (+) // 99.57 //	Os01g0930200	4326943	Q5JK33	NP_001045286	NM_001051821	LOC_Os01g70470								---	---
Os.31636.1.S1_at	-0.609568	3.29661	-4.29084	0.00222658	0.0603976	-1.6445	-0.406998	3.29661	-2.86492	0.0194441	0.105464	-4.21006	-0.508134	3.29661	-3.57683	0.00638722	0.0225687	-3.21497	-0.598514	3.29661	-4.21303	0.00248885	0.0124157	-2.28851	-1.04419	3.29661	-7.35019	5.42e-05	0.000252507	1.79262	-1.91308	AK106998.1	Os.31636	chr8:20447318-20449557 (-) // 100.0 //	Os08g0425500	4345612	Q84Q50	NP_001061838	NM_001068373	LOC_Os08g32960								---	---
Os.35247.1.S1_at	-0.576629	6.07439	-4.28091	0.00225833	0.0608175	-1.65934	-0.629723	6.07439	-4.67508	0.0013015	0.0253001	-1.37979	-1.22078	6.07439	-9.06309	1.08e-05	0.000251689	3.63478	-0.877422	6.07439	-6.51401	0.000132886	0.00150688	0.85935	-1.79114	6.07439	-13.2975	4.83e-07	8.77e-06	6.87705	1.66641	AK068327.1	Os.35247	chr5:19034615-19036683 (+) // 99.83 //	Os05g0392400	4338690	Q0DIF8	NP_001055451	NM_001061986	LOC_Os05g32610								---	---
Os.21335.1.A1_at	-0.642498	7.4253	-4.27529	0.00227654	0.0610175	-1.66775	-0.863321	7.4253	-5.74468	0.00032655	0.0103279	0.0976937	-1.08821	7.4253	-7.24114	6.07e-05	0.000796865	1.76927	-2.23081	7.4253	-14.8442	1.94e-07	1.47e-05	7.86494	-0.807742	7.4253	-5.37485	0.000517217	0.00148806	-0.64658	1.48351	BQ908699	Os.21335	chr12:26329665-26330736 (-) // 99.74 //	Os12g0618800	4352812	A2ZMU0 /// Q2QM36	NP_001067294	NM_001073826	LOC_Os12g42420								---	0016020 // membrane // inferred from electronic annotation /// 0016023 // cytoplasmic membrane-bounded vesicle // inferred from reviewed computational analysis
Os.52761.1.A1_at	-0.883849	5.09083	-4.26213	0.00231972	0.0616054	-1.68744	-0.806625	5.09083	-3.88974	0.00398991	0.0462747	-2.56618	-2.19975	5.09083	-10.6077	3.06e-06	0.00010552	4.98157	-1.15108	5.09083	-5.55078	0.000414619	0.00337496	-0.368993	-2.15676	5.09083	-10.4004	3.59e-06	3.5e-05	4.72855	1.0175	AK069116.1	Os.52761	chr4:24213248-24217369 (-) // 99.93 //	Os04g0488500	4336229	Q0JC71	NP_001053152	NM_001059687	LOC_Os04g41140								---	0005739 // mitochondrion // inferred from reviewed computational analysis
OsAffx.20119.1.S1_at	0.489621	8.58827	4.23541	0.0024102	0.0631408	-1.72753	0.862879	8.58827	7.46423	4.82e-05	0.00259112	2.14847	1.14428	8.58827	9.89847	5.34e-06	0.000154068	4.38654	1.73325	8.58827	14.9933	1.79e-07	1.39e-05	7.95227	2.11666	8.58827	18.3099	3.34e-08	1.63e-06	9.67672	4.48729	9640.m04397	Os.8129	chr12:16193178-16196761 (-) // 100.0 //	Os12g0460800	4352182	---	NP_001066738	NM_001073270	LOC_Os12g27520								---	---
Os.39764.1.S1_x_at	1.17443	8.10345	4.22112	0.0024601	0.0640621	-1.74899	1.67858	8.10345	6.03315	0.000231044	0.00811989	0.46855	0.909441	8.10345	3.26871	0.0102746	0.0322379	-3.71081	1.43824	8.10345	5.1693	0.000673346	0.00478858	-0.890723	1.93563	8.10345	6.95703	8.18e-05	0.000347046	1.34633	-0.907127	AU082101	Os.39764	chr11:7439737-7455607 (+) // 96.34 //	Os11g0239800	4350161	---	---	---									---	---
Os.8019.1.S1_at	0.631564	10.3298	4.217	0.0024747	0.0643458	-1.75518	1.47378	10.3298	9.84055	5.6e-06	0.000470249	4.44673	1.47752	10.3298	9.86548	5.48e-06	0.000157938	4.35793	2.21457	10.3298	14.7868	2e-07	1.5e-05	7.83112	2.37525	10.3298	15.8597	1.12e-07	3.32e-06	8.42418	4.66096	CB658384	Os.8019	chr1:28618494-28620057 (-) // 99.94 //	Os01g0693400	4325650	Q8RZX9	NP_001043946	NM_001050481	LOC_Os01g49830	Osj016437	RAV						0006350 // transcription // inferred from electronic annotation /// 0006355 // regulation of transcription DNA-dependent // inferred from electronic annotation /// 0045449 // regulation of transcription // inferred from electronic annotation	0005634 // nucleus // inferred from electronic annotation
OsAffx.14374.1.S1_x_at	-0.709824	6.34227	-4.2159	0.00247863	0.0643518	-1.75685	-0.568505	6.34227	-3.37655	0.00868876	0.0685865	-3.38049	-0.955665	6.34227	-5.67603	0.000355148	0.0027201	-0.136892	-0.774222	6.34227	-4.59838	0.00144625	0.00835245	-1.71	-1.24652	6.34227	-7.40354	5.13e-05	0.000242887	1.85179	-1.02649	9632.m05053	Os.36109	chr4:30822599-30828795 (-) // 100.0 //	Os04g0611500	4336958	Q0JA84	NP_001053839	NM_001060374	LOC_Os04g52200								---	---
Os.9824.1.S2_at	-0.889346	6.51416	-4.20949	0.00250154	0.0645312	-1.76648	0.0318074	6.51416	0.150552	0.883792	0.942354	-7.39895	-0.269948	6.51416	-1.27773	0.234668	0.352935	-6.74189	0.428873	6.51416	2.02996	0.0743081	0.149952	-5.77093	1.28361	6.51416	6.07565	0.000219762	0.000751625	0.277038	-4.28024	AK066733.1	Os.9824	chr5:23229771-23237889 (+) // 99.92 //	Os05g0474600	4339090	B8AZC3 /// Q65WW3	NP_001055826	NM_001062361	LOC_Os05g39680								0055114 // oxidation reduction // inferred from electronic annotation	---
Os.51716.1.S1_at	-0.575988	7.66421	-4.20892	0.00250361	0.0645312	-1.76735	-0.311681	7.66421	-2.27755	0.0499803	0.175666	-5.15577	-0.367514	7.66421	-2.68553	0.0259153	0.0646168	-4.65977	-0.41142	7.66421	-3.00636	0.0155255	0.0474423	-4.2069	0.972055	7.66421	7.10309	7.01e-05	0.000307687	1.51424	-2.85511	AK063508.1	Os.5361	chr12:24188264-24191413 (-) // 99.96 //	Os12g0583500	4352652	---	NP_001067147	NM_001073679	LOC_Os12g39380								---	---
Os.12130.1.S1_at	-0.875879	6.46289	-4.20512	0.00251733	0.0647766	-1.77307	-0.568596	6.46289	-2.72984	0.0241363	0.117638	-4.4296	-2.09454	6.46289	-10.0559	4.71e-06	0.000140907	4.5219	-0.448342	6.46289	-2.1525	0.0610943	0.129729	-5.58185	-1.12891	6.46289	-5.41992	0.000488532	0.00142077	-0.585122	-1.56955	AK073175.1	Os.12130	chr1:42613969-42617313 (+) // 94.39 //	Os01g0966300	4324473	Q5JJV3	NP_001045501	NM_001052036	LOC_Os01g73550								0006508 // proteolysis // inferred from electronic annotation	---
Os.12963.1.S1_at	-0.723866	7.29947	-4.19904	0.00253944	0.0648739	-1.78223	-0.932733	7.29947	-5.41064	0.000494297	0.0138459	-0.346231	-1.94391	7.29947	-11.2763	1.87e-06	7.83e-05	5.50982	-2.4279	7.29947	-14.0839	3e-07	2.06e-05	7.40513	-2.8725	7.29947	-16.6629	7.38e-08	2.57e-06	8.85632	3.92856	AK068500.1	Os.12963	chr3:3726759-3728066 (-) // 99.89 //	Os03g0169400	4331763	A2XCZ9 /// Q8S7V9	NP_001049099	NM_001055634	LOC_Os03g07340								0006412 // translation // inferred from electronic annotation	0005622 // intracellular // inferred from electronic annotation /// 0005840 // ribosome // inferred from electronic annotation
Os.6044.1.S1_at	0.510307	10.2911	4.19798	0.00254331	0.0648739	-1.78382	0.376139	10.2911	3.09426	0.0135102	0.0870606	-3.83711	0.187607	10.2911	1.54333	0.15861	0.261537	-6.40369	1.18253	10.2911	9.72798	6.13e-06	0.000167501	4.18409	2.25196	10.2911	18.5255	3.03e-08	1.55e-06	9.77813	0.38752	AK099916.1	Os.6044	chr4:24426206-24430021 (+) // 99.83 //	Os04g0492400	4336255	Q7X8M4	NP_001053176	NM_001059711	LOC_Os04g41500								---	---
Os.20336.1.S1_at	-0.534901	7.84093	-4.19793	0.00254349	0.0648739	-1.78389	-0.554029	7.84093	-4.34804	0.00205271	0.0328189	-1.86391	-1.40962	7.84093	-11.0628	2.18e-06	8.64e-05	5.34437	-0.445112	7.84093	-3.49325	0.00725814	0.0272102	-3.41779	-1.10883	7.84093	-8.70214	1.48e-05	9.59e-05	3.19925	0.295605	AK101119.1	Os.26149	chr5:28182385-28186932 (+) // 99.82 //	Os05g0567400	4339641	Q0DFV9	NP_001056350	NM_001062885	LOC_Os05g49230								0006364 // rRNA processing // inferred from electronic annotation /// 0031167 // rRNA methylation // inferred from electronic annotation /// 0032259 // methylation // inferred from electronic annotation	0005634 // nucleus // inferred from electronic annotation /// 0005737 // cytoplasm // inferred from electronic annotation
Os.54568.1.S1_at	-0.787558	7.8371	-4.19153	0.00256704	0.0651907	-1.79354	-0.355937	7.8371	-1.89436	0.0921297	0.249379	-5.74452	-1.06563	7.8371	-5.67146	0.000357147	0.00272721	-0.142932	-0.678162	7.8371	-3.6093	0.0060792	0.0238332	-3.23205	-1.52038	7.8371	-8.09174	2.6e-05	0.000145944	2.58737	-1.66513	AK105809.1	Os.27528	chr10:19472364-19477617 (+) // 99.79 //	Os10g0509000	4349080	---	NP_001065027	NM_001071562	LOC_Os10g36530								---	---
Os.27295.1.S1_at	-0.671485	7.63607	-4.18801	0.00258007	0.0653594	-1.79884	-1.11305	7.63607	-6.94202	8.31e-05	0.00379603	1.56483	-1.15153	7.63607	-7.18202	6.45e-05	0.000828668	1.7028	-1.7258	7.63607	-10.7637	2.72e-06	9.71e-05	5.0577	-2.01315	7.63607	-12.5559	7.76e-07	1.22e-05	6.37312	2.57992	AK099057.1	Os.76117	chr1:37352274-37355176 (-) // 93.93 // /// chr8:4965414-4968134 (-) // 99.87 //	Os08g0184600	4344827	Q0J7K6	NP_001061145	NM_001067680	LOC_Os08g08586								---	---
Os.9142.1.S1_at	-0.531746	9.40791	-4.15535	0.00270453	0.0675186	-1.84815	-0.618891	9.40791	-4.83636	0.00104558	0.0223165	-1.14656	-0.767605	9.40791	-5.99848	0.000240713	0.0020957	0.281984	-0.683711	9.40791	-5.34289	0.000538659	0.00408277	-0.650761	-2.39215	9.40791	-18.6936	2.81e-08	1.49e-06	9.85633	1.29857	AK066321.1	Os.9142	chr5:29188944-29193296 (+) // 99.66 //	Os05g0587200	4339764	Q6L5C3	NP_001056468	NM_001063003	LOC_Os05g50980								---	---
Os.27508.1.S2_a_at	-0.709864	7.48226	-4.15513	0.0027054	0.0675186	-1.84849	-0.29054	7.48226	-1.70065	0.124693	0.298477	-6.02565	-0.203822	7.48226	-1.19305	0.264638	0.386449	-6.84076	-0.0163247	7.48226	-0.0955551	0.926057	0.953595	-7.64011	1.11459	7.48226	6.52419	0.000131379	0.000499862	0.833526	-4.3043	AK067678.1	Os.27508	chr3:14870771-14875303 (-) // 99.97 //	Os03g0376800	4332959	Q10KN9 /// Q8S7G1	NP_001050222	NM_001056757	LOC_Os03g25970								---	---
Os.54053.1.S1_at	-0.736014	4.66812	-4.15059	0.00272322	0.0678659	-1.85536	-0.604642	4.66812	-3.40975	0.00825397	0.0669048	-3.32711	-1.19897	4.66812	-6.76135	0.000101081	0.00114027	1.21792	-0.969293	4.66812	-5.46612	0.000460921	0.00364111	-0.483012	-1.37877	4.66812	-7.77527	3.54e-05	0.000182121	2.25542	-0.43843	AK101573.1	---	chr8:26705204-26709766 (+) // 99.94 //	Os08g0535083	9267641	---	NP_001175669	NM_001188740									---	---
Os.53789.1.S1_at	-0.855245	7.67311	-4.14732	0.00273614	0.0679932	-1.86031	-0.531565	7.67311	-2.5777	0.0308219	0.133803	-4.67598	-1.02922	7.67311	-4.99096	0.000850648	0.00507791	-1.07506	-1.27908	7.67311	-6.20262	0.000189497	0.00193558	0.475802	-2.08472	7.67311	-10.1094	4.51e-06	4.12e-05	4.48281	-0.530547	AK100067.1	Os.84154	chr3:12443640-12445931 (+) // 99.96 //	Os03g0336000	4332759	A2XGF2 /// Q10LT2	NP_001050037	NM_001056572	LOC_Os03g21780								---	---
Os.52654.1.S1_at	-0.682076	4.40617	-4.13964	0.0027667	0.0682648	-1.87193	-0.463767	4.40617	-2.81469	0.0210691	0.10973	-4.29175	-0.527922	4.40617	-3.20405	0.0113678	0.0348692	-3.81564	-0.737502	4.40617	-4.47603	0.00171426	0.00945449	-1.8915	-1.14091	4.40617	-6.92437	8.47e-05	0.000356019	1.30843	-2.11248	AK068564.1	Os.52654	chr4:31863954-31866586 (+) // 99.92 //	Os04g0630100	4337095	Q0J9V1	NP_001053972	NM_001060507	LOC_Os04g53780								0008152 // metabolic process // inferred from electronic annotation /// 0044237 // cellular metabolic process // inferred from electronic annotation	---
Os.4995.1.S1_at	0.590875	11.1908	4.13161	0.00279906	0.0686736	-1.8841	2.0711	11.1908	14.4819	2.38e-07	4.56e-05	7.73656	2.29911	11.1908	16.0762	9.97e-08	1.2e-05	8.5857	3.11237	11.1908	21.7628	7.76e-09	1.65e-06	11.1582	3.34421	11.1908	23.3839	4.21e-09	4.65e-07	11.7637	7.47201	AK120228.1	Os.4995	chr3:31750918-31751480 (+) // 99.12 //	Os03g0766800	4334231	Q7Y0C5	NP_001051384	NM_001057919	LOC_Os03g55776								---	---
Os.52157.1.S1_x_at	-0.508305	7.47621	-4.12644	0.0028201	0.0689954	-1.89193	-1.43099	7.47621	-11.6168	1.47e-06	0.000191715	5.85862	-3.98823	7.47621	-32.3766	2.62e-10	2.53e-07	14.2483	-0.0186963	7.47621	-0.151777	0.882854	0.924356	-7.63238	2.84931	7.47621	23.1308	4.62e-09	4.81e-07	11.6726	4.45104	AK100677.1	Os.87881	chr11:19716407-19721249 (-) // 99.82 //	Os11g0547000	4350698	Q2R2W1	NP_001068068	NM_001074600	LOC_Os11g34460						FLAVIN-BINDING, KELCH REPEAT, F BOX 1		0006355 // regulation of transcription DNA-dependent // inferred from electronic annotation /// 0007165 // signal transduction // inferred from electronic annotation /// 0018298 // protein-chromophore linkage // inferred from electronic annotation /// 0048511 // rhythmic process // inferred from electronic annotation /// 0050896 // response to stimulus // inferred from electronic annotation	0005634 // nucleus // inferred from electronic annotation
Os.30681.1.S1_at	-0.446991	9.16204	-4.1239	0.00283052	0.0690504	-1.89579	-0.206126	9.16204	-1.9017	0.0910694	0.247754	-5.73361	-1.05146	9.16204	-9.70068	6.27e-06	0.000172923	4.21374	-0.727261	9.16204	-6.70963	0.000106968	0.00130419	1.09397	-1.62707	9.16204	-15.0112	1.77e-07	4.48e-06	7.94198	1.12406	AK108490.1	Os.30681	chr7:1198187-1200351 (-) // 100.0 //	Os07g0123300	4342296	Q6Z4R9	NP_001058796	NM_001065331	LOC_Os07g03130								---	---
Os.21231.1.S1_at	-1.09158	7.91889	-4.12349	0.00283219	0.0690504	-1.89641	-0.730395	7.91889	-2.7591	0.0230301	0.114787	-4.38209	-1.25999	7.91889	-4.75969	0.00115972	0.00632902	-1.4068	-2.31298	7.91889	-8.73738	1.43e-05	0.000315499	3.2683	-4.0503	7.91889	-15.3002	1.51e-07	4.04e-06	8.10934	0.738471	CB662792	Os.21231	chr1:21686387-21688657 (-) // 99.59 //	Os01g0566800	4327934	---	NP_001043364	NM_001049899	LOC_Os01g38610	Osj005955	bHLH						---	---
Os.47110.1.S1_at	-0.826672	5.53114	-4.12024	0.00284556	0.0691956	-1.90133	-0.396049	5.53114	-1.97396	0.0812274	0.231631	-5.62531	-1.51563	5.53114	-7.55408	4.41e-05	0.000647242	2.11439	-0.660846	5.53114	-3.29374	0.00988131	0.0340557	-3.73958	-1.71532	5.53114	-8.54936	1.7e-05	0.000106135	3.04948	-1.22047	AK102088.1	Os.87922	chr12:23696398-23701327 (-) // 98.06 //	Os12g0574900	4352605	Q0IME2 /// Q2QN88	NP_001067104	NM_001073636	LOC_Os12g38630								0006529 // asparagine biosynthetic process // inferred from electronic annotation	0005739 // mitochondrion // inferred from reviewed computational analysis
Os.12889.1.S1_x_at	0.482659	12.8405	4.11904	0.00285053	0.0691956	-1.90316	0.937792	12.8405	8.00317	2.83e-05	0.00169733	2.71846	0.853286	12.8405	7.28199	5.81e-05	0.000777352	1.81495	1.37321	12.8405	11.7191	1.36e-06	5.94e-05	5.79763	2.05052	12.8405	17.4993	4.89e-08	2.05e-06	9.28338	3.54225	AK058349.1	Os.12889	chr3:4371267-4372460 (-) // 99.62 //	Os03g0183300	4331848	Q10QU2 /// Q5MFV0	NP_001049180	NM_001055715	LOC_Os03g08500	Osj019425	ERF						0006350 // transcription // inferred from electronic annotation /// 0006355 // regulation of transcription DNA-dependent // inferred from electronic annotation /// 0045449 // regulation of transcription // inferred from electronic annotation	0005634 // nucleus // inferred from electronic annotation
Os.38386.1.A1_at	-0.537031	8.28262	-4.11356	0.00287325	0.0696103	-1.91146	-0.350362	8.28262	-2.68371	0.0259911	0.12226	-4.50444	-1.29805	8.28262	-9.94284	5.15e-06	0.000150421	4.42488	-0.773318	8.28262	-5.92348	0.000263182	0.00241969	0.121111	-0.909749	8.28262	-6.96852	8.08e-05	0.00034344	1.35963	-0.102057	AK100471.1	Os.38386	chr4:24709217-24711361 (+) // 99.21 //	Os04g0497900	4336289	Q7XUK7	NP_001053209	NM_001059744	LOC_Os04g42030								---	---
Os.49483.2.S1_x_at	-0.524351	9.12972	-4.09789	0.00293938	0.0704277	-1.93526	-0.18226	9.12972	-1.42439	0.189499	0.384079	-6.3989	-0.522456	9.12972	-4.08308	0.00300339	0.0128364	-2.4198	-0.62108	9.12972	-4.85384	0.00102129	0.00646952	-1.33772	-0.901112	9.12972	-7.04234	7.47e-05	0.000323224	1.44471	-2.12939	AK059184.1	Os.34556	chr3:4215901-4216174 (-) // 54.71 //	Os03g0180500	4331829	---	NP_001049163	NM_001055698	LOC_Os03g08284								---	0009536 // plastid // inferred from reviewed computational analysis
Os.49356.1.S1_at	-0.56146	8.66734	-4.09581	0.00294832	0.0705447	-1.93843	-0.46355	8.66734	-3.38156	0.00862164	0.0683873	-3.37243	-1.05126	8.66734	-7.66883	3.93e-05	0.00059869	2.2382	-0.331309	8.66734	-2.41687	0.0399366	0.0945331	-5.16374	-1.14193	8.66734	-8.33031	2.08e-05	0.000123576	2.83085	-1.08111	AK107574.1	Os.49356	chr8:4946261-4951172 (+) // 99.9 //	Os08g0184300	4344825	Q6Z1E0	NP_001061143	NM_001067678	LOC_Os08g08570								---	---
Os.46491.1.S1_at	-0.999503	4.11893	-4.09249	0.00296257	0.0705945	-1.94348	-1.68091	4.11893	-6.88254	8.86e-05	0.00398377	1.49629	-1.15402	4.11893	-4.72517	0.00121545	0.00653969	-1.45697	-2.08305	4.11893	-8.52909	1.73e-05	0.00035919	3.0646	-2.2062	4.11893	-9.03336	1.1e-05	7.75e-05	3.51656	0.935403	AK071222.1	---	chr10:20945051-20946824 (-) // 99.83 //	Os10g0539400	9269470	Q8LMY3	NP_001176253	NM_001189324	LOC_Os10g39400								---	---
Os.51226.1.S1_at	0.955658	8.43111	4.08578	0.00299163	0.0711894	-1.95368	1.98895	8.43111	8.50346	1.77e-05	0.00118516	3.22029	2.46525	8.43111	10.5398	3.23e-06	0.000109145	4.9262	3.82967	8.43111	16.3732	8.55e-08	8.29e-06	8.71988	5.59545	8.43111	23.9225	3.47e-09	4.08e-07	11.9537	5.37329	AK062272.1	Os.51226	chr3:30342229-30343987 (+) // 99.85 //	Os03g0739700	4334054	Q7Y1G8	NP_001051216	NM_001057751	LOC_Os03g52910								---	---
Os.5066.1.S1_at	0.684829	2.84045	4.08439	0.00299768	0.071236	-1.9558	-1.40803	2.84045	-8.39762	1.95e-05	0.00126276	3.11621	-1.40539	2.84045	-8.38186	1.98e-05	0.000378763	2.97629	-1.41945	2.84045	-8.46571	1.83e-05	0.000374419	3.00181	-1.40469	2.84045	-8.3777	1.99e-05	0.000119685	2.87854	2.00341	AK073193.1	Os.5066	chr1:6533611-6534829 (+) // 99.84 //	Os01g0219300	4324639	Q0JPJ5	NP_001042419	NM_001048954	LOC_Os01g12000								---	---
Os.4605.1.S1_at	0.621223	9.93749	4.07309	0.0030474	0.0719298	-1.97299	0.259435	9.93749	1.701	0.124626	0.298397	-6.02515	-0.57125	9.93749	-3.74544	0.00494875	0.0185685	-2.94706	0.459069	9.93749	3.00992	0.0154382	0.0472596	-4.2011	1.84522	9.93749	12.0983	1.05e-06	1.51e-05	6.04759	-1.81974	AK065404.1	Os.4605	chr10:22081123-22082623 (+) // 95.49 //	Os10g0561800	4349388	B7EAV9 /// Q40691 /// Q7XC54	NP_001065389	NM_001071921	LOC_Os10g41230	Osj043928	HD-ZIP	Oshox1, OsHox1		rice homeobox gene 1, Homeobox-leucine zipper protein HOX1, Homeodomain transcription factor HOX1, HD-ZIP protein HOX1	HOMEOBOX GENE 1	HOMEOBOX-LEUCINE ZIPPER PROTEIN HOX1	0006350 // transcription // inferred from electronic annotation /// 0006355 // regulation of transcription DNA-dependent // inferred from electronic annotation /// 0045449 // regulation of transcription // inferred from electronic annotation	0005634 // nucleus // inferred from electronic annotation
Os.21292.1.S1_at	-0.537915	10.8264	-4.07273	0.00304901	0.0719298	-1.97354	-0.477638	10.8264	-3.61636	0.00601439	0.0577632	-2.99686	-1.21829	10.8264	-9.22405	9.36e-06	0.000230849	3.78421	-0.293229	10.8264	-2.22014	0.0548121	0.119379	-5.47605	-1.04496	10.8264	-7.91173	3.09e-05	0.000164863	2.39983	-0.852483	CB681073	Os.21292	chr9:18149615-18154422 (-) // 99.52 //	Os09g0474300	4347356	Q0J0Z5	NP_001063456	NM_001069991	LOC_Os09g29840								0006457 // protein folding // inferred from electronic annotation /// 0006950 // response to stress // inferred from electronic annotation	0005737 // cytoplasm // inferred from electronic annotation /// 0009536 // plastid // inferred from reviewed computational analysis
OsAffx.15770.1.S1_at	-1.05908	8.34879	-4.07127	0.00305549	0.0719298	-1.97576	-1.43319	8.34879	-5.5094	0.000436583	0.0128718	-0.21334	-1.30718	8.34879	-5.02502	0.000813224	0.00493127	-1.02684	-4.13554	8.34879	-15.8977	1.09e-07	9.97e-06	8.46335	-3.70437	8.34879	-14.2402	2.74e-07	6.04e-06	7.47892	2.54526	9634.m03418	Os.75897	chr6:21088977-21090313 (-) // 99.48 //	Os06g0554600	4341279	---	NP_001057848	NM_001064383	LOC_Os06g36070								---	---
Os.51960.1.S1_at	-1.02699	5.042	-4.0712	0.00305583	0.0719298	-1.97588	-1.01838	5.042	-4.03708	0.00321183	0.0413544	-2.33755	-1.78466	5.042	-7.07479	7.22e-05	0.000899583	1.58122	-1.35802	5.042	-5.38348	0.000511583	0.00393648	-0.595268	-1.93908	5.042	-7.68693	3.86e-05	0.000195714	2.16086	-0.233323	AK064415.1	Os.51960	chr7:25334234-25337987 (+) // 99.94 //	Os07g0615000	4343897	Q0D4P2	NP_001060267	NM_001066802	LOC_Os07g42354								---	---
Os.35440.1.S1_a_at	-0.557532	6.26461	-4.06682	0.00307538	0.0721946	-1.98254	-0.273001	6.26461	-1.99136	0.0790142	0.228372	-5.59901	-0.420938	6.26461	-3.07046	0.0140276	0.0407908	-4.03284	-0.64005	6.26461	-4.66873	0.00131287	0.00779165	-1.60656	-0.938292	6.26461	-6.84421	9.24e-05	0.000379877	1.21488	-2.40121	AK067515.1	Os.35440	chr1:31674869-31688834 (-) // 99.85 //	Os01g0755100	4325136	---	NP_001044283	NM_001050818	LOC_Os01g55094								---	0005739 // mitochondrion // inferred from reviewed computational analysis
Os.14817.1.S1_a_at	-0.629883	9.48193	-4.06332	0.00309112	0.0724663	-1.98788	-0.535631	9.48193	-3.45531	0.00769402	0.064781	-3.25398	-1.24707	9.48193	-8.04475	2.72e-05	0.000462611	2.63388	-0.72813	9.48193	-4.6971	0.00126289	0.00756732	-1.56505	-2.07511	9.48193	-13.3863	4.58e-07	8.5e-06	6.93554	0.552503	AK067203.1	Os.14817	chr10:19675800-19678110 (-) // 99.83 //	Os10g0512500	4349098	A6N061 /// Q9FW07	NP_001065044	NM_001071579	LOC_Os10g36860								---	---
OsAffx.27621.1.S1_s_at	-0.571766	7.51526	-4.06188	0.0030976	0.0724664	-1.99007	-1.26032	7.51526	-8.95344	1.18e-05	0.000853983	3.65082	-0.709311	7.51526	-5.03902	0.000798363	0.00487795	-1.00708	-0.618579	7.51526	-4.39444	0.00192238	0.0102608	-2.01368	0.793936	7.51526	5.6402	0.000371151	0.00114	-0.288885	-0.329777	9634.m01370	Os.9045	chr6:7628757-7630268 (+) // 100.0 //	Os06g0247000	4340642	Q0DD76	NP_001057283	NM_001063818	LOC_Os06g13760								---	---
Os.2431.1.S1_at	-0.852889	3.60945	-4.06055	0.00310362	0.0724664	-1.9921	-0.145317	3.60945	-0.691843	0.507233	0.692097	-7.15257	-1.56168	3.60945	-7.43507	4.97e-05	0.000696195	1.98445	-0.683787	3.60945	-3.25546	0.0104892	0.0356368	-3.80162	-1.22284	3.60945	-5.82187	0.000297355	0.000959289	-0.0496345	-2.20229	AK106902.1	Os.2431	chr11:5611193-5614149 (-) // 95.82 //	Os11g0209200	4350046	Q2R912	NP_001067477	NM_001074009	LOC_Os11g10340								---	---
Os.54258.1.S1_at	-0.7756	5.04616	-4.04753	0.00316317	0.0734499	-2.01196	-0.613283	5.04616	-3.20047	0.0114319	0.0789745	-3.66485	-1.62799	5.04616	-8.49581	1.78e-05	0.000352527	3.08948	-1.21745	5.04616	-6.35337	0.000159347	0.00170626	0.663051	-1.99475	5.04616	-10.4098	3.57e-06	3.49e-05	4.73634	0.562413	AK102856.1	Os.54258	chr2:1603371-1607211 (+) // 99.91 //	Os02g0130900	4328192	Q0E488 /// Q6ZG93	NP_001045786	NM_001052321	LOC_Os02g03820								---	0009536 // plastid // inferred from reviewed computational analysis
Os.50298.1.S1_at	-0.847956	7.22745	-4.04578	0.00317128	0.0734546	-2.01463	-0.830808	7.22745	-3.96396	0.00357557	0.0436853	-2.4507	-1.48231	7.22745	-7.07239	7.24e-05	0.000901222	1.57848	-1.44132	7.22745	-6.87682	8.92e-05	0.00113803	1.29072	-1.31131	7.22745	-6.25651	0.000178056	0.000632228	0.504585	-0.218309	AK120600.1	Os.50298	chr4:30224981-30228037 (+) // 99.84 //	Os04g0602600	4336891	A2XX70 /// Q7XSS0	NP_001053774	NM_001060309	LOC_Os04g51350								---	---
Os.12790.1.S1_at	-0.532832	7.80892	-4.04446	0.00317739	0.0734983	-2.01665	-0.207576	7.80892	-1.57561	0.151038	0.335974	-6.19913	-0.964579	7.80892	-7.32163	5.58e-05	0.000753148	1.8591	-0.583918	7.80892	-4.43222	0.00182283	0.00990877	-1.957	-0.826434	7.80892	-6.27304	0.0001747	0.000623299	0.525164	-1.5577	AK068906.1	Os.12790	chr10:17049413-17053506 (-) // 99.68 //	Os10g0464100	4348832	Q8H919	NP_001064792	NM_001071327	LOC_Os10g32710								---	---
Os.11687.1.S1_a_at	-0.532355	12.9682	-4.04253	0.00318634	0.0735808	-2.01958	-0.547252	12.9682	-4.15566	0.00270335	0.0375088	-2.15547	-0.980044	12.9682	-7.44214	4.93e-05	0.000694521	1.99222	-0.536873	12.9682	-4.07684	0.0030308	0.0143224	-2.49763	-0.763132	12.9682	-5.79498	0.000307189	0.000985168	-0.0847633	-0.953047	AK062046.1	Os.88228	chr3:34758889-34765168 (+) // 99.85 //	Os03g0827700	4334649	A6N0F8 /// B7EBF8 /// Q0DM51	NP_001051773	NM_001058308	LOC_Os03g61220								---	0005634 // nucleus // inferred from electronic annotation /// 0009536 // plastid // inferred from reviewed computational analysis
Os.54867.1.S1_at	1.44599	5.61449	4.04185	0.00318954	0.0735808	-2.02063	0.571083	5.61449	1.59629	0.146359	0.329802	-6.17092	0.509307	5.61449	1.42361	0.189717	0.300229	-6.56103	1.75143	5.61449	4.8956	0.000965698	0.00620886	-1.27773	2.48816	5.61449	6.95491	8.2e-05	0.000347667	1.34387	-2.93729	AK106955.1	Os.54867	chr8:22413164-22415901 (-) // 99.78 //	Os08g0457400	4345755	A2YVW7 /// Q6Z0P8	NP_001061968	NM_001068503	LOC_Os08g35600								0006468 // protein phosphorylation // inferred from electronic annotation	---
Os.33461.1.S1_at	-0.741964	6.0275	-4.04088	0.00319406	0.0735808	-2.02211	-0.567008	6.0275	-3.08803	0.0136437	0.0872545	-3.84723	-1.66872	6.0275	-9.08814	1.05e-05	0.000248953	3.65819	-0.637263	6.0275	-3.47066	0.0075145	0.0278828	-3.45409	-2.08384	6.0275	-11.349	1.77e-06	2.16e-05	5.48822	-0.035406	AK100507.1	---	chr3:32140051-32143546 (+) // 99.81 //	Os03g0775300	4334285	Q8H8N3	NP_001051429	NM_001057964	LOC_Os03g56390								0008033 // tRNA processing // inferred from electronic annotation /// 0055114 // oxidation reduction // inferred from electronic annotation	---
Os.25687.1.S1_at	0.841346	9.9243	4.03956	0.00320021	0.0735808	-2.02412	0.605826	9.9243	2.90876	0.0181311	0.101739	-4.13874	1.78569	9.9243	8.57366	1.66e-05	0.000335859	3.16609	1.29924	9.9243	6.23806	0.000181886	0.00187992	0.520087	2.96271	9.9243	14.2249	2.77e-07	6.07e-06	7.46946	0.998556	AK068993.1	Os.25687	chr2:25000624-25003235 (-) // 99.72 //	Os02g0627100	4330040	A6N0T5 /// B7EFQ4 /// Q0DZE0	NP_001047484	NM_001054019	LOC_Os02g41680								0006559 // L-phenylalanine catabolic process // inferred from electronic annotation /// 0009058 // biosynthetic process // inferred from electronic annotation /// 0009698 // phenylpropanoid metabolic process // inferred from electronic annotation	0005737 // cytoplasm // inferred from electronic annotation
Os.35826.2.S1_at	-0.88024	4.55164	-4.03372	0.00322765	0.0739722	-2.03304	-0.762908	4.55164	-3.49605	0.0072271	0.0630165	-3.18873	-1.79879	4.55164	-8.24299	2.26e-05	0.000408433	2.83661	-1.09404	4.55164	-5.01348	0.000825697	0.00556566	-1.10975	-2.48118	4.55164	-11.3701	1.75e-06	2.14e-05	5.50443	0.401906	AK065616.1	Os.35826	chr2:33219093-33221808 (-) // 96.64 //	Os02g0783100	4330939	Q6K7E2	NP_001048323	NM_001054858	LOC_Os02g54200								---	---
Os.15359.1.S1_at	-0.587482	5.48915	-4.02103	0.00328813	0.0748653	-2.05244	-1.22729	5.48915	-8.40021	1.95e-05	0.00126276	3.11877	-1.91894	5.48915	-13.1343	5.35e-07	3.39e-05	6.83393	-2.47954	5.48915	-16.9713	6.33e-08	6.67e-06	9.03148	-2.80532	5.48915	-19.2011	2.24e-08	1.27e-06	10.0877	5.40389	AK069880.1	Os.15359	chr12:27402711-27404908 (+) // 99.75 //	Os12g0639700	4352919	Q2QLJ7	NP_001067391	NM_001073923	LOC_Os12g44240								---	0016020 // membrane // inferred from electronic annotation
Os.46342.1.S1_at	-0.697165	8.0025	-4.02006	0.00329284	0.0748746	-2.05394	-0.907018	8.0025	-5.23013	0.000622393	0.0160393	-0.592706	-1.97484	8.0025	-11.3875	1.72e-06	7.44e-05	5.59478	-0.730753	8.0025	-4.21373	0.00248636	0.0124068	-2.28745	-2.6429	8.0025	-15.2397	1.56e-07	4.13e-06	8.07458	1.74705	AK100628.1	Os.46342	chr6:30224269-30229660 (-) // 99.5 //	Os06g0713400	4342053	Q5Z7U2	NP_001058566	NM_001065101	LOC_Os06g49930								---	---
Os.25518.1.S1_at	-0.579875	7.46041	-4.01586	0.00331313	0.0752375	-2.06035	-0.307006	7.46041	-2.12613	0.0637295	0.200902	-5.39255	-1.36412	7.46041	-9.44708	7.74e-06	0.000202854	3.98756	-0.46864	7.46041	-3.24552	0.0106535	0.03604	-3.81775	-1.37631	7.46041	-9.53145	7.22e-06	5.75e-05	3.97563	-0.661491	AK101718.1	Os.25518	chr3:30694124-30697548 (-) // 99.83 //	Os03g0746800	4334092	A6MZM5 /// Q94GP6	NP_001051253	NM_001057788	LOC_Os03g53530								---	---
Os.7484.1.S1_at	-0.52684	9.00187	-4.01308	0.00332665	0.0754405	-2.06461	-0.430138	9.00187	-3.27648	0.0101508	0.0749667	-3.54187	-1.21125	9.00187	-9.22644	9.34e-06	0.000230704	3.78641	-0.500068	9.00187	-3.80915	0.0044983	0.0191461	-2.91519	-1.31322	9.00187	-10.0031	4.91e-06	4.33e-05	4.39154	-0.0687452	AK066652.1	Os.7484	chr3:28022460-28028141 (+) // 99.87 //	Os03g0699200	4333814	Q851S7	NP_001050986	NM_001057521	LOC_Os03g49210								0006364 // rRNA processing // inferred from electronic annotation /// 0008283 // cell proliferation // inferred from electronic annotation /// 0042254 // ribosome biogenesis // inferred from electronic annotation	0005622 // intracellular // inferred from electronic annotation /// 0005634 // nucleus // inferred from electronic annotation /// 0005730 // nucleolus // inferred from electronic annotation
Os.27674.1.S1_at	-0.529227	8.38345	-4.00918	0.00334573	0.0756814	-2.07058	-0.560548	8.38345	-4.24645	0.00237236	0.0355445	-2.01727	-1.42886	8.38345	-10.8244	2.6e-06	9.8e-05	5.15608	-0.38889	8.38345	-2.94605	0.0170862	0.0508927	-4.30527	-1.19907	8.38345	-9.08361	1.06e-05	7.52e-05	3.56384	0.065362	AK073151.1	Os.27674	chr12:17678735-17688870 (-) // 99.96 //	Os12g0481100	4352218	B7ELR4 /// Q0INC5	NP_001066771	NM_001073303	LOC_Os12g29660								---	---
OsAffx.12379.1.S1_at	-0.691555	9.03875	-4.00704	0.00335627	0.0757229	-2.07386	-0.293553	9.03875	-1.70092	0.124642	0.298397	-6.02527	-1.80359	9.03875	-10.4504	3.46e-06	0.000113621	4.85279	-0.325863	9.03875	-1.88813	0.0930397	0.176222	-5.98476	-2.05918	9.03875	-11.9314	1.18e-06	1.63e-05	5.92588	-0.661046	9630.m03520	Os.70569	chr2:22228629-22229453 (-) // 100.0 //	Os02g0578400	4329766	Q6EP57	NP_001047226	NM_001053761	LOC_Os02g36850								0015979 // photosynthesis // inferred from electronic annotation	0009654 // oxygen evolving complex // inferred from electronic annotation /// 0019898 // extrinsic to membrane // inferred from electronic annotation
Os.1411.1.S1_at	-0.632993	9.84682	-3.99855	0.00339833	0.0764733	-2.08687	-0.504934	9.84682	-3.18961	0.0116282	0.0798233	-3.68244	-0.412905	9.84682	-2.60828	0.029342	0.0710769	-4.78508	-3.47516	9.84682	-21.9522	7.21e-09	1.57e-06	11.2309	-2.29207	9.84682	-14.4788	2.39e-07	5.5e-06	7.62488	1.66027	AK065589.1	Os.1411	chr1:5808579-5810617 (-) // 99.61 //	Os01g0206700	4327093	A2WLW5 /// B3GLZ8 /// Q9LWM4	NP_001042345	NM_001048880	LOC_Os01g10890			OsCIPK05, CIPK5		CBL-interacting protein kinase 5	CALCINEURIN B-LIKE PROTEIN-INTERACTING PROTEIN KINASE 5	CALCINEURIN B-LIKE PROTEIN-INTERACTING PROTEIN KINASE 5	0006468 // protein phosphorylation // inferred from electronic annotation /// 0007165 // signal transduction // inferred from electronic annotation	---
Os.49145.1.S1_at	-0.789028	9.04707	-3.99748	0.00340366	0.0764945	-2.0885	-0.544023	9.04707	-2.7562	0.0231373	0.115107	-4.3868	-0.555382	9.04707	-2.81375	0.0211007	0.0553533	-4.45117	-0.80171	9.04707	-4.06173	0.00309831	0.0145662	-2.52098	-1.19538	9.04707	-6.0562	0.000224848	0.000765056	0.252309	-2.63903	AK111995.1	---	chr3:16071557-16075987 (-) // 99.91 //	Os03g0397700	9272509	---	NP_001173462	NM_001186533	LOC_Os03g27990								---	---
Os.18490.3.S1_at	-0.837552	10.5843	-3.99631	0.00340952	0.0765273	-2.0903	-0.811079	10.5843	-3.86999	0.00410858	0.0471697	-2.59703	-3.33386	10.5843	-15.9072	1.09e-07	1.28e-05	8.49457	-0.817678	10.5843	-3.90148	0.00392113	0.0173337	-2.77024	-2.29343	10.5843	-10.9429	2.38e-06	2.64e-05	5.17041	1.24148	AK064949.1	Os.74602	chr3:26945105-26951022 (+) // 99.8 //	Os03g0679700	4333719	Q10F62	NP_001050897	NM_001057432	LOC_Os03g47610								0009228 // thiamin biosynthetic process // inferred from electronic annotation	0009536 // plastid // inferred from reviewed computational analysis
Os.15868.1.S1_at	-0.623328	5.03203	-3.99347	0.00342373	0.0766483	-2.09464	-0.805622	5.03203	-5.16137	0.000680311	0.0168576	-0.68781	-0.762796	5.03203	-4.887	0.000976875	0.00561424	-1.22324	-1.91706	5.03203	-12.282	9.3e-07	4.53e-05	6.20733	-2.19444	5.03203	-14.0591	3.05e-07	6.46e-06	7.36647	1.91362	AK070774.1	Os.88843	chr2:28415183-28418058 (-) // 99.31 //	Os02g0692000	4330383	Q6Z8A6	NP_001047796	NM_001054331	LOC_Os02g46600								---	---
Os.20865.1.S1_at	-0.646233	8.46825	-3.99189	0.00343168	0.0767276	-2.09706	-0.497609	8.46825	-3.07382	0.0139535	0.0883908	-3.87033	-1.67402	8.46825	-10.3407	3.76e-06	0.000120397	4.76194	-0.596225	8.46825	-3.68298	0.00543697	0.0219587	-3.11477	-1.78422	8.46825	-11.0214	2.25e-06	2.53e-05	5.23271	0.182498	AK059420.1	Os.25269	chr5:21050075-21054839 (+) // 99.89 //	Os05g0430200	4338875	Q5TKI7	NP_001055622	NM_001062157	LOC_Os05g35520								0006139 // nucleobase nucleoside nucleotide and nucleic acid metabolic process // inferred from electronic annotation	---
Os.11300.2.S1_at	-0.577384	10.6409	-3.98932	0.00344469	0.0769197	-2.10102	-0.1787	10.6409	-1.23469	0.24953	0.452372	-6.63132	-3.08743	10.6409	-21.332	9.19e-09	2.42e-06	10.9839	-0.559412	10.6409	-3.86514	0.00413831	0.018037	-2.82718	-0.213497	10.6409	-1.47511	0.175733	0.216431	-6.60747	-1.43663	AK111957.1	---	chr10:20657982-20658933 (-) // 100.0 //	Os10g0533100	4349221	Q8LN37	NP_001065153	NM_001071688	LOC_Os10g38910								---	---
Os.49142.1.S1_at	-0.652251	7.58843	-3.97614	0.00351204	0.0780143	-2.12123	-0.440731	7.58843	-2.68671	0.0258663	0.122101	-4.49958	-2.19736	7.58843	-13.3952	4.55e-07	3.09e-05	7.00489	-0.694971	7.58843	-4.23656	0.00240621	0.0121169	-2.25262	-1.71243	7.58843	-10.439	3.49e-06	3.44e-05	4.7607	0.578433	AK059547.1	---	chr3:2014643-2015844 (-) // 99.09 //	Os03g0136700	4331545	Q0DVC8	NP_001048896	NM_001055431	LOC_Os03g04390								---	---
Os.10219.1.S1_at	-0.823507	5.76714	-3.97412	0.00352247	0.0780143	-2.12432	-0.366638	5.76714	-1.76934	0.112083	0.279882	-5.92755	-1.0986	5.76714	-5.30171	0.000567731	0.00379219	-0.641276	-0.678209	5.76714	-3.27294	0.010207	0.0348961	-3.77329	-1.8418	5.76714	-8.88824	1.25e-05	8.48e-05	3.37876	-1.81754	AK121526.1	Os.10219	chr2:33067265-33071310 (+) // 99.79 //	Os02g0780600	4330921	B7EDQ2 /// Q6K833	NP_001048305	NM_001054840	LOC_Os02g54000								0006370 // mRNA capping // inferred from electronic annotation /// 0006397 // mRNA processing // inferred from electronic annotation	0005634 // nucleus // inferred from electronic annotation
Os.49288.1.S1_at	-1.25411	4.23097	-3.97387	0.00352379	0.0780143	-2.12472	-1.41529	4.23097	-4.48458	0.0016939	0.0292315	-1.66	-1.89083	4.23097	-5.99142	0.000242739	0.0021047	0.272953	-2.08495	4.23097	-6.60651	0.000119861	0.00140214	0.970896	-2.88435	4.23097	-9.13957	1.01e-05	7.29e-05	3.61624	0.215075	AK064845.1	Os.49288	chr2:32468195-32470259 (-) // 99.81 //	Os02g0770300	4330863	Q6ZH53	NP_001048249	NM_001054784	LOC_Os02g53080								---	---
Os.37565.1.S1_at	1.79964	6.78927	3.96438	0.00357335	0.0788813	-2.13929	4.4719	6.78927	9.85104	5.55e-06	0.000468529	4.45575	4.18145	6.78927	9.21121	9.46e-06	0.000232089	3.77236	4.90084	6.78927	10.7959	2.66e-06	9.53e-05	5.08365	6.7235	6.78927	14.811	1.98e-07	4.89e-06	7.82415	3.79932	AK063697.1	Os.37565	chr5:14934121-14934749 (+) // 100.0 //	Os05g0322900	4338413	Q20DP9 /// Q5W6D6	NP_001055192	NM_001061727	LOC_Os05g25770	Osj036659	WRKY	OsWRKY45		Rice WRKY gene45	WRKY GENE 45	TRANSCRIPTION FACTOR WRKY45	0006350 // transcription // inferred from electronic annotation /// 0045449 // regulation of transcription // inferred from electronic annotation	0005634 // nucleus // inferred from electronic annotation
Os.52957.1.S1_at	-0.838313	5.48565	-3.95947	0.00359925	0.0793371	-2.14683	-1.21322	5.48565	-5.73023	0.000332353	0.0104544	0.0788185	-2.92205	5.48565	-13.8013	3.55e-07	2.77e-05	7.26438	-2.12228	5.48565	-10.0238	4.83e-06	0.000140464	4.44183	-1.46477	5.48565	-6.91832	8.53e-05	0.000357474	1.3014	2.18792	AK070112.1	Os.52957	chr7:7197590-7200917 (-) // 99.91 //	Os07g0229100	4342767	Q8H2K3	NP_001059225	NM_001065760	LOC_Os07g12600								---	---
Os.27492.1.S1_at	-0.742783	3.43085	-3.95826	0.00360571	0.0793371	-2.1487	-1.71055	3.43085	-9.11543	1.03e-05	0.000757229	3.80123	-1.75259	3.43085	-9.33949	8.48e-06	0.000217546	3.88999	-1.75915	3.43085	-9.37445	8.23e-06	0.000209073	3.86689	-1.52728	3.43085	-8.1388	2.49e-05	0.000141364	2.63585	2.40905	AK121180.1	Os.27492	chr10:4687907-4690513 (+) // 94.83 //	Os10g0167700	4348179	Q8LM07	NP_001064226	NM_001070761	LOC_Os10g08599								---	---
Os.6961.1.S1_a_at	0.655962	13.4205	3.9479	0.00366116	0.0802915	-2.16463	1.00813	13.4205	6.06744	0.000221895	0.0079421	0.511875	0.501587	13.4205	3.0188	0.0152226	0.0434877	-4.11699	1.69561	13.4205	10.205	4.18e-06	0.000127975	4.59637	1.90139	13.4205	11.4435	1.66e-06	2.06e-05	5.56067	0.877459	AK061801.1	Os.6961	chr9:15443238-15445530 (+) // 100.0 //	Os09g0425900	4347111	A2Z1E9 /// Q84VG2	NP_001063223	NM_001069758	LOC_Os09g25760								---	0016020 // membrane // inferred from reviewed computational analysis /// 0016020 // membrane // inferred from electronic annotation /// 0016021 // integral to membrane // inferred from electronic annotation /// 0016023 // cytoplasmic membrane-bounded vesicle // inferred from reviewed computational analysis
Os.10715.1.S1_a_at	-1.02446	6.64027	-3.93716	0.00371966	0.0810117	-2.18117	-0.974847	6.64027	-3.74649	0.00494096	0.0519562	-2.79087	-1.36862	6.64027	-5.25983	0.000599049	0.00393819	-0.698937	-1.90817	6.64027	-7.33339	5.51e-05	0.000809348	1.81095	-2.58275	6.64027	-9.9259	5.22e-06	4.56e-05	4.32464	0.0929231	AK064922.1	Os.10715	chr1:28294091-28298956 (+) // 99.81 //	Os01g0686100	4324108	Q0JKB1	NP_001043903	NM_001050438	LOC_Os01g49219								---	0009536 // plastid // inferred from reviewed computational analysis
Os.50288.1.S1_at	-0.806162	5.31957	-3.92945	0.00376223	0.0816857	-2.19304	-1.21179	5.31957	-5.90661	0.000268547	0.00900073	0.307281	-0.780911	5.31957	-3.80637	0.00451706	0.0174261	-2.85097	-1.26667	5.31957	-6.17407	0.000195883	0.00197644	0.439995	-1.45543	5.31957	-7.09417	7.07e-05	0.000310081	1.50405	-0.558535	AK120543.1	Os.80767	chr5:2952499-2966653 (+) // 90.64 // /// chr2:9914545-9919782 (-) // 99.86 //	Os02g0272800	4328989	B7F615 /// Q0E246	NP_001046528	NM_001053063	LOC_Os02g17292								0015074 // DNA integration // inferred from electronic annotation	---
Os.53475.1.A1_at	-0.566894	8.20187	-3.91334	0.00385289	0.0828444	-2.21787	-0.128271	8.20187	-0.885472	0.399919	0.601209	-6.99437	-1.94898	8.20187	-13.454	4.39e-07	3.03e-05	7.043	-0.227343	8.20187	-1.56938	0.152473	0.254317	-6.4394	-1.72224	8.20187	-11.8889	1.21e-06	1.66e-05	5.89461	-0.542807	AK072870.1	---	chr12:3572431-3576072 (-) // 99.86 //	Os12g0170200	9271666	---	NP_001176809	NM_001189880									---	---
Os.52394.2.S1_at	-0.474136	7.63495	-3.91133	0.00386438	0.0828865	-2.22098	-0.155421	7.63495	-1.28213	0.23319	0.435031	-6.57527	-0.678844	7.63495	-5.60004	0.000390026	0.00290432	-0.237694	-0.498806	7.63495	-4.11484	0.00286795	0.0137888	-2.43905	-1.10409	7.63495	-9.10802	1.03e-05	7.41e-05	3.58673	-1.57725	AK071424.1	---	chr12:24240323-24241955 (-) // 99.63 //	Os12g0584100	9270774	Q2QN02	NP_001177030	NM_001190101									---	---
Os.43043.1.S1_at	0.840993	4.22797	3.909	0.00387771	0.0830698	-2.22457	0.605398	4.22797	2.81394	0.0210944	0.109795	-4.29297	0.901928	4.22797	4.19223	0.00256442	0.0113825	-2.25227	1.73464	4.22797	8.06272	2.68e-05	0.00048993	2.5933	3.31695	4.22797	15.4175	1.41e-07	3.87e-06	8.17629	0.399956	CA754555	Os.43043	chr1:11282355-11282993 (+) // 99.84 //	Os01g0304400	4323907	---	NP_001042839	NM_001049374	LOC_Os01g19880								---	---
Os.51353.1.S1_at	0.962619	6.88034	3.90703	0.00388905	0.0832037	-2.22761	1.15926	6.88034	4.70513	0.00124912	0.0246512	-1.33605	0.586834	6.88034	2.38181	0.0422573	0.0938373	-5.14952	1.75176	6.88034	7.10994	6.96e-05	0.000955521	1.55941	2.06361	6.88034	8.37568	1.99e-05	0.000119814	2.87651	-0.855454	AK062623.1	Os.51353	chr1:30235084-30235731 (+) // 100.0 //	Os01g0725100	4324724	---	---	---									---	---
Os.4738.2.S1_x_at	-0.530925	9.0776	-3.90622	0.0038937	0.0832037	-2.22886	-0.636825	9.0776	-4.68536	0.00128331	0.0250716	-1.36481	-1.65769	9.0776	-12.1962	9.85e-07	5.02e-05	6.19003	-0.521777	9.0776	-3.83891	0.00430298	0.0185319	-2.86837	-1.29528	9.0776	-9.52989	7.22e-06	5.75e-05	3.97423	0.740444	AK061643.1	Os.4738	chr3:32358711-32364073 (+) // 99.95 //	Os03g0780500	4334308	Q0DN24 /// Q10CU7	NP_001051450	NM_001057985	LOC_Os03g56800								0006164 // purine nucleotide biosynthetic process // inferred from electronic annotation /// 0006177 // GMP biosynthetic process // inferred from electronic annotation /// 0008152 // metabolic process // inferred from electronic annotation /// 0055114 // oxidation reduction // inferred from electronic annotation	---
Os.27484.1.S1_at	1.30437	6.86472	3.90438	0.0039043	0.0832037	-2.2317	0.722343	6.86472	2.1622	0.0601525	0.194935	-5.33657	0.223322	6.86472	0.668473	0.52132	0.642919	-7.33135	2.64227	6.86472	7.90914	3.1e-05	0.000538265	2.43328	1.34782	6.86472	4.03443	0.00322432	0.00671781	-2.60402	-3.01407	AK066645.1	Os.27484	chr2:3504420-3508674 (+) // 99.94 //	Os02g0165100	4328408	Q6H6V1	NP_001045995	NM_001052530	LOC_Os02g06930								0006468 // protein phosphorylation // inferred from electronic annotation	---
Os.21957.2.S1_at	-0.648347	7.89588	-3.90377	0.00390787	0.0832037	-2.23265	-0.20116	7.89588	-1.21121	0.257962	0.461936	-6.65852	-0.799679	7.89588	-4.81495	0.00107618	0.00601549	-1.32684	-1.17978	7.89588	-7.10356	7e-05	0.000960034	1.55215	-2.74103	7.89588	-16.5041	8e-08	2.69e-06	8.77262	0.0213516	AK069771.1	Os.83014	chr10:805038-807862 (-) // 94.07 //	Os10g0111700	4347971	Q33BG0	NP_001064037	NM_001070572	LOC_Os10g02260								0006857 // oligopeptide transport // inferred from electronic annotation	0016020 // membrane // inferred from reviewed computational analysis /// 0016020 // membrane // inferred from electronic annotation
Os.4663.1.S1_at	0.579943	9.27071	3.89679	0.00394844	0.0836247	-2.24342	0.45183	9.27071	3.03597	0.0148141	0.0913918	-3.93183	-0.306853	9.27071	-2.06183	0.0706273	0.139198	-5.65153	0.773962	9.27071	5.20046	0.000646702	0.00464275	-0.847335	1.41725	9.27071	9.52287	7.27e-06	5.78e-05	3.96789	-1.74124	AK063183.1	Os.4663	chr1:1745415-1747546 (+) // 99.95 //	Os01g0131600	4325981	Q9LGB6	NP_001041926	NM_001048461	LOC_Os01g04020	Osj030476	ERF						0006350 // transcription // inferred from electronic annotation /// 0006355 // regulation of transcription DNA-dependent // inferred from electronic annotation /// 0045449 // regulation of transcription // inferred from electronic annotation	0005634 // nucleus // inferred from electronic annotation
Os.14874.2.S1_x_at	0.740185	6.5981	3.89551	0.00395597	0.0836247	-2.2454	0.777411	6.5981	4.09142	0.00296718	0.0395802	-2.25389	0.777411	6.5981	4.09142	0.00296717	0.0127128	-2.40694	1.0344	6.5981	5.44392	0.000473973	0.00371553	-0.513077	1.38127	6.5981	7.26946	5.89e-05	0.000269188	1.70244	-1.14338	NM_191895.1	Os.14874	chr1:27106289-27112713 (-) // 99.83 //	Os01g0663800	4327865	Q5SN38 /// Q70KT1	NP_001043788	NM_001050323	LOC_Os01g47430								---	---
Os.19378.1.S1_at	-0.504331	8.17992	-3.89509	0.00395843	0.0836247	-2.24605	-0.282124	8.17992	-2.17892	0.058561	0.192607	-5.31052	-1.27646	8.17992	-9.85843	5.52e-06	0.000158057	4.35181	-0.239536	8.17992	-1.85	0.0987926	0.184507	-6.04118	-1.19476	8.17992	-9.22744	9.33e-06	6.9e-05	3.69796	-1.1096	AK062800.1	Os.19378	chr2:11066130-11067378 (-) // 98.66 //	Os02g0291500	4329061	Q6K869	NP_001046594	NM_001053129	LOC_Os02g18940								---	---
Os.24785.1.A1_at	-0.828718	4.7823	-3.8946	0.0039613	0.0836247	-2.24681	-0.87049	4.7823	-4.09091	0.00296937	0.0395802	-2.25467	-1.79202	4.7823	-8.4217	1.91e-05	0.000369837	3.016	-1.59307	4.7823	-7.48672	4.72e-05	0.000723937	1.98025	-1.72616	4.7823	-8.11219	2.55e-05	0.000143872	2.60846	0.620648	AK064133.1	Os.24785	chr1:41051331-41055366 (+) // 100.0 //	Os01g0935300	4326791	Q5JMQ5 /// Q5JMQ6	NP_001045318	NM_001051853	LOC_Os01g70920								0006511 // ubiquitin-dependent protein catabolic process // inferred from electronic annotation	0031461 // cullin-RING ubiquitin ligase complex // inferred from electronic annotation
Os.4804.1.S1_at	0.603746	9.06183	3.88171	0.00403773	0.0843103	-2.26673	0.180506	9.06183	1.16054	0.276948	0.482755	-6.71592	-0.427544	9.06183	-2.74884	0.023412	0.0598812	-4.55685	-0.00333243	9.06183	-0.0214254	0.983394	0.990913	-7.64493	1.99906	9.06183	12.8527	6.4e-07	1.06e-05	6.57822	-2.92124	AK107775.1	Os.38447	chr6:3332568-3337170 (+) // 100.0 //	Os06g0166400	4340244	Q5VRR2	NP_001056914	NM_001063449	LOC_Os06g07030	Osj008140	ERF						0006350 // transcription // inferred from electronic annotation /// 0006355 // regulation of transcription DNA-dependent // inferred from electronic annotation /// 0045449 // regulation of transcription // inferred from electronic annotation	0005634 // nucleus // inferred from electronic annotation
Os.7972.1.S1_at	0.761552	11.2743	3.88166	0.00403801	0.0843103	-2.2668	0.806137	11.2743	4.10892	0.00289269	0.0390368	-2.22703	0.746711	11.2743	3.80602	0.0045194	0.0174277	-2.85151	1.15119	11.2743	5.86768	0.000281383	0.00255329	0.0489496	1.97958	11.2743	10.09	4.58e-06	4.15e-05	4.46623	-0.566033	AK070269.1	Os.7972	chr2:24039374-24042429 (+) // 99.9 //	Os02g0611200	4329955	Q6K9B8 /// Q9SC67	NP_001047404	NM_001053939	LOC_Os02g39790								0006596 // polyamine biosynthetic process // inferred from electronic annotation /// 0006597 // spermine biosynthetic process // inferred from electronic annotation /// 0008295 // spermidine biosynthetic process // inferred from electronic annotation	---
Os.56922.1.S1_at	1.61558	6.14232	3.88151	0.00403893	0.0843103	-2.26704	0.312651	6.14232	0.751159	0.472557	0.66377	-7.1077	0.577674	6.14232	1.38789	0.199978	0.312825	-6.60648	2.30451	6.14232	5.5367	0.000421956	0.00341392	-0.387888	2.52462	6.14232	6.06552	0.000222395	0.000758692	0.264164	-3.22099	AK110587.1	Os.56922	chr2:15515626-15516852 (+) // 99.9 //	Os02g0462800	4329309	Q6IEN9 /// Q6K4Y7	NP_001046800	NM_001053335	LOC_Os02g26430	Osj001203	WRKY	OsWRKY42		Rice WRKY gene42	WRKY GENE 42	TRANSCRIPTION FACTOR WRKY42	0006350 // transcription // inferred from electronic annotation /// 0045449 // regulation of transcription // inferred from electronic annotation	0005634 // nucleus // inferred from electronic annotation
Os.31700.1.S1_at	-0.736222	5.95781	-3.88096	0.00404224	0.0843103	-2.26789	-0.644629	5.95781	-3.39813	0.00840348	0.0675502	-3.34579	-0.781515	5.95781	-4.11972	0.00284771	0.0123224	-2.3634	-0.864698	5.95781	-4.55822	0.00152889	0.00867536	-1.76935	-1.92199	5.95781	-10.1317	4.43e-06	4.07e-05	4.50186	-1.04891	AK120391.1	Os.39957	chr1:4450550-4456689 (-) // 99.88 //	Os01g0184200	4325342	---	NP_001172211	NM_001185282	LOC_Os01g08880								---	---
Os.14260.1.A1_at	-0.6343	6.44265	-3.87495	0.00407844	0.0845589	-2.27718	-0.455396	6.44265	-2.78202	0.0221998	0.112519	-4.34485	-1.10623	6.44265	-6.75797	0.000101454	0.00114241	1.21394	-0.598902	6.44265	-3.65871	0.00564025	0.0225493	-3.15335	-1.42088	6.44265	-8.6802	1.51e-05	9.71e-05	3.17788	-1.07671	AK103430.1	Os.14260	chr5:8368694-8370208 (+) // 100.0 //	Os05g0237100	4338177	Q0DJR9	NP_001054990	NM_001061525	LOC_Os05g14730								0007049 // cell cycle // inferred from electronic annotation /// 0051301 // cell division // inferred from electronic annotation	0005634 // nucleus // inferred from electronic annotation
Os.17598.1.S1_at	0.536414	9.65985	3.8669	0.00412749	0.0845589	-2.28964	0.576647	9.65985	4.15693	0.00269838	0.0375068	-2.15353	0.664215	9.65985	4.78819	0.00111579	0.00616774	-1.3655	1.58178	9.65985	11.4028	1.71e-06	6.95e-05	5.55912	2.25853	9.65985	16.2813	8.97e-08	2.88e-06	8.65379	1.68085	AK060490.1	Os.17598	chr2:23063868-23066657 (-) // 99.89 //	Os02g0594900	4329853	---	NP_001047309	NM_001053844	LOC_Os02g38140								---	---
Os.57408.1.S1_at	-0.971133	3.60284	-3.86518	0.00413807	0.0845589	-2.29231	-2.58801	3.60284	-10.3005	3.88e-06	0.000361042	4.83408	-1.99708	3.60284	-7.94851	2.99e-05	0.000492366	2.534	-2.79374	3.60284	-11.1193	2.09e-06	8.13e-05	5.34002	-2.99908	3.60284	-11.9366	1.17e-06	1.62e-05	5.92966	3.26909	AK111474.1	Os.57408	chr2:12788663-12790742 (+) // 99.37 //	Os02g0320800	4329166	Q0E1N9 /// Q6EQV9	NP_001046685	NM_001053220	LOC_Os02g21550								0055114 // oxidation reduction // inferred from electronic annotation	---
Os.17416.1.S1_at	-0.697466	8.45484	-3.86448	0.00414237	0.0845589	-2.29339	-0.182438	8.45484	-1.01084	0.339612	0.544676	-6.87476	-1.91976	8.45484	-10.6369	3e-06	0.000103864	5.00527	-0.416774	8.45484	-2.30924	0.0474958	0.107463	-5.33536	-2.20209	8.45484	-12.2012	9.81e-07	1.44e-05	6.12179	-0.67529	AF543418.1	Os.17416	chr1:9888525-9901703 (-) // 97.58 //	Os01g0279400	4326904	Q8H6D6	NP_001042748	NM_001049283	LOC_Os01g17214								0055085 // transmembrane transport // inferred from electronic annotation	---
Os.36460.1.S1_at	-0.437695	4.41257	-3.86388	0.00414609	0.0845589	-2.29433	-0.205781	4.41257	-1.8166	0.104107	0.26813	-5.85901	-0.605303	4.41257	-5.34349	0.00053825	0.00365308	-0.583998	-0.641554	4.41257	-5.6635	0.000360657	0.00306771	-0.21874	-1.11517	4.41257	-9.84451	5.58e-06	4.77e-05	4.25363	-0.940489	AK063340.1	Os.36460	chr7:7937940-7940321 (-) // 99.94 //	Os07g0242400	4342815	Q7XI33	NP_001059272	NM_001065807	LOC_Os07g13870								---	---
Os.15478.1.S1_at	-0.516295	6.14779	-3.86027	0.0041684	0.0849055	-2.29992	0.0158742	6.14779	0.11869	0.90824	0.956114	-7.40371	-0.855828	6.14779	-6.39891	0.000151303	0.00150593	0.782647	-0.970173	6.14779	-7.25385	5.99e-05	0.000858395	1.72207	-2.03879	6.14779	-15.2438	1.56e-07	4.12e-06	8.0769	0.175598	AK120789.1	Os.15478	chr6:14584212-14589282 (+) // 86.91 // /// chr8:474441-481978 (+) // 99.72 //	Os08g0109500	4344472	Q6ZC68	NP_001060812	NM_001067347	LOC_Os08g01794								---	---
Os.18238.1.S1_at	-0.740373	9.2826	-3.85463	0.00420347	0.0852207	-2.30865	-0.212467	9.2826	-1.10618	0.298553	0.503376	-6.77552	-0.644798	9.2826	-3.35704	0.00895552	0.0290835	-3.56796	-0.453765	9.2826	-2.36245	0.0435956	0.100764	-5.25071	-1.27771	9.2826	-6.65218	0.000113952	0.000447752	0.987577	-3.38305	C98588	Os.48341	chr2:17802737-17803155 (+) // 98.31 //	Os02g0503100	4329422	---	NP_001046903	NM_001053438	LOC_Os02g29960								---	---
Os.37287.1.S1_at	-0.76149	6.11643	-3.85119	0.00422503	0.0855581	-2.31398	1.10379	6.11643	5.58237	0.000398661	0.0120394	-0.116045	0.912926	6.11643	4.61707	0.00140945	0.00728383	-1.61513	1.24002	6.11643	6.27133	0.000175045	0.00182877	0.56151	1.47325	6.11643	7.45088	4.89e-05	0.000233614	1.90404	-0.31592	AK059535.1	Os.7931	chr6:31050991-31054822 (-) // 99.1 //	Os06g0729000	4342137	B3VNP3 /// Q5K593 /// Q5Z5B7 /// Q6ED64 /// Q6KBZ6	NP_001058647	NM_001065182	LOC_Os06g51290								0009058 // biosynthetic process // inferred from electronic annotation	0009507 // chloroplast // inferred from electronic annotation /// 0009536 // plastid // inferred by curator
Os.8774.1.S1_at	0.786369	9.06586	3.84692	0.00425197	0.0857487	-2.3206	1.36219	9.06586	6.66382	0.000112498	0.00479554	1.2405	1.60775	9.06586	7.86514	3.24e-05	0.000520058	2.4467	3.93135	9.06586	19.2322	2.21e-08	3.17e-06	10.1096	4.96381	9.06586	24.283	3.06e-09	3.87e-07	12.078	4.71084	AK071331.1	Os.8774	chr5:21901235-21903445 (-) // 99.9 //	Os05g0447700	4338950	Q688J0	NP_001055695	NM_001062230	LOC_Os05g37520								---	---
Os.52507.1.S1_at	-0.569894	11.2705	-3.84498	0.00426429	0.0858533	-2.32361	-0.355774	11.2705	-2.40035	0.0410141	0.156442	-4.96083	-1.13362	11.2705	-7.64836	4.01e-05	0.000603942	2.21622	0.0106223	11.2705	0.0716667	0.944502	0.966106	-7.64233	-0.623752	11.2705	-4.20835	0.00250565	0.00542923	-2.33631	-3.00937	AK067570.1	Os.26991	chr1:24597136-24600767 (+) // 99.91 //	Os01g0618400	4326614	B7EDN0 /// Q5ZBH5	NP_001043590	NM_001050125	LOC_Os01g43120								---	---
Os.55647.1.A1_at	0.851799	5.94581	3.84042	0.00429335	0.0861393	-2.33069	0.506306	5.94581	2.28273	0.0495654	0.174638	-5.14759	2.37692	5.94581	10.7166	2.82e-06	0.000100765	5.06964	5.92225	5.94581	26.701	1.36e-09	5.35e-07	12.8377	7.32941	5.94581	33.0454	2.2e-10	1.06e-07	14.5298	4.99178	AK108484.1	---	chr1:3256425-3257889 (+) // 96.47 //	Os01g0162400	9272381	Q5VR28	NP_001172191	NM_001185262	LOC_Os01g06882								---	---
Os.6304.1.S1_at	1.17103	5.35371	3.83684	0.00431631	0.0864006	-2.33624	1.61972	5.35371	5.30695	0.000563938	0.0150989	-0.487242	1.81413	5.35371	5.94393	0.00025684	0.00218792	0.212109	2.57615	5.35371	8.44067	1.88e-05	0.000379586	2.97689	2.43955	5.35371	7.99311	2.86e-05	0.000156174	2.48503	0.570108	AK108881.1	Os.6304	chr8:19203937-19205208 (+) // 94.42 //	Os08g0402500	4345515	---	NP_001061759	NM_001068294	LOC_Os08g31090								---	---
Os.53160.1.S1_at	-0.770606	6.43338	-3.83108	0.00435353	0.0869456	-2.34518	-0.803217	6.43338	-3.9932	0.0034251	0.04274	-2.40537	-1.65888	6.43338	-8.24711	2.25e-05	0.000408399	2.84079	-1.51054	6.43338	-7.50967	4.61e-05	0.000713477	2.00536	-2.65809	6.43338	-13.2147	5.09e-07	9.04e-06	6.82218	1.38356	AK071101.1	Os.25529	chr5:25735026-25738107 (+) // 99.79 //	Os05g0519600	4339342	Q65X06	NP_001056065	NM_001062600	LOC_Os05g44330								---	---
Os.49835.1.S2_x_at	-0.909883	5.36758	-3.8282	0.00437222	0.0872187	-2.34964	-0.898439	5.36758	-3.78005	0.0046984	0.0503876	-2.73803	-0.688993	5.36758	-2.89884	0.0184201	0.0499248	-4.31251	-1.28967	5.36758	-5.42609	0.000484743	0.0037846	-0.537264	-2.16134	5.36758	-9.09353	1.05e-05	7.48e-05	3.57315	-1.27286	AK112103.1	Os.49835	chr6:30906700-30912488 (-) // 99.94 //	Os06g0726600	4342119	---	NP_001058631	NM_001065166	LOC_Os06g51100								---	0016020 // membrane // inferred from reviewed computational analysis
Os.50287.1.S1_at	1.63214	5.95835	3.81924	0.00443105	0.087626	-2.36356	2.38716	5.95835	5.586	0.00039687	0.0120178	-0.111224	0.997635	5.95835	2.33448	0.0456045	0.0993476	-5.22492	3.46291	5.95835	8.10325	2.57e-05	0.000475856	2.63512	2.66636	5.95835	6.23932	0.000181622	0.000643315	0.483136	-0.916291	AK120542.1	Os.50287	chr4:22980410-22981184 (+) // 99.74 //	Os04g0464100	4336080	Q0JCK8	NP_001053015	NM_001059550	LOC_Os04g39010								---	---
Os.55569.1.S1_at	-0.458089	7.36871	-3.81677	0.00444743	0.087626	-2.3674	-0.154975	7.36871	-1.29124	0.230156	0.431837	-6.56434	-1.29238	7.36871	-10.7681	2.71e-06	0.000100016	5.11103	-0.471994	7.36871	-3.93263	0.00374462	0.0167535	-2.72156	-1.29828	7.36871	-10.8172	2.62e-06	2.82e-05	5.06985	-0.294483	AK108334.1	Os.55569	chr5:17570642-17572961 (-) // 100.0 //	Os05g0367100	4338564	Q6L594	NP_001055335	NM_001061870	LOC_Os05g30420								---	---
Os.27517.1.A1_s_at	0.490415	10.2573	3.81666	0.00444814	0.087626	-2.36757	0.545738	10.2573	4.24722	0.00236976	0.0355362	-2.01611	0.396625	10.2573	3.08674	0.0136716	0.0400434	-4.00634	1.20171	10.2573	9.35237	8.39e-06	0.000211137	3.84673	2.77996	10.2573	21.6351	8.15e-09	6.61e-07	11.109	1.31313	CB645995	Os.27517	chr11:7873642-7874363 (-) // 100.0 //	Os11g0246200	4350190	Q53NA8	NP_001067606	NM_001074138	LOC_Os11g14140								---	---
Os.51391.1.S1_at	-0.653347	7.76406	-3.81592	0.00445306	0.087626	-2.36872	-0.533676	7.76406	-3.11697	0.0130349	0.0856603	-3.80024	-2.29388	7.76406	-13.3976	4.54e-07	3.09e-05	7.00646	-0.796642	7.76406	-4.65284	0.00134179	0.00792275	-1.62986	-2.64744	7.76406	-15.4626	1.38e-07	3.81e-06	8.20192	1.48191	AK062694.1	Os.51391	chr2:32657612-32658339 (-) // 100.0 //	Os02g0773500	4330883	Q6Z7L7	NP_001048269	NM_001054804	LOC_Os02g53350								---	---
Os.17370.3.S1_at	-0.862503	5.101	-3.81111	0.00448519	0.0879457	-2.3762	-0.92842	5.101	-4.10237	0.00292032	0.0391967	-2.23707	-1.20028	5.101	-5.30362	0.000566346	0.00378783	-0.638653	-1.09504	5.101	-4.83862	0.0010424	0.00657454	-1.35964	-1.53856	5.101	-6.79839	9.71e-05	0.000393926	1.16106	-1.0901	AK120245.1	Os.17370	chr4:8449102-8457121 (+) // 99.67 //	Os04g0226400	4335213	B7F5N5	---	---	LOC_Os04g15550								---	---
Os.20570.1.S1_x_at	-0.625661	8.89053	-3.81046	0.00448955	0.0879457	-2.37722	-0.681025	8.89053	-4.14764	0.00273486	0.0378114	-2.16773	-1.04787	8.89053	-6.38184	0.000154265	0.00152382	0.761733	-0.620283	8.89053	-3.7777	0.00471499	0.0198205	-2.96479	-2.10223	8.89053	-12.8032	6.61e-07	1.09e-05	6.54432	-0.0407363	AK112038.1	Os.20570	chr6:863345-865314 (-) // 99.86 //	Os06g0115400	4339922	Q5VRL3	NP_001056612	NM_001063147	LOC_Os06g02500								0006801 // superoxide metabolic process // inferred from electronic annotation /// 0055114 // oxidation reduction // inferred from electronic annotation	---
Os.34741.1.S1_at	0.780711	9.06153	3.80915	0.00449829	0.088004	-2.37924	0.738629	9.06153	3.60383	0.00612996	0.0582045	-3.01677	0.430556	9.06153	2.10072	0.0663738	0.132623	-5.59164	1.33838	9.06153	6.53006	0.000130518	0.00148876	0.878789	2.2686	9.06153	11.0687	2.17e-06	2.47e-05	5.27004	-0.967766	AK070333.1	Os.34741	chr1:10804502-10807053 (-) // 99.88 //	Os01g0295700	4326717	A2WNS4 /// Q9FYN7	NP_001042801	NM_001049336	LOC_Os01g19130								0006470 // protein dephosphorylation // inferred from electronic annotation	0008287 // protein serine/threonine phosphatase complex // inferred from electronic annotation
Os.31874.1.S1_at	-0.749326	3.45062	-3.80851	0.00450265	0.088004	-2.38025	-1.14852	3.45062	-5.83745	0.000291816	0.0095237	0.218212	-1.34414	3.45062	-6.83168	9.36e-05	0.00108156	1.30048	-1.55748	3.45062	-7.91601	3.08e-05	0.000537121	2.44049	-1.69591	3.45062	-8.61958	1.59e-05	0.000100987	3.11858	0.939503	AK106595.1	Os.31874	chr1:2929801-2931886 (+) // 100.0 //	Os01g0154600	4324074	Q5ZCE2	NP_001042061	NM_001048596	LOC_Os01g06150								---	---
OsAffx.13048.1.S1_at	-0.654296	2.85571	-3.80408	0.00453255	0.0883899	-2.38714	-0.890798	2.85571	-5.1791	0.000664837	0.0167138	-0.663222	-0.909517	2.85571	-5.28793	0.00057783	0.00383932	-0.660211	-0.954651	2.85571	-5.55034	0.000414844	0.00337521	-0.369577	-1.16584	2.85571	-6.77822	9.92e-05	0.000400801	1.13728	-0.588574	9631.m02576	Os.81041	chr3:15001164-15003204 (-) // 100.0 //	Os03g0379400	4332973	---	NP_001050235	NM_001056770	LOC_Os03g26220								---	0005739 // mitochondrion // inferred from reviewed computational analysis
Os.5774.1.S1_at	-0.571603	11.1298	-3.80248	0.00454341	0.0884033	-2.38963	-0.0952805	11.1298	-0.633835	0.542632	0.719495	-7.19324	-0.810007	11.1298	-5.38841	0.000508398	0.00351322	-0.522692	-1.25059	11.1298	-8.3193	2.1e-05	0.000407717	2.85525	-0.732274	11.1298	-4.87131	0.000997633	0.00253489	-1.35265	-1.72059	CB684013	---	chr10:18508111-18509288 (-) // 100.0 //	Os10g0489650	9271799	---	NP_001176216	NM_001189287	LOC_Os10g34795								---	---
Os.55250.1.S1_at	1.13757	4.19926	3.79826	0.00457215	0.088781	-2.39619	0.417925	4.19926	1.39542	0.197777	0.393372	-6.43578	0.877221	4.19926	2.92897	0.0175567	0.0482581	-4.26338	0.888252	4.19926	2.9658	0.0165579	0.0497367	-4.27305	3.65707	4.19926	12.2107	9.75e-07	1.44e-05	6.12859	-2.24796	AK107737.1	Os.55250	chr9:19092910-19093754 (+) // 99.88 //	Os09g0493000	4347445	Q0J0M5	NP_001063543	NM_001070078	LOC_Os09g32000								---	0009536 // plastid // inferred from reviewed computational analysis
Os.14917.1.S1_x_at	-0.446771	7.17444	-3.79738	0.00457813	0.088781	-2.39755	-0.107141	7.17444	-0.910654	0.387224	0.589418	-6.97138	-0.851548	7.17444	-7.23782	6.09e-05	0.000798952	1.76555	-0.173401	7.17444	-1.47384	0.176066	0.283555	-6.56691	-0.816185	7.17444	-6.93725	8.36e-05	0.000352838	1.3234	-2.56938	AK068172.1	Os.14917	chr1:5405047-5411769 (+) // 99.78 //	Os01g0199900	4327345	Q5QN02	NP_001042312	NM_001048847	LOC_Os01g10280								0006189 // 'de novo' IMP biosynthetic process // inferred from electronic annotation	---
Os.56225.1.S1_at	-0.477275	7.75746	-3.79323	0.00460662	0.0889661	-2.40401	-0.535331	7.75746	-4.25464	0.0023447	0.0352821	-2.00485	-1.48334	7.75746	-11.7891	1.3e-06	6.09e-05	5.89533	-1.63531	7.75746	-12.997	5.84e-07	3.19e-05	6.70219	-1.89817	7.75746	-15.0861	1.7e-07	4.36e-06	7.98568	3.23487	AK109649.1	Os.56225	chr5:23950879-23951844 (+) // 99.28 //	Os05g0488500	4339150	B8AZH1 /// Q6AVN3	NP_001055885	NM_001062420	LOC_Os05g40950								0006412 // translation // inferred from electronic annotation	0005622 // intracellular // inferred from electronic annotation /// 0005840 // ribosome // inferred from electronic annotation
Os.32277.1.S1_at	-0.567906	4.94666	-3.79257	0.00461122	0.0889661	-2.40505	-0.33426	4.94666	-2.23224	0.0537567	0.182708	-5.22708	-1.23209	4.94666	-8.22809	2.29e-05	0.000411979	2.82152	-1.11961	4.94666	-7.47694	4.76e-05	0.000726688	1.96953	-1.72338	4.94666	-11.509	1.58e-06	2e-05	5.61051	0.553885	AK105428.1	Os.32277	chr1:33477939-33480299 (-) // 100.0 //	Os01g0788900	4325865	Q8RVE5	NP_001044484	NM_001051019	LOC_Os01g57900								---	---
Os.47974.1.A1_at	-0.563374	5.31959	-3.79079	0.00462348	0.0889661	-2.40781	-0.372143	5.31959	-2.50405	0.034703	0.142933	-4.79465	-2.19511	5.31959	-14.7703	2.02e-07	1.9e-05	7.85324	-0.681428	5.31959	-4.58514	0.00147295	0.00846514	-1.72954	-1.43637	5.31959	-9.66494	6.46e-06	5.28e-05	4.09513	0.603275	AK063276.1	Os.88035	chr3:24999700-25001565 (-) // 99.95 //	Os03g0646200	4333568	Q10G25	NP_001050767	NM_001057302	LOC_Os03g44430								---	0005739 // mitochondrion // inferred from reviewed computational analysis
Os.7515.1.S1_s_at	-0.578444	6.92898	-3.78627	0.00465486	0.0893723	-2.41485	-1.12384	6.92898	-7.35625	5.39e-05	0.0027718	2.0304	-2.60023	6.92898	-17.0201	6.18e-08	8.14e-06	9.07632	-1.54726	6.92898	-10.1278	4.45e-06	0.000133323	4.5308	-3.31177	6.92898	-21.6776	8.02e-09	6.55e-07	11.1256	4.86965	AK070601.1	Os.7515	chr2:187507-192114 (-) // 99.14 //	Os02g0103900	4328001	Q6YPH2	NP_001045609	NM_001052144	LOC_Os02g01350								0006396 // RNA processing // inferred from electronic annotation	0005622 // intracellular // inferred from electronic annotation
Os.18913.1.S1_x_at	-0.66284	9.57946	-3.7833	0.0046756	0.0894742	-2.41948	-0.111197	9.57946	-0.63468	0.542107	0.719239	-7.19267	-1.40814	9.57946	-8.03724	2.74e-05	0.000465294	2.62611	-1.32387	9.57946	-7.55628	4.4e-05	0.000693863	2.05619	-2.46679	9.57946	-14.0797	3.01e-07	6.41e-06	7.37934	0.489899	AK066119.1	Os.18913	chr5:23324276-23326352 (+) // 99.95 //	Os05g0475700	4339096	B8AZ98 /// Q0DHC7	NP_001055832	NM_001062367	LOC_Os05g39800								---	0016020 // membrane // inferred from reviewed computational analysis
Os.34111.1.S1_at	-1.00572	4.16941	-3.78173	0.00468659	0.0895859	-2.42192	-1.85507	4.16941	-6.97548	8.02e-05	0.00370148	1.6032	-1.89599	4.16941	-7.12937	6.82e-05	0.000864818	1.64327	-1.54199	4.16941	-5.79822	0.000305984	0.00273009	-0.0414726	-2.93167	4.16941	-11.0237	2.24e-06	2.53e-05	5.23455	1.20353	AK072799.1	Os.34111	chr1:29284368-29287650 (+) // 99.95 //	Os01g0706100	4327672	Q5N8F4	NP_001044015	NM_001050550	LOC_Os01g50970								---	---
Os.49502.1.S1_at	0.655188	9.71305	3.78011	0.00469802	0.089591	-2.42445	0.506018	9.71305	2.91947	0.0178244	0.1007	-4.12131	-0.436038	9.71305	-2.51572	0.0340567	0.0796579	-4.93465	1.34255	9.71305	7.74584	3.64e-05	0.000606096	2.26043	1.68442	9.71305	9.71824	6.18e-06	5.15e-05	4.14244	-1.01551	AK105511.1	Os.49502	chr8:9506288-9507552 (-) // 98.43 //	Os08g0256000	4345100	Q6Z592	NP_001061384	NM_001067919	LOC_Os08g15650								---	---
Os.9194.1.S1_at	0.692608	8.18513	3.77633	0.00472471	0.0898126	-2.43035	0.960219	8.18513	5.23542	0.000618159	0.0159737	-0.585408	1.62632	8.18513	8.86724	1.28e-05	0.000283336	3.44986	2.27767	8.18513	12.4186	8.49e-07	4.22e-05	6.30399	2.91595	8.18513	15.8987	1.09e-07	3.29e-06	8.44567	3.03675	AK070419.1	Os.9194	chr2:31845593-31846777 (+) // 99.16 //	Os02g0757100	4330781	A2X9T0 /// Q6Z7W3	NP_001048171	NM_001054706	LOC_Os02g52040								---	---
OsAffx.6196.1.S1_at	-0.460742	7.23651	-3.77589	0.00472782	0.0898126	-2.43103	-0.192694	7.23651	-1.57917	0.150223	0.335189	-6.19429	-0.910767	7.23651	-7.46394	4.83e-05	0.000684094	2.01612	-0.134923	7.23651	-1.10573	0.298736	0.419243	-7.00874	-0.76491	7.23651	-6.26861	0.000175593	0.000626038	0.519651	-2.61966	9637.m00546	Os.16226	chr9:3958997-3963894 (+) // 100.0 //	Os09g0252000	4346519	---	NP_001062684	NM_001069219	LOC_Os09g07820								---	---
Os.54425.1.S1_at	-0.530876	6.52897	-3.77566	0.00472942	0.0898126	-2.43139	-0.145077	6.52897	-1.03181	0.330231	0.535506	-6.85353	-0.429041	6.52897	-3.05139	0.0144569	0.0417725	-4.06389	-0.251884	6.52897	-1.79143	0.108287	0.197323	-6.12687	-1.12696	6.52897	-8.01508	2.8e-05	0.000153778	2.50792	-3.39355	AK105140.1	Os.54425	chr5:26601974-26603919 (+) // 99.53 //	Os05g0536900	4339450	Q0DGE4	NP_001056165	NM_001062700	LOC_Os05g46000								0007264 // small GTPase mediated signal transduction // inferred from electronic annotation /// 0015031 // protein transport // inferred from electronic annotation	---
Os.27408.1.S1_at	-0.624212	8.0645	-3.77124	0.00476086	0.0901596	-2.43828	-0.654902	8.0645	-3.95666	0.00361422	0.0438878	-2.46203	-1.68721	8.0645	-10.1934	4.22e-06	0.000129951	4.63855	-1.74812	8.0645	-10.5614	3.17e-06	0.000106771	4.89323	-3.62081	8.0645	-21.8755	7.42e-09	6.3e-07	11.2026	3.16681	AK066967.1	Os.27408	chr10:1857210-1865049 (+) // 99.95 //	Os10g0130500	4348034	Q33B91	NP_001176014	NM_001189085	LOC_Os10g04050								---	---
Os.50951.1.S1_at	-0.491205	9.39815	-3.7709	0.00476325	0.0901596	-2.4388	-0.539289	9.39815	-4.14004	0.00276511	0.037998	-2.17936	-1.90422	9.39815	-14.6184	2.2e-07	1.98e-05	7.76363	-0.503445	9.39815	-3.86487	0.00413997	0.0180398	-2.8276	-1.26969	9.39815	-9.74724	6.04e-06	5.06e-05	4.1681	0.897193	AK059666.1	Os.50951	chr2:20005960-20007983 (+) // 99.78 //	Os02g0539600	4329586	Q6ER77	NP_001047058	NM_001053593	LOC_Os02g33610	Osj044538	Trihelix						0045449 // regulation of transcription // inferred from electronic annotation	---
Os.12329.1.S1_at	-0.519809	8.35817	-3.7679	0.00478472	0.0904159	-2.44348	-0.149427	8.35817	-1.08314	0.3081	0.513042	-6.80012	-1.05417	8.35817	-7.6413	4.04e-05	0.000605069	2.20863	-0.559165	8.35817	-4.05318	0.00313717	0.0147047	-2.53419	-1.03245	8.35817	-7.48388	4.73e-05	0.000227486	1.94031	-1.52577	AK102849.1	Os.12329	chr1:38274018-38277987 (-) // 99.73 //	Os01g0881900	4324993	A2WXM4 /// Q8RZQ3	NP_001045004	NM_001051539	LOC_Os01g65920								---	---
Os.16044.1.S1_at	-2.04997	4.11637	-3.76747	0.00478783	0.0904159	-2.44415	-1.99496	4.11637	-3.66637	0.00557521	0.0560032	-2.91748	-0.77519	4.11637	-1.42466	0.189424	0.299992	-6.5597	-3.48535	4.11637	-6.40543	0.000150188	0.00164724	0.72703	-3.75071	4.11637	-6.89312	8.76e-05	0.000364704	1.27206	-1.98445	AK103266.1	Os.16044	chr2:18448536-18451267 (-) // 99.81 //	Os02g0513100	4329464	Q6K602	NP_001046944	NM_001053479	LOC_Os02g30910			OsSWEET15			SWEET15	SUGAR TRANSPORTER SWEET15	---	0016020 // membrane // inferred from electronic annotation /// 0016021 // integral to membrane // inferred from electronic annotation
Os.6742.1.S1_at	-0.555907	7.15061	-3.76543	0.0048025	0.0904159	-2.44734	-0.576916	7.15061	-3.90773	0.003885	0.0458166	-2.53813	-1.29345	7.15061	-8.7612	1.4e-05	0.000299428	3.34829	-0.487257	7.15061	-3.30043	0.00977894	0.0338449	-3.72875	-0.908609	7.15061	-6.15445	0.000200406	0.00069777	0.376714	-0.997843	AK103410.1	Os.6742	chr1:15461038-15464869 (-) // 99.69 //	Os01g0375000	4325442	Q5ZCV4	NP_001043076	NM_001049611	LOC_Os01g27730								---	0005622 // intracellular // inferred from electronic annotation
Os.11305.1.S1_at	0.66403	7.17029	3.76339	0.00481721	0.0905896	-2.45052	0.748397	7.17029	4.24154	0.00238909	0.0356724	-2.02471	0.549682	7.17029	3.11532	0.0130689	0.0386491	-3.95983	0.569669	7.17029	3.2286	0.0109391	0.0367204	-3.8452	1.40186	7.17029	7.94507	3e-05	0.000161303	2.43482	-1.96909	AK063578.1	---	chr12:17457355-17458089 (-) // 100.0 //	Os12g0478100	9267937	---	NP_001176950	NM_001190021									---	---
OsAffx.16139.1.S1_at	-0.608885	7.33411	-3.76258	0.00482305	0.0906015	-2.45178	-0.317696	7.33411	-1.96319	0.0826272	0.233783	-5.64155	-0.599768	7.33411	-3.70624	0.00524949	0.0194577	-3.0091	-0.36277	7.33411	-2.24172	0.0529438	0.116341	-5.4421	-1.15682	7.33411	-7.14854	6.68e-05	0.000296765	1.56597	-2.99571	9635.m00711	Os.75488	chr7:3817100-3819719 (-) // 100.0 //	Os07g0172600	4342518	Q6ZA49	NP_001058999	NM_001065534	LOC_Os07g07620								---	---
OsAffx.5446.1.S1_s_at	-0.737863	4.89459	-3.76071	0.00483664	0.0906971	-2.4547	-0.103959	4.89459	-0.529856	0.60958	0.769272	-7.25794	1.5678	4.89459	7.99069	2.87e-05	0.000478596	2.57789	-1.27293	4.89459	-6.48779	0.000136854	0.00153883	0.827539	2.65417	4.89459	13.5277	4.2e-07	8e-06	7.02784	0.144125	9635.m02514	Os.39967	chr7:15032392-15036373 (+) // 100.0 //	Os07g0443500	4343100	---	NP_001059528	NM_001066063	LOC_Os07g26150	Osj044680	MYB_related						---	---
Os.27730.1.S1_at	-0.415481	9.91992	-3.75932	0.00484671	0.0906971	-2.45687	-0.242045	9.91992	-2.19005	0.0575248	0.190672	-5.29316	-2.39174	9.91992	-21.6407	8.13e-09	2.25e-06	11.1028	-0.175947	9.91992	-1.59199	0.147322	0.247792	-6.40857	-1.76028	9.91992	-15.9272	1.08e-07	3.28e-06	8.46134	1.08111	AK068161.1	Os.27730	chr8:23868480-23873513 (-) // 100.0 //	Os08g0483200	4345863	A2YWD0 /// Q6ZFE5	NP_001062073	NM_001068608	LOC_Os08g37700								---	---
Os.17721.1.S1_at	-0.446005	10.4386	-3.75815	0.00485523	0.0906971	-2.45869	-0.157903	10.4386	-1.33053	0.217451	0.417184	-6.51662	-0.979131	10.4386	-8.25041	2.24e-05	0.000407564	2.84412	-0.0961694	10.4386	-0.810348	0.439529	0.558448	-7.29288	-0.742167	10.4386	-6.25369	0.000178636	0.000633733	0.501069	-2.5846	AK065737.1	Os.17721	chr9:19118893-19120795 (-) // 97.75 //	Os09g0493600	4347448	Q0J0L9	NP_001063546	NM_001070081	LOC_Os09g32030								---	---
OsAffx.26382.1.S1_at	-0.508544	7.56641	-3.75615	0.00486985	0.0906971	-2.46182	-0.409706	7.56641	-3.02612	0.015047	0.0923321	-3.94785	-1.04117	7.56641	-7.69016	3.85e-05	0.000589391	2.26105	-0.172692	7.56641	-1.27552	0.235412	0.351139	-6.8156	-1.00903	7.56641	-7.45275	4.88e-05	0.000233427	1.9061	-1.81162	9632.m03693	Os.61502	chr4:23027003-23032942 (-) // 100.0 //	Os04g0464800	4336085	---	NP_001053020	NM_001059555	LOC_Os04g39060								---	---
Os.18985.1.S1_at	-0.706114	6.52441	-3.75199	0.00490029	0.0911664	-2.4683	-0.339461	6.52441	-1.80375	0.106221	0.271075	-5.87772	-0.729054	6.52441	-3.87389	0.00408489	0.0161419	-2.74494	-1.10347	6.52441	-5.86337	0.000282849	0.00256258	0.0433457	-1.85983	6.52441	-9.88235	5.41e-06	4.67e-05	4.28671	-1.35218	AK068342.1	Os.18985	chr8:5637271-5642207 (+) // 99.94 //	Os08g0197500	4344881	Q0J7F8	NP_001061193	NM_001067728	LOC_Os08g09760								---	---
Os.52326.1.S1_at	-0.498169	6.53922	-3.75024	0.00491323	0.0913094	-2.47104	-0.149774	6.53922	-1.1275	0.289922	0.495792	-6.75239	-0.0947336	6.53922	-0.713159	0.494592	0.618863	-7.2988	-0.995199	6.53922	-7.49191	4.69e-05	0.000722987	1.98593	-0.865173	6.53922	-6.51307	0.000133026	0.000504687	0.820039	-2.74325	AK066405.1	Os.52326	chr10:21941047-21942762 (-) // 99.75 //	Os10g0559200	4349366	Q336S9	NP_001065368	NM_001071900	LOC_Os10g40990								---	---
Os.53213.1.S1_x_at	-0.639791	7.6119	-3.74522	0.00495042	0.0917355	-2.47888	-0.73409	7.6119	-4.29723	0.00220641	0.0342072	-1.94045	-1.19671	7.6119	-7.00531	7.77e-05	0.000944047	1.5017	-0.647737	7.6119	-3.79173	0.00461697	0.0195027	-2.94265	-1.86435	7.6119	-10.9136	2.43e-06	2.67e-05	5.14705	-0.142646	AK071393.1	Os.54902	chr11:19519582-19522922 (+) // 99.36 //	Os11g0544000	4350679	Q0ISA3	NP_001068049	NM_001074581	LOC_Os11g34130								---	0009536 // plastid // inferred from reviewed computational analysis
Os.27276.1.S1_at	-0.760294	5.42211	-3.74219	0.00497299	0.0917355	-2.48361	-0.536712	5.42211	-2.64171	0.0278058	0.1263	-4.57248	-1.63703	5.42211	-8.05753	2.69e-05	0.00045858	2.64706	-0.842451	5.42211	-4.14657	0.0027391	0.0133427	-2.39027	-2.57171	5.42211	-12.658	7.26e-07	1.17e-05	6.44424	-0.0710115	CB657745	---	chr2:14960246-14961591 (-) // 96.98 // /// chr4:11081741-11083092 (-) // 99.41 // /// chr8:14678547-14679970 (-) // 95.8 //	Os04g0268566	9271229	---	NP_001173820	NM_001186891									---	---
OsAffx.12752.1.S1_at	-1.19367	3.82205	-3.74133	0.00497945	0.0917355	-2.48496	-1.46431	3.82205	-4.58959	0.00146393	0.0268053	-1.50492	-2.00695	3.82205	-6.29039	0.000171252	0.00162428	0.649053	-2.49221	3.82205	-7.81134	3.41e-05	0.000578884	2.33011	-2.39093	3.82205	-7.4939	4.68e-05	0.000225439	1.95131	0.188118	9631.m00570	---	chr3:3211786-3212071 (-) // 100.0 //	Os03g0160300	9266275	---	NP_001173277	NM_001186348	LOC_Os03g06430								---	---
Os.12030.1.S1_at	0.658597	8.75396	3.74114	0.00498082	0.0917355	-2.48525	0.68527	8.75396	3.89266	0.00397271	0.0461625	-2.56163	0.0459058	8.75396	0.260767	0.800392	0.865901	-7.53611	0.614315	8.75396	3.4896	0.00729891	0.0273218	-3.42365	1.47405	8.75396	8.37332	2e-05	0.000119922	2.87414	-2.6265	AK068254.1	Os.57798	chr1:39210263-39215562 (+) // 99.94 //	Os01g0900800	4325038	B8A7R5 /// Q5N8U8	NP_001045106	NM_001051641	LOC_Os01g67480	Osj053835	bHLH						0045449 // regulation of transcription // inferred from electronic annotation	0005634 // nucleus // inferred from electronic annotation
Os.51054.1.S1_at	-0.652809	5.76402	-3.7348	0.00502858	0.092173	-2.49517	-0.65881	5.76402	-3.76913	0.00477594	0.0510304	-2.75521	-1.61405	5.76402	-9.23414	9.28e-06	0.00022984	3.7935	-2.17304	5.76402	-12.4322	8.41e-07	4.2e-05	6.31356	-4.06077	5.76402	-23.2321	4.45e-09	4.75e-07	11.7093	3.31319	AK060385.1	Os.51054	chr4:23272832-23274485 (-) // 99.94 //	Os04g0469400	4336112	Q0JCH9	NP_001053044	NM_001059579	LOC_Os04g39410								---	---
Os.14563.1.S2_at	-0.519393	10.4879	-3.73306	0.0050417	0.0922509	-2.49788	-0.23129	10.4879	-1.66236	0.132277	0.309479	-6.07949	-1.59919	10.4879	-11.494	1.6e-06	7.04e-05	5.67545	-0.427918	10.4879	-3.0756	0.0139142	0.0437324	-4.09405	-1.08735	10.4879	-7.81514	3.4e-05	0.000176861	2.29781	-0.939632	AK066112.1	Os.59215	chr7:29615712-29628228 (+) // 99.79 //	Os07g0695100	4344399	A2YQ93 /// Q0D3B6	NP_001060743	NM_001067278	LOC_Os07g49460			OsPRR37, Os-PRR37			PSEUDO-RESPONSE REGULATOR 37		0000160 // two-component signal transduction system (phosphorelay) // inferred from electronic annotation /// 0006350 // transcription // inferred from electronic annotation /// 0006355 // regulation of transcription DNA-dependent // inferred from electronic annotation /// 0045449 // regulation of transcription // inferred from electronic annotation /// 0048511 // rhythmic process // inferred fro…	0005634 // nucleus // inferred from electronic annotation
Os.9024.1.S1_at	-0.428223	8.41447	-3.73229	0.00504753	0.0922509	-2.49908	-0.388257	8.41447	-3.38397	0.00858961	0.0682745	-3.36856	-1.14192	8.41447	-9.9527	5.11e-06	0.000150193	4.43338	-0.543913	8.41447	-4.74063	0.00119015	0.00723565	-1.50157	-0.728939	8.41447	-6.35327	0.000159364	0.000580569	0.62456	-0.462255	AK069935.1	Os.9024	chr2:23099819-23100666 (-) // 96.8 //	Os02g0595400	4329857	Q6ZI56	NP_001047313	NM_001053848	LOC_Os02g38190								---	---
Os.51616.1.S1_at	-0.487923	7.29442	-3.72881	0.00507406	0.0925897	-2.50453	-2.26191	7.29442	-17.286	5.43e-08	1.41e-05	9.22202	-2.69549	7.29442	-20.5995	1.24e-08	2.94e-06	10.6932	-4.13436	7.29442	-31.5956	3.23e-10	2.16e-07	14.1489	-3.15885	7.29442	-24.1406	3.21e-09	3.88e-07	12.0292	8.71776	AK066807.1	Os.51616	chr3:9156018-9156891 (-) // 99.66 //	Os03g0272900	4332399	Q10ND8	NP_001049698	NM_001056233	LOC_Os03g16600								---	---
Os.46627.1.S1_at	1.30023	5.98092	3.72802	0.00508011	0.0925897	-2.50577	0.433337	5.98092	1.24246	0.246789	0.449661	-6.62223	-0.312219	5.98092	-0.895194	0.394983	0.524884	-7.14738	2.2729	5.98092	6.51685	0.000132464	0.00150405	0.862788	3.7366	5.98092	10.7136	2.83e-06	2.97e-05	4.98614	-2.08529	AB164463.1	Os.46627	chr10:21727404-21731092 (+) // 99.95 //	Os10g0555100	4349343	Q75PR2 /// Q9AV15	NP_001065345	NM_001071877	LOC_Os10g40640								---	---
OsAffx.2017.1.S1_at	-0.610784	3.14484	-3.72691	0.0050886	0.0925902	-2.5075	-0.790175	3.14484	-4.82152	0.00106668	0.0226005	-1.16785	-1.24187	3.14484	-7.57767	4.3e-05	0.000636384	2.13997	-0.98684	3.14484	-6.02154	0.000234233	0.00221922	0.2469	-1.09916	3.14484	-6.70688	0.000107292	0.000426884	1.05279	-0.0471408	NM_188007.1	Os.68151	chr1:9066831-9070354 (-) // 100.0 //	Os01g0265900	4324369	---	NP_001042673	NM_001049208	LOC_Os01g16100								---	---
Os.47895.1.S1_at	-0.617306	4.18921	-3.72421	0.00510926	0.092772	-2.51172	-0.455026	4.18921	-2.74518	0.0235497	0.116275	-4.4047	-0.823957	4.18921	-4.97094	0.000873507	0.00517583	-1.10347	-0.782703	4.18921	-4.72206	0.00122061	0.00737037	-1.52862	-0.969537	4.18921	-5.84923	0.000287702	0.000933862	-0.0139984	-1.9125	AK108069.1	Os.87976	chr10:18516833-18519538 (-) // 95.49 //	Os10g0489800	4348969	Q0IWT0	NP_001064921	NM_001071456	LOC_Os10g34810								---	---
Os.55355.1.S1_x_at	-0.609924	4.2954	-3.72033	0.00513925	0.0932193	-2.5178	-0.832739	4.2954	-5.07942	0.000757091	0.0180819	-0.802051	-1.01595	4.2954	-6.19696	0.000190745	0.00176678	0.532798	-0.731006	4.2954	-4.45888	0.0017559	0.00961711	-1.91711	-1.95676	4.2954	-11.9355	1.18e-06	1.62e-05	5.92892	0.244951	AK107925.1	---	chr6:28786765-28787333 (+) // 99.82 //	Os06g0690600	9266702	---	NP_001174970	NM_001188041	LOC_Os06g47544								---	---
Os.57432.1.S1_a_at	-0.640824	4.76152	-3.71499	0.00518074	0.0934732	-2.52615	-0.899625	4.76152	-5.21531	0.00063441	0.0161575	-0.613149	-2.01079	4.76152	-11.6569	1.43e-06	6.44e-05	5.7975	-1.11231	4.76152	-6.44831	0.000143076	0.00158826	0.779474	-1.81956	4.76152	-10.5484	3.21e-06	3.26e-05	4.85111	1.65776	AK121518.1	Os.57432	chr8:4068810-4075117 (-) // 99.96 //	Os08g0169700	4344765	Q0J7R3 /// Q84VE9	NP_001061088	NM_001067623	LOC_Os08g07290								---	0005739 // mitochondrion // inferred from reviewed computational analysis
Os.39944.1.S1_at	-0.491883	7.70634	-3.7116	0.00520726	0.0934732	-2.53146	-0.396302	7.70634	-2.99037	0.0159245	0.0949784	-4.00598	-1.43639	7.70634	-10.8386	2.57e-06	9.76e-05	5.1674	-0.996683	7.70634	-7.52066	4.56e-05	0.000708729	2.01736	-2.59177	7.70634	-19.5567	1.92e-08	1.12e-06	10.2458	2.17862	CB679774	Os.39944	chr11:6083748-6087195 (-) // 99.87 //	Os11g0216400	4350082	---	NP_001067510	NM_001074042	LOC_Os11g11020								---	0005739 // mitochondrion // inferred from reviewed computational analysis
Os.50318.1.S1_at	-0.63722	6.43041	-3.71095	0.00521236	0.0934732	-2.53248	-0.501615	6.43041	-2.92123	0.0177744	0.1007	-4.11844	-0.808972	6.43041	-4.71117	0.00123887	0.00664092	-1.47735	-0.757754	6.43041	-4.4129	0.00187304	0.0100747	-1.98597	-1.42675	6.43041	-8.30892	2.12e-05	0.000125465	2.80925	-1.461	AK120695.1	Os.50318	chr4:14176776-14178503 (-) // 100.0 //	Os04g0312100	4335458	Q7XRX7	NP_001052443	NM_001058978	LOC_Os04g24710								---	---
Os.8945.1.S1_at	0.492909	12.4098	3.70667	0.00524607	0.0937876	-2.53917	1.41232	12.4098	10.6206	3.03e-06	0.000306787	5.09432	0.782716	12.4098	5.88602	0.000275255	0.00229525	0.137506	2.16634	12.4098	16.2909	8.92e-08	8.41e-06	8.67604	2.34034	12.4098	17.5994	4.66e-08	1.99e-06	9.33301	4.14034	AK072246.1	Os.96709	chr6:23366378-23367833 (+) // 99.73 //	Os06g0594400	4341426	Q69UE9	NP_001057979	NM_001064514	LOC_Os06g39370								---	---
Os.14565.1.S1_at	-0.435586	10.0324	-3.70439	0.00526414	0.0939011	-2.54275	-0.519605	10.0324	-4.41892	0.00185723	0.0310342	-1.75774	-1.16814	10.0324	-9.9343	5.19e-06	0.000150903	4.41751	-0.432009	10.0324	-3.67397	0.0055115	0.0221927	-3.12908	-1.23422	10.0324	-10.4963	3.34e-06	3.35e-05	4.80815	0.359218	C98364	Os.14565	chr7:6863683-6865831 (+) // 99.35 //	Os07g0224000	4342748	---	NP_001059209	NM_001065744	LOC_Os07g12250								---	0005739 // mitochondrion // inferred from reviewed computational analysis
Os.53947.1.S1_at	-0.992472	5.77297	-3.70381	0.00526878	0.0939011	-2.54366	-1.32303	5.77297	-4.93741	0.000913303	0.0205647	-1.0023	-1.52421	5.77297	-5.68822	0.00034988	0.00269532	-0.120806	-3.0675	5.77297	-11.4476	1.65e-06	6.81e-05	5.59332	-2.84707	5.77297	-10.625	3.02e-06	3.11e-05	4.91397	1.36811	AK100969.1	Os.53947	chr4:32748128-32752097 (-) // 99.5 //	Os04g0647300	4337205	Q7XQE0	NP_001054070	NM_001060605	LOC_Os04g55360								0006511 // ubiquitin-dependent protein catabolic process // inferred from electronic annotation	---
Os.18031.1.S1_at	-0.750044	5.17361	-3.69575	0.00533316	0.0946194	-2.55628	-0.697901	5.17361	-3.43883	0.00789184	0.065664	-3.28042	-1.01641	5.17361	-5.00826	0.000831408	0.00500947	-1.05054	-0.752585	5.17361	-3.70827	0.00523343	0.0214151	-3.07463	-1.32638	5.17361	-6.5356	0.000129712	0.000494596	0.847343	-1.82291	AK058549.1	Os.18031	chr6:6502743-6506745 (-) // 99.86 //	Os06g0225900	4340548	---	NP_001057200	NM_001063735	LOC_Os06g12160								---	---
Os.51694.1.S1_at	-0.932761	3.37634	-3.69246	0.00535971	0.0947591	-2.56144	-1.3376	3.37634	-5.29509	0.000572557	0.0152521	-0.503466	-1.81858	3.37634	-7.1991	6.34e-05	0.000821589	1.72204	-2.39854	3.37634	-9.49495	7.44e-06	0.00019342	3.97616	-2.45406	3.37634	-9.71475	6.2e-06	5.16e-05	4.13935	1.35453	AK063438.1	Os.3428	chr2:1207648-1209243 (+) // 100.0 //	Os02g0123100	4328135	B7E9N8 /// B7ERM3 /// P29619	NP_001045731	NM_001052266	LOC_Os02g03060			cdc2Os-2, CDC2Os-2, CDKA-2, CDKA;2		Cell division control protein 2 homolog 2, Cyclin-dependent kinase A-2	CELL DIVISION CONTROL PROTEIN 2 HOMOLOG 2	CELL DIVISION CONTROL PROTEIN 2 HOMOLOG 2	0006468 // protein phosphorylation // inferred from electronic annotation	---
Os.5787.1.S1_at	-0.732517	4.35411	-3.68406	0.00542815	0.0951841	-2.57462	-0.681079	4.35411	-3.42536	0.0080574	0.066127	-3.30203	-1.18784	4.35411	-5.97401	0.000247807	0.00212764	0.250687	-1.38394	4.35411	-6.96028	8.15e-05	0.0010648	1.38766	-1.23101	4.35411	-6.19115	0.000192035	0.000673884	0.422851	-0.76309	AU172826	---	chr2:6223673-6224091 (+) // 100.0 //	Os02g0211350	9267742	---	NP_001172854	NM_001185925									---	---
Os.5754.1.S1_at	-0.495759	11.2996	-3.6798	0.00546323	0.0956065	-2.5813	-0.615531	11.2996	-4.56881	0.00150661	0.0272995	-1.53548	-2.05562	11.2996	-15.2579	1.54e-07	1.61e-05	8.1345	-0.490858	11.2996	-3.64342	0.00577236	0.0229038	-3.17767	-1.70434	11.2996	-12.6506	7.29e-07	1.17e-05	6.43906	1.45582	AK099590.1	Os.5754	chr8:2177160-2179205 (-) // 99.36 //	Os08g0139100	4344632	A6MZX9 /// Q6ZKI1	NP_001060965	NM_001067500	LOC_Os08g04450								---	---
Os.10727.1.S1_at	-0.443201	11.2691	-3.67651	0.00549044	0.0957542	-2.58646	-0.366939	11.2691	-3.04389	0.0146296	0.0911305	-3.91896	-1.2697	11.2691	-10.5326	3.24e-06	0.000109145	4.92033	0.0268575	11.2691	0.222792	0.828884	0.885273	-7.61763	-0.782385	11.2691	-6.49015	0.000136491	0.000514709	0.792208	-1.6821	AK066289.1	Os.10727	chr4:30760036-30763571 (-) // 99.79 //	Os04g0610500	4336948	B8ATX6 /// Q0JA93	NP_001053830	NM_001060365	LOC_Os04g52100								0006508 // proteolysis // inferred from electronic annotation /// 0009987 // cellular process // inferred from electronic annotation	---
Os.6629.1.S1_at	0.85428	7.27063	3.6733	0.0055171	0.0958741	-2.59149	2.12657	7.27063	9.144	1e-05	0.000744107	3.82752	1.28708	7.27063	5.53429	0.000423224	0.00308807	-0.325566	2.816	7.27063	12.1085	1.04e-06	4.88e-05	6.08298	4.37678	7.27063	18.8196	2.65e-08	1.42e-06	9.91443	3.38157	CA765143	Os.6629	chr5:5414826-5416067 (+) // 99.44 //	Os05g0188100	4338014	A2Y167 /// Q0DK70	NP_001054839	NM_001061374	LOC_Os05g09580								---	---
Os.27327.1.S1_at	-0.533199	4.97191	-3.671	0.00553635	0.0959466	-2.59511	-0.928568	4.97191	-6.39306	0.000152311	0.00600898	0.915459	-0.124631	4.97191	-0.858066	0.414068	0.543068	-7.18063	-1.13037	4.97191	-7.78241	3.51e-05	0.000591214	2.29938	-1.22332	4.97191	-8.42238	1.91e-05	0.00011592	2.92331	-0.727519	AK066833.1	Os.27327	chr4:14947080-14948564 (+) // 99.92 // /// chr7:4467180-4467742 (+) // 40.32 //	Os04g0323800	4335483	Q0JE55	NP_001052468	NM_001059003	LOC_Os04g25784								---	---
Os.6376.1.S1_at	0.725011	7.50457	3.67018	0.00554318	0.0959466	-2.59639	-0.275466	7.50457	-1.39448	0.198051	0.393771	-6.43697	0.249686	7.50457	1.26397	0.239336	0.358231	-6.75828	2.04861	7.50457	10.3706	3.68e-06	0.000118477	4.73542	2.71057	7.50457	13.7216	3.73e-07	7.35e-06	7.15291	-0.780662	AK121461.1	Os.6376	chr6:5226416-5230611 (+) // 99.7 //	Os06g0203600	4340426	Q69SP9	NP_001057086	NM_001063621	LOC_Os06g10210								0042398 // cellular amino acid derivative biosynthetic process // inferred from electronic annotation	---
Os.12029.1.S1_a_at	0.436678	10.9991	3.66698	0.00557011	0.0961476	-2.60142	-0.0972439	10.9991	-0.8166	0.436134	0.633096	-7.05447	0.308483	10.9991	2.59047	0.030195	0.0727482	-4.81392	-1.28048	10.9991	-10.7528	2.75e-06	9.77e-05	5.0489	-1.5057	10.9991	-12.644	7.32e-07	1.17e-05	6.43451	-0.59728	AK066113.1	Os.87755	chr6:2907048-2909484 (-) // 99.93 //	Os06g0157000	4340183	Q0DEF1 /// Q5VMA1	NP_001056858	NM_001063393	LOC_Os06g06290								0006629 // lipid metabolic process // inferred from electronic annotation	0016023 // cytoplasmic membrane-bounded vesicle // inferred from reviewed computational analysis
Os.49611.1.S1_at	1.30176	5.93921	3.66104	0.00562036	0.0961746	-2.61074	1.23866	5.93921	3.48358	0.00736669	0.0636988	-3.20867	0.399991	5.93921	1.12493	0.290954	0.416418	-6.91676	1.48603	5.93921	4.17927	0.00261277	0.0128934	-2.34014	3.59188	5.93921	10.1017	4.54e-06	4.12e-05	4.47627	-2.12001	AK064238.1	Os.17405	chr12:19154009-19157277 (-) // 100.0 //	Os12g0503000	4352286	Q2QQ87 /// Q2QQ90	NP_001066833	NM_001073365	LOC_Os12g31860								---	0016020 // membrane // inferred from reviewed computational analysis /// 0016023 // cytoplasmic membrane-bounded vesicle // inferred from reviewed computational analysis
Os.8052.1.S1_at	1.17802	5.94116	3.66065	0.00562371	0.0961746	-2.61136	1.28567	5.94116	3.99515	0.00341529	0.0426789	-2.40235	0.832392	5.94116	2.58662	0.0303826	0.0731391	-4.82014	1.7868	5.94116	5.55241	0.000413779	0.0033697	-0.366808	1.89203	5.94116	5.87939	0.000277454	0.000906691	0.0251691	-2.0351	AK101260.1	---	chr3:29395005-29396155 (-) // 99.91 //	Os03g0723700	9271618	---	NP_001173623	NM_001186694	LOC_Os03g51390								---	---
Os.24334.1.A1_at	-0.518401	6.54316	-3.6601	0.00562838	0.0961746	-2.61222	-0.41679	6.54316	-2.94269	0.0171778	0.0988119	-4.08354	-1.70352	6.54316	-12.0275	1.1e-06	5.51e-05	6.06905	-0.254279	6.54316	-1.7953	0.107633	0.196503	-6.12124	-0.937157	6.54316	-6.61667	0.000118518	0.000462039	0.945046	-1.16058	AK121021.1	Os.24334	chr6:11724804-11733595 (-) // 99.96 //	Os06g0309000	4340852	Q5Z4Z5	NP_001057478	NM_001064013	LOC_Os06g20410								---	---
OsAffx.23277.2.S1_x_at	-0.663223	5.51201	-3.65802	0.0056461	0.0963826	-2.61549	-0.966418	5.51201	-5.33031	0.000547369	0.0147849	-0.455346	-1.63018	5.51201	-8.99127	1.14e-05	0.000263007	3.56737	-0.789879	5.51201	-4.3566	0.002028	0.0106674	-2.07066	-1.03978	5.51201	-5.73494	0.000330448	0.00104417	-0.163548	-0.347533	9629.m01656	---	chr1:9430622-9434832 (-) // 100.0 //	Os01g0272800	9266469	---	NP_001172275	NM_001185346	LOC_Os01g16620								---	0009536 // plastid // inferred from reviewed computational analysis
Os.19040.1.S1_at	-0.64958	3.64707	-3.64903	0.00572355	0.0970381	-2.62963	-0.693182	3.64707	-3.89396	0.00396504	0.0461625	-2.5596	-1.43761	3.64707	-8.07583	2.64e-05	0.000454221	2.66592	-0.880952	3.64707	-4.94876	0.000899621	0.00590971	-1.20174	-1.64508	3.64707	-9.24127	9.22e-06	6.85e-05	3.71076	-0.00285685	AK119336.1	Os.19040	chr4:23133710-23141636 (-) // 99.94 //	Os04g0466700	4336098	Q0JCJ0	NP_001053033	NM_001059568	LOC_Os04g39220								---	---
Os.9991.1.S1_at	-0.581144	6.8033	-3.6467	0.00574379	0.0972866	-2.63329	-0.67337	6.8033	-4.22542	0.00244498	0.0361347	-2.04919	-1.45882	6.8033	-9.15414	9.94e-06	0.000239706	3.71959	-0.726511	6.8033	-4.55888	0.00152749	0.00867361	-1.76837	-1.62247	6.8033	-10.1811	4.26e-06	3.96e-05	4.54394	0.362534	AK064037.1	Os.9991	chr7:8929004-8942752 (-) // 99.83 //	Os07g0258100	4342861	---	NP_001059314	NM_001065849	LOC_Os07g15440								---	---
Os.53755.1.S1_at	-0.847743	7.50156	-3.64533	0.0057557	0.0973603	-2.63544	-0.315443	7.50156	-1.35642	0.209411	0.407416	-6.48467	-1.49989	7.50156	-6.44961	0.000142866	0.00144433	0.844551	-1.47128	7.50156	-6.32658	0.000164295	0.00174263	0.629997	-3.59081	7.50156	-15.4406	1.4e-07	3.84e-06	8.18946	0.108779	AK099718.1	Os.53755	chr7:4934899-4936913 (+) // 99.85 //	Os07g0191500	4342622	Q6Z4H7	NP_001059094	NM_001065629	LOC_Os07g09370								---	---
Os.49996.1.S1_at	-0.61837	6.39497	-3.63727	0.00582643	0.0980753	-2.64811	-0.0319244	6.39497	-0.18778	0.855393	0.926152	-7.39197	-0.96996	6.39497	-5.70533	0.000342621	0.00265948	-0.0982395	-1.09844	6.39497	-6.46105	0.000141035	0.00157292	0.795002	-2.74714	6.39497	-16.1587	9.55e-08	3.02e-06	8.58769	-0.151127	AK119527.1	Os.49996	chr6:29823394-29825708 (+) // 99.8 //	Os06g0705700	4342006	---	NP_001058519	NM_001065054	LOC_Os06g49220								---	---
Os.9224.1.S1_at	-0.485313	11.2468	-3.63625	0.00583546	0.0980753	-2.64972	-0.307221	11.2468	-2.30189	0.0480611	0.171721	-5.11732	-1.11391	11.2468	-8.34606	2.05e-05	0.000386559	2.94046	-0.502258	11.2468	-3.76322	0.00481846	0.0201338	-2.98766	-0.757675	11.2468	-5.67695	0.000354747	0.00110173	-0.240115	-1.61087	AK102924.1	Os.9224	chr5:2973663-2978025 (-) // 99.93 //	Os05g0151400	4337834	A6N0Z4 /// Q0DKN6	NP_001054673	NM_001061208	LOC_Os05g05950								---	---
Os.26517.1.S1_at	0.837457	7.19985	3.63524	0.00584446	0.0981316	-2.65132	1.63843	7.19985	7.1121	6.94e-05	0.00334457	1.75844	1.6533	7.19985	7.17664	6.49e-05	0.000829793	1.69673	3.02018	7.19985	13.11	5.44e-07	3.04e-05	6.77798	4.99956	7.19985	21.7021	7.94e-09	6.52e-07	11.1352	3.74341	AK100120.1	Os.26517	chr2:27242827-27245601 (+) // 99.93 //	Os02g0671100	4330275	Q6ESP4	NP_001047698	NM_001054233	LOC_Os02g44990								---	---
Os.8044.1.S1_x_at	-0.509871	8.77627	-3.63258	0.00586804	0.0981857	-2.65549	-0.0796357	8.77627	-0.567365	0.584931	0.751856	-7.23584	-1.23443	8.77627	-8.7947	1.36e-05	0.000293746	3.38049	-0.985517	8.77627	-7.02132	7.64e-05	0.00101916	1.45804	-2.13031	8.77627	-15.1774	1.61e-07	4.21e-06	8.03864	0.597168	AK066593.1	Os.8044	chr2:5955465-5957257 (-) // 99.83 //	Os02g0206100	4328677	Q67TS4	NP_001046251	NM_001052786	LOC_Os02g11110								0008152 // metabolic process // inferred from electronic annotation	---
Os.9462.1.A1_at	-0.615804	6.51122	-3.63233	0.00587026	0.0981857	-2.65589	-0.525248	6.51122	-3.09819	0.0134269	0.0870173	-3.83074	-2.03701	6.51122	-12.0153	1.11e-06	5.53e-05	6.06027	-0.640929	6.51122	-3.78053	0.00469504	0.0197653	-2.96032	-0.503554	6.51122	-2.97022	0.0164421	0.0270535	-4.30739	-1.53881	CB629522	Os.9462	chr12:25794757-25795961 (-) // 99.59 //	Os12g0611200	4352769	Q0ILZ4	NP_001067252	NM_001073784	LOC_Os12g41715								---	0005739 // mitochondrion // inferred from reviewed computational analysis
OsAffx.26304.1.S1_s_at	0.8895	7.63957	3.63002	0.0058909	0.0984362	-2.65953	2.22308	7.63957	9.07232	1.07e-05	0.00078275	3.76143	2.62833	7.63957	10.7261	2.8e-06	0.000100659	5.07737	3.87258	7.63957	15.8039	1.15e-07	1.03e-05	8.41177	5.14328	7.63957	20.9895	1.05e-08	7.62e-07	10.8514	5.08849	9632.m03188	Os.37710	chr4:19972969-19973569 (-) // 100.0 //	Os04g0405900	4335754	Q0JDF9	NP_001052714	NM_001059249	LOC_Os04g33310								---	---
Os.55781.1.S1_at	-0.530426	3.11663	-3.62558	0.00593075	0.0990071	-2.66652	-0.24374	3.11663	-1.66602	0.131535	0.308321	-6.07438	-0.639694	3.11663	-4.37245	0.00198303	0.00938011	-1.97904	-0.765449	3.11663	-5.23201	0.000620881	0.00452689	-0.803538	-0.916811	3.11663	-6.2666	0.000175999	0.000626958	0.517153	-2.20126	AK108792.1	Os.55781	chr3:21269940-21270921 (+) // 100.0 //	Os03g0579900	4333319	Q0DQM5	NP_001050549	NM_001057084	LOC_Os03g38330								---	---
Os.20212.1.S1_at	-0.45203	9.94357	-3.61283	0.00604666	0.100078	-2.68659	-0.54615	9.94357	-4.36509	0.00200377	0.0323936	-1.83832	-0.763051	9.94357	-6.09866	0.000213907	0.00193194	0.409237	-0.495941	9.94357	-3.96379	0.00357642	0.01618	-2.67295	-1.04444	9.94357	-8.34764	2.05e-05	0.000122184	2.84832	-0.788061	AK106180.1	Os.20212	chr11:11950432-11952743 (-) // 99.61 //	Os11g0311100	4350354	Q0IT45	NP_001067757	NM_001074289									---	---
Os.20068.1.S1_at	-0.536343	8.07306	-3.61061	0.00606713	0.100226	-2.6901	-0.472388	8.07306	-3.18007	0.0118035	0.0804555	-3.69789	-1.01892	8.07306	-6.85925	9.09e-05	0.0010582	1.33268	-0.49003	8.07306	-3.29883	0.00980327	0.0338866	-3.73134	-1.83719	8.07306	-12.3678	8.78e-07	1.33e-05	6.2407	-0.50919	AK065724.1	Os.20068	chr6:17549121-17552473 (+) // 99.83 //	Os06g0498900	4341108	A2YD99 /// Q656A4	NP_001057702	NM_001064237	LOC_Os06g30380								---	0005622 // intracellular // inferred from electronic annotation
Os.28514.1.S1_at	1.60362	10.0888	3.60949	0.00607745	0.100301	-2.69186	1.85373	10.0888	4.17244	0.00263864	0.0372558	-2.12985	2.26011	10.0888	5.08714	0.000749472	0.00464117	-0.939322	3.17465	10.0888	7.14561	6.7e-05	0.000929529	1.59995	4.06509	10.0888	9.14985	9.97e-06	7.24e-05	3.62583	-0.107049	AK111442.1	Os.28514	chr1:1901735-1904241 (+) // 99.85 //	Os01g0134700	4325688	Q943R3	NP_001041945	NM_001048480	LOC_Os01g04280								---	---
OsAffx.15212.1.S1_at	-0.479369	6.32696	-3.60199	0.00614717	0.100774	-2.70369	-0.359877	6.32696	-2.70412	0.0251532	0.120254	-4.47134	-0.821766	6.32696	-6.17477	0.000195723	0.00180086	0.505017	-0.636623	6.32696	-4.7836	0.00112275	0.00694039	-1.43917	-1.06798	6.32696	-8.02483	2.77e-05	0.000152732	2.51805	-1.11823	9634.m00028	Os.18567	chr6:194294-207583 (+) // 100.0 //	Os06g0102900	4339841	---	NP_001056537	NM_001063072	LOC_Os06g01320								---	---
Os.50994.1.S1_at	-0.456536	7.40696	-3.60142	0.00615246	0.100774	-2.70458	-0.0611292	7.40696	-0.482224	0.64165	0.792889	-7.28397	-0.31855	7.40696	-2.51291	0.0342113	0.0799443	-4.93918	-0.681165	7.40696	-5.37344	0.000518145	0.00397404	-0.608984	-0.808578	7.40696	-6.37854	0.000154844	0.000569178	0.655692	-2.9762	AK103427.1	Os.50994	chr2:31517548-31518937 (+) // 99.93 //	Os02g0749900	4330736	Q6Z8K9	NP_001048129	NM_001054664	LOC_Os02g51460								---	---
Os.52647.1.S1_at	-0.807737	9.28845	-3.59944	0.00617107	0.100889	-2.70771	-0.629088	9.28845	-2.80334	0.021455	0.110812	-4.3102	-2.41241	9.28845	-10.7502	2.75e-06	0.000100078	5.09669	-0.780976	9.28845	-3.48019	0.00740524	0.0276095	-3.43877	-3.6558	9.28845	-16.291	8.92e-08	2.87e-06	8.65901	0.659805	AK068519.1	Os.52647	chr3:30789369-30791162 (-) // 99.93 //	Os03g0748300	4334106	Q10CW2 /// Q8W307	NP_001051267	NM_001057802	LOC_Os03g53710								0005975 // carbohydrate metabolic process // inferred from electronic annotation	0009536 // plastid // inferred from reviewed computational analysis
Os.57175.1.S1_at	-0.576136	4.67341	-3.59739	0.00619034	0.101014	-2.71094	-0.268123	4.67341	-1.67416	0.129897	0.306327	-6.06298	-2.02506	4.67341	-12.6445	7.32e-07	4.1e-05	6.50361	-1.02482	4.67341	-6.39894	0.000151297	0.00165419	0.719076	-2.77508	4.67341	-17.3275	5.32e-08	2.14e-06	9.1975	1.52925	AK111082.1	Os.57175	chr4:12829106-12829917 (+) // 99.62 //	Os04g0293300	4335402	B8ARZ3 /// Q0JEC9	NP_001052394	NM_001058929	LOC_Os04g22660								0008152 // metabolic process // inferred from electronic annotation	---
Os.32153.1.S1_at	0.473602	9.95787	3.5853	0.00630529	0.102232	-2.73001	0.310558	9.95787	2.35102	0.0444061	0.163728	-5.03941	0.609489	9.95787	4.61402	0.0014154	0.00730372	-1.61963	0.334527	9.95787	2.53247	0.0331504	0.0827333	-4.9778	0.767247	9.95787	5.80829	0.000302278	0.000971748	-0.0673647	-2.88684	AK105801.1	Os.32153	chr1:35524480-35526549 (-) // 100.0 //	Os01g0830500	4327429	Q5QLU1	NP_001044697	NM_001051232	LOC_Os01g61440								---	---
Os.44098.1.S1_at	-1.21686	3.79968	-3.58494	0.00630878	0.102232	-2.73058	-1.06498	3.79968	-3.13749	0.0126206	0.0839113	-3.76695	-1.80057	3.79968	-5.30458	0.000565649	0.00378587	-0.637331	-1.08612	3.79968	-3.19977	0.0114444	0.0379334	-3.89202	-2.15332	3.79968	-6.3438	0.000161096	0.000585146	0.612864	-2.0828	CF324363	Os.44098	chr7:15768923-15786364 (-) // 99.93 //	Os07g0455100	4343142	---	NP_001059558	NM_001066093	LOC_Os07g27180								---	---
Os.37910.1.S1_at	0.390126	6.56056	3.584	0.00631787	0.102232	-2.73208	-0.0679565	6.56056	-0.6243	0.548588	0.723973	-7.19961	-0.26257	6.56056	-2.41216	0.0402406	0.0904141	-5.101	-0.307861	6.56056	-2.82825	0.0206171	0.0586675	-4.4974	-0.811114	6.56056	-7.45151	4.89e-05	0.000233529	1.90474	-3.52507	AK069566.1	Os.37910	chr5:27660758-27664829 (-) // 99.66 //	Os05g0557400	4339576	Q6I604	NP_001056288	NM_001062823	LOC_Os05g48360								---	---
Os.50438.1.S1_at	1.16388	11.2936	3.5802	0.00635451	0.10254	-2.73807	1.47989	11.2936	4.55229	0.00154152	0.0276881	-1.55983	2.72815	11.2936	8.39205	1.96e-05	0.000376206	2.98646	3.3286	11.2936	10.2391	4.07e-06	0.000126199	4.62515	4.6636	11.2936	14.3457	2.58e-07	5.81e-06	7.54375	2.17149	AK121198.1	Os.50438	chr2:22059071-22059723 (-) // 99.85 //	Os02g0575000	4329748	A2X6D1 /// Q69S83	NP_001047210	NM_001053745	LOC_Os02g36530								---	---
Os.19410.3.S1_x_at	-0.577423	7.6419	-3.57987	0.00635769	0.10254	-2.73859	-0.37729	7.6419	-2.3391	0.0452665	0.165666	-5.05834	-0.408198	7.6419	-2.53072	0.0332438	0.0781771	-4.91046	-0.400092	7.6419	-2.48046	0.0360471	0.087751	-5.06162	-1.57146	7.6419	-9.74266	6.06e-06	5.08e-05	4.16405	-2.72099	AK111774.1	---	chr1:16587784-16596709 (+) // 97.94 // /// chr4:4744568-4753220 (+) // 96.42 // /// chr10:16080171-16088845 (-) // 99.91 //	Os10g0446600	9272437	---	NP_001176179	NM_001189250	LOC_Os10g30951								---	---
Os.33697.1.S1_at	-0.504521	6.89248	-3.57927	0.00636356	0.10254	-2.73954	-0.570427	6.89248	-4.04683	0.00316641	0.0409819	-2.32251	-0.84024	6.89248	-5.96099	0.000251674	0.00215234	0.234001	-1.32297	6.89248	-9.38566	8.15e-06	0.000207679	3.87711	-1.32648	6.89248	-9.41056	7.98e-06	6.2e-05	3.86614	0.583039	AK099440.1	Os.33697	chr1:23863636-23866161 (+) // 99.9 //	Os01g0605700	4324213	Q8W0K2	NP_001043522	NM_001050057	LOC_Os01g42090			OsSWEET6b, SWEET6b			SWEET6B	SUGAR TRANSPORTER SWEET6B	---	0016020 // membrane // inferred from electronic annotation /// 0016021 // integral to membrane // inferred from electronic annotation
OsAffx.6040.1.S1_at	-0.569763	5.85919	-3.57438	0.00641111	0.102879	-2.74726	-0.451138	5.85919	-2.83019	0.0205532	0.108603	-4.26654	-1.04708	5.85919	-6.56879	0.000124995	0.00130996	0.988741	-0.707242	5.85919	-4.43685	0.00181101	0.00985685	-1.95006	-1.17376	5.85919	-7.3635	5.35e-05	0.000250183	1.80741	-1.23354	9636.m03608	Os.58217	chr8:22631565-22635667 (-) // 100.0 //	Os08g0460900	4345766	---	NP_001061979	NM_001068514	LOC_Os08g35880								---	---
Os.4148.1.S2_a_at	-0.441893	8.55041	-3.57043	0.00644989	0.102938	-2.7535	-0.497624	8.55041	-4.02073	0.00328962	0.0419042	-2.3628	-1.57231	8.55041	-12.704	7.04e-07	4e-05	6.54442	-0.266134	8.55041	-2.15032	0.0613079	0.130039	-5.58524	-0.631062	8.55041	-5.09888	0.000738045	0.00199291	-1.02909	-1.03724	AB120430.1	Os.4148	chr6:26679171-26689052 (+) // 99.87 //	Os06g0652000	4341695	O24216 /// Q43553 /// Q84LK5	NP_001058231	NM_001064766	LOC_Os06g44230								0006350 // transcription // inferred from electronic annotation	0009507 // chloroplast // inferred from electronic annotation /// 0009536 // plastid // inferred from electronic annotation
Os.9877.1.S1_at	0.806701	6.76673	3.56898	0.00646417	0.102938	-2.7558	0.251171	6.76673	1.11122	0.296494	0.50172	-6.77008	0.0661919	6.76673	0.292844	0.776565	0.848461	-7.52631	1.83721	6.76673	8.12812	2.51e-05	0.000467219	2.66069	2.7195	6.76673	12.0315	1.1e-06	1.56e-05	5.99908	-1.67848	AK121255.1	Os.81240	chr4:20518909-20520669 (+) // 99.26 //	Os04g0418500	4335817	---	NP_001052772	NM_001059307	LOC_Os04g34140								---	---
Os.22470.2.S1_x_at	-0.625093	9.1667	-3.56871	0.00646681	0.102938	-2.75622	-0.286713	9.1667	-1.63687	0.137558	0.317015	-6.11501	-0.390578	9.1667	-2.22984	0.0539643	0.112731	-5.39037	-0.552787	9.1667	-3.1559	0.0122602	0.0399301	-3.96332	-1.04407	9.1667	-5.96067	0.000251768	0.000837222	0.130109	-3.61896	AK062050.1	Os.97957	chr3:19529493-19530163 (+) // 100.0 //	Os03g0454300	4333236	Q0DQU7 /// Q10IG4	NP_001050477	NM_001057012	LOC_Os03g34310								---	---
Os.7861.1.S1_at	-0.773551	9.6256	-3.56805	0.0064733	0.102938	-2.75726	0.653392	9.6256	3.01381	0.0153433	0.0932195	-3.96786	1.00885	9.6256	4.65338	0.00134081	0.00704208	-1.56183	0.533129	9.6256	2.45909	0.0373103	0.0898283	-5.096	1.66396	9.6256	7.67512	3.9e-05	0.000196987	2.14816	-2.24696	AK120231.1	Os.88107	chr10:18616079-18621471 (-) // 85.97 //	Os10g0492300	4348979	Q2EY20	NP_001064931	NM_001071466	LOC_Os10g35030								---	0019031 // viral envelope // inferred from electronic annotation
Os.57343.1.S1_at	1.33108	4.63731	3.56696	0.00648406	0.102938	-2.75898	1.0582	4.63731	2.83573	0.0203721	0.108197	-4.25753	1.05324	4.63731	2.82242	0.0208102	0.0547975	-4.43705	3.66643	4.63731	9.82514	5.67e-06	0.000158906	4.2695	4.31624	4.63731	11.5665	1.52e-06	1.94e-05	5.65406	-0.305998	AK111335.1	Os.57343	chr2:30590530-30591132 (-) // 100.0 //	Os02g0733900	4330641	Q6Z2I6	NP_001048037	NM_001054572	LOC_Os02g50110								---	---
Os.13245.1.S1_x_at	-0.646204	6.34167	-3.56671	0.00648655	0.102938	-2.75937	-0.263936	6.34167	-1.45679	0.180601	0.373858	-6.3571	-1.38891	6.34167	-7.66606	3.94e-05	0.000598916	2.23523	-0.55584	6.34167	-3.06795	0.0140834	0.0441184	-4.10651	-1.45546	6.34167	-8.03338	2.75e-05	0.000152001	2.52693	-1.69217	BI812728	Os.13245	chr1:34619227-34622888 (+) // 99.95 //	Os01g0814000	4327595	Q5N769	NP_001044603	NM_001051138	LOC_Os01g59860								---	---
Os.56074.1.S1_at	-0.520114	9.4037	-3.56366	0.00651686	0.103055	-2.7642	-0.814027	9.4037	-5.57745	0.000401099	0.0120921	-0.122574	-1.99234	9.4037	-13.6509	3.89e-07	2.92e-05	7.16924	-2.21918	9.4037	-15.2051	1.59e-07	1.33e-05	8.07482	-3.08747	9.4037	-21.1544	9.86e-09	7.49e-07	10.9181	4.65507	AK109213.1	Os.56074	chr2:1558562-1559143 (-) // 100.0 //	Os02g0129800	4328185	A2X0H5 /// Q6Z6Y4	NP_001045779	NM_001052314	LOC_Os02g03710								---	---
Os.7404.1.S1_a_at	-0.491875	8.34508	-3.56025	0.00655079	0.10331	-2.76958	-0.204463	8.34508	-1.47993	0.174472	0.366317	-6.32691	-0.780742	8.34508	-5.65111	0.000366198	0.00278461	-0.169865	-1.04565	8.34508	-7.56856	4.34e-05	0.000689737	2.06954	-1.85721	8.34508	-13.4427	4.42e-07	8.28e-06	6.97249	-0.0448646	AK102895.1	Os.7404	chr1:23576192-23579485 (+) // 99.95 //	Os01g0600300	4324595	Q5ZAG1	NP_001043490	NM_001050025	LOC_Os01g41640								---	---
Os.15985.1.S1_at	-0.52226	7.72355	-3.55552	0.0065983	0.103777	-2.77707	-0.73679	7.72355	-5.01603	0.000822922	0.0191056	-0.891084	-2.55004	7.72355	-17.3606	5.23e-08	7.34e-06	9.246	-1.4189	7.72355	-9.65982	6.49e-06	0.000175225	4.12373	-2.13414	7.72355	-14.5291	2.32e-07	5.4e-06	7.65539	3.4714	AK064185.1	Os.15985	chr11:13564311-13566217 (+) // 99.84 //	Os11g0433600	4350404	---	NP_001067799	NM_001074331	LOC_Os11g24570								---	---
Os.51296.1.S1_at	-0.597498	6.61666	-3.55355	0.00661813	0.103995	-2.78017	-0.59964	6.61666	-3.56629	0.00649069	0.05977	-3.07654	-1.62968	6.61666	-9.69234	6.32e-06	0.000173288	4.20639	-0.824299	6.61666	-4.90243	0.000956932	0.00617427	-1.26796	-1.95761	6.61666	-11.6427	1.44e-06	1.87e-05	5.7115	0.558642	AK062452.1	Os.51296	chr5:23811150-23811701 (-) // 100.0 //	Os05g0485500	4339139	Q0DH85	NP_001055874	NM_001062409	LOC_Os05g40720								---	0005739 // mitochondrion // inferred from reviewed computational analysis
Os.26581.1.S1_at	-0.655573	4.66686	-3.55194	0.00663451	0.104085	-2.78273	-0.801154	4.66686	-4.34071	0.00207418	0.0329911	-1.87494	-2.1338	4.66686	-11.5611	1.52e-06	6.76e-05	5.7259	-0.961049	4.66686	-5.20703	0.000641234	0.00461874	-0.838209	-2.31598	4.66686	-12.5481	7.8e-07	1.22e-05	6.3677	1.31954	AK101090.1	Os.26581	chr2:35496213-35501173 (-) // 99.85 //	Os02g0826100	4331214	B8B1L0 /// B9F4M0 /// Q6K7R9	NP_001048584	NM_001055119	LOC_Os02g57980								---	---
Os.32504.2.S1_at	-0.785978	5.68493	-3.55026	0.00665151	0.104144	-2.78538	-0.565041	5.68493	-2.55229	0.032109	0.137047	-4.71698	-0.937145	5.68493	-4.23308	0.00241824	0.0108724	-2.18996	-0.812845	5.68493	-3.67162	0.00553117	0.0222564	-3.13282	-1.60413	5.68493	-7.24586	6.04e-05	0.000274554	1.67594	-2.22984	AK121613.1	Os.32504	chr7:663659-666101 (+) // 95.71 //	Os07g0111700	4342234	B7EKX6 /// Q8GRL3	NP_001058739	NM_001065274	LOC_Os07g02100								0055114 // oxidation reduction // inferred from electronic annotation	---
Os.8410.1.S1_at	-0.946222	5.39493	-3.54962	0.00665802	0.104149	-2.7864	-2.06443	5.39493	-7.74442	3.64e-05	0.00212041	2.44874	-1.9045	5.39493	-7.14447	6.71e-05	0.000853084	1.66039	-2.89539	5.39493	-10.8617	2.53e-06	9.26e-05	5.13634	-3.19436	5.39493	-11.9832	1.14e-06	1.59e-05	5.96381	2.48458	AK067997.1	Os.8410	chr9:22286695-22291247 (-) // 98.93 //	Os09g0560900	4347855	Q653D5	NP_001063931	NM_001070466	LOC_Os09g38790								---	0005622 // intracellular // inferred from electronic annotation
Os.5180.1.S1_at	-0.477613	5.76461	-3.54312	0.00672449	0.104814	-2.79668	-0.56006	5.76461	-4.15475	0.00270691	0.0375193	-2.15686	-0.958163	5.76461	-7.10802	6.97e-05	0.000876802	1.61904	-0.977958	5.76461	-7.25487	5.98e-05	0.000858197	1.72321	-1.61727	5.76461	-11.9975	1.13e-06	1.58e-05	5.97429	0.872601	CA762394	Os.5180	chr7:15594765-15599619 (+) // 99.79 //	Os07g0452400	4343132	Q0D6Q9	NP_001059550	NM_001066085	LOC_Os07g26920								0006139 // nucleobase nucleoside nucleotide and nucleic acid metabolic process // inferred from electronic annotation	0005622 // intracellular // inferred from electronic annotation
OsAffx.32058.1.S1_s_at	-0.553315	6.53639	-3.54105	0.00674574	0.105051	-2.79995	-0.427776	6.53639	-2.73764	0.023836	0.116922	-4.41693	-1.28566	6.53639	-8.22786	2.29e-05	0.000411979	2.82129	-0.833786	6.53639	-5.33599	0.000543418	0.00410353	-0.660225	-0.415123	6.53639	-2.65667	0.0271453	0.0416323	-4.81839	-1.97484	9640.m03563	Os.8090	chr12:22496704-22501413 (-) // 100.0 //	Os12g0554500	4352485	---	NP_001066992	NM_001073524	LOC_Os12g36770								---	---
Os.33977.1.S1_at	-0.422391	6.47999	-3.53498	0.00680872	0.10556	-2.80957	-0.189931	6.47999	-1.58952	0.147876	0.331681	-6.18017	-0.17924	6.47999	-1.50006	0.16929	0.274845	-6.46143	-0.231911	6.47999	-1.94085	0.0856039	0.166415	-5.90597	-0.707066	6.47999	-5.91741	0.0002651	0.000874036	0.0743667	-4.25655	AK073302.1	Os.33977	chr1:38063403-38070649 (+) // 99.96 //	Os01g0877300	4325085	Q5N9G9	NP_001044973	NM_001051508	LOC_Os01g65580								---	---
Os.28055.1.S1_at	-0.554729	7.66926	-3.52906	0.00687063	0.106057	-2.81894	-0.519158	7.66926	-3.30276	0.00974352	0.0733399	-3.49943	-0.735562	7.66926	-4.67948	0.0012937	0.00686511	-1.52362	-1.43914	7.66926	-9.15547	9.92e-06	0.000238769	3.66516	-2.24256	7.66926	-14.2666	2.7e-07	6e-06	7.49521	0.663677	AK071540.1	Os.28055	chr5:189760-191128 (+) // 99.42 //	Os05g0103300	4337540	A6N136 /// Q75M31	NP_001054393	NM_001060928	LOC_Os05g01280								---	---
Os.4266.1.S1_at	-0.472377	6.0471	-3.52842	0.00687737	0.106057	-2.81995	0.0175073	6.0471	0.130771	0.898956	0.951285	-7.40204	-0.782413	6.0471	-5.84423	0.000289439	0.00237013	0.0833863	-0.79528	6.0471	-5.94035	0.000257938	0.00238662	0.142833	-0.900393	6.0471	-6.72549	0.000105124	0.000420471	1.07489	-1.78418	AK072385.1	Os.4266	chr2:5254044-5257593 (-) // 99.96 //	Os02g0194300	4328600	B7EKP9 /// Q0E347	NP_001046177	NM_001052712	LOC_Os02g10090								---	---
Os.26654.1.S1_at	-0.401899	4.94692	-3.52765	0.00688542	0.106087	-2.82116	-0.603598	4.94692	-5.29806	0.000570386	0.0152176	-0.499401	-0.601731	4.94692	-5.28168	0.000582483	0.00385706	-0.668824	-0.764395	4.94692	-6.70945	0.00010699	0.00130419	1.09375	-0.980472	4.94692	-8.60605	1.61e-05	0.000101936	3.10531	0.0419347	AK102556.1	Os.26654	chr10:66118-71969 (+) // 99.86 //	Os10g0100500	4347936	Q33BK6	NP_001064009	NM_001070544	LOC_Os10g01060								0006468 // protein phosphorylation // inferred from electronic annotation /// 0006950 // response to stress // inferred from electronic annotation /// 0016567 // protein ubiquitination // inferred from electronic annotation	0000151 // ubiquitin ligase complex // inferred from electronic annotation /// 0009536 // plastid // inferred from reviewed computational analysis
OsAffx.32219.1.A1_x_at	0.931039	6.92687	3.52524	0.0069109	0.10628	-2.82498	1.21641	6.92687	4.60574	0.00143163	0.0264703	-1.48119	1.68534	6.92687	6.38128	0.000154363	0.00152392	0.76105	2.11601	6.92687	8.01195	2.81e-05	0.000506884	2.54067	1.38463	6.92687	5.2427	0.00061239	0.00170823	-0.828398	-0.366571	X15901.1	Os.78649	chr3:14031287-14031471 (+) // 95.31 // /// chr4:23453938-23454130 (+) // 98.44 // /// chrC|11562:114720-114912 (+) // 100.0 // /// chr12:20895843-20896035 (+) // 100.0 // /// chr12:5630632-5630825 (+) // 98.96 // /// chr2:817781-817973 (-) // 98.96 // /// chr4:9098367-9098559 (-) // 100.0 // /// chr10:10836111-10836303 (-) // 100.0 // /// chr10:20390787-20390978 (-) // 99.48 // /// chrC|11562:100…	Os03g0361100	4332889	Q10L27	NP_001050157	NM_001056692	LOC_Os03g24640								0008152 // metabolic process // inferred from electronic annotation	---
OsAffx.14635.1.S1_x_at	-0.571419	10.4451	-3.52134	0.00695227	0.10633	-2.83116	-0.255728	10.4451	-1.57591	0.150969	0.335904	-6.19872	-0.15582	10.4451	-0.960234	0.363085	0.492504	-7.08634	-0.684383	10.4451	-4.21748	0.002473	0.0123547	-2.28172	-1.34292	10.4451	-8.27567	2.19e-05	0.000128205	2.77559	-3.12447	9633.m00989	Os.38301	chr5:6358050-6362346 (-) // 100.0 //	Os05g0202500	4338062	A6N1H7	NP_001054884	NM_001061419	LOC_Os05g11260								---	---
Os.4384.1.S1_at	2.40221	8.55531	3.51861	0.00698139	0.10633	-2.83549	1.84009	8.55531	2.69525	0.025514	0.121363	-4.48573	2.35969	8.55531	3.45633	0.00768198	0.0259019	-3.40803	4.1181	8.55531	6.03194	0.000231374	0.00220334	0.260159	5.05429	8.55531	7.40321	5.13e-05	0.000242903	1.85143	-1.72353	AB028183.1	Os.4384	chr1:34691868-34693348 (-) // 99.23 //	Os01g0816100	4327485	Q0JI97 /// Q52QH4	NP_001044617	NM_001051152	LOC_Os01g60020	Osj039386	NAC	OnNAC4*, OnNAC4, NAC4, NAC68, ONAC068		OnNAC gene-4, NAC domain-containing protein 68, OsNAC gene-4	ONNAC GENE 4	NAC DOMAIN-CONTAINING PROTEIN 68	0006350 // transcription // inferred from electronic annotation /// 0045449 // regulation of transcription // inferred from electronic annotation	0005634 // nucleus // inferred from electronic annotation
Os.26990.1.S1_at	-0.512504	8.48287	-3.51811	0.00698676	0.10633	-2.83628	-0.22217	8.48287	-1.5251	0.163034	0.351639	-6.26715	-1.28603	8.48287	-8.82805	1.32e-05	0.000289936	3.41244	0.220433	8.48287	1.51317	0.165987	0.27092	-6.51498	-0.589993	8.48287	-4.05004	0.0031516	0.00659713	-2.57984	-2.95716	AK107062.1	Os.88891	chr1:33144883-33151483 (-) // 99.83 //	Os01g0782200	4327845	Q0JIR8	NP_001044446	NM_001050981	LOC_Os01g57350								0007205 // activation of protein kinase C activity by G-protein coupled receptor protein signaling pathway // inferred from electronic annotation	---
Os.12986.1.S1_at	0.826299	8.25589	3.51572	0.00701235	0.106554	-2.84006	0.530578	8.25589	2.25749	0.0516186	0.178723	-5.18738	1.95225	8.25589	8.3064	2.13e-05	0.000394175	2.90063	2.23572	8.25589	9.51251	7.33e-06	0.000191462	3.99198	3.05367	8.25589	12.9927	5.85e-07	1e-05	6.67335	1.1077	AK061581.1	Os.12986	chr4:26157318-26158651 (-) // 98.93 //	Os04g0526800	4336456	Q7XKJ1	NP_001053364	NM_001059899	LOC_Os04g44500								---	---
Os.9859.2.S1_at	-0.914368	5.78511	-3.5131	0.00704062	0.106776	-2.84423	-1.06526	5.78511	-4.09285	0.00296101	0.0395597	-2.25169	-1.51556	5.78511	-5.82293	0.000296976	0.00241284	0.0557002	-1.49794	5.78511	-5.75525	0.000322373	0.00283816	-0.0977467	-3.42978	5.78511	-13.1776	5.21e-07	9.2e-06	6.79745	0.331897	AK066235.1	---	chr1:4760326-4766478 (-) // 99.84 //	Os01g0188900	9270422	---	NP_001172214	NM_001185285	LOC_Os01g09370								---	0016023 // cytoplasmic membrane-bounded vesicle // inferred from reviewed computational analysis
Os.49738.1.S1_at	-0.835259	5.18999	-3.50583	0.00711944	0.107299	-2.85574	-0.697666	5.18999	-2.92831	0.0175752	0.0999263	-4.10692	-1.77986	5.18999	-7.47063	4.79e-05	0.000681132	2.02344	-1.1087	5.18999	-4.65354	0.0013405	0.00792275	-1.62884	-1.6688	5.18999	-7.00445	7.78e-05	0.000333552	1.40112	-1.03339	AK099594.1	Os.49738	chr6:374705-381665 (+) // 99.64 //	Os06g0105500	4339860	Q5VS72	NP_001056556	NM_001063091	LOC_Os06g01640								0006479 // protein methylation // inferred from electronic annotation	0005737 // cytoplasm // inferred from electronic annotation
Os.2135.1.S1_at	0.585673	10.3606	3.50457	0.00713323	0.107299	-2.85775	0.815714	10.3606	4.8811	0.000984628	0.0215205	-1.08251	0.966515	10.3606	5.78347	0.000311507	0.00249823	0.00425759	1.10637	10.3606	6.62033	0.000118039	0.00138735	0.98746	1.62667	10.3606	9.73371	6.11e-06	5.1e-05	4.15613	0.241519	AK073166.1	Os.2135	chr1:31297969-31299113 (-) // 99.83 //	Os01g0747800	4325545	Q94J34	NP_001044236	NM_001050771	LOC_Os01g54400								---	---
Os.27236.2.A1_s_at	-0.476207	6.52579	-3.50352	0.00714478	0.107299	-2.85942	-0.26914	6.52579	-1.9801	0.0804398	0.230442	-5.61604	-0.485289	6.52579	-3.57033	0.00645081	0.0227241	-3.22534	-1.22797	6.52579	-9.0343	1.1e-05	0.000259475	3.55175	-1.41335	6.52579	-10.3982	3.6e-06	3.5e-05	4.72669	-0.684472	CB638744	Os.38320	chr5:2748504-2749726 (-) // 99.28 //	Os05g0148000	4337807	Q6ASQ7	NP_001054646	NM_001061181	LOC_Os05g05530								---	---
Os.9537.1.S1_at	-0.53786	8.80969	-3.50209	0.00716047	0.107299	-2.86169	-0.630166	8.80969	-4.1031	0.00291722	0.039196	-2.23595	-1.14676	8.80969	-7.4667	4.81e-05	0.000682738	2.01914	-0.441793	8.80969	-2.87658	0.0190855	0.0554152	-4.41858	-0.750589	8.80969	-4.8872	0.000976619	0.00249483	-1.32981	-1.76538	AK067673.1	Os.9537	chr11:251428-253891 (-) // 99.55 // /// chr12:266601-269145 (-) // 98.56 //	Os11g0105400	4349548	A2ZH94 /// Q2RBN3	NP_001065532	NM_001072064	LOC_Os11g01420								0042254 // ribosome biogenesis // inferred from electronic annotation	0005622 // intracellular // inferred from electronic annotation /// 0005840 // ribosome // inferred from electronic annotation /// 0030529 // ribonucleoprotein complex // inferred from electronic annotation
Os.13470.1.S1_at	-0.380937	9.99751	-3.50179	0.00716367	0.107299	-2.86215	-0.306398	9.99751	-2.81659	0.0210051	0.109571	-4.28866	-0.651686	9.99751	-5.99068	0.000242951	0.0021047	0.272014	-0.608774	9.99751	-5.5962	0.000391884	0.0032523	-0.308234	-1.02197	9.99751	-9.39457	8.09e-06	6.25e-05	3.85156	-0.667092	AK062804.1	Os.13470	chr9:20785756-20786314 (+) // 98.23 //	Os09g0530600	4347663	Q69NF1	NP_001063749	NM_001070284	LOC_Os09g36090								---	---
Os.57511.1.A1_at	0.505024	8.61677	3.50087	0.00717382	0.107299	-2.86361	0.130602	8.61677	0.905345	0.389876	0.591766	-6.97627	0.119168	8.61677	0.826082	0.431018	0.559645	-7.20833	1.52898	8.61677	10.599	3.08e-06	0.000105178	4.92403	2.2462	8.61677	15.5708	1.3e-07	3.68e-06	8.26307	-0.772222	AF448491.1	Os.57511	chr2:2641442-2642024 (+) // 93.82 //	Os02g0148000	4328296	Q1KMT9 /// Q6Z438	NP_001045888	NM_001052423	LOC_Os02g05470								---	---
Os.50226.1.S1_at	-0.516222	4.6807	-3.49357	0.00725464	0.108158	-2.8752	-0.75714	4.6807	-5.124	0.000714224	0.0173111	-0.73979	-0.737258	4.6807	-4.98945	0.000852347	0.00508107	-1.0772	-0.827969	4.6807	-5.60334	0.000388437	0.00323295	-0.298712	-1.15009	4.6807	-7.78334	3.51e-05	0.000181005	2.264	-0.545379	AK120200.1	Os.50226	chr3:10427842-10432645 (+) // 99.85 //	Os03g0297700	4332549	Q0DSN5 /// Q10MS1	NP_001049839	NM_001056374	LOC_Os03g18620								0006511 // ubiquitin-dependent protein catabolic process // inferred from electronic annotation /// 0007275 // multicellular organismal development // inferred from electronic annotation	0005634 // nucleus // inferred from electronic annotation
Os.5961.2.S1_x_at	0.632035	9.09352	3.49343	0.00725614	0.108158	-2.87541	0.342179	9.09352	1.89132	0.0925721	0.250092	-5.74903	0.223412	9.09352	1.23486	0.249468	0.369634	-6.79253	0.817304	9.09352	4.51747	0.00161795	0.00904189	-1.8298	1.59413	9.09352	8.8112	1.34e-05	8.93e-05	3.30483	-2.78839	AK119301.1	Os.5961	chr7:23050330-23054644 (-) // 99.57 //	Os07g0571100	4343665	Q0D5B0	NP_001060049	NM_001066584	LOC_Os07g38360								---	---
Os.18522.1.S1_at	-0.456579	7.00726	-3.48751	0.0073224	0.108959	-2.88481	-0.0350075	7.00726	-0.2674	0.795446	0.891219	-7.37195	0.162296	7.00726	1.23967	0.24777	0.367713	-6.78691	0.442514	7.00726	3.38007	0.00864152	0.0308284	-3.59999	0.806556	7.00726	6.16076	0.00019894	0.000693779	0.384649	-4.0518	AK103347.1	---	chr2:13305369-13316028 (+) // 99.86 //	Os02g0328600	9272156	---	NP_001172928	NM_001185999	LOC_Os02g22280								---	---
Os.7570.1.S1_at	-0.492178	11.3079	-3.48289	0.00737455	0.109193	-2.89215	-0.0598367	11.3079	-0.423433	0.682343	0.821694	-7.31288	-0.767268	11.3079	-5.42956	0.000482626	0.00339146	-0.466782	-1.12734	11.3079	-7.97759	2.9e-05	0.000517484	2.5049	-0.968589	11.3079	-6.85421	9.14e-05	0.000376502	1.2266	-1.38806	AK106751.1	Os.50196	chr11:15735834-15736539 (-) // 100.0 //	Os08g0496000	4345926	Q6Z5C5	NP_001062134	NM_001068669	LOC_Os08g38720								0006461 // protein complex assembly // inferred from electronic annotation /// 0006784 // heme a biosynthetic process // inferred from electronic annotation	0005886 // plasma membrane // inferred from electronic annotation /// 0016020 // membrane // inferred from electronic annotation
Os.17874.1.S1_at	-0.409196	6.71574	-3.48278	0.00737579	0.109193	-2.89232	-0.426761	6.71574	-3.63228	0.00587078	0.0574365	-2.97157	-1.03593	6.71574	-8.81706	1.33e-05	0.000290415	3.40192	-0.596645	6.71574	-5.07821	0.000758296	0.00522812	-1.01834	-1.50589	6.71574	-12.817	6.55e-07	1.08e-05	6.55382	0.614701	AK065778.1	Os.14786	chr9:20077711-20082152 (+) // 99.27 //	Os09g0515500	4347576	Q69IM0	NP_001063668	NM_001070203	LOC_Os09g34010								0006413 // translational initiation // inferred from electronic annotation	0005622 // intracellular // inferred from electronic annotation
Os.9817.1.S1_at	0.783057	7.80214	3.48213	0.00738322	0.10921	-2.89336	0.209005	7.80214	0.929411	0.377959	0.581513	-6.95392	-1.03486	7.80214	-4.60184	0.00143937	0.00739451	-1.63755	-0.340275	7.80214	-1.51315	0.165994	0.27092	-6.51501	-1.63502	7.80214	-7.27068	5.88e-05	0.000268926	1.70381	-3.25921	AK102139.1	Os.9817	chr4:16522039-16522875 (-) // 90.56 //	Os04g0350100	4335551	B7E949 /// P0C579	NP_001052530	NM_001059065	LOC_Os04g28250								0006952 // defense response // inferred from electronic annotation	0005576 // extracellular region // inferred from electronic annotation
Os.27701.1.A1_at	-0.463629	8.86791	-3.47148	0.00750502	0.110106	-2.91028	-0.644779	8.86791	-4.82786	0.00105762	0.0224631	-1.15876	-0.83069	8.86791	-6.21989	0.000185747	0.00172876	0.561432	-1.87024	8.86791	-14.0037	3.15e-07	2.09e-05	7.35515	-1.60326	8.86791	-12.0046	1.12e-06	1.58e-05	5.97944	1.9654	AK121053.1	Os.27701	chr7:26843730-26849320 (+) // 99.05 //	Os07g0644600	4344089	Q7XIP5	NP_001060449	NM_001066984	LOC_Os07g45000								0055114 // oxidation reduction // inferred from electronic annotation	---
Os.51624.1.S1_at	-0.480619	6.83915	-3.4713	0.0075071	0.110106	-2.91056	-0.422026	6.83915	-3.0481	0.0145323	0.0908009	-3.91211	-0.882289	6.83915	-6.37238	0.000155933	0.00153251	0.75013	-0.705624	6.83915	-5.0964	0.000740445	0.00513159	-0.992763	-2.53142	6.83915	-18.2833	3.38e-08	1.64e-06	9.66413	0.519765	AK063210.1	Os.51624	chr9:12967186-12967924 (-) // 99.86 //	Os09g0382200	4346936	---	---	---									---	---
Os.12199.1.S1_at	0.694689	11.558	3.46979	0.00752446	0.110217	-2.91295	1.04063	11.558	5.19766	0.000649044	0.0164339	-0.637526	1.32111	11.558	6.5986	0.000120918	0.00128411	1.02452	2.22257	11.558	11.1012	2.12e-06	8.18e-05	5.32582	3.19404	11.558	15.9534	1.06e-07	3.25e-06	8.47575	2.25512	AK068392.1	Os.12199	chr1:38397835-38400437 (-) // 98.49 //	Os01g0884300	4325006	A6N0N2 /// Q0JH48 /// Q7F2L3	NP_001045016	NM_001051551	LOC_Os01g66120	Osj025644	NAC	OsNAC6, ONAC048, NAC48		OsNac gene-6, O. sativa gene with the NAC domain 6, OsNAC6 protein, NAC domain-containing protein 48	NAC 6	OSNAC6 PROTEIN	0006350 // transcription // inferred from electronic annotation /// 0045449 // regulation of transcription // inferred from electronic annotation	0005634 // nucleus // inferred from electronic annotation
Os.51939.1.S1_at	-0.515913	7.84505	-3.46791	0.0075463	0.110217	-2.91594	-0.688654	7.84505	-4.62906	0.00138638	0.0259918	-1.44702	-1.67875	7.84505	-11.2844	1.86e-06	7.8e-05	5.51602	-1.29758	7.84505	-8.72216	1.45e-05	0.000318286	3.25355	-1.96049	7.84505	-13.1782	5.21e-07	9.2e-06	6.79789	2.2409	AK101340.1	Os.51939	chr5:24013012-24015301 (-) // 99.61 //	Os05g0490000	4339161	Q6AVM2	NP_001055896	NM_001062431	LOC_Os05g41100								---	---
Os.11630.1.S1_at	-0.447081	9.87807	-3.46409	0.00759071	0.110772	-2.92201	-0.356668	9.87807	-2.76355	0.0228664	0.114266	-4.37486	-0.959536	9.87807	-7.43473	4.97e-05	0.000696195	1.98407	-0.719159	9.87807	-5.57223	0.000403711	0.0033094	-0.34027	-1.32724	9.87807	-10.2838	3.93e-06	3.74e-05	4.63086	-0.204439	AK104789.1	Os.11630	chr1:42561778-42565949 (+) // 99.93 //	Os01g0965400	4324465	Q5JJV9	NP_001045493	NM_001052028	LOC_Os01g73450								0006221 // pyrimidine nucleotide biosynthetic process // inferred from electronic annotation /// 0008652 // cellular amino acid biosynthetic process // inferred from electronic annotation	0005737 // cytoplasm // inferred from electronic annotation
Os.9971.1.S1_s_at	0.615355	7.21288	3.46167	0.00761903	0.111071	-2.92586	0.204375	7.21288	1.14971	0.281149	0.486722	-6.72796	-0.230712	7.21288	-1.29787	0.22797	0.34546	-6.71769	1.30049	7.21288	7.31587	5.61e-05	0.00081997	1.79143	1.93242	7.21288	10.8708	2.51e-06	2.74e-05	5.11289	-1.89344	BX898176	Os.9971	chr2:25756515-25757157 (+) // 99.53 //	Os02g0641300	4330115	Q6H7C6	NP_001047551	NM_001054086	LOC_Os02g42850	Osj032155	MYB_related						0045449 // regulation of transcription // inferred from electronic annotation	0005634 // nucleus // inferred from electronic annotation
Os.37384.1.S1_s_at	-0.541282	7.5743	-3.46055	0.00763223	0.111071	-2.92764	-0.409505	7.5743	-2.61807	0.0288836	0.12896	-4.61075	-2.06193	7.5743	-13.1824	5.19e-07	3.35e-05	6.86575	-0.441862	7.5743	-2.82494	0.0207266	0.0589116	-4.5028	-2.28059	7.5743	-14.5804	2.25e-07	5.3e-06	7.68632	0.502176	AK058852.1	Os.21354	chr5:3348792-3350373 (-) // 98.95 //	Os05g0157300	4337868	Q75M00	NP_001054705	NM_001061240	LOC_Os05g06510								---	---
Os.26905.1.A1_at	-0.39448	8.12442	-3.45971	0.00764213	0.111071	-2.92898	-0.375965	8.12442	-3.29732	0.00982632	0.0737398	-3.5082	-0.732987	8.12442	-6.42852	0.000146312	0.00147371	0.818834	-0.76074	8.12442	-6.67192	0.000111498	0.0013376	1.04911	-1.18747	8.12442	-10.4145	3.55e-06	3.48e-05	4.74028	0.0342079	AK099787.1	Os.26905	chr3:34534426-34538179 (+) // 99.93 //	Os03g0822900	4334613	Q10BC8	NP_001051738	NM_001058273	LOC_Os03g60800								---	---
Os.11396.1.S1_at	0.600955	10.0814	3.45809	0.00766116	0.111148	-2.93155	0.304267	10.0814	1.75085	0.115357	0.284567	-5.95414	0.500946	10.0814	2.8826	0.018903	0.0509322	-4.33897	1.39838	10.0814	8.04673	2.72e-05	0.000495916	2.57675	1.82339	10.0814	10.4924	3.35e-06	3.35e-05	4.80491	-1.1686	AK120427.1	Os.11396	chr1:39564707-39568950 (-) // 99.95 //	Os01g0908700	4324990	Q153E2 /// Q5N6Z8	NP_001045146	NM_001051681	LOC_Os01g68060								---	---
Os.50249.1.S1_x_at	0.551248	7.12961	3.45716	0.00767208	0.111213	-2.93302	0.461413	7.12961	2.89376	0.0185697	0.103102	-4.16314	0.24877	7.12961	1.56017	0.154618	0.256419	-6.38097	1.06936	7.12961	6.70653	0.000107333	0.00130655	1.09029	1.75284	7.12961	10.993	2.3e-06	2.56e-05	5.21021	-1.43533	AK066472.1	Os.50249	chr3:12353934-12357181 (+) // 99.88 //	Os03g0334200	4332750	Q10LU7	NP_001050029	NM_001056564	LOC_Os03g21640								---	---
Os.37304.1.S1_at	-0.876871	5.29543	-3.45657	0.00767911	0.111222	-2.93397	-0.873766	5.29543	-3.44433	0.00782521	0.0653632	-3.27159	-1.84657	5.29543	-7.27906	5.83e-05	0.000778513	1.81168	-1.09273	5.29543	-4.30748	0.00217444	0.0111973	-2.14489	-2.27353	5.29543	-8.96209	1.17e-05	8.08e-05	3.44912	-0.617929	AK059417.1	Os.37304	chr7:27103206-27104863 (+) // 98.82 //	Os07g0648700	4344117	---	---	---									---	---
Os.37128.1.S1_at	-0.637897	2.84674	-3.45429	0.00770606	0.111319	-2.93759	-0.894562	2.84674	-4.84417	0.00103465	0.0221522	-1.13535	-1.29397	2.84674	-7.00701	7.76e-05	0.000943615	1.50366	-0.926771	2.84674	-5.01858	0.000820154	0.005548	-1.10252	-0.945551	2.84674	-5.12028	0.000717699	0.00194926	-0.999046	-0.934171	AK060565.1	Os.57661	chr7:20969025-20974953 (+) // 98.57 //	Os07g0534700	4343469	Q7XIS7	NP_001059865	NM_001066400	LOC_Os07g35004								0006468 // protein phosphorylation // inferred from electronic annotation	---
Os.54293.1.S1_at	-0.599154	4.56022	-3.4523	0.00772979	0.111325	-2.94077	-0.286825	4.56022	-1.65267	0.134262	0.312482	-6.09303	-1.95193	4.56022	-11.2469	1.91e-06	7.91e-05	5.48722	-0.765252	4.56022	-4.40934	0.00188245	0.0101128	-1.99131	-2.13761	4.56022	-12.3168	9.08e-07	1.37e-05	6.20449	0.133322	AK103114.1	Os.54293	chr3:5959792-5963717 (-) // 99.88 //	Os03g0213800	4332049	A2XDX1 /// Q10Q11 /// Q84P63	NP_001049366	NM_001055901	LOC_Os03g11510								0006810 // transport // inferred from electronic annotation /// 0055085 // transmembrane transport // inferred from electronic annotation	0016020 // membrane // inferred from electronic annotation /// 0016021 // integral to membrane // inferred from electronic annotation
Os.19034.1.S1_at	-0.590421	8.25725	-3.45218	0.00773114	0.111325	-2.94095	-0.545649	8.25725	-3.1904	0.0116138	0.0797561	-3.68116	-0.253821	8.25725	-1.48408	0.173391	0.279893	-6.4825	-1.44917	8.25725	-8.47324	1.82e-05	0.000372272	3.00929	-2.07238	8.25725	-12.1171	1.04e-06	1.5e-05	6.0612	-0.806821	AK067256.1	Os.19034	chr5:29532929-29538711 (-) // 98.92 //	Os05g0594500	4339807	B8AXH3 /// Q5TKG2	NP_001056507	NM_001063042	LOC_Os05g51620								---	---
Os.26952.1.S1_at	-0.483677	9.28147	-3.44066	0.00786957	0.112258	-2.95928	-0.330553	9.28147	-2.3514	0.0443787	0.163728	-5.0388	-1.56929	9.28147	-11.1632	2.03e-06	8.2e-05	5.42258	-0.354623	9.28147	-2.52263	0.0336799	0.0836467	-4.99368	-2.02153	9.28147	-14.3802	2.53e-07	5.75e-06	7.56489	-0.000856335	AK106608.1	Os.26952	chr5:251736-256638 (+) // 94.49 // /// chr1:38617694-38622516 (-) // 99.98 //	Os01g0888500	4324899	Q0JH25	NP_001045039	NM_001051574	LOC_Os01g66500								---	---
Os.24051.2.S1_at	0.939021	5.66742	3.43983	0.00787969	0.112258	-2.9606	0.934329	5.66742	3.42264	0.00809133	0.0662659	-3.30641	1.63224	5.66742	5.97924	0.000246271	0.00212072	0.257387	2.60665	5.66742	9.54868	7.11e-06	0.000187463	4.0245	3.85875	5.66742	14.1354	2.91e-07	6.28e-06	7.41401	1.08578	AK121151.1	Os.24051	chr4:20201188-20206003 (+) // 99.54 //	Os04g0412300	4335780	Q0JDD4	NP_001052739	NM_001059274	LOC_Os04g33640								0005975 // carbohydrate metabolic process // inferred from electronic annotation	---
Os.16957.1.S1_at	-0.634333	6.93989	-3.43839	0.00789717	0.112415	-2.96289	-0.635741	6.93989	-3.44602	0.00780483	0.0652716	-3.26887	-0.62887	6.93989	-3.40877	0.00826638	0.0274524	-3.48453	-1.21503	6.93989	-6.58605	0.000122617	0.00142236	0.946311	-1.19853	6.93989	-6.49663	0.000135502	0.000511848	0.80008	-1.59398	AK101468.1	Os.16957	chr10:14323721-14326518 (+) // 99.94 // /// chr3:22052893-22055687 (-) // 99.49 // /// chr4:15444523-15447312 (-) // 98.35 //	Os10g0412600	4348611	Q0IXR3	NP_001064588	NM_001071123	LOC_Os10g27274								---	0009536 // plastid // inferred from reviewed computational analysis
Os.28290.1.S1_at	-0.511155	11.9093	-3.43621	0.00792376	0.112469	-2.96636	-0.244073	11.9093	-1.64076	0.136739	0.316131	-6.1096	-1.21051	11.9093	-8.13758	2.49e-05	0.000436515	2.72931	-0.92528	11.9093	-6.22014	0.000185692	0.00190792	0.497715	-1.57365	11.9093	-10.5788	3.13e-06	3.2e-05	4.8761	-0.194568	AK064824.1	Os.91689	chr2:29020220-29022295 (-) // 98.86 //	Os02g0704000	4330451	Q6YVJ0 /// Q7XXP8	NP_001047858	NM_001054393	LOC_Os02g47510								---	---
Os.46956.1.S1_at	1.29253	6.60507	3.4357	0.00792998	0.112469	-2.96717	0.389109	6.60507	1.0343	0.329128	0.534066	-6.85098	1.56722	6.60507	4.16586	0.0026638	0.0117189	-2.2926	2.43385	6.60507	6.46949	0.0001397	0.00156175	0.805284	3.48461	6.60507	9.26252	9.05e-06	6.77e-05	3.7304	-1.51501	AK064946.1	Os.41914	chr1:29266994-29272647 (+) // 99.6 //	Os01g0705700	4327669	---	NP_001044012	NM_001050547	LOC_Os01g50940	Osj002767	bHLH						---	---
Os.28983.1.S1_at	-1.26699	7.11618	-3.43408	0.00794984	0.112469	-2.96975	-1.07206	7.11618	-2.90572	0.0182191	0.102101	-4.14368	-2.01837	7.11618	-5.47062	0.000458319	0.0032674	-0.41123	-0.626512	7.11618	-1.69811	0.125184	0.220158	-6.26075	-2.29894	7.11618	-6.23109	0.000183355	0.000648003	0.472865	-2.66251	AK110810.1	Os.28983	chr7:3350132-3351673 (-) // 99.68 //	Os07g0162700	4342463	Q0D8F9	NP_001058950	NM_001065485	LOC_Os07g06860								---	---
Os.54677.1.S1_at	-0.566218	6.01672	-3.43386	0.00795246	0.112469	-2.9701	-0.845249	6.01672	-5.12606	0.000712311	0.0173111	-0.736923	-1.49545	6.01672	-9.06923	1.07e-05	0.000251597	3.64053	-2.29432	6.01672	-13.9141	3.32e-07	2.16e-05	7.29896	-2.63508	6.01672	-15.9806	1.05e-07	3.22e-06	8.49064	3.14462	AK106452.1	Os.54677	chr7:3149258-3151644 (-) // 99.88 //	Os07g0158800	4342441	Q6Z134	NP_001058930	NM_001065465	LOC_Os07g06490								---	0016020 // membrane // inferred from electronic annotation
Os.18832.1.S1_at	-0.566173	7.4964	-3.43384	0.00795267	0.112469	-2.97012	-0.610192	7.4964	-3.70082	0.00529258	0.0542513	-2.86297	-1.3727	7.4964	-8.32542	2.09e-05	0.000388486	2.91975	-0.515036	7.4964	-3.1237	0.0128976	0.0414459	-4.01573	-1.07215	7.4964	-6.50262	0.000134593	0.0005093	0.807363	-1.22434	AK068577.1	Os.18832	chr11:11007323-11017586 (+) // 99.83 //	Os11g0298400	4350322	Q53MQ7	NP_001067728	NM_001074260	LOC_Os11g19250								0042254 // ribosome biogenesis // inferred from electronic annotation	0005634 // nucleus // inferred from electronic annotation
Os.6868.1.S1_at	-0.466669	9.30933	-3.4325	0.00796911	0.112518	-2.97226	-0.298171	9.30933	-2.19315	0.0572394	0.19016	-5.28831	-2.36863	9.30933	-17.4221	5.08e-08	7.24e-06	9.27625	-0.529051	9.30933	-3.89135	0.00398045	0.0175289	-2.7861	-2.47	9.30933	-18.1676	3.57e-08	1.7e-06	9.6091	1.56773	AK059181.1	Os.6868	chr3:24213319-24217518 (-) // 99.78 //	Os03g0633900	4333513	Q75GK2	NP_001050715	NM_001057250	LOC_Os03g43420								0006260 // DNA replication // inferred from electronic annotation	---
Os.17533.1.S1_at	-0.516366	6.64023	-3.42862	0.00801706	0.112997	-2.97845	-0.57808	6.64023	-3.83839	0.00430634	0.048111	-2.64647	-1.14314	6.64023	-7.59033	4.25e-05	0.000629857	2.15366	-1.73312	6.64023	-11.5077	1.58e-06	6.6e-05	5.63896	-0.610951	6.64023	-4.05665	0.00312135	0.00654686	-2.56961	-0.0803808	AK072656.1	Os.17533	chr11:4730880-4734335 (-) // 99.87 //	Os11g0194900	4349986	Q0IU30 /// Q2R9F3	NP_001067422	NM_001073954	LOC_Os11g08950								0006468 // protein phosphorylation // inferred from electronic annotation	---
Os.13901.1.S1_at	-0.47904	9.54817	-3.42765	0.00802898	0.112997	-2.97998	-0.808471	9.54817	-5.78481	0.000310998	0.00999966	0.14998	-1.80075	9.54817	-12.8848	6.27e-07	3.76e-05	6.66725	-1.4292	9.54817	-10.2263	4.11e-06	0.000126639	4.61433	0.065093	9.54817	0.465756	0.652929	0.694405	-7.56834	0.176648	AK060020.1	Os.13901	chr1:39428025-39431376 (+) // 95.63 //	Os01g0905700	4325026	B8A7T2 /// Q5N6U7	NP_001045129	NM_001051664	LOC_Os01g67850								---	---
OsAffx.27388.1.S1_at	-0.898797	4.26244	-3.42466	0.00806606	0.113334	-2.98474	-1.04993	4.26244	-4.00051	0.00338855	0.0424057	-2.39406	-2.0733	4.26244	-7.89986	3.13e-05	0.00050937	2.48314	-0.881538	4.26244	-3.35891	0.00892962	0.0316549	-3.63417	-2.25497	4.26244	-8.59206	1.63e-05	0.000103127	3.09155	-0.687656	9633.m04693	Os.60710	chr5:28570106-28573029 (+) // 99.96 //	Os05g0574800	4339686	---	NP_001056393	NM_001062928	LOC_Os05g49920								---	---
Os.609.3.S1_a_at	0.646201	11.3382	3.42427	0.00807093	0.113334	-2.98536	0.559284	11.3382	2.96369	0.0166136	0.097108	-4.04937	0.432456	11.3382	2.29162	0.0488618	0.104365	-5.29291	1.49166	11.3382	7.90441	3.12e-05	0.00053888	2.42832	1.5604	11.3382	8.2687	2.2e-05	0.000128871	2.76852	-1.42616	AK066830.1	Os.80468	chr8:23856015-23857407 (-) // 99.93 //	Os08g0482700	4345861	A2YWC8 /// Q6ZFF1	NP_001062071	NM_001068606	LOC_Os08g37670								---	---
Os.46895.1.S1_at	-0.749659	5.01915	-3.42198	0.00809951	0.113439	-2.98901	-0.396295	5.01915	-1.80897	0.105357	0.270071	-5.87012	-0.928871	5.01915	-4.24003	0.00239427	0.0108093	-2.17938	-1.08938	5.01915	-4.97273	0.000871442	0.00578798	-1.1676	-1.76653	5.01915	-8.0637	2.67e-05	0.000148656	2.55838	-1.92955	AK103272.1	Os.46895	chr10:18198884-18203082 (+) // 99.86 //	Os10g0483500	4348932	Q8LNV6	NP_001064886	NM_001071421	LOC_Os10g34230			OsCKX3, ckx3		Putative cytokinin oxidase 3	CYTOKININ OXIDASE/DEHYDROGENASE 3	CYTOKININ OXIDASE/DEHYDROGENASE 3	0009690 // cytokinin metabolic process // inferred from electronic annotation /// 0055114 // oxidation reduction // inferred from electronic annotation	0005576 // extracellular region // inferred from electronic annotation /// 0005615 // extracellular space // inferred from electronic annotation
Os.51112.1.S1_at	-0.400312	7.55421	-3.4166	0.00816708	0.113835	-2.99758	-0.352835	7.55421	-3.01139	0.0154024	0.0934185	-3.9718	-0.840078	7.55421	-7.16993	6.53e-05	0.000834303	1.68916	-0.978295	7.55421	-8.34959	2.04e-05	0.00040088	2.88575	-1.27946	7.55421	-10.92	2.42e-06	2.66e-05	5.15217	0.55154	AK060709.1	Os.51112	chr3:29049136-29051618 (+) // 99.44 //	Os03g0717700	4333916	---	NP_001051083	NM_001057618	LOC_Os03g50860			OHK4,HK	HK	histidine kinase 4	HISTIDINE KINASE 4	HISTIDINE KINASE 4	---	---
Os.26802.1.S1_at	0.641498	11.6513	3.41162	0.00823013	0.114001	-3.00552	1.54217	11.6513	8.20157	2.35e-05	0.00146745	2.9205	1.65776	11.6513	8.8163	1.34e-05	0.000290415	3.4012	2.85415	11.6513	15.179	1.61e-07	1.33e-05	8.0598	3.48132	11.6513	18.5144	3.04e-08	1.55e-06	9.77294	4.22978	AK061470.1	Os.26802	chr12:4119913-4121643 (+) // 82.63 // /// chr12:4143607-4145607 (-) // 99.72 //	Os12g0181600	4351676	Q2QWV1	NP_001066317	NM_001072849	LOC_Os12g08130								---	0016020 // membrane // inferred from reviewed computational analysis /// 0016020 // membrane // inferred from electronic annotation /// 0016021 // integral to membrane // inferred from electronic annotation
Os.12403.1.S1_a_at	-0.365718	10.6084	-3.41113	0.00823635	0.114001	-3.0063	-0.328289	10.6084	-3.06203	0.0142158	0.0894985	-3.88948	-1.15881	10.6084	-10.8085	2.63e-06	9.85e-05	5.14336	-1.25869	10.6084	-11.7401	1.34e-06	5.89e-05	5.81328	-0.952773	10.6084	-8.88673	1.25e-05	8.48e-05	3.37732	1.48764	AK061949.1	Os.12403	chr6:24033195-24035795 (+) // 97.38 //	Os06g0605900	4341476	Q0DB36 /// Q69X07	NP_001058023	NM_001064558	LOC_Os06g40360								---	---
Os.11786.2.S1_x_at	0.49593	7.83381	3.41028	0.00824715	0.114001	-3.00765	1.84709	7.83381	12.7016	7.05e-07	0.00010765	6.62064	4.83415	7.83381	33.2422	2.09e-10	2.53e-07	14.4382	3.33168	7.83381	22.9105	5.01e-09	1.3e-06	11.5875	7.41117	7.83381	50.9632	5.34e-12	1.55e-08	17.4697	9.42169	C23582	---	chr1:8948275-8951627 (-) // 99.48 //	Os01g0263900	9272566	---	NP_001172270	NM_001185341									---	---
Os.27418.1.S1_at	-0.387775	8.96617	-3.40168	0.00835755	0.114465	-3.02137	-0.276544	8.96617	-2.42593	0.0393581	0.152888	-4.91995	-0.186396	8.96617	-1.63512	0.137928	0.234463	-6.27822	-0.585078	8.96617	-5.13247	0.000706381	0.00496891	-0.94218	-0.983329	8.96617	-8.62604	1.58e-05	0.000100544	3.12492	-2.40736	CB672034	---	chr4:19945000-19947166 (-) // 99.94 //	Os04g0405401	9271917	---	NP_001173922	NM_001186993	LOC_Os04g33260								---	---
Os.27221.1.A1_at	-0.621734	8.86235	-3.401	0.00836621	0.114465	-3.02244	-0.901798	8.86235	-4.93301	0.00091868	0.0205647	-1.00856	-1.34116	8.86235	-7.33643	5.5e-05	0.00074466	1.87553	-1.74926	8.86235	-9.56879	6.99e-06	0.000185195	4.04253	-1.41842	8.86235	-7.75903	3.59e-05	0.000184293	2.23809	0.82503	AK067137.1	Os.27221	chr3:36100176-36102749 (+) // 99.87 //	Os03g0856100	4334836	Q75IP7	NP_001051946	NM_001058481	LOC_Os03g63910								---	0009536 // plastid // inferred from reviewed computational analysis
Os.7206.1.S1_at	0.883645	7.82237	3.39924	0.00838901	0.114465	-3.02525	0.902073	7.82237	3.47014	0.00752051	0.0640329	-3.23021	0.524281	7.82237	2.01683	0.0758779	0.147146	-5.72036	1.1955	7.82237	4.59891	0.0014452	0.00834913	-1.70922	3.18227	7.82237	12.2417	9.55e-07	1.42e-05	6.15085	-1.50684	AK067056.1	Os.7206	chr1:25680526-25681869 (+) // 99.33 //	Os01g0639600	4326582	Q94CX7	NP_001043675	NM_001050210	LOC_Os01g45250								---	---
Os.46618.1.S1_at	0.900505	6.82729	3.39845	0.00839934	0.114465	-3.02652	1.80394	6.82729	6.80795	9.61e-05	0.00423117	1.40972	3.32916	6.82729	12.5641	7.72e-07	4.29e-05	6.44817	4.2479	6.82729	16.0313	1.02e-07	9.4e-06	8.53624	7.53738	6.82729	28.4456	7.93e-10	1.66e-07	13.3656	5.34663	NM_197783.1	Os.46618	chr10:22252990-22256105 (-) // 100.0 //	Os10g0565200	4349417	---	NP_001065418	NM_001071950	LOC_Os10g41550								---	0009536 // plastid // inferred from reviewed computational analysis
Os.51335.1.S1_at	-0.672409	3.51122	-3.39581	0.00843367	0.114667	-3.03072	-0.506606	3.51122	-2.55847	0.0317912	0.136041	-4.70701	-1.08304	3.51122	-5.46956	0.000458929	0.00326773	-0.41266	-0.61313	3.51122	-3.09644	0.0134639	0.0426836	-4.06011	-1.53643	3.51122	-7.7593	3.59e-05	0.000184293	2.23838	-1.99442	AK062584.1	Os.51335	chr2:22169410-22171766 (-) // 99.91 //	Os02g0577400	4329761	Q0E053	NP_001047221	NM_001053756									---	0009536 // plastid // inferred from reviewed computational analysis
Os.4124.1.S1_a_at	-0.423532	8.46698	-3.39058	0.00850221	0.115195	-3.03907	-0.21924	8.46698	-1.75513	0.114592	0.283626	-5.948	-1.32122	8.46698	-10.577	3.14e-06	0.000107165	4.95658	-0.316546	8.46698	-2.53411	0.0330631	0.0825747	-4.97515	-0.956851	8.46698	-7.66005	3.96e-05	0.00019944	2.13192	-1.37474	AF271294.1	Os.4124	chr1:29543721-29547461 (+) // 92.15 //	Os01g0711100	4325930	Q93XG5	NP_001044044	NM_001050579	LOC_Os01g51390								0006508 // proteolysis // inferred from electronic annotation	---
Os.26629.1.S1_a_at	0.588224	6.8745	3.39031	0.00850577	0.115195	-3.0395	-0.0691919	6.8745	-0.398796	0.699737	0.832667	-7.32392	-0.852885	6.8745	-4.91571	0.000940104	0.00545286	-1.18216	-1.14641	6.8745	-6.60748	0.000119733	0.00140158	0.972053	-1.67678	6.8745	-9.66431	6.46e-06	5.28e-05	4.09457	-1.29579	AK060546.1	Os.26629	chr11:7934176-7935313 (-) // 99.47 //	Os11g0247000	4350195	B8BJW8 /// Q53M57	NP_001067611	NM_001074143	LOC_Os11g14190								---	---
Os.2623.1.S1_at	-0.398867	12.4056	-3.39001	0.00850963	0.115195	-3.03997	-0.114536	12.4056	-0.973456	0.356839	0.560977	-6.91176	-0.852238	12.4056	-7.24325	6.05e-05	0.000796865	1.77163	-0.0914656	12.4056	-0.777375	0.457732	0.575764	-7.32004	-0.813877	12.4056	-6.91722	8.54e-05	0.000357637	1.30012	-2.84	AK103367.1	Os.2623	chr1:36669276-36675435 (-) // 98.98 //	Os01g0851700	4324810	A6N1N2 /// Q8LQ33 /// Q9FPE6	NP_001044823	NM_001051358	LOC_Os01g63270								0005975 // carbohydrate metabolic process // inferred from electronic annotation	---
Os.50958.1.S1_at	-0.802563	4.46714	-3.38369	0.00859333	0.116057	-3.05006	-1.20159	4.46714	-5.06604	0.000770497	0.0182849	-0.820798	-0.936704	4.46714	-3.94924	0.00365394	0.0147883	-2.62723	-1.19011	4.46714	-5.01761	0.000821213	0.00554973	-1.10391	-1.55868	4.46714	-6.57156	0.00012461	0.000480725	0.890784	-1.34224	AK105794.1	Os.50958	chr6:28940272-28942705 (+) // 99.94 //	Os06g0693200	4341917	Q5Z8L3	NP_001058432	NM_001064967	LOC_Os06g47820								0006468 // protein phosphorylation // inferred from electronic annotation	---
Os.48706.1.S1_at	-0.67497	6.97216	-3.3792	0.0086532	0.116413	-3.05722	-0.529612	6.97216	-2.65147	0.0273729	0.125456	-4.55668	-0.917548	6.97216	-4.59365	0.00145573	0.00744556	-1.64961	-1.05438	6.97216	-5.27872	0.000584694	0.00433167	-0.738971	-1.67221	6.97216	-8.37181	2e-05	0.000120028	2.87262	-1.42597	AK065251.1	Os.48706	chr12:10465763-10475810 (-) // 99.91 //	Os12g0279100	4351981	Q2QTX9	NP_001066572	NM_001073104	LOC_Os12g18150	Osj003447	C2H2						---	0005622 // intracellular // inferred from electronic annotation
OsAffx.4765.1.S1_s_at	-0.913789	5.08484	-3.37695	0.00868343	0.116496	-3.06082	-0.985096	5.08484	-3.64047	0.0057983	0.0570483	-2.95857	-0.853983	5.08484	-3.15593	0.0122597	0.0368576	-3.8938	-1.43422	5.08484	-5.30023	0.000568808	0.00424653	-0.709345	-1.76929	5.08484	-6.53849	0.000129294	0.00049365	0.850839	-1.95434	9634.m00766	Os.40393	chr6:4018885-4021596 (+) // 100.0 //	Os06g0181400	4340311	B7F9U9	NP_001056979	NM_001063514	LOC_Os06g08300								---	---
Os.48412.1.A1_at	0.580575	7.00214	3.37446	0.00871702	0.116496	-3.0648	0.405922	7.00214	2.35932	0.0438159	0.162511	-5.02619	0.684969	7.00214	3.98122	0.0034859	0.0142945	-2.57747	1.7426	7.00214	10.1285	4.44e-06	0.000133323	4.53139	2.97193	7.00214	17.2737	5.46e-08	2.17e-06	9.17037	0.60666	AK071174.1	Os.48412	chr8:24578620-24580981 (-) // 99.08 //	Os08g0497900	4345933	B8BC39 /// Q7F8T8	NP_001062141	NM_001068676	LOC_Os08g38890								---	---
Os.10416.1.S1_at	0.667312	10.2929	3.37402	0.00872283	0.116496	-3.06549	0.120167	10.2929	0.607583	0.559122	0.732098	-7.21058	0.0825699	10.2929	0.417485	0.686525	0.780989	-7.47777	0.457817	10.2929	2.31479	0.0470733	0.106731	-5.32655	-1.27541	10.2929	-6.44868	0.000143016	0.000534429	0.741669	-4.46774	AK063898.1	Os.42504	chr1:35780633-35781410 (-) // 99.23 //	Os01g0834900	4327417	---	NP_001044723	NM_001051258									---	---
Os.40207.1.A1_s_at	-0.651343	7.48144	-3.37355	0.00872922	0.116496	-3.06624	-0.892099	7.48144	-4.62051	0.00140278	0.0261424	-1.45953	-1.00061	7.48144	-5.18254	0.000661885	0.00424852	-0.806008	-0.723689	7.48144	-3.74825	0.00492789	0.0204535	-3.01132	-1.47932	7.48144	-7.66197	3.95e-05	0.000199175	2.13399	-1.24182	CF331344	Os.51826	chr5:1477244-1477614 (+) // 93.51 //	Os05g0125600	4337677	Q0DL37	NP_001054522	NM_001061057	LOC_Os05g03490								---	---
Os.6981.1.S1_at	-0.576906	10.0006	-3.37309	0.00873543	0.116496	-3.06697	-0.29361	10.0006	-1.7167	0.121635	0.294067	-6.0029	-1.37195	10.0006	-8.02162	2.78e-05	0.000468657	2.60996	-0.51908	10.0006	-3.03499	0.014837	0.04585	-4.16022	-1.17368	10.0006	-6.86234	9.06e-05	0.000373829	1.23611	-1.8768	AK070436.1	Os.6981	chr1:27800368-27801370 (+) // 98.91 //	Os01g0676200	4325517	A2WTQ7 /// Q8LQP4	NP_001043849	NM_001050384	LOC_Os01g48500								---	---
Os.17130.1.S1_at	0.72092	9.58233	3.37261	0.00874193	0.116496	-3.06774	0.293802	9.58233	1.37447	0.203955	0.401018	-6.46215	0.275443	9.58233	1.28858	0.23104	0.348745	-6.72889	1.39212	9.58233	6.51261	0.000133094	0.0015073	0.857658	2.77203	9.58233	12.9681	5.95e-07	1.01e-05	6.65674	-1.74888	CB670040	Os.17130	chr4:34051298-34053572 (-) // 99.81 //	Os04g0671100	4337358	---	NP_001054217	NM_001060752	LOC_Os04g57540								---	---
Os.9524.1.S2_at	1.02308	5.7087	3.37204	0.00874973	0.116496	-3.06866	1.22938	5.7087	4.05202	0.00314251	0.0407936	-2.31452	2.11672	5.7087	6.97664	8.01e-05	0.000965863	1.46873	2.53777	5.7087	8.36442	2.01e-05	0.000399424	2.90064	2.70239	5.7087	8.90701	1.23e-05	8.39e-05	3.39669	0.476577	AK073036.1	Os.9524	chr1:26367353-26373057 (-) // 99.96 //	Os01g0652100	4325373	A2WTA3 /// Q8RZF8	NP_001043736	NM_001050271	LOC_Os01g46350								---	---
Os.47372.1.S1_x_at	0.386792	13.8977	3.37184	0.00875235	0.116496	-3.06897	0.459778	13.8977	4.0081	0.00335106	0.0423017	-2.38232	0.620487	13.8977	5.40908	0.000495274	0.00345327	-0.494585	0.652237	13.8977	5.68585	0.000350895	0.00301423	-0.189157	0.756446	13.8977	6.59429	0.000121498	0.000471334	0.918158	-1.04337	CR288737	---	chr1:33573050-33577261 (+) // 97.04 // /// chr1:20439017-20440038 (+) // 93.7 // /// chr10:10792751-10793786 (+) // 96.85 // /// chrC|11562:56820-57863 (+) // 96.08 // /// chr6:23583896-23584921 (-) // 94.08 // /// chr12:11084560-11085267 (-) // 67.24 //	Os06g0598000	9266410	D0VDT6	NP_001174884	NM_001187955									0015979 // photosynthesis // inferred from electronic annotation	0009507 // chloroplast // inferred from electronic annotation /// 0009522 // photosystem I // inferred from electronic annotation /// 0009536 // plastid // inferred from electronic annotation
Os.12092.1.S1_at	-0.647062	10.3936	-3.37179	0.00875314	0.116496	-3.06906	0.0899516	10.3936	0.46873	0.650885	0.799304	-7.29092	1.19619	10.3936	6.23323	0.000182905	0.00170688	0.57806	0.423644	10.3936	2.20757	0.0559291	0.121202	-5.49577	1.22702	10.3936	6.39389	0.000152167	0.000561509	0.674555	-2.92063	AK070341.1	---	chr3:2806945-2808536 (-) // 42.75 // /// chr9:15463738-15467835 (-) // 38.4 //	Os09g0426500	9270697	---	NP_001175846	NM_001188917	LOC_Os09g25810								---	0016020 // membrane // inferred from reviewed computational analysis
Os.28394.1.S1_s_at	-0.382383	11.7383	-3.36794	0.00880543	0.116757	-3.0752	-0.311639	11.7383	-2.74484	0.0235625	0.116275	-4.40524	-1.2882	11.7383	-11.3462	1.78e-06	7.55e-05	5.56331	-0.280447	11.7383	-2.47011	0.0366536	0.0886402	-5.07828	-1.06635	11.7383	-9.3922	8.11e-06	6.26e-05	3.8494	-0.629203	AK066566.1	Os.28394	chr6:25199331-25209593 (-) // 99.97 //	Os06g0625400	4341569	B7ECD6 /// Q0DAU7	NP_001058112	NM_001064647	LOC_Os06g41990								0006508 // proteolysis // inferred from electronic annotation	---
Os.14676.1.S1_at	-0.42174	10.1778	-3.36689	0.00881973	0.116757	-3.07687	-0.453777	10.1778	-3.62265	0.00595713	0.0575757	-2.98685	-1.03848	10.1778	-8.29053	2.16e-05	0.000396681	2.88464	-0.299237	10.1778	-2.38891	0.041777	0.0977025	-5.20848	-1.04482	10.1778	-8.34117	2.06e-05	0.000122837	2.8418	-1.10915	AK064533.1	Os.78882	chr6:4869941-4873717 (-) // 90.45 // /// chr7:558366-562170 (-) // 100.0 //	Os07g0110200	4342225	---	NP_001058730	NM_001065265	LOC_Os07g01920								---	---
Os.54231.1.S1_at	-0.552144	5.98519	-3.36558	0.00883771	0.116906	-3.07897	-0.649106	5.98519	-3.95661	0.00361447	0.0438878	-2.4621	-1.75846	5.98519	-10.7186	2.82e-06	0.000100765	5.07132	-0.67947	5.98519	-4.14169	0.0027585	0.0134071	-2.39777	-1.60219	5.98519	-9.76613	5.95e-06	5.01e-05	4.18476	0.263449	AK102656.1	Os.54231	chr11:1706775-1711779 (-) // 92.57 // /// chr12:1662835-1667952 (-) // 99.81 //	Os12g0133900	4351433	Q2QY33	NP_001066092	NM_001072624	LOC_Os12g04010								0006364 // rRNA processing // inferred from electronic annotation	0005634 // nucleus // inferred from electronic annotation /// 0030529 // ribonucleoprotein complex // inferred from electronic annotation
Os.49706.1.S1_at	-0.469995	8.23517	-3.36344	0.00886705	0.117028	-3.08239	-0.25239	8.23517	-1.80619	0.105817	0.270474	-5.87417	-0.451031	8.23517	-3.22773	0.010954	0.0338627	-3.77723	-0.553396	8.23517	-3.96029	0.00359494	0.0162292	-2.67841	-1.23341	8.23517	-8.82672	1.32e-05	8.82e-05	3.31977	-2.41849	AK069256.1	Os.49706	chr9:2596218-2599725 (+) // 99.88 //	Os09g0134400	4346463	Q0J3B7	NP_001062634	NM_001069169	LOC_Os09g04880								---	---
Os.25624.1.S1_at	-0.418321	8.64051	-3.35983	0.0089168	0.117328	-3.08815	-0.167445	8.64051	-1.34486	0.212968	0.411162	-6.49898	-0.39603	8.64051	-3.1808	0.0117901	0.0358533	-3.8534	-0.270522	8.64051	-2.17275	0.0591429	0.126496	-5.55027	-0.831414	8.64051	-6.67767	0.000110793	0.000438012	1.01801	-3.59456	AK065123.1	Os.25624	chr10:22973165-22979213 (+) // 99.61 //	Os10g0577900	4349502	Q8W3G2 /// Q9TJS6 /// Q9TJS7 /// Q9XQR1	NP_001065495	NM_001072027	LOC_Os10g42720								0008152 // metabolic process // inferred from electronic annotation	0009536 // plastid // inferred by curator
Os.13981.1.S1_at	-0.39907	8.04393	-3.35861	0.00893367	0.117372	-3.0901	-0.24321	8.04393	-2.04688	0.0723315	0.217243	-5.51451	-0.472626	8.04393	-3.97767	0.00350415	0.0143457	-2.58299	-0.425019	8.04393	-3.57701	0.00638552	0.0247275	-3.28362	-0.942016	8.04393	-7.9281	3.05e-05	0.000162966	2.41703	-2.41084	AK070158.1	Os.13981	chr10:16437857-16441608 (-) // 99.83 //	Os10g0452800	4348775	Q7XDT2	NP_001064737	NM_001071272	LOC_Os10g31520								---	---
Os.21862.1.S1_at	-0.369108	7.88119	-3.3516	0.00903135	0.118299	-3.1013	-0.357211	7.88119	-3.24358	0.0106859	0.0767867	-3.59506	-0.547282	7.88119	-4.96947	0.000875215	0.00517835	-1.10556	-0.548044	7.88119	-4.97639	0.000867216	0.00576826	-1.16239	-0.800913	7.88119	-7.27251	5.87e-05	0.000268762	1.70586	-1.45169	AK122136.1	Os.35093	chr8:8968017-8969955 (+) // 99.89 //	Os08g0246800	4345061	Q0J6Z3	NP_001061358	NM_001067893	LOC_Os08g14880								---	---
OsAffx.7506.1.S1_at	0.908969	5.7034	3.34903	0.00906748	0.118593	-3.10542	1.05571	5.7034	3.88967	0.00399035	0.0462747	-2.5663	0.916932	5.7034	3.37837	0.00866439	0.0284157	-3.53355	1.67332	5.7034	6.16522	0.00019791	0.00198557	0.428874	2.80554	5.7034	10.3368	3.77e-06	3.61e-05	4.67538	-0.820201	9640.m00602	Os.24018	chr12:3292435-3293680 (+) // 100.0 //	Os12g0164600	4351588	Q0IPW0	NP_001066236	NM_001072768	LOC_Os12g06780								---	---
OsAffx.31685.1.S1_at	-0.739972	9.42117	-3.34782	0.00908453	0.118638	-3.10735	-0.0522145	9.42117	-0.236231	0.818768	0.903825	-7.38061	-0.0984888	9.42117	-0.445588	0.66687	0.765691	-7.46456	-1.18625	9.42117	-5.36691	0.000522455	0.00399301	-0.617897	-1.52628	9.42117	-6.90527	8.65e-05	0.000361041	1.28622	-3.45684	9640.m01003	Os.90976	chr12:5673287-5675458 (+) // 100.0 //	Os12g0208900	4351766	Q0IPF6	NP_001066390	NM_001072922	LOC_Os12g10630	Osj052708	ZF-HD						0045449 // regulation of transcription // inferred from electronic annotation	0016023 // cytoplasmic membrane-bounded vesicle // inferred from reviewed computational analysis
OsAffx.26601.1.S1_x_at	-0.427632	6.54407	-3.34658	0.00910203	0.118704	-3.10933	-0.474594	6.54407	-3.71409	0.00518779	0.0534606	-2.842	-1.06166	6.54407	-8.30839	2.12e-05	0.000393865	2.90262	-0.0941652	6.54407	-0.73692	0.480738	0.59753	-7.35201	-1.14189	6.54407	-8.93621	1.2e-05	8.22e-05	3.42452	-1.39524	9632.m05296	Os.55496	chr4:32231980-32238383 (+) // 100.0 //	Os04g0637400	4337150	Q0J9P9	NP_001054024	NM_001060559	LOC_Os04g54500								0006260 // DNA replication // inferred from electronic annotation	---
Os.17963.1.S1_at	-0.460255	7.79166	-3.34546	0.00911775	0.118804	-3.11111	-0.0149445	7.79166	-0.108627	0.915984	0.960275	-7.40498	-0.130421	7.79166	-0.947994	0.368939	0.498694	-7.09809	-0.500808	7.79166	-3.64023	0.00580033	0.0229729	-3.18275	-0.835322	7.79166	-6.07172	0.000220781	0.000754367	0.272039	-4.10498	C98108	Os.17963	chr3:22015459-22016539 (-) // 99.72 //	Os03g0593100	4333361	---	NP_001050587	NM_001057122									---	---
Os.53046.1.S1_s_at	-0.385934	9.59218	-3.34298	0.00915303	0.119112	-3.11509	-0.585417	9.59218	-5.07091	0.000765587	0.018218	-0.813971	-1.32348	9.59218	-11.464	1.63e-06	7.15e-05	5.65286	-1.83726	9.59218	-15.9144	1.09e-07	9.94e-06	8.47249	-3.11149	9.59218	-26.9519	1.26e-09	2.21e-07	12.9326	4.62578	AK070587.1	Os.53046	chr1:41342283-41343221 (+) // 99.88 //	Os01g0940600	4326517	A2WYX4 /// Q5JKM1	NP_001045355	NM_001051890	LOC_Os01g71330								---	---
Os.38319.1.A1_a_at	-0.593449	9.04369	-3.34155	0.00917335	0.119171	-3.11737	-0.68493	9.04369	-3.85665	0.00419086	0.0475766	-2.61788	-1.27386	9.04369	-7.17273	6.51e-05	0.000832474	1.69232	-0.841325	9.04369	-4.73727	0.0011956	0.00725407	-1.50647	-0.89224	9.04369	-5.02395	0.000814366	0.00216008	-1.13481	-1.33684	CB679373	---	chr5:21552609-21553550 (+) // 99.87 //	Os05g0441500	9270782	---	NP_001174450	NM_001187521	LOC_Os05g36994								---	---
Os.39993.1.S1_at	-0.540855	7.84259	-3.33845	0.00921752	0.119431	-3.12232	0.0179801	7.84259	0.110983	0.914169	0.95928	-7.40469	0.127699	7.84259	0.788227	0.451686	0.579217	-7.23994	-0.831573	7.84259	-5.13293	0.000705961	0.00496891	-0.94154	-1.0535	7.84259	-6.50281	0.000134564	0.0005093	0.807595	-3.58018	CF302129	---	chr3:34457177-34457971 (+) // 86.08 //	Os03g0821250	9272554	---	NP_001173688	NM_001186759	LOC_Os03g60639								---	---
Os.30534.1.S1_at	-1.11589	2.83037	-3.33308	0.00929482	0.120121	-3.13092	-1.64897	2.83037	-4.92532	0.000928132	0.0207251	-1.01948	-1.99432	2.83037	-5.95684	0.000252918	0.0021598	0.228689	-1.97206	2.83037	-5.89036	0.000273826	0.002503	0.0783259	-1.97206	2.83037	-5.89036	0.000273826	0.00089652	0.0393845	-0.7608	AK108707.1	Os.20687	chr8:2512211-2513520 (-) // 99.47 //	Os08g0144400	4344652	Q7EYD8	NP_001060984	NM_001067519	LOC_Os08g04920								---	---
Os.51989.1.S2_at	-0.41429	6.79842	-3.33025	0.00933575	0.120471	-3.13544	0.133386	6.79842	1.07222	0.312709	0.517414	-6.81165	0.364504	6.79842	2.93005	0.0175267	0.0481966	-4.26163	0.209858	6.79842	1.68693	0.127364	0.223201	-6.27655	1.13633	6.79842	9.13435	1.01e-05	7.31e-05	3.61136	-3.37478	AK064484.1	Os.51989	chr7:22302866-22307683 (-) // 99.95 //	Os07g0558200	4343581	---	NP_001059973	NM_001066508	LOC_Os07g37220								---	---
Os.35708.1.S1_at	-0.575315	10.0084	-3.32477	0.00941551	0.121122	-3.1442	-0.0245093	10.0084	-0.14164	0.890618	0.94645	-7.4004	-0.406652	10.0084	-2.35006	0.0444745	0.0974227	-5.20014	-0.302371	10.0084	-1.74741	0.115974	0.207912	-6.19044	-1.10192	10.0084	-6.36802	0.000156708	0.000574223	0.642739	-4.25849	AK066185.1	Os.35708	chr7:25965105-25966646 (-) // 100.0 //	Os07g0626800	4343973	Q0D4G9	NP_001060340	NM_001066875	LOC_Os07g43370								---	---
Os.2245.1.S1_at	-0.390543	9.87375	-3.3239	0.00942828	0.121126	-3.1456	-0.445348	9.87375	-3.79035	0.00462651	0.0498973	-2.72183	-2.03792	9.87375	-17.3447	5.27e-08	7.34e-06	9.23816	-1.32892	9.87375	-11.3105	1.82e-06	7.3e-05	5.48833	-2.90797	9.87375	-24.7497	2.6e-09	3.57e-07	12.2356	4.21894	AK122090.1	Os.2245	chr5:24934738-24936978 (+) // 95.02 //	Os05g0506000	4339251	Q65X56 /// Q9ZTU3	NP_001055980	NM_001062515	LOC_Os05g43040								---	---
OsAffx.31986.1.S1_at	1.07058	4.56431	3.32021	0.00948256	0.121302	-3.1515	1.5941	4.56431	4.9438	0.000905571	0.0204843	-0.993227	2.04575	4.56431	6.34451	0.000160965	0.00156029	0.715869	3.09315	4.56431	9.59281	6.86e-06	0.000182373	4.06402	5.45938	4.56431	16.9312	6.46e-08	2.38e-06	8.99576	1.92618	9640.m03169	---	chr12:19646823-19647780 (-) // 100.0 //	Os12g0510750	9269766	---	NP_001176977	NM_001190048	LOC_Os12g32610								---	---
Os.18020.1.S1_at	-0.68398	5.88315	-3.31933	0.00949551	0.121342	-3.15291	-1.042	5.88315	-5.05682	0.000779888	0.0184323	-0.833735	-1.60897	5.88315	-7.80829	3.42e-05	0.000537855	2.38674	-1.73221	5.88315	-8.40635	1.94e-05	0.000388639	2.94264	-0.231891	5.88315	-1.12536	0.290781	0.338156	-7.02975	-1.1374	AK069415.1	Os.18020	chr8:277005-280347 (-) // 99.91 //	Os08g0105100	4344444	Q6ZJM8	NP_001060784	NM_001067319	LOC_Os08g01430								---	---
Os.50310.1.S1_at	1.01267	9.35328	3.31712	0.00952816	0.121342	-3.15644	0.147271	9.35328	0.482406	0.641526	0.792792	-7.28387	-1.03018	9.35328	-3.37451	0.00871635	0.0285377	-3.53977	-1.38716	9.35328	-4.54385	0.00155968	0.00879724	-1.79065	-2.17048	9.35328	-7.1097	6.96e-05	0.000306209	1.52177	-2.84979	AK120651.1	Os.50310	chr1:38644102-38644714 (-) // 99.67 //	Os01g0888900	4324903	A2WXS6 /// Q5N819	NP_001045043	NM_001051578	LOC_Os01g66544								---	---
Os.19366.1.S1_a_at	-0.902915	4.3544	-3.31708	0.00952876	0.121342	-3.15651	-1.47832	4.3544	-5.43097	0.000481772	0.0136267	-0.318765	-1.98582	4.3544	-7.29541	5.73e-05	0.000768424	1.82991	-2.01398	4.3544	-7.39887	5.16e-05	0.000771172	1.88357	-2.45597	4.3544	-9.02261	1.11e-05	7.8e-05	3.50642	0.748927	AK068643.1	---	chr3:21178410-21183093 (+) // 99.19 // /// chr10:12964784-12969472 (-) // 98.89 //	Os03g0578300	9270555	---	NP_001173508	NM_001186579									---	---
Os.28411.1.S1_at	-0.754714	6.79389	-3.31457	0.00956603	0.121557	-3.16052	-0.855121	6.79389	-3.75554	0.00487425	0.0515113	-2.7766	-0.996286	6.79389	-4.37551	0.00197445	0.00935331	-1.97442	-2.07332	6.79389	-9.10566	1.04e-05	0.000246207	3.61869	-2.76828	6.79389	-12.1578	1.01e-06	1.48e-05	6.09058	0.359545	AK064853.1	---	chr3:10234462-10239370 (-) // 98.59 //	Os03g0293850	9267415	---	NP_001173378	NM_001186449	LOC_Os03g18264								---	---
Os.18839.1.S1_at	-0.484289	8.08439	-3.31351	0.00958183	0.121557	-3.16222	0.405306	8.08439	2.77311	0.022519	0.113377	-4.35933	-0.837981	8.08439	-5.73348	0.000331038	0.00260577	-0.0612183	-0.036675	8.08439	-0.250931	0.807744	0.869636	-7.61026	-1.22481	8.08439	-8.38015	1.98e-05	0.000119495	2.881	-2.46241	AK064105.1	Os.18839	chr2:31785140-31787932 (-) // 99.65 //	Os02g0755600	4330774	Q6Z688	NP_001048164	NM_001054699	LOC_Os02g51910								0008152 // metabolic process // inferred from electronic annotation	---
Os.8263.1.S1_s_at	0.476043	9.99655	3.31315	0.0095873	0.121557	-3.16281	0.125266	9.99655	0.871821	0.406923	0.607538	-7.00661	0.123281	9.99655	0.858006	0.414099	0.543068	-7.18069	-0.41616	9.99655	-2.89638	0.0184924	0.0540177	-4.38629	-1.90017	9.99655	-13.2248	5.06e-07	9e-06	6.82887	-2.98151	BI796781	---	chr4:19017487-19020377 (+) // 99.63 //	Os04g0390100	9272556	---	NP_001173912	NM_001186983	LOC_Os04g32030								---	---
Os.1487.1.S1_at	-0.356149	7.20765	-3.31089	0.00962103	0.121808	-3.16642	-0.337759	7.20765	-3.13993	0.0125722	0.0836625	-3.76299	-0.667576	7.20765	-6.20604	0.000188749	0.00175202	0.544141	-0.15082	7.20765	-1.40208	0.195845	0.306857	-6.65952	-0.891585	7.20765	-8.2885	2.16e-05	0.000127146	2.78859	-2.05124	AK073157.1	Os.1487	chr1:24479853-24482681 (+) // 99.92 //	Os01g0616500	4326653	A2WSM4 /// Q5ZDK4	NP_001043578	NM_001050113	LOC_Os01g42980								0006412 // translation // inferred from electronic annotation	0005622 // intracellular // inferred from electronic annotation /// 0005840 // ribosome // inferred from electronic annotation /// 0015934 // large ribosomal subunit // inferred from electronic annotation /// 0030529 // ribonucleoprotein complex // inferred from electronic annotation
Os.37876.1.S1_at	1.11375	3.80575	3.30993	0.00963544	0.121808	-3.16796	0.547419	3.80575	1.62686	0.139684	0.319872	-6.12887	-0.62712	3.80575	-1.86372	0.0966852	0.177222	-5.95022	-0.112683	3.80575	-0.334878	0.745718	0.823918	-7.58316	2.87583	3.80575	8.54657	1.7e-05	0.000106329	3.04672	-3.9567	AK069919.1	Os.37876	chr10:21288536-21289522 (-) // 99.9 //	Os10g0546400	4349289	B9G6V0 /// Q9AV28	NP_001065216	NM_001071751	LOC_Os10g39920								---	---
Os.11599.1.S1_at	0.457076	8.56916	3.305	0.00970966	0.122509	-3.17586	-0.274274	8.56916	-1.9832	0.0800447	0.229982	-5.61135	-1.00046	8.56916	-7.23403	6.11e-05	0.000800354	1.7613	-0.996095	8.56916	-7.20249	6.31e-05	0.000890782	1.6643	-2.23438	8.56916	-16.1562	9.57e-08	3.02e-06	8.58633	0.644944	AK072685.1	Os.11599	chr2:28272450-28274001 (-) // 99.74 //	Os02g0689500	4330369	A2X8G5 /// Q6ZGY7	NP_001047784	NM_001054319	LOC_Os02g46420								---	---
Os.7443.1.S1_s_at	-0.402725	11.5156	-3.3042	0.00972175	0.122543	-3.17714	-0.116138	11.5156	-0.952867	0.3666	0.570752	-6.93166	-1.95014	11.5156	-16.0001	1.04e-07	1.24e-05	8.5448	-0.426741	11.5156	-3.50124	0.00716977	0.0269544	-3.40497	-1.72016	11.5156	-14.1132	2.95e-07	6.35e-06	7.40023	0.486253	AK070403.1	---	chr3:635722-638510 (+) // 96.82 //	Os03g0110900	9267111	---	NP_001173234	NM_001186305	LOC_Os03g02020								---	0009536 // plastid // inferred from reviewed computational analysis
Os.51212.1.S1_at	-0.567428	10.6516	-3.29749	0.00982383	0.123116	-3.18788	0.318546	10.6516	1.85116	0.098613	0.259042	-5.80837	1.03666	10.6516	6.02435	0.000233456	0.00205868	0.314975	0.0793978	10.6516	0.461404	0.655926	0.75228	-7.52811	1.02657	10.6516	5.96572	0.000250261	0.000833008	0.136594	-3.21456	AK066402.1	---	chr4:25155236-25156851 (-) // 99.92 //	Os04g0507100	9270292	---	NP_001174007	NM_001187078	LOC_Os04g42800								---	---
Os.40424.1.S1_at	0.498541	10.7401	3.29634	0.00984133	0.123247	-3.18971	0.453713	10.7401	2.99994	0.0156844	0.0943072	-3.99041	-0.266173	10.7401	-1.75993	0.113738	0.201433	-6.10165	0.668356	10.7401	4.41916	0.00185661	0.0100173	-1.97657	2.38195	10.7401	15.7494	1.18e-07	3.46e-06	8.36302	-1.37907	AK066261.1	Os.12793	chr1:31271292-31273331 (+) // 99.85 //	Os01g0747300	4325540	Q0JJD3	NP_001044231	NM_001050766	LOC_Os01g54340								---	---
Os.21018.1.S1_at	-0.526565	5.93633	-3.29251	0.00990033	0.123657	-3.19586	-0.0536799	5.93633	-0.33565	0.745156	0.85945	-7.34931	0.590795	5.93633	3.69412	0.00534629	0.019724	-3.0283	1.44397	5.93633	9.02885	1.11e-05	0.000260358	3.54662	4.09382	5.93633	25.5979	1.95e-09	3.03e-07	12.5129	0.497213	AK064676.1	Os.21018	chr9:20540731-20544371 (-) // 99.89 //	Os09g0525700	4347632	Q651M1	NP_001063722	NM_001070257	LOC_Os09g35720								---	---
Os.7256.1.S1_at	-0.646703	6.96872	-3.2911	0.0099221	0.123724	-3.19812	-0.614396	6.96872	-3.12669	0.012837	0.0848356	-3.78448	-1.85203	6.96872	-9.42507	7.89e-06	0.000206332	3.96768	-0.376982	6.96872	-1.91848	0.0886876	0.170504	-5.93951	-1.65768	6.96872	-8.43598	1.88e-05	0.000114595	2.9369	-1.20351	AK103115.1	Os.7256	chr3:34899491-34904897 (-) // 97.31 //	Os03g0831100	4334667	B8AMR0 /// Q850Z4	NP_001051791	NM_001058326	LOC_Os03g61560								---	---
Os.25124.1.A1_at	0.605865	5.27011	3.28979	0.0099424	0.12373	-3.20022	0.63561	5.27011	3.4513	0.0077417	0.0649936	-3.26041	0.695871	5.27011	3.77851	0.00470927	0.0179173	-2.89486	1.17216	5.27011	6.36469	0.000157304	0.00169431	0.676994	2.55215	5.27011	13.8579	3.44e-07	6.99e-06	7.23981	-0.287739	AK070150.1	---	chr12:22394301-22396110 (-) // 99.92 //	Os12g0552400	4352471	Q2QNV3	NP_001066982	NM_001073514	LOC_Os12g36630								0006950 // response to stress // inferred from electronic annotation	---
Os.54146.1.S1_at	0.546498	11.1509	3.28864	0.00996015	0.12373	-3.20206	2.43501	11.1509	14.6531	2.16e-07	4.27e-05	7.83611	3.46226	11.1509	20.8347	1.12e-08	2.83e-06	10.7879	3.98441	11.1509	23.9769	3.4e-09	1e-06	11.9639	5.32667	11.1509	32.0541	2.86e-10	1.1e-07	14.2983	8.33682	AK102178.1	Os.54146	chr2:32507874-32511286 (-) // 99.97 //	Os02g0770800	4330867	Q6ZHH7	NP_001048253	NM_001054788	LOC_Os02g53130								0042128 // nitrate assimilation // inferred from electronic annotation /// 0055114 // oxidation reduction // inferred from electronic annotation	---
Os.51036.1.A1_at	-0.431695	9.08081	-3.28799	0.0099702	0.12373	-3.20309	-0.396662	9.08081	-3.02116	0.0151656	0.0926937	-3.95591	-0.626563	9.08081	-4.7722	0.00114022	0.00625611	-1.38866	-0.618478	9.08081	-4.71062	0.0012398	0.00745466	-1.54531	-0.981674	9.08081	-7.47689	4.76e-05	0.000228722	1.93264	-1.63207	AK060291.1	Os.57975	chr2:30822968-30823570 (+) // 98.0 //	Os02g0738400	4330665	---	---	---	LOC_Os02g50480			OHK5,HK	HK	histidine kinase 5	HISTIDINE KINASE 5	HISTIDINE KINASE 5	---	---
Os.14115.1.S1_at	-0.823963	9.1955	-3.28785	0.00997241	0.12373	-3.20332	-0.719019	9.1955	-2.86909	0.0193149	0.105126	-4.20326	-2.26341	9.1955	-9.03167	1.1e-05	0.000256056	3.60535	-0.487014	9.1955	-1.94333	0.0852693	0.166024	-5.90225	-2.41516	9.1955	-9.6372	6.61e-06	5.37e-05	4.07042	-1.12662	AK072165.1	Os.14115	chr1:29873440-29876439 (+) // 99.95 //	Os01g0717400	4325587	Q942G4	NP_001044074	NM_001050609	LOC_Os01g51980								---	---
Os.25324.1.A1_at	-0.420396	8.78319	-3.2842	0.0100293	0.12417	-3.20917	-0.121181	8.78319	-0.946684	0.36957	0.573988	-6.93757	-0.52727	8.78319	-4.11912	0.0028502	0.0123301	-2.36432	-0.182522	8.78319	-1.42589	0.189078	0.298805	-6.62911	-0.864413	8.78319	-6.75293	0.000102014	0.000410581	1.10741	-3.60655	CA760624	Os.25324	chr8:7567536-7569985 (-) // 99.17 //	Os08g0224300	4344969	B7F9R4	NP_001061276	NM_001067811	LOC_Os08g12780								---	0016021 // integral to membrane // inferred from electronic annotation
Os.3066.1.S1_at	0.963845	6.00543	3.28285	0.0100504	0.124255	-3.21133	1.50305	6.00543	5.11939	0.000718534	0.0173837	-0.746216	2.44876	6.00543	8.34048	2.06e-05	0.0003872	2.93486	2.06333	6.00543	7.02769	7.59e-05	0.00101307	1.46535	2.27865	6.00543	7.76107	3.59e-05	0.000184031	2.24027	0.536587	AK106604.1	Os.49263	chr3:28788476-28790642 (-) // 99.22 //	Os03g0712400	4333893	Q0DP60	NP_001051064	NM_001057599	LOC_Os03g50450								0006468 // protein phosphorylation // inferred from electronic annotation	---
Os.27019.1.S1_at	-0.603661	6.40957	-3.27904	0.0101104	0.124859	-3.21744	-0.307379	6.40957	-1.66966	0.1308	0.307592	-6.06928	0.243339	6.40957	1.3218	0.220223	0.336594	-6.68861	-0.216067	6.40957	-1.17366	0.271925	0.390276	-6.93385	-1.21826	6.40957	-6.6175	0.000118409	0.000461949	0.946039	-4.39263	AK058333.1	Os.27019	chr4:25496260-25500560 (-) // 99.78 //	Os04g0513900	4336391	Q7XSK0	NP_001053305	NM_001059840	LOC_Os04g43410								0005975 // carbohydrate metabolic process // inferred from electronic annotation /// 0008152 // metabolic process // inferred from electronic annotation	---
Os.50564.1.A1_s_at	-0.393909	6.21843	-3.27267	0.0102113	0.125621	-3.22766	-0.334938	6.21843	-2.78273	0.0221748	0.112519	-4.3437	-0.663994	6.21843	-5.51658	0.000432683	0.00314128	-0.349336	-0.950108	6.21843	-7.89367	3.15e-05	0.000543454	2.41702	-1.86641	6.21843	-15.5065	1.35e-07	3.74e-06	8.22678	0.544622	AK121855.1	Os.22921	chr2:20129714-20134622 (-) // 99.98 //	Os02g0542200	4329597	Q0E0K7	NP_001047067	NM_001053602	LOC_Os02g33750								0045449 // regulation of transcription // inferred from electronic annotation	---
Os.4651.1.S1_at	0.87968	7.31866	3.26903	0.0102694	0.125977	-3.23349	2.18093	7.31866	8.10468	2.57e-05	0.00158572	2.82234	2.54895	7.31866	9.47231	7.58e-06	0.000200299	4.01031	4.75475	7.31866	17.6694	4.51e-08	5.09e-06	9.3805	7.95676	7.31866	29.5686	5.7e-10	1.37e-07	13.672	5.33034	AK108527.1	Os.4651	chr7:29170085-29171233 (+) // 100.0 //	Os07g0686600	4344338	A2YQ31 /// Q8LIG8	NP_001060685	NM_001067220	LOC_Os07g48710								---	---
Os.54259.1.S1_at	-1.11306	3.6487	-3.26803	0.0102855	0.125981	-3.2351	-0.952499	3.6487	-2.79661	0.0216873	0.111345	-4.32114	-1.92256	3.6487	-5.64479	0.000369058	0.00279607	-0.178237	-2.12903	3.6487	-6.251	0.000179192	0.00185649	0.536211	-2.13873	3.6487	-6.27947	0.000173413	0.000620555	0.533165	-1.33302	AK102859.1	---	chr8:26312040-26315112 (-) // 99.88 //	Os08g0528700	9272064	---	NP_001175663	NM_001188734	LOC_Os08g41690								---	0009536 // plastid // inferred from reviewed computational analysis
Os.52130.1.S1_at	-0.425894	7.96466	-3.26766	0.0102914	0.125981	-3.23569	-0.297493	7.96466	-2.2825	0.0495836	0.174667	-5.14795	-0.764901	7.96466	-5.86868	0.000281047	0.0023269	0.115077	-0.935883	7.96466	-7.18053	6.46e-05	0.000903372	1.6395	-1.4709	7.96466	-11.2854	1.86e-06	2.23e-05	5.43918	-0.237976	AK065002.1	Os.52130	chr2:30693191-30695259 (+) // 99.61 //	Os02g0735800	4330652	Q0DXS6	NP_001048048	NM_001054583	LOC_Os02g50280								---	0009536 // plastid // inferred from reviewed computational analysis
Os.27067.2.A1_at	0.65313	10.0742	3.26605	0.0103173	0.12621	-3.23827	-0.0612911	10.0742	-0.306493	0.7665	0.872653	-7.35959	-0.36636	10.0742	-1.83202	0.10162	0.184369	-5.99687	-0.343269	10.0742	-1.71655	0.121662	0.215555	-6.23456	-1.25626	10.0742	-6.28208	0.000172895	0.000619339	0.536399	-4.45858	AK105866.1	Os.27067	chr8:767339-769875 (-) // 97.91 //	Os08g0114300	4344509	Q6YXT5	NP_001060850	NM_001067385	LOC_Os08g02230								0055114 // oxidation reduction // inferred from electronic annotation	0016020 // membrane // inferred from electronic annotation
Os.28042.1.S1_a_at	0.616797	8.66327	3.26312	0.0103646	0.126432	-3.24297	0.0819253	8.66327	0.433421	0.675348	0.8165	-7.30822	0.413516	8.66327	2.18768	0.0577436	0.119011	-5.45647	1.6461	8.66327	8.70859	1.47e-05	0.000320572	3.24039	1.52343	8.66327	8.05962	2.68e-05	0.000149143	2.55415	-2.04262	AY256683.1	Os.28042	chr4:21490129-21492410 (-) // 99.82 //	Os04g0435500	4335902	Q7XUT1 /// Q84QS7	NP_001052848	NM_001059383	LOC_Os04g35560								---	---
Os.52319.1.S1_x_at	-0.56298	6.20234	-3.26	0.0104152	0.126468	-3.24798	-0.566217	6.20234	-3.27874	0.0101151	0.0749349	-3.53822	-0.852422	6.20234	-4.93604	0.000914975	0.00535036	-1.15315	-0.821928	6.20234	-4.75946	0.00116008	0.00711052	-1.47419	-1.35375	6.20234	-7.83901	3.32e-05	0.000173854	2.32312	-1.41808	AK066376.1	---	chr12:21526678-21533770 (+) // 99.8 // /// chr1:36328366-36335476 (-) // 97.92 //	Os12g0539700	9266439	---	NP_001176994	NM_001190065									---	---
Os.27967.1.A1_at	-0.473564	9.41702	-3.25999	0.0104153	0.126468	-3.24798	-0.167789	9.41702	-1.15505	0.279071	0.484594	-6.72203	-0.854614	9.41702	-5.88313	0.000276212	0.0022989	0.13377	-0.585714	9.41702	-4.03203	0.00323562	0.0150451	-2.56693	-1.16623	9.41702	-8.0283	2.77e-05	0.000152466	2.52166	-1.97631	AK066597.1	Os.27967	chr1:36893563-36896163 (+) // 99.64 //	Os01g0855200	4324827	Q5N7T3	NP_001044840	NM_001051375	LOC_Os01g63620								---	---
OsAffx.1916.1.S1_s_at	-0.543041	6.48994	-3.25689	0.010466	0.126703	-3.25297	-0.170653	6.48994	-1.02349	0.333928	0.539002	-6.86199	-0.683192	6.48994	-4.09744	0.00294132	0.0126207	-2.39767	-1.45062	6.48994	-8.7001	1.48e-05	0.000322624	3.23214	-1.93156	6.48994	-11.5845	1.5e-06	1.91e-05	5.66771	-0.722555	9629.m00183	Os.39266	chr1:923450-924175 (+) // 100.0 //	Os01g0116500	4326094	---	NP_001041844	NM_001048379									---	0016023 // cytoplasmic membrane-bounded vesicle // inferred from reviewed computational analysis
OsAffx.26840.1.S1_s_at	-0.74238	7.00874	-3.2552	0.0104936	0.126761	-3.25568	-0.40367	7.00874	-1.77002	0.111965	0.279748	-5.92657	-0.290981	7.00874	-1.2759	0.235284	0.353647	-6.74408	-1.90618	7.00874	-8.35826	2.03e-05	0.000399935	2.89446	-2.06659	7.00874	-9.06161	1.08e-05	7.62e-05	3.54318	-1.89774	9633.m01030	Os.10432	chr5:6605963-6607597 (-) // 100.0 //	Os05g0206600	4338075	---	NP_001054897	NM_001061432	LOC_Os05g11650								---	---
Os.7119.1.S1_at	-0.663677	6.07633	-3.25243	0.010539	0.126869	-3.26011	-0.820631	6.07633	-4.0216	0.00328539	0.0419042	-2.36144	-1.87818	6.07633	-9.20426	9.52e-06	0.00023282	3.76595	-0.770358	6.07633	-3.77524	0.00473242	0.0198698	-2.96868	-2.61255	6.07633	-12.8031	6.61e-07	1.09e-05	6.54429	0.344002	AK112078.1	Os.7119	chr7:24659144-24661600 (+) // 99.76 //	Os07g0603200	4343836	Q6YW01	NP_001060211	NM_001066746	LOC_Os07g41190								---	---
Os.8522.1.S1_at	-0.692767	5.91788	-3.24884	0.0105984	0.127144	-3.26588	-0.712683	5.91788	-3.34224	0.00916355	0.0706496	-3.43576	-1.99799	5.91788	-9.36987	8.26e-06	0.000213582	3.91764	-0.321929	5.91788	-1.50974	0.166847	0.272031	-6.51954	-1.51228	5.91788	-7.09208	7.09e-05	0.000310531	1.50166	-1.56038	AK108468.1	Os.8522	chr6:27870849-27873408 (+) // 99.64 //	Os06g0671700	4341808	Q0DA77	NP_001058332	NM_001064867	LOC_Os06g45980								0006260 // DNA replication // inferred from electronic annotation	---
Os.12172.1.S1_at	-0.494311	7.17943	-3.24817	0.0106095	0.12719	-3.26696	-0.557879	7.17943	-3.66588	0.00557939	0.0560032	-2.91827	-1.02646	7.17943	-6.74497	0.000102906	0.00115116	1.1986	-0.514972	7.17943	-3.38393	0.00859006	0.0306889	-3.59376	-1.25027	7.17943	-8.21565	2.31e-05	0.000133746	2.71454	-1.17317	AK121273.1	Os.12172	chr5:4976726-4981797 (-) // 99.67 //	Os05g0182800	4337996	A2Y140 /// Q65WY6	NP_001054822	NM_001061357	LOC_Os05g08990								0006412 // translation // inferred from electronic annotation /// 0006418 // tRNA aminoacylation for protein translation // inferred from electronic annotation /// 0006425 // glutaminyl-tRNA aminoacylation // inferred from electronic annotation /// 0043039 // tRNA aminoacylation // inferred from electronic annotation	0005737 // cytoplasm // inferred from electronic annotation
Os.50395.1.S1_at	-1.16697	7.30238	-3.2413	0.010724	0.128025	-3.27798	-0.032686	7.30238	-0.0907866	0.929736	0.96779	-7.40696	-3.27865	7.30238	-9.10658	1.04e-05	0.000245339	3.67538	1.52921	7.30238	4.24744	0.00236899	0.0119723	-2.23605	4.71566	7.30238	13.0979	5.48e-07	9.59e-06	6.74422	-0.500278	AK121028.1	Os.50395	chr12:18589917-18592583 (+) // 99.95 //	Os12g0493900	4352254	Q2QQH7	NP_001066803	NM_001073335	LOC_Os12g31000								---	---
Os.8481.2.S1_at	0.5866	6.55541	3.24046	0.0107381	0.128025	-3.27933	0.347565	6.55541	1.92	0.0884751	0.243473	-5.70634	1.44231	6.55541	7.96755	2.93e-05	0.000486159	2.55383	0.456022	6.55541	2.51913	0.0338704	0.0839109	-4.99933	0.836176	6.55541	4.61915	0.00140541	0.00334839	-1.71967	-2.63017	AK058844.1	Os.76019	chr3:7273598-7276420 (+) // 99.6 //	Os03g0237500	4332189	---	NP_001049495	NM_001056030	LOC_Os03g13450								---	---
Os.38256.1.S1_at	-0.473582	7.57452	-3.23837	0.0107732	0.128268	-3.28268	-0.290441	7.57452	-1.98605	0.0796833	0.229188	-5.60704	-1.4746	7.57452	-10.0834	4.6e-06	0.000138576	4.54533	-0.475879	7.57452	-3.25408	0.010512	0.0357002	-3.80387	-0.476729	7.57452	-3.25989	0.0104169	0.018259	-3.8358	-2.39681	AK066433.1	Os.38256	chr3:9074910-9078345 (-) // 99.88 //	Os03g0271400	4332391	Q10NF0	NP_001049691	NM_001056226	LOC_Os03g16460								---	---
Os.4660.1.S1_s_at	-0.577226	7.82596	-3.23708	0.010795	0.128367	-3.28476	-1.73927	7.82596	-9.7538	6.01e-06	0.000495105	4.37181	-2.36648	7.82596	-13.2712	4.91e-07	3.28e-05	6.92406	-2.6832	7.82596	-15.0474	1.73e-07	1.38e-05	7.98374	-2.60867	7.82596	-14.6294	2.19e-07	5.21e-06	7.71578	4.74213	AK066494.1	Os.4660	chr3:5581054-5581712 (-) // 99.11 //	Os03g0206400	4331997	A2XDQ7 /// Q8H071	NP_001049319	NM_001055854	LOC_Os03g10860								---	---
Os.51722.1.S1_at	-0.452455	5.38926	-3.23234	0.0108753	0.129218	-3.29236	0.0312159	5.38926	0.223006	0.828723	0.910538	-7.38397	0.155004	5.38926	1.10735	0.298071	0.424335	-6.93583	0.345477	5.38926	2.46809	0.0367731	0.0888674	-5.08153	0.852208	5.38926	6.08818	0.000216554	0.000742402	0.292937	-4.48015	AK063528.1	Os.51368	chr2:4974450-4984050 (+) // 100.0 //	Os02g0189900	4328567	B8AJ91 /// Q0E378	NP_001046146	NM_001052681	LOC_Os02g09690								---	---
Os.5101.1.S1_at	0.403699	12.3573	3.23027	0.0109105	0.12946	-3.29568	0.684803	12.3573	5.47959	0.000453192	0.013163	-0.253309	0.929449	12.3573	7.43717	4.96e-05	0.000696147	1.98676	0.8259	12.3573	6.6086	0.000119583	0.00140077	0.973405	1.01807	12.3573	8.14629	2.47e-05	0.000140654	2.64355	0.410944	AK071661.1	---	chr5:7533582-7534523 (-) // 98.84 //	Os05g0223000	9266860	---	NP_001174282	NM_001187353	LOC_Os05g13580								---	---
Os.47922.1.S2_x_at	-0.497474	7.72132	-3.22559	0.0109908	0.129998	-3.30321	-0.629838	7.72132	-4.08383	0.00300013	0.039734	-2.26556	-1.22348	7.72132	-7.93298	3.03e-05	0.000497459	2.51779	-0.797435	7.72132	-5.17051	0.000672286	0.00478299	-0.88903	-1.62417	7.72132	-10.531	3.25e-06	3.29e-05	4.83684	0.179367	AK101273.1	Os.47922	chr12:25956466-25959555 (+) // 99.08 //	Os12g0613500	4352781	Q2QM87 /// Q761Y3	NP_001067264	NM_001073796	LOC_Os12g41930								---	---
OsAffx.15912.1.S1_at	-0.591843	6.43235	-3.22545	0.0109932	0.129998	-3.30343	-0.856388	6.43235	-4.66717	0.00131568	0.0253656	-1.39132	-1.78689	6.43235	-9.73827	6.08e-06	0.000168744	4.24682	-0.339719	6.43235	-1.85141	0.0985742	0.184218	-6.0391	-1.03783	6.43235	-5.656	0.000364	0.00112465	-0.267896	-1.35099	9634.m04223	---	chr6:26302931-26310858 (+) // 100.0 //	Os06g0644600	9270402	---	NP_001174927	NM_001187998	LOC_Os06g43690								---	---
Os.23687.1.A1_at	-0.551147	8.37816	-3.22315	0.0110328	0.130289	-3.30712	-0.2323	8.37816	-1.35851	0.208772	0.406636	-6.48207	-0.846835	8.37816	-4.95236	0.000895325	0.00526431	-1.12989	-1.01006	8.37816	-5.90689	0.000268457	0.00246298	0.0996958	-1.77589	8.37816	-10.3856	3.63e-06	3.52e-05	4.71616	-1.22065	AK068598.1	Os.81885	chr2:19460444-19463482 (-) // 99.93 //	Os02g0529900	4329542	Q6H761	NP_001047017	NM_001053552	LOC_Os02g32780								---	---
Os.51896.1.S1_at	-0.419274	11.0663	-3.22055	0.0110779	0.130598	-3.3113	-0.114863	11.0663	-0.882291	0.401543	0.602494	-6.99724	-1.11728	11.0663	-8.58215	1.65e-05	0.000334833	3.17441	-0.359406	11.0663	-2.76069	0.0229714	0.0635577	-4.60748	-1.50717	11.0663	-11.5769	1.51e-06	1.92e-05	5.66197	-1.21593	AK064213.1	Os.51896	chr2:30226445-30227118 (+) // 94.66 //	Os02g0726600	4330592	Q0DXY2	NP_001047992	NM_001054527	LOC_Os02g49470								---	0016020 // membrane // inferred from reviewed computational analysis /// 0016021 // integral to membrane // inferred from electronic annotation
Os.9948.1.S1_at	-0.382586	10.0648	-3.2175	0.0111308	0.131002	-3.3162	-0.336384	10.0648	-2.82894	0.0205942	0.108721	-4.26857	-0.965265	10.0648	-8.11776	2.54e-05	0.000442087	2.709	-1.30111	10.0648	-10.9422	2.38e-06	8.94e-05	5.20048	-1.74323	10.0648	-14.6604	2.15e-07	5.16e-06	7.73437	1.61182	AK121435.1	Os.9948	chr8:24572924-24576642 (+) // 99.95 //	Os08g0497600	4345932	B8BC38 /// Q7F8T9	NP_001062140	NM_001068675	LOC_Os08g38880			SRWD1		salt responsive WD40 protein 1	SALT RESPONSIVE WD40 PROTEIN 1	SALT RESPONSIVE WD40 PROTEIN 1	---	---
Os.7051.1.S1_at	-0.486194	2.80685	-3.21605	0.0111562	0.131072	-3.31854	-1.72791	2.80685	-11.4297	1.67e-06	0.000202047	5.72006	-1.73209	2.80685	-11.4574	1.64e-06	7.17e-05	5.6478	-1.73209	2.80685	-11.4574	1.64e-06	6.78e-05	5.60073	-1.76665	2.80685	-11.686	1.4e-06	1.84e-05	5.74396	3.8788	AK108709.1	Os.7051	chr2:30533909-30535244 (-) // 99.37 //	Os02g0732600	4330632	Q6Z2J9	NP_001048028	NM_001054563	LOC_Os02g49986	Osj052160	MYB						0045449 // regulation of transcription // inferred from electronic annotation	0005634 // nucleus // inferred from electronic annotation
Os.33007.1.S1_x_at	-0.495454	4.58315	-3.21579	0.0111608	0.131072	-3.31895	-0.770339	4.58315	-4.99996	0.000840584	0.019359	-0.913753	-0.738276	4.58315	-4.79184	0.0011103	0.00614886	-1.36022	-0.788528	4.58315	-5.11801	0.000719831	0.00502668	-0.96244	-1.99609	4.58315	-12.9558	5.99e-07	1.02e-05	6.64839	0.0186038	AK066819.1	---	chr7:16012089-16021636 (-) // 99.91 //	Os07g0459200	9271235	---	NP_001175186	NM_001188257	LOC_Os07g27480								---	---
Os.10500.1.S1_at	0.561646	9.6074	3.2156	0.0111641	0.131072	-3.31926	0.280699	9.6074	1.60709	0.143969	0.325831	-6.15612	0.837192	9.6074	4.79318	0.00110829	0.00613971	-1.35829	1.36827	9.6074	7.83378	3.34e-05	0.000567675	2.35387	1.94597	9.6074	11.1413	2.06e-06	2.39e-05	5.32701	-0.630558	AK101630.1	Os.10500	chr5:23192368-23194964 (-) // 99.61 //	Os05g0473500	4339086	Q0DHD7	NP_001055822	NM_001062357	LOC_Os05g39610								0006887 // exocytosis // inferred from electronic annotation	0000145 // exocyst // inferred from electronic annotation /// 0009536 // plastid // inferred from reviewed computational analysis
OsAffx.3275.1.S1_at	0.502503	7.80238	3.21308	0.0112082	0.131202	-3.3233	0.312717	7.80238	1.99956	0.0779906	0.226551	-5.58657	0.651455	7.80238	4.16551	0.00266517	0.011722	-2.29315	0.894013	7.80238	5.71646	0.000337991	0.00292942	-0.148763	1.26259	7.80238	8.07321	2.65e-05	0.000147691	2.56822	-1.75671	9631.m01916	Os.61430	chr3:10912506-10915103 (+) // 100.0 //	Os03g0307000	4332605	Q10MJ2	NP_001049892	NM_001056427	LOC_Os03g19400								---	0016023 // cytoplasmic membrane-bounded vesicle // inferred from reviewed computational analysis
Os.48089.1.S1_at	-0.422267	5.58317	-3.21088	0.0112469	0.131444	-3.32684	-0.070375	5.58317	-0.535124	0.606085	0.766711	-7.25492	-0.337182	5.58317	-2.5639	0.0315143	0.0750947	-4.85688	-0.933022	5.58317	-7.09461	7.07e-05	0.00096533	1.54194	-1.1271	5.58317	-8.57035	1.67e-05	0.000104613	3.07018	-2.1653	AK102860.1	Os.48089	chr4:30519093-30522376 (+) // 99.79 //	Os04g0607200	4336924	Q0JAB6	NP_001053807	NM_001060342	LOC_Os04g51800								---	0016023 // cytoplasmic membrane-bounded vesicle // inferred from reviewed computational analysis
Os.33675.1.S1_at	-0.541585	7.66317	-3.21062	0.0112515	0.131444	-3.32726	-0.474528	7.66317	-2.81309	0.021123	0.109879	-4.29435	-4.40595	7.66317	-26.1193	1.64e-09	8.4e-07	12.6222	-0.318859	7.66317	-1.89025	0.0927283	0.175861	-5.9816	-3.73477	7.66317	-22.1404	6.7e-09	6.14e-07	11.3044	2.06468	AK099569.1	Os.33675	chr8:20421025-20425064 (+) // 99.9 //	Os08g0425200	4345611	A2YVD6 /// Q7EZV3	NP_001061837	NM_001068372	LOC_Os08g32930								---	---
Os.8865.2.S1_x_at	-0.477316	7.26086	-3.20773	0.0113026	0.131653	-3.33191	-0.492325	7.26086	-3.30858	0.00965558	0.072804	-3.49003	-1.26093	7.26086	-8.47387	1.82e-05	0.000355756	3.06778	-0.164536	7.26086	-1.10573	0.298733	0.419243	-7.00873	-1.09041	7.26086	-7.32794	5.54e-05	0.000257071	1.76783	-1.79901	AK065327.1	Os.79220	chr1:35476374-35478468 (+) // 99.93 //	Os01g0829000	4327529	Q5QLS7	NP_001044686	NM_001051221	LOC_Os01g61320								---	---
Os.48474.1.S1_at	-0.426382	9.83031	-3.19841	0.0114689	0.132647	-3.34689	-0.234839	9.83031	-1.76159	0.113444	0.282028	-5.93871	-0.63792	9.83031	-4.7852	0.00112032	0.00618665	-1.36983	-0.488354	9.83031	-3.66327	0.00560145	0.0224561	-3.14609	-1.43211	9.83031	-10.7426	2.77e-06	2.94e-05	5.0097	-1.75836	AK103850.1	---	chr3:2138911-2140111 (+) // 99.58 //	Os03g0139000	9271320	Q10S12	NP_001173257	NM_001186328									---	---
Os.49533.1.S1_at	-0.374344	8.68492	-3.19699	0.0114944	0.132766	-3.34917	-0.164781	8.68492	-1.40727	0.194354	0.389171	-6.42075	-0.618781	8.68492	-5.28454	0.000580348	0.00385025	-0.664881	-0.994883	8.68492	-8.49654	1.78e-05	0.000365686	3.0324	-1.67007	8.68492	-14.2628	2.71e-07	6e-06	7.49285	0.0180896	AK073526.1	---	chr2:21408015-21411327 (+) // 99.92 //	Os02g0564100	9269003	Q6Z7F4	NP_001173026	NM_001186097	LOC_Os02g35600								---	---
Os.1726.1.S1_at	-0.705146	8.74122	-3.19462	0.0115371	0.132918	-3.35297	-0.80966	8.74122	-3.66812	0.00556052	0.0559702	-2.91472	-0.556387	8.74122	-2.52068	0.033786	0.0791418	-4.92666	-1.40647	8.74122	-6.37194	0.000156011	0.00168664	0.685917	-1.94901	8.74122	-8.82988	1.32e-05	8.81e-05	3.32281	-1.43712	AK111803.1	Os.1726	chr1:10216501-10218667 (-) // 98.48 //	Os01g0285300	4327914	Q5NKI1 /// Q9AQV2	NP_001042773	NM_001049308	LOC_Os01g18240	Osj050701	MYB						0045449 // regulation of transcription // inferred from electronic annotation	0005634 // nucleus // inferred from electronic annotation
Os.54384.1.S1_at	-0.374589	7.32287	-3.19286	0.011569	0.133095	-3.3558	-0.158042	7.32287	-1.34709	0.212278	0.410332	-6.49623	-0.97332	7.32287	-8.29623	2.15e-05	0.000396248	2.89039	-0.565664	7.32287	-4.82152	0.0010667	0.00668707	-1.38432	-2.57874	7.32287	-21.9803	7.13e-09	6.28e-07	11.2431	0.579417	AK106548.1	Os.54384	chr2:25573585-25576227 (-) // 99.92 //	Os02g0638000	4330093	A6N055 /// Q6H5V6	NP_001047531	NM_001054066	LOC_Os02g42550								---	---
Os.27247.1.S1_at	0.800164	8.80028	3.18881	0.0116427	0.133328	-3.36231	0.742414	8.80028	2.95867	0.0167467	0.097448	-4.05754	0.486393	8.80028	1.93837	0.0859402	0.161842	-5.83903	1.93377	8.80028	7.70645	3.78e-05	0.000623276	2.21831	1.89523	8.80028	7.55288	4.41e-05	0.000215764	2.01577	-1.80496	AK065261.1	Os.27247	chr6:30837068-30838953 (-) // 99.86 //	Os06g0725200	4342108	Q0D9D9	NP_001058620	NM_001065155	LOC_Os06g50950								0006629 // lipid metabolic process // inferred from electronic annotation	0016023 // cytoplasmic membrane-bounded vesicle // inferred from reviewed computational analysis
Os.7873.1.S1_x_at	-0.368036	13.1849	-3.18755	0.0116658	0.133416	-3.36434	0.225851	13.1849	1.95609	0.0835621	0.235395	-5.65223	0.375844	13.1849	3.25518	0.010494	0.032749	-3.73273	0.240627	13.1849	2.08406	0.0681643	0.140538	-5.68789	0.715249	13.1849	6.19475	0.000191234	0.000671617	0.427367	-3.60196	AK120929.1	Os.51287	chr7:2796691-2800365 (+) // 98.78 //	Os07g0152900	4342420	B8B7C5 /// Q6YT73	NP_001058909	NM_001065444	LOC_Os07g05820								0008152 // metabolic process // inferred from electronic annotation /// 0055114 // oxidation reduction // inferred from electronic annotation	---
Os.56235.1.S1_at	-0.386642	4.72343	-3.18402	0.0117306	0.133981	-3.37002	-0.492356	4.72343	-4.05458	0.00313078	0.0407634	-2.31057	-0.521887	4.72343	-4.29777	0.00220471	0.0101273	-2.09174	-0.876878	4.72343	-7.22114	6.19e-05	0.000880794	1.68531	-0.152114	4.72343	-1.25267	0.243229	0.288606	-6.88501	-2.59441	AK109666.1	---	chr1:28239164-28240504 (+) // 100.0 //	Os01g0685000	4324145	Q0JKC0	NP_001043894	NM_001050429									---	0009536 // plastid // inferred from reviewed computational analysis
Os.34757.1.S1_at	-0.461559	9.22032	-3.18303	0.0117489	0.134044	-3.37161	-0.575193	9.22032	-3.96668	0.00356127	0.0436853	-2.44647	-1.69618	9.22032	-11.6973	1.39e-06	6.33e-05	5.82748	-0.889888	9.22032	-6.13689	0.000204553	0.00202285	0.393215	-1.34116	9.22032	-9.24895	9.16e-06	6.82e-05	3.71786	0.824095	AK066883.1	Os.34757	chr1:34867362-34871441 (-) // 99.9 //	Os01g0818600	4327442	---	---	---	LOC_Os01g60280								---	---
Os.50977.1.S1_at	-0.781282	3.6308	-3.18089	0.0117884	0.134268	-3.37506	-1.50279	3.6308	-6.11842	0.000209015	0.00761981	0.575999	-2.43861	3.6308	-9.9285	5.21e-06	0.000151356	4.4125	-2.90691	3.6308	-11.8351	1.26e-06	5.63e-05	5.8836	-2.93373	3.6308	-11.9443	1.17e-06	1.62e-05	5.93534	2.68648	AK059908.1	---	chr3:33546152-33549008 (-) // 98.43 //	Os03g0804000	4334482	Q0DMK9	NP_001051615	NM_001058150									---	---
Os.9108.2.A1_a_at	-0.551856	5.92543	-3.18057	0.0117942	0.134268	-3.37556	-0.387751	5.92543	-2.23477	0.0535388	0.182252	-5.22312	-1.16974	5.92543	-6.74171	0.000103274	0.00115313	1.19475	0.437323	5.92543	2.52047	0.0337973	0.0838066	-4.99716	1.92258	5.92543	11.0806	2.15e-06	2.46e-05	5.27942	-1.42433	AK101048.1	---	chr7:10440456-10443214 (+) // 99.31 //	Os07g0277600	9271708	---	NP_001175137	NM_001188208	LOC_Os07g17689								---	---
Os.7779.1.S1_x_at	-0.700877	5.44485	-3.17611	0.0118772	0.134814	-3.38274	-0.313268	5.44485	-1.41961	0.190844	0.385567	-6.40502	-0.836765	5.44485	-3.7919	0.00461584	0.0176739	-2.87375	-1.31961	5.44485	-5.97997	0.000246059	0.00230242	0.193728	-1.92288	5.44485	-8.71377	1.46e-05	9.52e-05	3.21056	-1.85145	AK107666.1	Os.7779	chr5:338916-340866 (+) // 72.88 //	Os05g0106200	4337564	Q65XI0	NP_001054417	NM_001060952	LOC_Os05g01570								---	0016020 // membrane // inferred from electronic annotation
Os.10579.1.S1_at	1.17836	8.86363	3.17607	0.0118779	0.134814	-3.3828	0.449771	8.86363	1.21228	0.25757	0.461376	-6.65727	1.11269	8.86363	2.99907	0.0157063	0.0445385	-4.14914	0.744949	8.86363	2.00789	0.0769649	0.154027	-5.80458	2.25706	8.86363	6.08354	0.000217736	0.000745718	0.287048	-3.94135	AK104952.1	Os.10579	chr8:1126883-1128554 (-) // 99.86 //	Os08g0120600	4344545	Q6YPF1	NP_001060880	NM_001067415	LOC_Os08g02700								0006096 // glycolysis // inferred from electronic annotation /// 0008152 // metabolic process // inferred from electronic annotation	---
Os.22415.1.S1_s_at	-0.499756	8.89294	-3.17217	0.0119509	0.134924	-3.38908	-0.45541	8.89294	-2.89068	0.018661	0.103252	-4.16814	-1.28952	8.89294	-8.18514	2.38e-05	0.000422794	2.77786	-1.17395	8.89294	-7.45156	4.89e-05	0.000741662	1.94166	-2.99017	8.89294	-18.9799	2.47e-08	1.34e-06	9.98769	1.43	BQ906171	Os.22415	chr6:26104141-26104556 (-) // 91.34 //	Os06g0641800	4341631	Q5K5A9	NP_001058170	NM_001064705	LOC_Os06g43430								---	---
Os.9040.1.S1_at	-0.374665	9.91741	-3.17202	0.0119538	0.134924	-3.38933	-0.215321	9.91741	-1.82296	0.103074	0.266297	-5.84971	-0.542642	9.91741	-4.59416	0.00145471	0.00744255	-1.64887	-0.338885	9.91741	-2.8691	0.0193148	0.0558561	-4.43079	-0.732187	9.91741	-6.1989	0.000190316	0.000668527	0.432572	-2.97722	AK059267.1	Os.9040	chr8:3520246-3523098 (-) // 99.29 //	Os08g0160000	4344717	Q0J7V5	NP_001061046	NM_001067581	LOC_Os08g06360								---	---
Os.5697.1.S1_at	0.820406	6.81294	3.17111	0.0119708	0.134924	-3.39078	0.710263	6.81294	2.74537	0.0235424	0.116275	-4.40438	1.40807	6.81294	5.44262	0.000474749	0.00335157	-0.449093	2.01843	6.81294	7.80182	3.44e-05	0.000582878	2.32	4.10542	6.81294	15.8687	1.11e-07	3.31e-06	8.42911	0.50097	AK102726.1	Os.5697	chr7:19886210-19887287 (-) // 99.35 //	Os07g0516300	4343380	Q6Z2H5	NP_001059782	NM_001066317	LOC_Os07g33270								---	---
Os.50302.1.S1_at	-0.609794	6.09466	-3.16896	0.0120113	0.135059	-3.39424	-0.476773	6.09466	-2.47768	0.0362093	0.146513	-4.83702	-0.858332	6.09466	-4.46055	0.00175181	0.00857903	-1.84703	-0.922434	6.09466	-4.79368	0.00110755	0.00687574	-1.42457	-1.21858	6.09466	-6.33267	0.000163157	0.000590782	0.599109	-2.18075	AK120621.1	Os.14007	chr6:6795506-6797469 (-) // 99.85 //	Os06g0231400	4340573	Q67X36	NP_001057222	NM_001063757									---	---
Os.18676.1.S1_at	-0.481757	7.90881	-3.16694	0.0120494	0.1354	-3.39749	-0.352	7.90881	-2.31395	0.0471367	0.169738	-5.09821	-0.832422	7.90881	-5.47212	0.00045746	0.00326529	-0.409213	-0.561648	7.90881	-3.69212	0.00536249	0.0217691	-3.10026	-1.46172	7.90881	-9.60892	6.77e-06	5.47e-05	4.04516	-1.592	AK101666.1	Os.58803	chr2:9409104-9413539 (+) // 97.39 //	Os02g0264700	4328950	B7ES31 /// Q0E279	NP_001046495	NM_001053030	LOC_Os02g16490								---	---
Os.20548.1.S1_at	0.524509	9.76653	3.16513	0.0120838	0.135597	-3.40041	0.233724	9.76653	1.4104	0.193458	0.388502	-6.41677	0.0853697	9.76653	0.51516	0.619385	0.728282	-7.42833	1.12101	9.76653	6.7647	0.000100712	0.00125458	1.15916	1.67369	9.76653	10.0998	4.54e-06	4.12e-05	4.47466	-2.32234	AK066753.1	Os.20548	chr4:30430424-30431188 (-) // 99.74 //	Os04g0606200	4336916	A2XX96 /// Q7X8J0	NP_001053799	NM_001060334	LOC_Os04g51680								---	---
Os.54725.1.S1_at	-0.681989	4.04693	-3.16031	0.0121757	0.135766	-3.40816	-0.494587	4.04693	-2.2919	0.0488397	0.17331	-5.13311	-0.367022	4.04693	-1.70077	0.124671	0.216366	-6.18615	-0.944394	4.04693	-4.37629	0.00197229	0.010447	-2.04099	-1.49534	4.04693	-6.92936	8.43e-05	0.000354385	1.31424	-3.09083	AK106605.1	Os.54725	chr1:31908514-31910606 (+) // 99.95 //	Os01g0758700	4325606	B7EZH7	NP_001044304	NM_001050839									0006278 // RNA-dependent DNA replication // inferred from electronic annotation	---
Os.12746.1.S1_at	0.35335	10.5571	3.15922	0.0121965	0.135818	-3.40992	0.155373	10.5571	1.38915	0.199607	0.395688	-6.44369	0.214217	10.5571	1.91527	0.0891386	0.166441	-5.87363	0.927537	10.5571	8.29289	2.15e-05	0.000416496	2.8286	1.17609	10.5571	10.5152	3.29e-06	3.31e-05	4.82375	-1.61498	AK071946.1	Os.12746	chr1:31348567-31352106 (+) // 99.91 //	Os01g0748900	4325552	Q94J22	NP_001044243	NM_001050778	LOC_Os01g54510								---	---
Os.17850.1.S1_at	-0.518529	7.21329	-3.15267	0.0123227	0.136702	-3.42046	-0.264935	7.21329	-1.61081	0.143152	0.324832	-6.15099	-0.446731	7.21329	-2.71613	0.0246729	0.0623996	-4.61004	-0.475634	7.21329	-2.89187	0.0186258	0.0543145	-4.39365	-1.20518	7.21329	-7.32754	5.55e-05	0.000257106	1.76739	-3.36155	AK121492.1	Os.17850	chr12:3742732-3748395 (+) // 99.87 //	Os12g0174000	4351640	---	NP_001066284	NM_001072816	LOC_Os12g07530								---	0009536 // plastid // inferred from reviewed computational analysis
Os.56352.1.S1_at	-0.712858	3.86768	-3.15051	0.0123646	0.136734	-3.42393	-0.952887	3.86768	-4.21134	0.00249492	0.0364699	-2.07059	-1.07482	3.86768	-4.75021	0.00117474	0.00637984	-1.42055	-1.15433	3.86768	-5.10163	0.000735401	0.00511283	-0.985423	-1.5806	3.86768	-6.98554	7.94e-05	0.00033879	1.3793	-1.30424	AK109910.1	Os.56352	chr6:281347-283538 (+) // 100.0 //	Os06g0104100	4339852	Q8H625	NP_001056548	NM_001063083	LOC_Os06g01470								0009058 // biosynthetic process // inferred from electronic annotation	---
Os.27122.2.S1_at	-0.507265	5.18376	-3.14849	0.0124041	0.136796	-3.4272	-0.317532	5.18376	-1.97085	0.0816286	0.232015	-5.63	-0.467256	5.18376	-2.90016	0.0183813	0.0498508	-4.31036	-0.318081	5.18376	-1.97426	0.0811883	0.160341	-5.8556	-1.18455	5.18376	-7.35225	5.41e-05	0.000252137	1.79491	-3.48565	AK071901.1	Os.79092	chr1:42392541-42400134 (-) // 99.71 //	Os01g0961600	4324546	Q5JMT2	NP_001045474	NM_001052009	LOC_Os01g73080								---	---
Os.13534.1.S1_s_at	-0.407828	9.9413	-3.1482	0.0124096	0.136796	-3.42765	0.10492	9.9413	0.809922	0.439761	0.636072	-7.06008	-0.760957	9.9413	-5.87417	0.0002792	0.00231823	0.122178	-0.0301034	9.9413	-0.232382	0.821663	0.880696	-7.61522	-0.771029	9.9413	-5.95192	0.000254405	0.000844538	0.118852	-3.57238	AU029707	Os.13534	chr6:27091154-27091921 (+) // 98.77 //	Os06g0658900	4341727	B7FA90	NP_001058260	NM_001064795	LOC_Os06g44840								---	0016020 // membrane // inferred from reviewed computational analysis /// 0016021 // integral to membrane // inferred from electronic annotation
[truncated: 3,868 more rows]
[truncated: 4 more columns]
