# Supplementary material for: Global Expression Profiling of Low Temperature Induced Genes in the Chilling Tolerant Japonica Rice Jumli Marshi
Source: PLoS One. 2013 Dec 12;8(12):e81729. doi: 10.1371/journal.pone.0081729 (PMC3861252; doi:10.1371/journal.pone.0081729)
Supplement: Table S2 — Common and unique genes DE in different cultivars. (XLSX) [file pone.0081729.s005.xlsx]

## Sheet: Table S2
2101 Elements only in "JM": (JMO)	182 Common elements in "JM", "LTH", "PB1" and "IR29": (CCI)	511 Common elements in "JM" and "LTH": (CIT)	1538 Elements only in "LTH":	914 Elements only in "PB1":	70 Common elements in "PB1" and "IR29":	1451 Elements only in "IR29":
Os02g0513100	Os11g0547000	Os01g0606400	Os01g0100700	Os12g0641500	Os12g0292400	Os01g0102300
Os06g0140400	Os01g0892800	Os08g0144400	Os01g0103000	Os12g0639100	Os12g0157000	Os01g0106200
Os05g0575500	Os03g0761100	Os03g0586400	Os01g0104400	Os12g0633700	Os11g0126900	Os01g0106400
Os01g0961300	Os12g0164600	Os01g0922700	Os01g0106800	Os12g0603900	Os11g0114300	Os01g0107400
Os01g0366100	Os02g0601800	Os05g0484800	Os01g0110200	Os12g0598900	Os10g0570200	Os01g0115600
Os12g0604000	Os10g0499400	Os03g0738400	Os01g0110800	Os12g0583300	Os10g0543400	Os01g0115900
Os02g0679700	Os03g0802500	Os01g0702700	Os01g0111700	Os12g0578300	Os10g0542900	Os01g0120400
Os07g0682700	Os05g0130300	Os07g0194300	Os01g0117600	Os12g0568500	Os10g0454500	Os01g0121100
Os04g0227100	Os07g0559700	Os07g0674400	Os01g0118400	Os12g0568100	Os10g0431000	Os01g0123900
Os08g0246400	Os03g0278300	Os08g0475100	Os01g0120300	Os12g0567100	Os09g0546200	Os01g0124200
Os08g0508700	Os04g0128900	Os02g0658800	Os01g0120600	Os12g0559900	Os09g0417600	Os01g0124401
Os07g0273000	Os12g0181600	Os03g0217900	Os01g0124000	Os12g0552300	Os09g0364400	Os01g0125600
Os11g0572800	Os05g0516700	Os06g0644700	Os01g0124100	Os12g0545600	Os09g0246300	Os01g0132000
Os01g0532600	Os02g0671100	Os07g0229100	Os01g0127300	Os12g0517400	Os08g0560000	Os01g0142200
Os01g0102000	Os01g0717000	Os11g0558500	Os01g0128300	Os12g0516400	Os08g0480000	Os01g0142600
Os07g0689800	Os10g0565200	Os02g0269200	Os01g0134500	Os12g0509100	Os08g0395700	Os01g0144000
Os06g0608401	Os08g0498400	Os03g0323900	Os01g0137950	Os12g0506600	Os08g0232700	Os01g0148700
Os06g0647600	Os02g0819500	Os09g0363900	Os01g0140700	Os12g0482500	Os08g0167800	Os01g0149800
Os07g0162700	Os02g0527300	Os06g0326000	Os01g0151100	Os12g0465800	Os07g0674800	Os01g0158400
Os06g0610300	Os07g0686600	Os08g0105100	Os01g0158500	Os12g0463000	Os07g0661600	Os01g0159400
Os02g0770300	Os02g0625300	Os04g0500200	Os01g0170000	Os12g0456400	Os07g0410300	Os01g0168100
Os05g0331200	Os02g0770800	Os01g0571000	Os01g0170050	Os12g0451400	Os07g0258400	Os01g0173000
Os07g0455100	Os02g0756200	Os09g0482680	Os01g0173900	Os12g0443000	Os06g0708400	Os01g0173100
Os03g0160300	Os03g0679700	Os10g0560400	Os01g0174000	Os12g0429800	Os06g0678500	Os01g0179600
Os06g0539066	Os10g0533100	Os12g0188700	Os01g0177200	Os12g0429600	Os06g0536800	Os01g0183800
Os10g0318000	Os02g0618200	Os02g0176000	Os01g0179200	Os12g0422200	Os06g0147300	Os01g0186200
Os11g0240700	Os03g0169400	Os03g0638200	Os01g0184100	Os12g0415400	Os05g0552800	Os01g0188400
Os07g0689400	Os03g0275900	Os06g0710300	Os01g0184800	Os12g0283400	Os05g0545300	Os01g0190300
Os01g0500600	Os02g0787300	Os01g0949500	Os01g0187900	Os12g0270200	Os05g0508500	Os01g0195000
Os03g0597200	Os06g0255900	Os01g0281100	Os01g0191100	Os12g0267800	Os05g0494600	Os01g0195066
Os06g0118600	Os02g0572400	Os10g0376200	Os01g0194300	Os12g0264800	Os05g0464200	Os01g0205200
Os10g0135500	Os01g0209700	Os10g0532800	Os01g0199900	Os12g0233200	Os05g0442700	Os01g0208400
Os01g0617600	Os03g0659400	Os07g0691300	Os01g0201600	Os12g0227400	Os05g0142200	Os01g0214800
Os06g0139300	Os04g0412300	Os05g0129300	Os01g0203800	Os12g0219000	Os04g0682800	Os01g0221400
Os01g0112100	Os05g0444200	Os09g0392400	Os01g0205500	Os12g0218300	Os04g0675400	Os01g0221500
Os08g0528700	Os04g0526800	Os02g0324700	Os01g0209200	Os12g0218000	Os04g0644600	Os01g0223700
Os03g0300300	Os05g0407100	Os08g0119800	Os01g0209800	Os12g0207000	Os04g0618400	Os01g0226700
Os05g0169200	Os04g0583900	Os06g0476200	Os01g0211600	Os12g0203900	Os04g0607500	Os01g0227500
Os10g0531700	Os01g0720400	Os09g0548400	Os01g0214600	Os12g0195100	Os04g0578600	Os01g0227800
Os01g0231500	Os02g0685200	Os07g0628900	Os01g0221600	Os12g0187800	Os04g0572400	Os01g0230200
Os10g0466500	Os01g0206700	Os09g0442100	Os01g0222600	Os12g0177900	Os04g0571700	Os01g0243400
Os04g0548300	Os07g0179500	Os03g0668900	Os01g0226300	Os12g0175400	Os04g0561200	Os01g0249300
Os11g0130600	Os05g0103300	Os08g0344600	Os01g0227100	Os12g0153800	Os04g0539000	Os01g0253600
Os05g0226300	Os06g0693700	Os10g0421800	Os01g0228600	Os12g0149300	Os04g0488000	Os01g0257400
Os02g0451900	Os05g0195700	Os03g0748300	Os01g0229300	Os12g0141000	Os04g0429600	Os01g0259600
Os07g0615000	Os05g0595100	Os01g0237100	Os01g0232700	Os12g0135700	Os03g0712700	Os01g0264700
Os01g0686100	Os03g0187400	Os10g0522700	Os01g0236000	Os12g0132500	Os03g0701100	Os01g0265100
Os04g0442300	Os08g0445700	Os05g0355400	Os01g0239200	Os12g0117300	Os03g0379500	Os01g0265800
Os10g0509401	Os01g0612600	Os03g0411300	Os01g0249200	Os12g0116400	Os03g0307200	Os01g0273100
Os11g0689800	Os02g0789600	Os07g0647900	Os01g0251400	Os12g0112600	Os03g0270000	Os01g0274400
Os01g0706100	Os10g0554100	Os10g0466200	Os01g0271400	Os12g0104900	Os02g0805100	Os01g0279200
Os10g0539400	Os03g0334200	Os04g0483600	Os01g0271700	Os11g0684600	Os02g0630300	Os01g0279700
Os04g0647300	Os03g0203700	Os08g0139100	Os01g0276200	Os11g0683600	Os02g0588500	Os01g0283500
Os11g0668000	Os05g0119200	Os05g0506000	Os01g0278900	Os11g0677100	Os02g0579000	Os01g0284500
Os04g0650600	Os07g0569100	Os12g0611200	Os01g0279100	Os11g0676500	Os01g0923000	Os01g0293000
Os08g0469700	Os01g0261200	Os06g0548200	Os01g0281000	Os11g0672300	Os01g0888800	Os01g0296100
Os03g0201300	Os03g0224700	Os01g0563000	Os01g0286100	Os11g0668200	Os01g0880200	Os01g0298400
Os02g0137600	Os02g0602100	Os02g0115700	Os01g0286600	Os11g0661800	Os01g0858200	Os01g0300600
Os02g0320800	Os01g0742400	Os03g0622300	Os01g0294700	Os11g0649400	Os01g0854000	Os01g0304000
Os09g0560900	Os01g0295700	Os07g0603200	Os01g0304300	Os11g0641500	Os01g0812100	Os01g0309100
Os03g0651800	Os07g0245100	Os03g0831500	Os01g0318000	Os11g0637200	Os01g0803900	Os01g0309900
Os02g0744200	Os03g0241900	Os03g0836200	Os01g0326000	Os11g0624500	Os01g0762000	Os01g0314300
Os11g0462100	Os09g0525700	Os01g0183100	Os01g0335500	Os11g0620500	Os01g0705200	Os01g0316500
Os04g0662200	Os02g0605900	Os04g0504000	Os01g0351300	Os11g0559600	Os01g0638000	Os01g0316800
Os05g0238400	Os04g0671200	Os01g0673800	Os01g0352100	Os11g0557400	Os01g0597600	Os01g0328700
Os02g0445100	Os02g0661100	Os12g0133900	Os01g0361000	Os11g0554200	Os01g0584900	Os01g0331900
Os01g0841100	Os04g0206500	Os02g0614100	Os01g0367100	Os11g0540000	Os01g0212400	Os01g0339900
Os05g0578600	Os07g0545800	Os01g0168400	Os01g0367400	Os11g0525900	Os01g0139700	Os01g0357900
Os01g0525800	Os08g0156600	Os06g0309000	Os01g0367900	Os11g0492800	Os01g0138800	Os01g0388000
Os12g0554800	Os01g0733200	Os01g0818600	Os01g0501800	Os11g0492700	Os01g0108600	Os01g0388101
Os01g0753800	Os03g0765400	Os10g0130500	Os01g0504500	Os11g0461000		Os01g0389200
Os03g0272900	Os07g0546200	Os03g0267700	Os01g0508500	Os11g0459600		Os01g0392100
Os11g0155100	Os04g0563000	Os05g0557800	Os01g0526200	Os11g0457700		Os01g0497801
Os05g0130400	Os10g0147900	Os10g0508700	Os01g0531500	Os11g0311600		Os01g0510100
Os03g0115000	Os04g0555300	Os05g0439200	Os01g0533400	Os11g0276100		Os01g0511300
Os10g0532600	Os03g0171600	Os01g0872500	Os01g0542700	Os11g0270500		Os01g0523200
Os02g0445600	Os03g0247900	Os06g0128500	Os01g0543100	Os11g0264700		Os01g0529800
Os01g0631700	Os08g0386800	Os04g0579200	Os01g0544450	Os11g0264500		Os01g0530400
Os03g0793900	Os05g0566400	Os01g0888500	Os01g0555200	Os11g0256100		Os01g0534800
Os01g0663300	Os01g0131600	Os03g0242300	Os01g0560200	Os11g0255300		Os01g0559900
Os01g0110500	Os01g0900800	Os02g0730800	Os01g0565600	Os11g0239900		Os01g0571700
Os03g0844600	Os12g0224000	Os06g0670300	Os01g0567400	Os11g0234300		Os01g0579600
Os10g0562700	Os01g0159300	Os01g0793200	Os01g0581300	Os11g0230700		Os01g0587000
Os08g0276400	Os07g0685500	Os02g0145000	Os01g0585200	Os11g0213800		Os01g0588500
Os02g0661900	Os01g0817000	Os09g0284300	Os01g0593200	Os11g0213500		Os01g0590100
Os04g0552300	Os03g0187600	Os04g0487300	Os01g0593600	Os11g0209900		Os01g0591000
Os06g0234600	Os02g0670900	Os04g0272700	Os01g0597800	Os11g0197200		Os01g0591300
Os09g0403000	Os03g0262200	Os08g0191900	Os01g0605100	Os11g0186900		Os01g0598600
Os07g0572400	Os03g0258200	Os11g0579800	Os01g0606133	Os11g0160000		Os01g0600000
Os03g0206400	Os01g0603300	Os01g0155500	Os01g0607300	Os11g0154500		Os01g0605200
Os12g0626200	Os07g0108800	Os04g0382900	Os01g0607800	Os11g0152600		Os01g0610500
Os02g0732600	Os05g0397300	Os09g0551300	Os01g0609900	Os11g0144900		Os01g0611100
Os05g0462500	Os08g0105000	Os11g0671000	Os01g0615100	Os11g0135000		Os01g0613900
Os05g0551100	Os04g0685700	Os03g0746800	Os01g0617950	Os11g0134900		Os01g0614900
Os10g0167700	Os01g0959100	Os01g0603000	Os01g0618000	Os11g0129800		Os01g0622000
Os03g0108300	Os02g0724000	Os06g0326500	Os01g0618500	Os11g0119200		Os01g0627400
Os04g0594100	Os03g0148400	Os07g0671400	Os01g0621900	Os11g0117600		Os01g0631100
Os05g0565100	Os07g0561300	Os07g0187900	Os01g0622300	Os11g0114200		Os01g0633000
Os06g0681300	Os08g0473900	Os07g0484800	Os01g0627800	Os11g0114100		Os01g0640700
Os09g0565700	Os01g0907200	Os01g0136400	Os01g0636700	Os11g0112600		Os01g0642200
Os01g0543000	Os01g0175100	Os02g0206100	Os01g0639200	Os11g0105000		Os01g0644900
Os03g0339700	Os07g0661400	Os06g0300600	Os01g0648000	Os10g0568200		Os01g0649900
Os04g0479700	Os05g0449200	Os12g0613500	Os01g0662300	Os10g0566800		Os01g0651932
Os07g0109400	Os01g0278000	Os03g0308100	Os01g0664100	Os10g0559500		Os01g0652000
Os01g0195200	Os02g0731700	Os04g0485400	Os01g0665500	Os10g0558700		Os01g0660200
Os01g0647700	Os01g0667900	Os04g0490700	Os01g0665750	Os10g0551100		Os01g0664500
Os06g0118800	Os01g0812200	Os03g0762300	Os01g0667700	Os10g0534700		Os01g0667200
Os04g0549700	Os09g0493000	Os04g0510400	Os01g0672500	Os10g0534600		Os01g0674500
Os08g0422200	Os03g0331700	Os01g0239700	Os01g0674100	Os10g0530900		Os01g0677900
Os07g0132300	Os01g0833400	Os12g0263000	Os01g0674400	Os10g0524400		Os01g0678100
Os03g0578300	Os06g0248500	Os01g0642900	Os01g0681900	Os10g0520100		Os01g0679900
Os05g0477600	Os03g0180900	Os01g0874800	Os01g0682001	Os10g0513100		Os01g0682500
Os07g0560600	Os01g0699100	Os07g0616500	Os01g0691500	Os10g0498100		Os01g0687400
Os01g0850400	Os12g0547600	Os02g0819600	Os01g0692000	Os10g0498000		Os01g0695700
Os09g0538400	Os01g0705700	Os05g0213500	Os01g0693900	Os10g0497300		Os01g0695750
Os01g0219300	Os10g0555100	Os03g0286200	Os01g0694200	Os10g0478100		Os01g0698100
Os03g0751800	Os01g0934100	Os03g0773700	Os01g0695200	Os10g0473900		Os01g0704700
Os10g0556100	Os01g0566100	Os04g0396800	Os01g0696800	Os10g0470900		Os01g0708500
Os08g0533300	Os05g0138300	Os08g0310100	Os01g0701700	Os10g0464900		Os01g0711400
Os02g0256100	Os04g0685300	Os06g0693100	Os01g0706500	Os10g0438800		Os01g0716500
Os02g0123100	Os01g0795600	Os12g0618800	Os01g0706700	Os10g0437500		Os01g0717700
Os01g0328300	Os01g0793900	Os06g0686600	Os01g0713800	Os10g0432400		Os01g0719700
Os11g0213600	Os03g0285800	Os05g0549700	Os01g0714600	Os10g0430800		Os01g0723600
Os12g0577200	Os01g0134700	Os01g0767100	Os01g0719200	Os10g0428900		Os01g0732300
Os01g0636500	Os09g0455300	Os10g0509000	Os01g0720500	Os10g0415100		Os01g0734600
Os01g0897700	Os02g0205500	Os01g0191200	Os01g0727400	Os10g0411600		Os01g0736900
Os05g0542800	Os01g0121500	Os11g0616200	Os01g0728300	Os10g0407400		Os01g0740400
Os08g0157400	Os12g0114000	Os08g0184300	Os01g0730200	Os10g0400500		Os01g0742300
Os05g0323400	Os01g0908200	Os04g0417800	Os01g0734100	Os10g0399500		Os01g0745700
Os02g0799600	Os04g0372700	Os08g0519700	Os01g0735500	Os10g0392600		Os01g0747700
Os04g0548700	Os06g0662200	Os02g0697600	Os01g0738000	Os10g0391500		Os01g0749400
Os02g0758800	Os03g0180800	Os08g0191200	Os01g0739700	Os10g0388500		Os01g0755500
Os06g0235200	Os04g0497000	Os09g0515500	Os01g0740650	Os10g0382600		Os01g0756300
Os11g0265900	Os01g0905200	Os05g0207300	Os01g0743400	Os10g0376900		Os01g0757500
Os03g0294100	Os05g0380900	Os04g0105300	Os01g0748600	Os10g0372100		Os01g0758900
Os07g0238800	Os03g0188500	Os03g0569900	Os01g0749200	Os10g0351300		Os01g0764000
Os01g0580200	Os05g0545400	Os12g0581700	Os01g0752100	Os10g0345900		Os01g0764400
Os07g0644200	Os01g0246700	Os02g0102400	Os01g0753000	Os10g0339600		Os01g0764550
Os03g0637800	Os08g0474000	Os11g0626700	Os01g0756900	Os10g0336400		Os01g0764800
Os10g0545500	Os03g0152000	Os09g0287500	Os01g0759900	Os10g0335000		Os01g0767600
Os08g0497300	Os01g0855600	Os02g0770100	Os01g0766200	Os10g0323600		Os01g0769700
Os03g0267500	Os01g0727500	Os12g0270100	Os01g0769000	Os10g0204400		Os01g0771200
Os04g0577200	Os09g0325700	Os09g0446800	Os01g0769900	Os10g0197700		Os01g0787000
Os03g0738900	Os06g0127100	Os07g0605800	Os01g0770400	Os10g0193100		Os01g0799500
Os03g0287800	Os09g0385700	Os02g0638000	Os01g0770700	Os10g0170600		Os01g0801700
Os02g0272800	Os04g0543900	Os08g0137400	Os01g0776300	Os10g0138400		Os01g0805200
Os01g0626500	Os01g0135700	Os12g0611100	Os01g0776600	Os10g0137000		Os01g0805300
Os02g0483800	Os01g0389700	Os01g0740600	Os01g0779400	Os10g0122500		Os01g0805900
Os12g0507400	Os01g0864500	Os04g0611500	Os01g0783500	Os10g0100900		Os01g0807000
Os06g0693200	Os01g0816100	Os02g0800000	Os01g0798500	Os09g0569000		Os01g0818000
Os06g0602200	Os10g0392400	Os03g0764000	Os01g0800500	Os09g0564600		Os01g0826000
Os12g0182500	Os02g0758200	Os05g0586600	Os01g0800800	Os09g0559900		Os01g0830300
Os08g0565700	Os03g0107700	Os06g0729900	Os01g0800900	Os09g0555500		Os01g0833500
Os09g0272300	Os03g0820400	Os01g0840200	Os01g0802100	Os09g0542600		Os01g0834400
Os12g0607400	Os03g0315400	Os04g0674050	Os01g0805000	Os09g0535500		Os01g0837900
Os03g0287700	Os02g0756800	Os03g0640800	Os01g0805600	Os09g0515100		Os01g0839900
Os06g0600400	Os01g0863300	Os01g0188100	Os01g0812800	Os09g0506200		Os01g0846701
Os03g0374600	Os04g0517100	Os06g0155400	Os01g0812900	Os09g0499400		Os01g0847100
Os02g0312600	Os03g0183500	Os02g0680700	Os01g0818400	Os09g0492900		Os01g0847700
Os03g0422300	Os04g0583200	Os02g0714000	Os01g0818700	Os09g0489200		Os01g0847800
Os12g0599800	Os02g0759400	Os01g0310100	Os01g0819900	Os09g0483300		Os01g0853000
Os06g0133600	Os06g0133500	Os02g0580900	Os01g0822900	Os09g0483100		Os01g0856800
Os05g0396900	Os07g0225300	Os07g0516500	Os01g0829800	Os09g0458500		Os01g0858350
Os04g0266400	Os03g0815100	Os01g0934400	Os01g0830500	Os09g0458200		Os01g0860400
Os08g0490600	Os03g0191900	Os02g0774200	Os01g0832900	Os09g0455200		Os01g0861700
Os04g0385900	Os07g0680600	Os03g0180300	Os01g0840800	Os09g0452700		Os01g0863400
Os07g0439000	Os03g0181100	Os01g0511600	Os01g0840900	Os09g0451400		Os01g0866500
Os03g0254000	Os01g0862800	Os12g0460800	Os01g0841200	Os09g0448100		Os01g0869400
Os02g0724200	Os01g0826400	Os01g0709500	Os01g0841500	Os09g0429400		Os01g0869800
Os03g0300600	Os03g0741100	Os01g0904200	Os01g0841800	Os09g0425200		Os01g0871600
Os02g0156800	Os04g0301500	Os08g0108100	Os01g0847900	Os09g0414900		Os01g0873100
Os08g0184600	Os02g0181300	Os12g0471100	Os01g0848700	Os09g0414500		Os01g0874100
Os07g0283125	Os02g0703600	Os10g0406300	Os01g0850000	Os09g0411500		Os01g0874700
Os10g0534400	Os02g0134200	Os02g0197500	Os01g0850700	Os09g0400500		Os01g0876300
Os05g0386900	Os02g0629000	Os03g0829200	Os01g0851000	Os09g0397800		Os01g0878300
Os03g0234900	Os01g0955100	Os08g0144000	Os01g0857000	Os09g0395900		Os01g0881500
Os05g0117798	Os10g0562900	Os06g0143400	Os01g0857300	Os09g0394600		Os01g0882800
Os09g0251500	Os12g0150200	Os03g0237500	Os01g0860300	Os09g0389000		Os01g0884900
Os01g0926700	Os08g0482600	Os03g0826200	Os01g0867900	Os09g0378700		Os01g0885000
Os02g0675000	Os10g0391400	Os04g0450100	Os01g0869600	Os09g0370300		Os01g0894700
Os04g0137100	Os01g0186900	Os12g0290200	Os01g0871300	Os09g0368500		Os01g0909400
Os03g0113500	Os02g0677300	Os10g0450900	Os01g0872700	Os09g0348600		Os01g0910900
Os01g0923200		Os07g0626400	Os01g0874900	Os09g0344500		Os01g0913000
Os03g0266800		Os01g0885600	Os01g0880300	Os09g0343400		Os01g0915800
Os07g0572300		Os01g0665300	Os01g0880400	Os09g0342000		Os01g0916100
Os09g0501600		Os02g0721700	Os01g0882500	Os09g0339100		Os01g0916600
Os06g0598800		Os02g0204400	Os01g0885200	Os09g0333600		Os01g0919600
Os06g0673500		Os06g0708300	Os01g0886900	Os09g0332900		Os01g0924300
Os09g0570900		Os02g0689900	Os01g0894500	Os09g0324000		Os01g0925100
Os03g0661500		Os12g0194900	Os01g0895100	Os09g0304500		Os01g0925300
Os12g0581300		Os09g0433600	Os01g0896400	Os09g0297900		Os01g0926200
Os08g0376300		Os04g0387900	Os01g0899500	Os09g0279100		Os01g0935700
Os04g0613200		Os10g0472900	Os01g0901500	Os09g0269500		Os01g0940000
Os07g0510200		Os05g0542700	Os01g0907400	Os09g0266300		Os01g0946500
Os01g0645000		Os04g0541700	Os01g0911000	Os09g0261900		Os01g0952000
Os02g0617100		Os02g0711900	Os01g0918500	Os08g0561600		Os01g0960800
Os02g0189600		Os07g0622700	Os01g0919500	Os08g0561000		Os01g0962400
Os02g0656100		Os05g0495300	Os01g0920300	Os08g0560700		Os01g0964000
Os02g0130600		Os12g0242800	Os01g0925700	Os08g0559800		Os01g0970400
Os01g0188900		Os01g0823100	Os01g0925766	Os08g0556300		Os01g0970700
Os10g0500400		Os05g0582000	Os01g0927600	Os08g0545600		Os01g0971000
Os05g0229000		Os04g0649500	Os01g0930100	Os08g0545500		Os01g0976600
Os02g0648100		Os03g0852400	Os01g0930800	Os08g0545400		Os02g0104500
Os03g0363600		Os07g0510800	Os01g0931200	Os08g0521200		Os02g0104800
Os06g0291600		Os07g0175300	Os01g0933500	Os08g0520900		Os02g0114200
Os01g0546500		Os09g0373200	Os01g0934000	Os08g0518300		Os02g0114400
Os02g0540400		Os09g0439600	Os01g0934350	Os08g0517400		Os02g0120000
Os06g0653200		Os05g0120200	Os01g0936100	Os08g0508500		Os02g0121300
Os05g0574800		Os01g0209400	Os01g0939700	Os08g0507100		Os02g0122300
Os12g0480200		Os03g0345700	Os01g0940700	Os08g0486000		Os02g0132500
Os11g0448100		Os02g0798100	Os01g0946200	Os08g0473800		Os02g0133800
Os03g0145300		Os12g0208900	Os01g0948400	Os08g0468100		Os02g0134500
Os05g0240200		Os04g0638700	Os01g0953600	Os08g0462800		Os02g0135900
Os12g0565300		Os11g0557000	Os01g0956400	Os08g0443800		Os02g0140400
Os02g0506500		Os01g0262500	Os01g0957000	Os08g0442900		Os02g0141100
Os04g0243700		Os12g0623600	Os01g0959900	Os08g0438100		Os02g0141300
Os08g0445000		Os08g0496000	Os01g0960300	Os08g0431700		Os02g0142800
Os01g0234700		Os02g0150900	Os01g0962600	Os08g0431200		Os02g0156600
Os03g0180000		Os08g0103300	Os01g0962700	Os08g0428400		Os02g0162000
Os01g0319000		Os04g0676400	Os01g0965500	Os08g0428300		Os02g0168100
Os08g0261100		Os08g0269500	Os01g0966100	Os08g0425100		Os02g0170500
Os11g0138900		Os07g0168600	Os01g0967800	Os08g0424700		Os02g0176100
Os07g0531700		Os05g0420500	Os01g0971700	Os08g0414500		Os02g0178000
Os09g0445500		Os01g0600300	Os01g0975300	Os08g0408200		Os02g0182900
Os01g0913100		Os04g0162500	Os01g0976000	Os08g0393600		Os02g0186400
Os07g0618400		Os04g0249700	Os01g0976300	Os08g0392700		Os02g0187800
Os02g0725000		Os11g0163800	Os01g0978100	Os08g0332800		Os02g0188000
Os03g0854600		Os09g0414600	Os02g0102300	Os08g0330400		Os02g0189400
Os04g0221000		Os05g0430300	Os02g0104700	Os08g0299400		Os02g0202500
Os03g0844000		Os04g0512500	Os02g0110200	Os08g0293400		Os02g0206400
Os03g0807100		Os05g0105800	Os02g0111600	Os08g0293200		Os02g0208500
Os02g0779300		Os03g0197100	Os02g0115600	Os08g0288400		Os02g0209400
Os11g0679700		Os12g0634600	Os02g0118200	Os08g0282700		Os02g0212500
Os06g0181400		Os01g0257100	Os02g0119200	Os08g0277200		Os02g0226000
Os07g0200000		Os05g0143500	Os02g0119600	Os08g0260800		Os02g0227100
Os08g0484200		Os01g0820800	Os02g0123600	Os08g0246100		Os02g0234500
Os01g0888200		Os02g0614500	Os02g0124800	Os08g0244100		Os02g0244600
Os05g0386700		Os07g0582400	Os02g0129700	Os08g0208400		Os02g0247100
Os03g0861000		Os07g0586500	Os02g0131200	Os08g0205000		Os02g0258800
Os02g0110400		Os03g0305800	Os02g0133100	Os08g0204800		Os02g0258900
Os01g0272800		Os05g0449900	Os02g0134300	Os08g0194400		Os02g0260700
Os02g0289700		Os11g0208800	Os02g0137200	Os08g0185900		Os02g0261100
Os06g0659800		Os02g0822500	Os02g0146500	Os08g0180600		Os02g0273100
Os06g0104100		Os05g0486100	Os02g0146600	Os08g0178900		Os02g0276500
Os03g0177100		Os07g0691200	Os02g0153900	Os08g0177400		Os02g0303500
Os01g0806200		Os05g0569300	Os02g0154000	Os08g0176000		Os02g0319300
Os09g0240200		Os02g0611200	Os02g0158800	Os08g0171800		Os02g0327000
Os01g0228400		Os06g0730300	Os02g0159400	Os08g0168700		Os02g0327500
Os03g0430400		Os11g0251400	Os02g0160200	Os08g0144100		Os02g0332700
Os01g0898800		Os08g0534900	Os02g0161100	Os08g0136500		Os02g0438200
Os03g0648250		Os09g0130800	Os02g0168800	Os08g0135800		Os02g0456800
Os11g0539200		Os01g0384300	Os02g0169900	Os08g0131200		Os02g0469600
Os03g0292600		Os05g0419500	Os02g0170100	Os08g0127900		Os02g0475400
Os12g0641200		Os08g0256000	Os02g0173100	Os08g0125200		Os02g0503900
Os01g0884300		Os04g0671100	Os02g0173200	Os08g0118500		Os02g0504000
Os03g0159900		Os02g0133000	Os02g0175950	Os08g0113700		Os02g0510300
Os01g0654400		Os05g0133900	Os02g0180100	Os08g0112600		Os02g0520750
Os03g0609500		Os10g0510500	Os02g0182500	Os08g0111800		Os02g0533300
Os05g0292700		Os01g0551000	Os02g0185300	Os08g0111300		Os02g0533800
Os09g0243200		Os01g0750600	Os02g0187300	Os08g0108700		Os02g0534250
Os04g0615000		Os08g0497900	Os02g0189000	Os08g0108500		Os02g0541300
Os09g0242800		Os11g0570000	Os02g0192500	Os08g0106900		Os02g0541700
Os12g0625000		Os01g0777300	Os02g0194700	Os08g0105600		Os02g0550100
Os03g0285100		Os07g0632000	Os02g0200000	Os07g0687200		Os02g0550400
Os02g0815700		Os05g0550300	Os02g0202800	Os07g0685600		Os02g0552000
Os10g0330400		Os02g0232900	Os02g0207400	Os07g0672500		Os02g0554100
Os03g0192600		Os12g0566000	Os02g0215200	Os07g0665100		Os02g0565400
Os12g0617400		Os01g0860601	Os02g0219900	Os07g0661500		Os02g0567100
Os01g0610300		Os07g0249200	Os02g0220600	Os07g0645400		Os02g0570400
Os02g0438400		Os01g0323000	Os02g0221500	Os07g0645200		Os02g0575700
Os08g0478700		Os05g0587200	Os02g0222100	Os07g0642200		Os02g0577100
Os03g0782300		Os04g0416700	Os02g0224800	Os07g0639000		Os02g0578800
Os03g0766800		Os02g0589700	Os02g0230100	Os07g0638600		Os02g0593500
Os07g0570900		Os07g0184800	Os02g0230300	Os07g0620600		Os02g0595700
Os10g0445400		Os11g0180000	Os02g0240100	Os07g0613300		Os02g0601000
Os02g0299300		Os11g0496500	Os02g0241100	Os07g0612400		Os02g0601300
Os09g0287000		Os01g0165000	Os02g0246300	Os07g0604600		Os02g0601700
Os05g0555600		Os06g0283200	Os02g0254600	Os07g0604100		Os02g0603800
Os01g0656200		Os07g0600700	Os02g0257300	Os07g0588400		Os02g0611800
Os07g0572100		Os03g0832800	Os02g0257400	Os07g0572800		Os02g0612000
Os09g0485800		Os07g0641200	Os02g0259600	Os07g0566500		Os02g0617300
Os10g0456900		Os08g0102700	Os02g0266000	Os07g0558900		Os02g0626100
Os11g0533100		Os01g0579800	Os02g0270800	Os07g0555300		Os02g0634500
Os06g0306300		Os02g0496900	Os02g0274900	Os07g0555000		Os02g0638300
Os01g0202500		Os04g0305700	Os02g0277600	Os07g0553600		Os02g0643500
Os08g0536300		Os08g0378900	Os02g0280500	Os07g0550900		Os02g0651900
Os03g0616400		Os05g0281400	Os02g0280700	Os07g0549600		Os02g0652000
Os03g0102600		Os05g0210100	Os02g0285300	Os07g0521600		Os02g0662200
Os08g0260600		Os06g0149100	Os02g0288000	Os07g0516700		Os02g0666800
Os04g0223500		Os03g0382100	Os02g0308800	Os07g0460800		Os02g0667100
Os01g0848900		Os09g0112400	Os02g0321900	Os07g0452100		Os02g0669000
Os03g0365200		Os03g0857500	Os02g0326700	Os07g0436000		Os02g0679600
Os12g0209800		Os04g0390100	Os02g0328300	Os07g0430200		Os02g0680600
Os03g0265900		Os04g0191400	Os02g0462900	Os07g0429600		Os02g0687200
Os03g0203100		Os01g0830700	Os02g0471500	Os07g0421900		Os02g0690700
Os07g0177100		Os01g0360200	Os02g0481000	Os07g0421200		Os02g0695800
Os01g0182600		Os03g0819400	Os02g0481700	Os07g0419100		Os02g0704500
Os03g0812000		Os12g0605100	Os02g0498100	Os07g0407900		Os02g0709600
Os03g0663700		Os03g0131900	Os02g0504900	Os07g0281900		Os02g0709900
Os03g0586500		Os01g0969000	Os02g0508500	Os07g0256700		Os02g0710102
Os12g0615900		Os02g0745100	Os02g0510600	Os07g0244600		Os02g0710500
Os02g0525600		Os11g0182200	Os02g0514325	Os07g0228600		Os02g0713700
Os01g0746200		Os07g0462200	Os02g0517300	Os07g0202300		Os02g0719000
Os01g0810100		Os06g0225200	Os02g0521300	Os07g0194500		Os02g0722500
Os11g0584100		Os01g0754100	Os02g0522700	Os07g0184500		Os02g0725100
Os04g0488500		Os07g0507000	Os02g0527600	Os07g0174400		Os02g0728100
Os03g0136700		Os10g0483900	Os02g0529600	Os07g0170100		Os02g0728900
Os03g0646200		Os02g0168900	Os02g0529700	Os07g0153000		Os02g0730400
Os01g0878000		Os12g0572000	Os02g0530300	Os07g0130800		Os02g0732200
Os11g0708500		Os03g0104400	Os02g0532500	Os07g0111100		Os02g0735200
Os06g0329900		Os11g0531700	Os02g0534800	Os07g0109800		Os02g0741800
Os03g0201700		Os05g0533100	Os02g0536500	Os07g0108900		Os02g0743400
Os07g0603600		Os06g0609500	Os02g0537500	Os07g0105000		Os02g0743500
Os04g0483400		Os10g0548900	Os02g0537700	Os07g0100300		Os02g0744600
Os10g0495600		Os02g0467200	Os02g0542400	Os06g0727700		Os02g0744650
Os02g0826100		Os04g0581300	Os02g0549700	Os06g0726500		Os02g0744700
Os08g0538000		Os03g0118800	Os02g0553600	Os06g0726400		Os02g0745000
Os01g0960400		Os09g0515400	Os02g0556900	Os06g0726100		Os02g0747400
Os01g0966300		Os02g0332200	Os02g0562600	Os06g0717700		Os02g0750100
Os07g0689300		Os11g0283500	Os02g0563800	Os06g0711700		Os02g0750200
Os07g0687400		Os01g0723800	Os02g0564200	Os06g0707000		Os02g0753200
Os05g0157300		Os11g0637400	Os02g0573400	Os06g0702000		Os02g0755000
Os03g0279600		Os02g0175500	Os02g0581300	Os06g0698400		Os02g0760000
Os07g0661000		Os08g0355400	Os02g0582800	Os06g0696900		Os02g0760300
Os01g0833000		Os09g0541700	Os02g0583000	Os06g0695400		Os02g0761400
Os07g0273900		Os05g0488000	Os02g0588600	Os06g0693900		Os02g0763000
Os08g0399600		Os02g0735800	Os02g0590000	Os06g0692600		Os02g0764100
Os04g0293300		Os08g0417000	Os02g0591900	Os06g0692500		Os02g0764500
Os05g0417100		Os07g0100900	Os02g0593600	Os06g0687200		Os02g0767700
Os04g0576500		Os01g0196600	Os02g0593700	Os06g0685100		Os02g0774300
Os08g0169700		Os05g0432500	Os02g0595800	Os06g0664000		Os02g0777800
Os06g0671700		Os07g0240300	Os02g0606000	Os06g0661700		Os02g0784700
Os10g0522000		Os05g0158500	Os02g0606800	Os06g0641500		Os02g0789100
Os05g0188300		Os01g0558800	Os02g0612700	Os06g0640800		Os02g0789400
Os12g0203000		Os11g0170400	Os02g0614400	Os06g0639100		Os02g0791300
Os05g0429600		Os06g0128700	Os02g0618100	Os06g0633300		Os02g0793700
Os06g0713400		Os01g0144100	Os02g0624400	Os06g0625800		Os02g0794700
Os01g0768700		Os04g0218100	Os02g0629400	Os06g0624200		Os02g0798200
Os02g0178600		Os01g0111100	Os02g0630000	Os06g0590100		Os02g0803700
Os03g0213800		Os07g0518500	Os02g0639000	Os06g0587100		Os02g0804500
Os10g0422300		Os03g0799600	Os02g0642300	Os06g0583400		Os02g0805500
Os12g0170200		Os01g0930000	Os02g0643800	Os06g0573700		Os02g0813500
Os01g0106500		Os10g0469900	Os02g0649900	Os06g0557400		Os02g0816100
Os01g0364800		Os07g0643400	Os02g0653200	Os06g0556200		Os02g0817500
Os02g0592800		Os05g0202500	Os02g0657700	Os06g0548100		Os02g0820600
Os02g0539600		Os10g0370500	Os02g0658100	Os06g0546100		Os02g0822100
Os03g0284900		Os02g0645600	Os02g0671200	Os06g0542100		Os02g0823100
Os05g0430800		Os11g0284900	Os02g0673500	Os06g0535200		Os02g0828600
Os03g0151700		Os03g0785200	Os02g0681632	Os06g0507300		Os02g0829600
Os05g0552200		Os01g0810000	Os02g0681700	Os06g0497600		Os02g0833600
Os03g0831100		Os08g0114300	Os02g0681900	Os06g0495800		Os03g0101500
Os07g0648700		Os01g0856500	Os02g0682500	Os06g0490200		Os03g0106000
Os01g0901200		Os10g0549500	Os02g0684500	Os06g0479200		Os03g0109300
Os02g0135700		Os12g0612300	Os02g0689200	Os06g0353700		Os03g0109500
Os07g0590600		Os03g0748400	Os02g0690200	Os06g0331900		Os03g0111600
Os01g0850200		Os01g0606050	Os02g0694800	Os06g0331500		Os03g0113700
Os03g0122000		Os04g0513900	Os02g0699700	Os06g0311000		Os03g0114100
Os11g0481400		Os05g0122800	Os02g0701600	Os06g0279600		Os03g0121200
Os09g0573000		Os02g0647900	Os02g0701900	Os06g0277000		Os03g0125600
Os05g0566300		Os02g0187600	Os02g0704600	Os06g0273700		Os03g0128100
Os11g0266600		Os04g0663300	Os02g0705000	Os06g0269200		Os03g0128200
Os01g0542000		Os10g0341700	Os02g0707900	Os06g0261300		Os03g0128400
Os01g0905700		Os11g0244800	Os02g0712600	Os06g0252800		Os03g0128800
Os05g0129100		Os03g0320900	Os02g0714200	Os06g0251700		Os03g0129300
Os02g0783100		Os08g0400300	Os02g0720000	Os06g0248300		Os03g0135200
Os11g0559200		Os03g0255200	Os02g0720500	Os06g0244700		Os03g0135300
Os05g0468700		Os01g0855200	Os02g0733500	Os06g0235500		Os03g0136200
Os02g0507400		Os09g0542000	Os02g0734300	Os06g0232800		Os03g0139400
Os06g0105500		Os02g0831200	Os02g0738200	Os06g0229400		Os03g0141000
Os02g0700500		Os02g0591700	Os02g0740600	Os06g0222100		Os03g0146400
Os05g0256500		Os02g0102700	Os02g0744100	Os06g0220300		Os03g0157900
Os06g0109600		Os12g0204500	Os02g0750400	Os06g0219400		Os03g0160900
Os01g0784700		Os07g0452700	Os02g0754700	Os06g0216000		Os03g0161200
Os07g0534500		Os08g0509200	Os02g0755400	Os06g0215100		Os03g0164300
Os08g0422600		Os02g0732900	Os02g0755550	Os06g0212600		Os03g0170600
Os01g0695100		Os08g0363000	Os02g0761100	Os06g0212300		Os03g0171900
Os04g0492300		Os06g0108900	Os02g0762100	Os06g0205100		Os03g0172850
Os11g0261900		Os04g0475500	Os02g0768300	Os06g0200800		Os03g0174800
Os12g0159400		Os01g0223200	Os02g0768600	Os06g0192400		Os03g0176700
Os03g0145900		Os05g0593200	Os02g0769100	Os06g0187000		Os03g0177000
Os04g0201200		Os02g0827600	Os02g0771100	Os06g0159700		Os03g0179950
Os04g0648200		Os10g0536000	Os02g0771800	Os06g0156400		Os03g0180400
Os02g0711100		Os06g0550000	Os02g0775200	Os06g0151800		Os03g0183000
Os04g0349700		Os04g0635700	Os02g0777400	Os06g0150500		Os03g0184000
Os01g0102900		Os11g0544800	Os02g0782700	Os06g0150200		Os03g0184050
Os12g0209200		Os09g0490200	Os02g0787800	Os06g0146200		Os03g0190900
Os06g0151600		Os03g0821250	Os02g0793000	Os06g0135900		Os03g0191100
Os01g0785700		Os11g0133900	Os02g0795300	Os06g0114300		Os03g0192500
Os05g0541000		Os11g0311100	Os02g0797500	Os06g0103500		Os03g0195450
Os03g0300200		Os04g0608800	Os02g0802400	Os05g0596500		Os03g0195500
Os05g0445900		Os09g0560500	Os02g0803300	Os05g0588900		Os03g0197050
Os01g0704300		Os05g0111300	Os02g0805200	Os05g0583400		Os03g0197200
Os02g0148700		Os04g0405401	Os02g0808500	Os05g0583000		Os03g0198600
Os04g0625300		Os10g0100500	Os02g0808800	Os05g0580100		Os03g0199100
Os03g0225500		Os12g0563200	Os02g0809100	Os05g0571600		Os03g0200500
Os12g0638500		Os07g0185000	Os02g0813000	Os05g0556800		Os03g0201200
Os02g0550700		Os01g0332800	Os02g0813300	Os05g0554000		Os03g0201600
Os08g0533600		Os03g0815700	Os02g0815300	Os05g0549300		Os03g0206100
Os03g0824100		Os07g0422000	Os02g0815400	Os05g0527900		Os03g0209400
Os03g0775300		Os04g0521800	Os02g0816200	Os05g0527400		Os03g0210500
Os05g0481100		Os01g0928800	Os02g0817200	Os05g0525600		Os03g0210700
Os12g0624900		Os02g0159200	Os02g0819400	Os05g0524500		Os03g0210866
Os11g0525700		Os11g0572500	Os02g0819700	Os05g0518800		Os03g0210900
Os03g0271300		Os08g0517200	Os02g0820700	Os05g0514600		Os03g0213600
Os03g0786500		Os12g0566500	Os02g0822600	Os05g0513200		Os03g0219300
Os03g0101700		Os12g0583500	Os02g0827300	Os05g0506400		Os03g0219400
Os08g0545200		Os10g0577800	Os02g0833300	Os05g0500100		Os03g0220100
Os09g0471900		Os08g0517700	Os02g0834700	Os05g0500000		Os03g0231800
Os01g0901000		Os04g0495700	Os03g0105600	Os05g0491500		Os03g0231900
Os01g0290000		Os01g0881400	Os03g0112700	Os05g0485800		Os03g0232500
Os01g0949200		Os03g0636600	Os03g0114200	Os05g0476000		Os03g0238600
Os04g0268566		Os03g0699600	Os03g0116400	Os05g0473000		Os03g0240700
Os01g0583200		Os01g0580800	Os03g0117800	Os05g0472700		Os03g0240900
Os06g0174700		Os09g0410300	Os03g0118600	Os05g0470800		Os03g0243300
Os03g0800800		Os02g0158000	Os03g0120300	Os05g0469800		Os03g0244000
Os05g0485500		Os02g0699300	Os03g0122200	Os05g0469700		Os03g0245100
Os02g0130900		Os04g0580300	Os03g0124000	Os05g0469600		Os03g0246500
Os01g0645900		Os06g0661600	Os03g0125000	Os05g0465000		Os03g0247300
Os03g0802700		Os09g0520200	Os03g0125100	Os05g0452500		Os03g0248200
Os02g0507100		Os07g0250300	Os03g0127900	Os05g0445000		Os03g0249300
Os02g0725600		Os06g0225300	Os03g0128300	Os05g0442400		Os03g0254200
Os03g0598200		Os02g0807900	Os03g0129850	Os05g0440100		Os03g0259300
Os05g0295100		Os10g0436800	Os03g0129900	Os05g0432400		Os03g0263700
Os09g0400300		Os07g0588000	Os03g0130400	Os05g0431600		Os03g0266100
Os04g0469400		Os06g0604500	Os03g0135100	Os05g0422200		Os03g0267300
Os12g0609800		Os10g0561400	Os03g0135600	Os05g0420000		Os03g0267600
Os12g0580700		Os05g0103200	Os03g0136500	Os05g0417700		Os03g0268400
Os01g0369900		Os03g0319400	Os03g0137200	Os05g0410500		Os03g0271600
Os04g0446500		Os01g0934200	Os03g0138900	Os05g0410100		Os03g0272400
Os03g0644400		Os03g0114900	Os03g0139200	Os05g0409000		Os03g0275300
Os04g0437300		Os06g0731400	Os03g0142800	Os05g0405400		Os03g0280700
Os06g0601000		Os06g0712300	Os03g0146300	Os05g0394200		Os03g0282800
Os08g0522400		Os06g0626200	Os03g0147400	Os05g0389800		Os03g0283100
Os06g0127700		Os05g0299700	Os03g0149200	Os05g0381000		Os03g0285300
Os03g0333100		Os05g0490500	Os03g0151600	Os05g0380400		Os03g0286500
Os05g0519500		Os09g0299200	Os03g0153900	Os05g0374500		Os03g0286900
Os11g0311300		Os10g0473400	Os03g0154000	Os05g0372100		Os03g0293000
Os07g0530700		Os03g0114300	Os03g0156700	Os05g0370600		Os03g0293100
Os04g0641000		Os12g0618600	Os03g0158300	Os05g0369900		Os03g0293500
Os03g0837800		Os03g0249200	Os03g0162200	Os05g0366000		Os03g0296800
Os03g0350300		Os11g0115800	Os03g0163300	Os05g0349000		Os03g0304500
Os12g0288600		Os10g0541000	Os03g0166000	Os05g0339300		Os03g0306800
Os10g0562500		Os05g0514200	Os03g0175600	Os05g0337200		Os03g0307100
Os07g0684100		Os04g0585700	Os03g0183900	Os05g0324600		Os03g0309300
Os11g0209200		Os01g0513200	Os03g0185000	Os05g0324400		Os03g0311300
Os12g0174200		Os05g0559400	Os03g0186900	Os05g0313700		Os03g0311600
Os01g0251100		Os05g0389400	Os03g0189600	Os05g0312600		Os03g0314700
Os04g0601800		Os07g0546000	Os03g0191400	Os05g0298700		Os03g0319000
Os02g0178100		Os03g0230500	Os03g0196800	Os05g0277000		Os03g0319100
Os05g0527800		Os04g0527700	Os03g0200600	Os05g0276500		Os03g0322200
Os01g0729900		Os01g0708900	Os03g0212200	Os05g0253200		Os03g0322800
Os12g0580500		Os01g0856900	Os03g0214400	Os05g0239100		Os03g0323600
Os11g0581900		Os03g0248000	Os03g0214900	Os05g0210700		Os03g0324300
Os05g0141400		Os04g0636100	Os03g0221800	Os05g0209000		Os03g0325500
Os10g0484900		Os12g0106000	Os03g0223301	Os05g0199500		Os03g0328400
Os05g0359700		Os08g0485600	Os03g0226400	Os05g0189600		Os03g0328900
Os07g0231700		Os03g0251800	Os03g0231600	Os05g0166300		Os03g0329200
Os09g0479100		Os10g0485300	Os03g0238300	Os05g0165500		Os03g0330000
Os12g0574900		Os06g0131300	Os03g0240600	Os05g0164400		Os03g0331600
Os03g0116000		Os08g0192800	Os03g0243100	Os05g0162800		Os03g0332600
Os01g0785300		Os06g0320300	Os03g0245200	Os05g0157000		Os03g0332700
Os06g0154200		Os04g0602300	Os03g0249400	Os05g0147800		Os03g0333200
Os08g0207500		Os07g0571100	Os03g0251500	Os05g0135400		Os03g0336200
Os10g0415200		Os09g0115900	Os03g0252100	Os05g0135200		Os03g0336400
Os05g0589200		Os01g0778800	Os03g0254400	Os05g0132700		Os03g0340500
Os02g0532300		Os01g0261100	Os03g0255000	Os05g0131200		Os03g0343500
Os07g0191500		Os01g0284900	Os03g0255500	Os05g0112000		Os03g0351200
Os06g0167200		Os06g0638900	Os03g0255900	Os05g0107200		Os03g0352800
Os07g0158800		Os02g0184000	Os03g0256200	Os05g0104200		Os03g0356414
Os02g0601600		Os11g0103400	Os03g0259700	Os04g0690500		Os03g0358100
Os12g0628200		Os01g0971100	Os03g0261800	Os04g0686500		Os03g0363500
Os01g0584800		Os11g0282300	Os03g0265400	Os04g0675000		Os03g0364500
Os01g0616900		Os04g0429900	Os03g0265500	Os04g0667300		Os03g0364700
Os12g0105325		Os05g0511300	Os03g0266000	Os04g0667200		Os03g0378200
Os10g0500000		Os09g0309700	Os03g0266900	Os04g0660000		Os03g0385400
Os05g0318700		Os11g0515500	Os03g0270500	Os04g0658200		Os03g0388100
Os08g0111200		Os02g0678200	Os03g0277600	Os04g0653700		Os03g0388900
Os05g0488500		Os03g0334700	Os03g0279200	Os04g0649000		Os03g0390200
Os04g0602600		Os05g0573300	Os03g0280000	Os04g0645500		Os03g0391700
Os07g0202900		Os08g0550000	Os03g0280400	Os04g0643100		Os03g0403600
Os07g0647100		Os08g0562200	Os03g0284400	Os04g0641300		Os03g0405500
Os04g0595100		Os03g0388500	Os03g0286300	Os04g0633700		Os03g0425200
Os06g0706400		Os07g0227600	Os03g0291500	Os04g0629200		Os03g0427100
Os03g0271400		Os10g0345100	Os03g0305200	Os04g0627300		Os03g0439500
Os12g0601600		Os07g0573900	Os03g0305500	Os04g0619600		Os03g0445700
Os02g0313500		Os08g0451600	Os03g0308200	Os04g0617900		Os03g0571900
Os02g0201900		Os12g0242100	Os03g0313800	Os04g0614100		Os03g0574900
Os12g0163200		Os01g0971600	Os03g0314800	Os04g0608700		Os03g0594900
Os04g0585300		Os12g0432600	Os03g0315800	Os04g0607600		Os03g0598100
Os07g0258100		Os03g0606100	Os03g0316900	Os04g0605800		Os03g0618300
Os04g0542200		Os05g0194500	Os03g0317000	Os04g0604400		Os03g0619400
Os04g0520000		Os02g0514500	Os03g0318600	Os04g0604000		Os03g0627000
Os03g0758400		Os01g0725100	Os03g0319300	Os04g0597600		Os03g0632800
Os11g0225300		Os03g0387900	Os03g0320000	Os04g0595700		Os03g0633100
Os09g0474000		Os05g0128200	Os03g0322900	Os04g0593200		Os03g0633400
Os05g0534000		Os04g0556500	Os03g0335500	Os04g0590100		Os03g0633800
Os07g0155100		Os10g0546400	Os03g0339300	Os04g0589700		Os03g0639800
Os03g0728600		Os07g0474700	Os03g0340001	Os04g0587200		Os03g0647600
Os02g0613900		Os04g0149400	Os03g0342800	Os04g0583800		Os03g0659300
Os12g0481100		Os09g0532000	Os03g0343700	Os04g0583000		Os03g0666800
Os06g0651100		Os01g0956200	Os03g0344900	Os04g0578800		Os03g0672400
Os07g0563700		Os08g0408500	Os03g0346700	Os04g0564000		Os03g0681750
Os01g0535900		Os01g0655500	Os03g0346900	Os04g0562500		Os03g0681800
Os03g0187000		Os05g0183100	Os03g0349600	Os04g0545700		Os03g0685500
Os05g0567400		Os04g0586500	Os03g0356300	Os04g0544600		Os03g0686900
Os08g0507400		Os07g0114000	Os03g0370500	Os04g0543700		Os03g0688300
Os10g0428500		Os04g0493100	Os03g0372700	Os04g0540300		Os03g0690000
Os01g0121300		Os08g0178800	Os03g0389900	Os04g0538300		Os03g0694700
Os01g0951200		Os04g0610400	Os03g0395900	Os04g0528400		Os03g0695500
Os06g0318200		Os05g0181300	Os03g0401366	Os04g0521100		Os03g0696000
Os12g0611300		Os01g0821600	Os03g0410700	Os04g0517900		Os03g0703100
Os01g0814000			Os03g0411500	Os04g0516800		Os03g0704100
Os09g0528700			Os03g0418800	Os04g0512200		Os03g0704700
Os03g0728800			Os03g0419100	Os04g0510000		Os03g0708500
Os03g0700800			Os03g0429000	Os04g0509500		Os03g0709300
Os02g0180000			Os03g0439000	Os04g0509000		Os03g0710600
Os04g0687900			Os03g0452300	Os04g0508500		Os03g0711400
Os02g0496500			Os03g0559700	Os04g0504800		Os03g0717900
Os01g0649000			Os03g0574600	Os04g0494900		Os03g0718000
Os11g0298400			Os03g0587000	Os04g0492800		Os03g0718800
Os04g0320200			Os03g0595800	Os04g0491200		Os03g0719500
Os02g0771200			Os03g0606200	Os04g0488400		Os03g0719800
Os03g0202500			Os03g0607200	Os04g0481700		Os03g0723000
Os08g0357000			Os03g0607700	Os04g0472200		Os03g0725300
Os12g0507200			Os03g0639600	Os04g0470600		Os03g0727000
Os12g0297400			Os03g0641300	Os04g0467000		Os03g0729500
Os08g0474500			Os03g0648400	Os04g0449800		Os03g0743900
Os02g0613200			Os03g0649000	Os04g0435000		Os03g0747300
Os11g0615100			Os03g0650400	Os04g0412400		Os03g0760700
Os09g0394500			Os03g0650800	Os04g0407500		Os03g0762400
Os10g0103700			Os03g0650850	Os04g0399800		Os03g0767500
Os01g0877600			Os03g0652100	Os04g0395800		Os03g0769100
Os08g0379300			Os03g0655200	Os04g0395600		Os03g0772600
Os08g0515700			Os03g0659900	Os04g0395100		Os03g0775000
Os04g0537100			Os03g0660700	Os04g0394100		Os03g0776900
Os04g0638200			Os03g0661300	Os04g0390800		Os03g0777100
Os01g0711100			Os03g0665800	Os04g0385600		Os03g0780800
Os08g0245400			Os03g0666500	Os04g0383100		Os03g0783700
Os05g0417200			Os03g0667800	Os04g0365100		Os03g0790500
Os10g0569300			Os03g0669100	Os04g0352400		Os03g0792900
Os01g0810300			Os03g0681700	Os04g0347200		Os03g0795100
Os07g0522600			Os03g0684700	Os04g0345400		Os03g0795300
Os04g0451700			Os03g0685000	Os04g0344100		Os03g0796900
Os06g0281400			Os03g0685900	Os04g0325300		Os03g0797800
Os12g0607000			Os03g0693000	Os04g0304400		Os03g0800000
Os05g0554500			Os03g0694000	Os04g0289500		Os03g0800700
Os01g0889900			Os03g0695700	Os04g0286500		Os03g0803066
Os02g0668500			Os03g0700700	Os04g0280600		Os03g0803100
Os03g0848700			Os03g0701500	Os04g0280500		Os03g0803900
Os05g0194600			Os03g0701700	Os04g0277400		Os03g0804700
Os02g0468200			Os03g0703400	Os04g0275100		Os03g0812400
Os04g0497900			Os03g0704000	Os04g0225100		Os03g0817900
Os01g0867200			Os03g0707600	Os04g0205200		Os03g0820100
Os07g0600400			Os03g0708200	Os04g0203700		Os03g0820600
Os04g0194600			Os03g0719900	Os04g0193300		Os03g0821100
Os07g0534700			Os03g0722600	Os04g0191000		Os03g0822200
Os05g0478000			Os03g0733800	Os04g0182900		Os03g0822400
Os01g0375000			Os03g0736500	Os04g0166300		Os03g0822800
Os12g0492600			Os03g0737300	Os04g0164200		Os03g0823400
Os06g0625400			Os03g0741600	Os04g0154800		Os03g0823800
Os12g0554500			Os03g0745500	Os04g0111500		Os03g0825300
Os04g0453400			Os03g0745550	Os04g0107900		Os03g0827600
Os03g0833700			Os03g0747700	Os03g0861400		Os03g0835150
Os07g0684400			Os03g0751000	Os03g0844800		Os03g0837900
Os04g0620700			Os03g0751400	Os03g0835200		Os03g0838900
Os09g0537200			Os03g0756200	Os03g0823900		Os03g0844100
Os03g0343300			Os03g0756300	Os03g0822000		Os03g0847851
Os02g0291500			Os03g0758100	Os03g0820200		Os03g0850600
Os04g0685400			Os03g0765200	Os03g0816700		Os03g0859500
Os05g0441500			Os03g0765900	Os03g0816500		Os03g0859600
Os09g0549400			Os03g0766600	Os03g0812300		Os03g0859700
Os02g0550900			Os03g0772800	Os03g0808100		Os04g0102500
Os12g0485300			Os03g0778000	Os03g0807000		Os04g0111225
Os06g0294600			Os03g0778100	Os03g0803500		Os04g0117600
Os06g0570300			Os03g0788200	Os03g0802600		Os04g0118500
Os08g0414700			Os03g0791432	Os03g0799300		Os04g0120100
Os02g0173700			Os03g0794200	Os03g0798500		Os04g0129400
Os03g0200700			Os03g0797400	Os03g0798000		Os04g0165500
Os08g0174500			Os03g0798400	Os03g0788700		Os04g0166000
Os12g0123200			Os03g0805400	Os03g0784000		Os04g0173800
Os03g0792400			Os03g0806600	Os03g0770000		Os04g0186400
Os11g0535600			Os03g0807700	Os03g0768900		Os04g0188433
Os04g0539500			Os03g0811100	Os03g0765000		Os04g0196200
Os01g0562600			Os03g0815400	Os03g0759700		Os04g0205100
Os08g0155000			Os03g0815800	Os03g0749800		Os04g0209300
Os08g0157800			Os03g0815900	Os03g0745100		Os04g0228400
Os04g0496000			Os03g0817200	Os03g0741200		Os04g0254000
Os04g0644800			Os03g0818200	Os03g0730400		Os04g0311400
Os03g0107000			Os03g0819300	Os03g0727600		Os04g0373300
Os12g0633900			Os03g0825500	Os03g0715600		Os04g0376000
Os02g0775900			Os03g0826600	Os03g0714100		Os04g0382300
Os01g0265900			Os03g0826900	Os03g0710500		Os04g0391900
Os06g0301500			Os03g0828100	Os03g0705800		Os04g0397000
Os01g0184500			Os03g0838100	Os03g0702000		Os04g0397500
Os04g0523000			Os03g0839000	Os03g0701300		Os04g0402100
Os07g0203300			Os03g0839900	Os03g0688000		Os04g0403600
Os05g0552300			Os03g0843400	Os03g0683300		Os04g0403900
Os01g0788900			Os03g0843800	Os03g0679800		Os04g0409500
Os01g0537250			Os03g0847500	Os03g0678800		Os04g0411800
Os10g0437200			Os03g0849800	Os03g0674600		Os04g0416000
Os02g0636700			Os03g0850000	Os03g0672000		Os04g0418000
Os08g0503700			Os03g0850400	Os03g0666700		Os04g0418800
Os05g0392400			Os03g0856300	Os03g0664900		Os04g0422000
Os03g0628800			Os04g0103100	Os03g0654600		Os04g0423600
Os03g0240400			Os04g0103500	Os03g0648500		Os04g0431100
Os02g0831800			Os04g0103700	Os03g0646800		Os04g0434800
Os12g0580400			Os04g0116600	Os03g0645900		Os04g0441900
Os02g0608500			Os04g0119500	Os03g0645200		Os04g0448600
Os01g0190000			Os04g0142400	Os03g0643200		Os04g0450900
Os03g0173700			Os04g0191500	Os03g0624000		Os04g0459500
Os03g0699200			Os04g0250700	Os03g0570200		Os04g0459900
Os01g0693800			Os04g0295400	Os03g0564600		Os04g0464966
Os11g0150200			Os04g0301700	Os03g0560200		Os04g0476000
Os04g0226400			Os04g0316200	Os03g0556500		Os04g0476100
Os08g0535083			Os04g0321800	Os03g0437600		Os04g0482000
Os03g0157800			Os04g0338000	Os03g0431600		Os04g0482900
Os06g0183700			Os04g0346000	Os03g0421300		Os04g0490800
Os09g0465600			Os04g0370100	Os03g0406100		Os04g0496600
Os01g0513800			Os04g0382700	Os03g0405400		Os04g0506800
Os04g0287400			Os04g0387000	Os03g0405200		Os04g0509400
Os05g0535800			Os04g0387600	Os03g0400200		Os04g0513400
Os01g0266000			Os04g0394700	Os03g0399000		Os04g0514400
Os04g0686700			Os04g0403300	Os03g0396900		Os04g0518000
Os02g0211350			Os04g0405500	Os03g0388600		Os04g0518600
Os03g0854200			Os04g0405800	Os03g0387500		Os04g0530600
Os04g0110300			Os04g0412500	Os03g0386000		Os04g0531100
Os07g0692900			Os04g0414300	Os03g0381100		Os04g0531750
Os06g0669800			Os04g0414400	Os03g0377600		Os04g0531900
Os06g0612200			Os04g0414700	Os03g0368300		Os04g0532400
Os04g0636800			Os04g0419900	Os03g0366800		Os04g0537800
Os01g0803200			Os04g0430000	Os03g0338000		Os04g0538100
Os12g0128000			Os04g0430100	Os03g0335200		Os04g0538166
Os05g0528200			Os04g0432400	Os03g0333700		Os04g0539100
Os03g0302500			Os04g0435100	Os03g0332100		Os04g0540900
Os01g0606100			Os04g0443200	Os03g0326100		Os04g0541100
Os01g0359400			Os04g0443700	Os03g0325900		Os04g0542800
Os06g0574400			Os04g0445700	Os03g0318400		Os04g0545200
Os07g0165700			Os04g0447700	Os03g0312600		Os04g0546800
Os01g0232300			Os04g0449400	Os03g0310800		Os04g0547900
Os03g0634000			Os04g0449500	Os03g0302700		Os04g0551600
Os04g0553800			Os04g0450400	Os03g0300500		Os04g0551800
Os04g0554200			Os04g0450800	Os03g0296000		Os04g0559800
Os03g0138700			Os04g0455600	Os03g0289800		Os04g0561500
Os05g0364300			Os04g0457000	Os03g0288700		Os04g0570800
Os01g0505700			Os04g0458200	Os03g0285200		Os04g0577300
Os01g0508300			Os04g0459700	Os03g0278400		Os04g0577700
Os10g0573900			Os04g0462600	Os03g0276800		Os04g0585200
Os06g0297600			Os04g0465600	Os03g0272300		Os04g0585600
Os08g0215200			Os04g0471300	Os03g0263900		Os04g0591100
Os12g0174700			Os04g0471400	Os03g0246100		Os04g0593600
Os11g0266000			Os04g0479200	Os03g0243700		Os04g0604600
Os11g0194900			Os04g0482300	Os03g0242900		Os04g0608100
Os04g0612800			Os04g0485800	Os03g0242200		Os04g0608600
Os02g0595400			Os04g0486950	Os03g0241500		Os04g0612500
Os11g0227000			Os04g0496300	Os03g0239000		Os04g0612900
Os04g0105000			Os04g0496400	Os03g0238200		Os04g0623700
Os02g0566000			Os04g0496800	Os03g0212300		Os04g0624600
Os06g0303700			Os04g0501600	Os03g0211800		Os04g0630600
Os01g0870100			Os04g0503600	Os03g0207700		Os04g0639100
Os11g0661000			Os04g0507700	Os03g0196000		Os04g0640500
Os01g0212100			Os04g0508800	Os03g0194400		Os04g0645100
Os11g0591600			Os04g0516600	Os03g0190000		Os04g0645600
Os01g0829400			Os04g0529400	Os03g0187800		Os04g0649200
Os09g0128600			Os04g0533000	Os03g0182900		Os04g0650800
Os10g0330000			Os04g0544400	Os03g0176300		Os04g0652400
Os03g0337200			Os04g0544500	Os03g0172200		Os04g0657300
Os12g0514300			Os04g0559700	Os03g0156800		Os04g0659300
Os09g0469300			Os04g0568700	Os03g0156100		Os04g0670200
Os04g0630000			Os04g0573900	Os03g0155900		Os04g0671300
Os09g0520000			Os04g0577000	Os03g0144500		Os04g0671900
Os04g0348400			Os04g0578400	Os03g0144200		Os04g0678400
Os04g0670600			Os04g0584300	Os03g0141100		Os04g0680400
Os07g0479300			Os04g0589200	Os03g0140900		Os04g0683800
Os01g0617900			Os04g0590400	Os03g0140400		Os04g0688100
Os10g0124000			Os04g0600100	Os03g0133100		Os04g0689000
Os03g0719100			Os04g0600200	Os03g0133000		Os04g0690800
Os03g0625300			Os04g0602000	Os03g0124100		Os05g0100800
Os05g0413000			Os04g0605100	Os03g0116700		Os05g0103500
Os05g0403600			Os04g0615700	Os03g0109900		Os05g0103800
Os06g0111700			Os04g0616300	Os03g0104600		Os05g0105050
Os05g0151400			Os04g0618200	Os03g0102500		Os05g0105500
Os10g0462600			Os04g0618700	Os03g0100900		Os05g0108100
Os03g0363400			Os04g0623300	Os02g0832000		Os05g0108800
Os03g0363800			Os04g0628400	Os02g0831700		Os05g0116100
Os04g0560300			Os04g0629300	Os02g0831500		Os05g0131100
Os02g0672400			Os04g0631200	Os02g0823500		Os05g0131401
Os05g0230900			Os04g0631600	Os02g0822900		Os05g0134400
Os07g0618500			Os04g0645200	Os02g0820900		Os05g0142000
Os05g0237100			Os04g0648800	Os02g0818900		Os05g0142900
Os03g0844450			Os04g0648900	Os02g0815100		Os05g0157200
Os09g0571400			Os04g0649700	Os02g0804000		Os05g0159100
Os07g0668200			Os04g0653100	Os02g0797300		Os05g0162000
Os06g0103400			Os04g0660500	Os02g0793400		Os05g0177500
Os03g0265800			Os04g0665400	Os02g0792100		Os05g0182100
Os02g0780600			Os04g0668900	Os02g0791400		Os05g0196100
Os08g0323600			Os04g0671700	Os02g0790600		Os05g0196200
Os07g0658200			Os04g0672900	Os02g0787000		Os05g0197300
Os04g0465700			Os04g0673000	Os02g0786500		Os05g0198200
Os01g0789100			Os04g0674400	Os02g0785000		Os05g0204600
Os06g0299100			Os04g0679900	Os02g0776800		Os05g0214300
Os03g0826700			Os04g0688500	Os02g0774500		Os05g0217700
Os03g0271200			Os05g0107600	Os02g0774100		Os05g0220600
Os02g0577400			Os05g0113000	Os02g0773600		Os05g0223500
Os12g0618400			Os05g0113900	Os02g0768100		Os05g0226900
Os06g0338200			Os05g0114000	Os02g0767800		Os05g0227600
Os06g0137600			Os05g0114600	Os02g0766900		Os05g0244500
Os02g0284500			Os05g0118800	Os02g0765600		Os05g0247100
Os09g0308900			Os05g0135500	Os02g0765400		Os05g0256000
Os01g0139200			Os05g0145400	Os02g0765300		Os05g0258400
Os07g0619800			Os05g0148300	Os02g0761300		Os05g0269100
Os03g0576600			Os05g0154700	Os02g0760600		Os05g0280200
Os05g0212100			Os05g0154800	Os02g0759500		Os05g0292800
Os03g0856500			Os05g0156600	Os02g0754400		Os05g0294600
Os08g0269000			Os05g0161500	Os02g0751900		Os05g0304400
Os05g0573500			Os05g0162500	Os02g0749100		Os05g0316800
Os06g0645400			Os05g0163400	Os02g0748100		Os05g0320700
Os04g0608400			Os05g0163700	Os02g0742000		Os05g0323800
Os04g0637400			Os05g0165900	Os02g0740400		Os05g0332300
Os12g0257000			Os05g0168400	Os02g0738100		Os05g0333200
Os03g0227800			Os05g0169100	Os02g0720400		Os05g0337400
Os07g0616200			Os05g0170800	Os02g0719600		Os05g0342900
Os06g0264200			Os05g0171900	Os02g0715000		Os05g0346300
Os06g0144800			Os05g0224900	Os02g0705400		Os05g0349200
Os03g0792600			Os05g0244600	Os02g0695200		Os05g0352800
Os01g0881900			Os05g0244700	Os02g0690600		Os05g0353300
Os03g0841700			Os05g0278500	Os02g0686700		Os05g0355300
Os05g0509300			Os05g0279400	Os02g0686100		Os05g0357800
Os08g0460900			Os05g0287800	Os02g0684100		Os05g0358400
Os02g0611400			Os05g0300700	Os02g0679200		Os05g0375400
Os11g0433800			Os05g0305900	Os02g0678300		Os05g0387700
Os04g0558500			Os05g0332600	Os02g0676800		Os05g0388600
Os07g0539300			Os05g0339200	Os02g0676600		Os05g0389000
Os03g0586800			Os05g0349700	Os02g0673100		Os05g0398000
Os04g0464800			Os05g0349800	Os02g0665800		Os05g0398800
Os02g0282100			Os05g0355500	Os02g0665300		Os05g0409500
Os07g0110200			Os05g0361900	Os02g0654600		Os05g0414200
Os01g0909500			Os05g0378900	Os02g0640500		Os05g0423500
Os04g0106400			Os05g0381400	Os02g0639300		Os05g0429400
Os03g0138000			Os05g0382600	Os02g0628600		Os05g0438500
Os04g0111900			Os05g0389500	Os02g0627900		Os05g0443500
Os04g0350100			Os05g0401100	Os02g0625100		Os05g0449600
Os04g0431000			Os05g0401500	Os02g0620600		Os05g0451300
Os01g0837500			Os05g0402900	Os02g0618400		Os05g0453500
Os05g0503300			Os05g0404200	Os02g0607000		Os05g0453700
Os01g0752700			Os05g0405900	Os02g0576600		Os05g0456925
Os01g0249900			Os05g0407500	Os02g0561800		Os05g0456950
Os03g0336000			Os05g0408200	Os02g0561400		Os05g0459700
Os11g0186200			Os05g0411300	Os02g0561000		Os05g0461000
Os07g0567700			Os05g0414700	Os02g0560600		Os05g0468800
Os08g0295300			Os05g0419600	Os02g0560200		Os05g0480400
Os05g0182800			Os05g0421600	Os02g0553100		Os05g0491200
Os06g0618100			Os05g0424800	Os02g0540700		Os05g0493100
Os02g0825500			Os05g0426300	Os02g0539200		Os05g0494800
Os03g0165900			Os05g0438700	Os02g0535300		Os05g0494900
Os01g0865400			Os05g0440300	Os02g0529800		Os05g0495900
Os04g0580800			Os05g0440632	Os02g0528900		Os05g0496000
Os10g0501300			Os05g0455400	Os02g0510900		Os05g0498500
Os03g0294600			Os05g0455700	Os02g0510000		Os05g0499800
Os01g0681700			Os05g0457200	Os02g0496300		Os05g0500900
Os06g0116300			Os05g0460600	Os02g0468400		Os05g0501300
Os03g0565500			Os05g0462301	Os02g0458100		Os05g0501700
Os06g0225900			Os05g0462400	Os02g0442200		Os05g0502500
Os02g0710800			Os05g0462700	Os02g0331200		Os05g0508800
Os06g0690600			Os05g0471000	Os02g0323900		Os05g0510800
Os01g0268900			Os05g0490100	Os02g0315600		Os05g0514350
Os05g0232700			Os05g0490300	Os02g0308900		Os05g0519300
Os02g0461400			Os05g0494200	Os02g0306400		Os05g0519700
Os01g0824900			Os05g0499400	Os02g0298600		Os05g0522500
Os06g0179000			Os05g0507000	Os02g0280400		Os05g0529200
Os12g0132400			Os05g0508900	Os02g0280000		Os05g0529400
Os07g0548800			Os05g0516800	Os02g0256000		Os05g0529700
Os01g0976200			Os05g0520100	Os02g0252400		Os05g0533500
Os06g0679700			Os05g0522600	Os02g0220700		Os05g0536200
Os01g0102950			Os05g0524200	Os02g0214900		Os05g0539900
Os10g0537600			Os05g0526700	Os02g0193200		Os05g0540000
Os05g0114500			Os05g0531100	Os02g0192100		Os05g0542300
Os02g0573500			Os05g0535900	Os02g0191800		Os05g0555800
Os05g0567500			Os05g0537400	Os02g0189200		Os05g0555900
Os01g0952200			Os05g0539800	Os02g0160300		Os05g0558800
Os03g0854300			Os05g0540300	Os02g0150600		Os05g0562300
Os03g0577500			Os05g0542600	Os02g0144300		Os05g0564400
Os07g0139500			Os05g0543400	Os02g0141400		Os05g0566600
Os07g0671700			Os05g0546300	Os02g0139900		Os05g0566800
Os08g0227100			Os05g0547600	Os02g0131800		Os05g0568100
Os01g0335700			Os05g0557000	Os02g0131000		Os05g0571200
Os05g0125600			Os05g0565000	Os02g0116300		Os05g0574400
Os04g0446200			Os05g0567300	Os02g0113200		Os05g0579900
Os12g0194800			Os05g0568300	Os02g0112100		Os05g0582100
Os05g0558000			Os05g0571000	Os02g0108000		Os05g0582400
Os03g0293850			Os05g0573200	Os02g0107800		Os05g0585500
Os07g0227400			Os05g0574600	Os02g0103600		Os05g0588250
Os07g0147600			Os05g0575000	Os01g0977100		Os05g0588300
Os02g0479300			Os05g0576600	Os01g0967700		Os05g0592600
Os01g0689900			Os05g0578000	Os01g0946300		Os06g0102100
Os01g0654500			Os05g0579600	Os01g0935800		Os06g0107700
Os02g0720300			Os05g0584600	Os01g0934500		Os06g0113600
Os11g0633500			Os05g0594100	Os01g0925000		Os06g0114651
Os01g0277600			Os06g0102300	Os01g0924200		Os06g0115300
Os07g0496300			Os06g0103300	Os01g0915900		Os06g0115500
Os01g0765400			Os06g0104400	Os01g0915200		Os06g0125400
Os09g0493600			Os06g0105800	Os01g0907600		Os06g0133300
Os03g0236966			Os06g0114500	Os01g0907300		Os06g0133800
Os08g0517500			Os06g0115700	Os01g0900400		Os06g0136900
Os07g0659100			Os06g0116400	Os01g0893500		Os06g0140700
Os05g0134300			Os06g0116500	Os01g0884200		Os06g0142200
Os01g0844800			Os06g0116800	Os01g0882100		Os06g0142300
Os08g0326100			Os06g0120200	Os01g0880800		Os06g0142900
Os11g0118600			Os06g0125600	Os01g0871900		Os06g0146300
Os06g0186400			Os06g0128600	Os01g0871800		Os06g0152600
Os03g0221300			Os06g0131100	Os01g0868600		Os06g0160700
Os06g0705700			Os06g0131400	Os01g0868000		Os06g0165800
Os01g0796500			Os06g0146600	Os01g0858700		Os06g0167400
Os06g0193200			Os06g0147100	Os01g0846400		Os06g0167600
Os08g0497600			Os06g0147200	Os01g0846000		Os06g0175400
Os10g0464100			Os06g0147250	Os01g0843800		Os06g0187900
Os01g0708400			Os06g0152200	Os01g0838200		Os06g0215300
Os07g0631900			Os06g0153900	Os01g0832600		Os06g0217700
Os09g0112100			Os06g0159450	Os01g0827700		Os06g0220000
Os10g0557800			Os06g0160100	Os01g0818100		Os06g0221200
Os07g0119300			Os06g0164000	Os01g0816600		Os06g0229000
Os02g0178800			Os06g0168500	Os01g0803800		Os06g0232200
Os08g0318400			Os06g0168600	Os01g0803600		Os06g0245800
Os10g0357800			Os06g0168700	Os01g0802900		Os06g0253100
Os07g0452400			Os06g0172200	Os01g0802600		Os06g0254600
Os02g0186700			Os06g0178900	Os01g0796000		Os06g0254700
Os02g0752000			Os06g0181100	Os01g0795100		Os06g0255000
Os11g0481500			Os06g0181200	Os01g0795000		Os06g0255400
Os01g0346600			Os06g0194900	Os01g0786700		Os06g0256500
Os08g0542100			Os06g0195150	Os01g0781700		Os06g0268700
Os04g0467100			Os06g0195400	Os01g0780800		Os06g0274300
Os01g0704200			Os06g0196600	Os01g0771800		Os06g0289900
Os05g0102500			Os06g0196700	Os01g0762600		Os06g0301100
Os12g0123100			Os06g0198600	Os01g0761500		Os06g0306600
Os03g0370900			Os06g0198700	Os01g0761300		Os06g0320700
Os10g0133600			Os06g0200600	Os01g0759200		Os06g0328400
Os10g0418300			Os06g0202100	Os01g0757100		Os06g0342200
Os11g0181500			Os06g0203800	Os01g0742100		Os06g0356800
Os03g0115500			Os06g0207000	Os01g0733000		Os06g0474800
Os03g0796000			Os06g0210200	Os01g0732900		Os06g0503400
Os05g0142100			Os06g0215900	Os01g0726100		Os06g0513862
Os11g0228600			Os06g0226950	Os01g0714400		Os06g0542300
Os01g0314800			Os06g0227250	Os01g0697700		Os06g0549700
Os03g0703300			Os06g0227300	Os01g0693300		Os06g0561200
Os11g0216300			Os06g0228500	Os01g0691200		Os06g0566500
Os03g0273800			Os06g0237600	Os01g0690800		Os06g0588900
Os02g0662700			Os06g0238300	Os01g0680700		Os06g0589500
Os01g0611900			Os06g0239000	Os01g0680200		Os06g0590301
Os07g0656700			Os06g0244000	Os01g0678400		Os06g0593100
Os03g0311000			Os06g0262200	Os01g0668900		Os06g0603000
Os10g0553800			Os06g0264500	Os01g0668600		Os06g0604000
Os01g0623500			Os06g0266800	Os01g0666000		Os06g0606700
Os05g0453300			Os06g0297800	Os01g0662800		Os06g0608700
Os01g0847200			Os06g0308000	Os01g0656400		Os06g0609800
Os05g0186100			Os06g0308300	Os01g0654100		Os06g0622700
Os03g0301400			Os06g0320500	Os01g0653100		Os06g0625700
Os02g0130100			Os06g0332600	Os01g0647200		Os06g0631300
Os01g0937200			Os06g0332800	Os01g0646000		Os06g0635200
Os09g0423700			Os06g0354700	Os01g0637800		Os06g0638100
Os12g0190000			Os06g0472300	Os01g0630600		Os06g0638200
Os12g0641300			Os06g0490400	Os01g0627600		Os06g0643100
Os08g0221000			Os06g0494100	Os01g0625300		Os06g0648500
Os03g0843200			Os06g0507400	Os01g0622400		Os06g0649800
Os03g0276500			Os06g0524300	Os01g0598200		Os06g0661500
Os05g0191500			Os06g0524500	Os01g0595100		Os06g0661900
Os02g0643000			Os06g0553200	Os01g0572200		Os06g0668200
Os01g0955700			Os06g0554300	Os01g0568100		Os06g0669400
Os11g0138600			Os06g0560000	Os01g0538200		Os06g0672400
Os09g0465500			Os06g0561000	Os01g0521600		Os06g0672700
Os07g0206700			Os06g0571800	Os01g0513900		Os06g0677000
Os05g0161200			Os06g0582600	Os01g0494300		Os06g0680500
Os05g0202300			Os06g0591600	Os01g0382000		Os06g0680700
Os10g0202900			Os06g0596300	Os01g0374200		Os06g0681200
Os04g0442200			Os06g0600100	Os01g0372500		Os06g0683700
Os01g0296200			Os06g0601500	Os01g0372100		Os06g0685300
Os03g0400700			Os06g0602500	Os01g0357600		Os06g0694200
Os01g0830100			Os06g0603400	Os01g0357400		Os06g0694800
Os08g0544700			Os06g0606000	Os01g0347500		Os06g0695500
Os11g0155600			Os06g0643500	Os01g0330200		Os06g0695600
Os01g0168000			Os06g0646100	Os01g0329800		Os06g0695800
Os01g0191700			Os06g0647400	Os01g0325400		Os06g0697600
Os05g0215600			Os06g0649000	Os01g0322700		Os06g0698748
Os09g0553900			Os06g0650800	Os01g0319200		Os06g0698785
Os08g0118900			Os06g0651000	Os01g0318400		Os06g0707733
Os12g0407500			Os06g0658900	Os01g0313000		Os06g0708200
Os02g0221300			Os06g0660800	Os01g0311600		Os06g0710900
Os01g0279000			Os06g0661200	Os01g0308300		Os06g0711800
Os07g0176400			Os06g0661400	Os01g0297700		Os06g0720700
Os09g0556400			Os06g0664200	Os01g0256300		Os07g0100200
Os06g0470800			Os06g0667200	Os01g0249100		Os07g0100800
Os11g0644800			Os06g0667266	Os01g0247700		Os07g0103100
Os08g0385000			Os06g0669700	Os01g0237000		Os07g0106100
Os06g0148300			Os06g0671800	Os01g0227700		Os07g0110900
Os12g0132200			Os06g0678200	Os01g0218500		Os07g0115500
Os02g0177600			Os06g0681700	Os01g0217200		Os07g0123900
Os07g0491900			Os06g0684000	Os01g0202300		Os07g0133500
Os01g0318700			Os06g0685700	Os01g0201800		Os07g0133700
Os02g0814000			Os06g0690200	Os01g0192900		Os07g0134200
Os06g0704700			Os06g0691100	Os01g0175900		Os07g0137900
Os01g0666600			Os06g0691200	Os01g0174700		Os07g0147900
Os06g0699700			Os06g0697400	Os01g0172600		Os07g0160100
Os02g0498300			Os06g0701600	Os01g0160300		Os07g0162400
Os10g0578950			Os06g0704500	Os01g0159000		Os07g0162500
Os06g0228200			Os06g0707200	Os01g0157500		Os07g0167500
Os10g0407000			Os06g0708000	Os01g0139900		Os07g0171100
Os05g0496100			Os06g0708500	Os01g0136000		Os07g0174200
Os03g0159800			Os06g0711900	Os01g0135100		Os07g0176600
Os02g0137700			Os06g0712200	Os01g0133100		Os07g0184600
Os02g0138100			Os06g0712400	Os01g0132400		Os07g0185200
Os11g0600900			Os06g0717200	Os01g0128200		Os07g0185300
Os01g0778900			Os06g0717900	Os01g0127000		Os07g0185800
Os08g0296900			Os06g0728600	Os01g0114800		Os07g0190000
Os05g0475400			Os07g0110800	Os01g0113500		Os07g0196200
Os10g0568900			Os07g0112700	Os01g0113200		Os07g0204800
Os04g0406600			Os07g0123100	Os01g0104500		Os07g0209000
Os11g0660000			Os07g0123200			Os07g0212200
Os02g0642700			Os07g0124600			Os07g0230700
Os05g0192100			Os07g0142200			Os07g0231500
Os12g0609500			Os07g0148400			Os07g0232800
Os02g0671400			Os07g0150100			Os07g0241500
Os03g0284500			Os07g0151200			Os07g0243100
Os03g0807900			Os07g0159500			Os07g0244400
Os02g0206700			Os07g0161000			Os07g0251200
Os10g0430200			Os07g0162600			Os07g0280200
Os01g0362100			Os07g0163500			Os07g0281000
Os08g0157600			Os07g0168000			Os07g0299600
Os12g0577600			Os07g0169600			Os07g0409200
Os04g0403701			Os07g0187200			Os07g0420000
Os03g0119300			Os07g0187400			Os07g0421800
Os09g0554300			Os07g0188800			Os07g0434700
Os02g0642200			Os07g0191200			Os07g0446100
Os12g0610200			Os07g0192000			Os07g0454100
Os02g0725400			Os07g0192300			Os07g0454700
Os02g0134400			Os07g0194800			Os07g0467900
Os09g0436800			Os07g0198300			Os07g0489300
Os11g0586300			Os07g0204400			Os07g0492000
Os05g0279900			Os07g0222800			Os07g0493100
Os02g0164300			Os07g0228000			Os07g0497000
Os01g0162400			Os07g0406300			Os07g0497100
Os03g0176600			Os07g0412400			Os07g0509700
Os03g0192700			Os07g0418200			Os07g0510400
Os07g0179300			Os07g0419800			Os07g0510500
Os10g0422600			Os07g0421866			Os07g0537000
Os03g0825600			Os07g0431160			Os07g0541900
Os03g0113000			Os07g0432201			Os07g0543300
Os08g0446800			Os07g0435300			Os07g0551300
Os02g0234200			Os07g0448100			Os07g0561500
Os02g0692000			Os07g0448800			Os07g0563800
Os05g0206600			Os07g0449100			Os07g0564500
Os04g0384000			Os07g0463400			Os07g0564600
Os07g0644600			Os07g0467600			Os07g0564800
Os05g0581000			Os07g0468100			Os07g0568700
Os07g0240400			Os07g0472400			Os07g0573200
Os12g0238900			Os07g0472500			Os07g0573800
Os04g0415000			Os07g0474600			Os07g0576000
Os03g0816300			Os07g0498300			Os07g0580900
Os11g0170200			Os07g0516200			Os07g0591700
Os01g0823500			Os07g0522500			Os07g0593000
Os08g0104900			Os07g0523300			Os07g0599900
Os01g0853700			Os07g0530600			Os07g0602700
Os01g0686000			Os07g0534000			Os07g0603300
Os12g0118700			Os07g0537500			Os07g0606900
Os03g0831200			Os07g0538200			Os07g0608500
Os12g0416300			Os07g0538400			Os07g0608700
Os04g0415200			Os07g0542600			Os07g0617000
Os01g0827200			Os07g0544800			Os07g0618000
Os03g0796600			Os07g0553700			Os07g0623300
Os01g0871350			Os07g0553900			Os07g0627800
Os11g0156700			Os07g0558000			Os07g0630800
Os01g0894000			Os07g0558400			Os07g0630900
Os10g0479500			Os07g0559100			Os07g0639600
Os02g0590250			Os07g0559400			Os07g0640100
Os04g0520900			Os07g0562900			Os07g0656800
Os02g0139300			Os07g0563300			Os07g0657900
Os09g0504000			Os07g0563350			Os07g0662900
Os03g0390900			Os07g0564200			Os07g0664400
Os02g0558500			Os07g0565600			Os07g0665000
Os06g0597800			Os07g0568900			Os07g0665900
Os02g0753700			Os07g0569700			Os07g0667000
Os04g0459800			Os07g0570700			Os07g0669600
Os06g0655500			Os07g0571700			Os07g0671800
Os04g0382200			Os07g0575900			Os07g0673400
Os02g0690500			Os07g0581000			Os07g0673550
Os02g0110600			Os07g0589000			Os07g0677100
Os03g0413400			Os07g0590700			Os07g0677400
Os06g0692100			Os07g0592600			Os07g0683600
Os10g0477600			Os07g0603100			Os07g0684000
Os03g0341300			Os07g0603900			Os07g0693800
Os05g0115800			Os07g0604800			Os08g0110000
Os03g0618900			Os07g0608100			Os08g0113000
Os08g0428900			Os07g0613000			Os08g0117900
Os10g0102400			Os07g0613500			Os08g0126300
Os03g0209500			Os07g0614300			Os08g0137800
Os07g0175100			Os07g0619500			Os08g0138900
Os03g0746700			Os07g0623200			Os08g0140500
Os03g0143700			Os07g0623400			Os08g0143400
Os03g0106200			Os07g0625800			Os08g0151000
Os04g0402700			Os07g0633200			Os08g0157500
Os01g0135900			Os07g0637000			Os08g0162100
Os03g0294900			Os07g0638100			Os08g0162600
Os03g0857000			Os07g0642600			Os08g0162800
Os06g0634500			Os07g0644100			Os08g0171000
Os01g0226200			Os07g0647800			Os08g0172200
Os01g0788500			Os07g0658600			Os08g0175200
Os11g0526800			Os07g0659900			Os08g0185300
Os03g0851600			Os07g0660400			Os08g0191700
Os02g0244300			Os07g0669200			Os08g0203300
Os08g0516600			Os07g0669250			Os08g0236700
Os09g0563250			Os07g0670300			Os08g0238500
Os01g0285300			Os07g0673900			Os08g0243500
Os05g0476100			Os07g0675000			Os08g0246700
Os03g0648100			Os07g0675133			Os08g0246800
Os06g0703500			Os07g0680400			Os08g0248900
Os03g0705300			Os07g0683200			Os08g0255500
Os06g0193300			Os07g0685000			Os08g0266300
Os03g0401200			Os07g0687700			Os08g0278900
Os08g0206400			Os07g0689600			Os08g0327100
Os09g0509400			Os07g0694800			Os08g0351200
Os04g0546300			Os07g0695400			Os08g0351300
Os08g0337300			Os08g0101000			Os08g0359000
Os05g0520300			Os08g0109200			Os08g0366000
Os06g0687600			Os08g0110300			Os08g0369300
Os04g0692400			Os08g0112800			Os08g0375400
Os02g0810900			Os08g0113100			Os08g0384000
Os10g0136200			Os08g0114250			Os08g0384100
Os12g0460000			Os08g0120000			Os08g0407600
Os01g0605700			Os08g0127300			Os08g0412700
Os05g0106200			Os08g0128300			Os08g0420700
Os10g0497600			Os08g0133600			Os08g0432500
Os01g0589700			Os08g0134900			Os08g0433300
Os04g0192766			Os08g0141400			Os08g0433350
Os04g0419700			Os08g0150800			Os08g0434700
Os05g0539500			Os08g0154000			Os08g0440300
Os09g0296700			Os08g0155700			Os08g0444500
Os01g0186700			Os08g0162500			Os08g0450700
Os10g0158100			Os08g0170800			Os08g0450800
Os03g0124500			Os08g0171700			Os08g0451000
Os06g0726600			Os08g0177700			Os08g0455800
Os03g0772300			Os08g0180100			Os08g0457600
Os06g0274500			Os08g0187900			Os08g0457901
Os04g0419500			Os08g0189900			Os08g0470200
Os03g0189900			Os08g0190100			Os08g0477600
Os04g0350000			Os08g0198700			Os08g0477650
Os04g0476800			Os08g0203100			Os08g0477800
Os03g0115400			Os08g0203201			Os08g0483100
Os03g0193000			Os08g0205200			Os08g0485700
Os08g0506700			Os08g0206600			Os08g0486200
Os03g0823000			Os08g0224800			Os08g0502600
Os05g0125200			Os08g0231400			Os08g0507000
Os03g0753600			Os08g0238200			Os08g0512500
Os01g0207200			Os08g0240500			Os08g0512700
Os11g0147500			Os08g0244500			Os08g0516900
Os12g0545900			Os08g0250900			Os08g0520600
Os03g0736900			Os08g0276100			Os08g0521300
Os08g0542700			Os08g0288500			Os08g0524600
Os10g0540000			Os08g0305300			Os08g0526100
Os10g0116900			Os08g0321000			Os08g0532400
Os10g0489650			Os08g0326300			Os08g0536400
Os07g0577900			Os08g0327400			Os08g0536800
Os02g0639800			Os08g0331000			Os08g0538600
Os03g0196900			Os08g0332700			Os08g0540100
Os06g0720000			Os08g0347500			Os08g0541400
Os11g0157300			Os08g0364900			Os08g0547000
Os03g0247100			Os08g0374000			Os08g0547100
Os05g0148000			Os08g0379200			Os08g0553800
Os12g0407300			Os08g0382400			Os08g0554100
Os08g0481400			Os08g0384500			Os08g0557100
Os05g0499600			Os08g0393900			Os08g0557200
Os03g0205700			Os08g0398700			Os08g0557800
Os01g0310600			Os08g0412500			Os08g0557900
Os12g0233400			Os08g0412800			Os08g0562100
Os11g0620400			Os08g0414600			Os08g0562500
Os03g0324900			Os08g0424500			Os08g0563300
Os01g0866800			Os08g0428100			Os08g0567000
Os12g0119000			Os08g0430000			Os09g0104300
Os02g0735700			Os08g0433200			Os09g0110100
Os07g0159900			Os08g0434100			Os09g0124100
Os06g0698674			Os08g0435900			Os09g0258000
Os02g0582150			Os08g0439100			Os09g0261300
Os01g0112300			Os08g0448000			Os09g0266000
Os10g0162000			Os08g0455700			Os09g0268600
Os06g0105700			Os08g0465800			Os09g0270900
Os03g0721900			Os08g0472800			Os09g0272000
Os01g0341000			Os08g0487500			Os09g0304800
Os02g0141500			Os08g0490900			Os09g0327400
Os01g0121800			Os08g0499900			Os09g0327600
Os04g0672300			Os08g0500100			Os09g0344800
Os02g0152600			Os08g0503000			Os09g0344900
Os01g0559300			Os08g0503200			Os09g0367900
Os06g0534800			Os08g0504500			Os09g0372700
Os03g0294800			Os08g0509100			Os09g0372900
Os07g0107900			Os08g0513000			Os09g0376800
Os02g0483500			Os08g0517300			Os09g0379600
Os07g0165200			Os08g0524400			Os09g0380050
Os04g0590900			Os08g0528200			Os09g0380350
Os02g0723200			Os08g0532500			Os09g0383400
Os03g0558700			Os08g0535050			Os09g0407700
Os10g0548800			Os08g0535100			Os09g0410400
Os05g0209500			Os08g0538300			Os09g0417800
Os11g0198100			Os08g0540900			Os09g0420600
Os11g0247000			Os08g0542300			Os09g0420800
Os04g0506000			Os08g0543200			Os09g0423500
Os12g0169100			Os08g0543301			Os09g0448900
Os03g0245700			Os08g0545000			Os09g0456200
Os01g0153100			Os08g0556200			Os09g0458900
Os04g0529800			Os08g0557000			Os09g0459800
Os06g0475400			Os08g0557400			Os09g0462700
Os05g0520600			Os08g0557600			Os09g0466100
Os04g0323800			Os08g0558100			Os09g0467200
Os07g0204100			Os08g0558400			Os09g0471100
Os08g0500500			Os08g0562800			Os09g0478100
Os04g0503500			Os08g0564300			Os09g0480600
Os02g0736100			Os08g0565800			Os09g0491740
Os08g0162400			Os09g0106700			Os09g0491772
Os01g0540800			Os09g0111800			Os09g0491852
Os03g0603700			Os09g0115500			Os09g0492700
Os09g0365200			Os09g0133200			Os09g0506000
Os03g0708000			Os09g0135700			Os09g0509100
Os04g0486900			Os09g0248000			Os09g0510200
Os06g0168800			Os09g0279400			Os09g0511600
Os01g0207400			Os09g0279800			Os09g0514900
Os08g0197500			Os09g0294000			Os09g0518200
Os02g0800100			Os09g0306700			Os09g0521100
Os06g0139000			Os09g0314333			Os09g0526200
Os11g0448700			Os09g0323000			Os09g0526300
Os04g0623400			Os09g0328800			Os09g0530900
Os07g0657500			Os09g0337300			Os09g0533600
Os09g0131200			Os09g0345000			Os09g0538200
Os10g0483500			Os09g0358000			Os09g0539100
Os02g0198500			Os09g0363100			Os09g0547100
Os02g0294100			Os09g0369000			Os09g0553600
Os08g0446200			Os09g0369050			Os09g0553800
Os05g0381700			Os09g0371000			Os09g0556700
Os03g0747600			Os09g0373000			Os09g0557400
Os05g0516900			Os09g0392000			Os09g0557900
Os05g0443700			Os09g0401300			Os09g0563200
Os01g0736600			Os09g0409950			Os09g0567300
Os02g0317700			Os09g0412400			Os10g0100700
Os09g0306400			Os09g0418000			Os10g0101100
Os03g0224300			Os09g0431200			Os10g0105400
Os07g0227700			Os09g0439500			Os10g0113000
Os04g0615900			Os09g0440300			Os10g0115500
Os08g0505900			Os09g0442900			Os10g0154700
Os05g0489100			Os09g0454600			Os10g0159700
Os09g0573200			Os09g0454900			Os10g0162100
Os06g0144000			Os09g0455500			Os10g0175800
Os07g0694400			Os09g0460400			Os10g0180000
Os11g0180300			Os09g0461500			Os10g0189100
Os06g0585200			Os09g0463700			Os10g0190500
Os02g0829400			Os09g0475400			Os10g0209700
Os03g0810900			Os09g0481200			Os10g0213700
Os01g0879400			Os09g0481300			Os10g0331600
Os01g0700000			Os09g0482640			Os10g0350800
Os07g0155600			Os09g0484200			Os10g0370700
Os06g0191300			Os09g0488000			Os10g0415600
Os02g0833900			Os09g0488700			Os10g0416100
Os12g0279100			Os09g0497700			Os10g0416800
Os08g0269600			Os09g0498400			Os10g0419500
Os05g0589400			Os09g0498500			Os10g0431200
Os05g0446500			Os09g0504700			Os10g0444400
Os07g0692401			Os09g0508900			Os10g0462900
Os04g0568400			Os09g0512800			Os10g0465700
Os01g0180600			Os09g0516700			Os10g0477100
Os05g0372200			Os09g0517000			Os10g0479900
Os11g0591200			Os09g0529350			Os10g0483400
Os08g0104700			Os09g0529400			Os10g0484300
Os05g0321600			Os09g0532500			Os10g0489500
Os11g0585200			Os09g0537700			Os10g0493600
Os03g0844500			Os09g0539200			Os10g0494300
Os03g0637600			Os09g0539800			Os10g0498300
Os10g0574400			Os09g0541000			Os10g0503200
Os07g0490700			Os09g0544300			Os10g0504900
Os01g0839500			Os09g0545300			Os10g0506100
Os10g0446400			Os09g0547300			Os10g0507700
Os03g0253600			Os09g0553700			Os10g0532300
Os04g0116800			Os09g0556000			Os10g0539600
Os01g0974500			Os09g0556500			Os10g0540300
Os08g0489300			Os09g0562600			Os10g0542400
Os03g0249500			Os09g0565800			Os10g0543800
Os02g0751800			Os09g0566400			Os10g0552100
Os11g0242600			Os09g0567366			Os10g0552300
Os06g0328800			Os09g0570100			Os10g0552600
Os03g0820900			Os10g0102900			Os10g0555700
Os10g0492200			Os10g0109600			Os10g0562100
Os06g0715000			Os10g0118800			Os10g0563900
Os02g0326600			Os10g0118900			Os10g0564800
Os09g0551600			Os10g0138100			Os10g0572900
Os11g0308800			Os10g0139700			Os10g0573000
Os11g0166800			Os10g0150300			Os10g0575000
Os01g0951100			Os10g0160100			Os10g0575700
Os07g0175900			Os10g0167600			Os10g0576600
Os02g0100600			Os10g0181200			Os10g0578050
Os09g0458800			Os10g0203000			Os10g0579200
Os05g0488800			Os10g0205300			Os10g0579300
Os01g0878400			Os10g0364900			Os11g0104300
Os10g0559200			Os10g0368400			Os11g0104350
Os01g0131800			Os10g0378100			Os11g0107500
Os05g0563000			Os10g0388200			Os11g0108932
Os10g0578900			Os10g0397400			Os11g0112800
Os01g0179500			Os10g0405100			Os11g0116300
Os04g0681400			Os10g0406400			Os11g0121300
Os03g0831700			Os10g0406600			Os11g0123400
Os07g0620200			Os10g0406900			Os11g0131700
Os08g0128200			Os10g0409400			Os11g0134500
Os01g0859400			Os10g0417600			Os11g0139800
Os03g0717700			Os10g0418000			Os11g0139900
Os01g0104000			Os10g0442900			Os11g0140700
Os06g0343600			Os10g0442950			Os11g0140800
Os08g0441400			Os10g0445600			Os11g0148500
Os03g0198500			Os10g0447900			Os11g0151700
Os12g0233700			Os10g0454200			Os11g0177200
Os03g0289200			Os10g0460900			Os11g0181100
Os08g0109500			Os10g0463800			Os11g0181800
Os05g0441400			Os10g0466000			Os11g0209700
Os06g0300300			Os10g0471700			Os11g0210500
Os04g0499300			Os10g0479600			Os11g0210600
Os11g0146500			Os10g0481400			Os11g0237700
Os11g0498600			Os10g0481450			Os11g0248200
Os02g0703900			Os10g0486000			Os11g0249000
Os06g0103800			Os10g0486100			Os11g0250000
Os12g0170400			Os10g0490800			Os11g0257200
Os04g0658100			Os10g0491000			Os11g0289700
Os03g0130900			Os10g0491400			Os11g0294400
Os05g0346100			Os10g0492000			Os11g0445300
Os01g0524500			Os10g0492101			Os11g0448300
Os05g0452800			Os10g0496900			Os11g0455800
Os03g0379400			Os10g0500600			Os11g0481200
Os04g0151900			Os10g0501500			Os11g0483600
Os07g0627700			Os10g0507600			Os11g0483900
Os02g0542200			Os10g0516200			Os11g0484500
Os05g0498400			Os10g0516300			Os11g0489250
Os03g0186600			Os10g0516550			Os11g0525600
Os03g0281000			Os10g0517500			Os11g0528300
Os01g0738900			Os10g0519300			Os11g0537400
Os01g0626900			Os10g0527800			Os11g0543100
Os06g0132200			Os10g0529300			Os11g0546100
Os04g0632600			Os10g0530400			Os11g0552100
Os01g0663800			Os10g0530500			Os11g0572900
Os02g0126500			Os10g0531400			Os11g0592400
Os12g0637400			Os10g0534500			Os11g0592700
Os06g0696600			Os10g0536400			Os11g0595200
Os03g0827500			Os10g0536700			Os11g0599500
Os02g0215500			Os10g0539700			Os11g0621500
Os07g0295800			Os10g0542800			Os11g0638900
Os06g0633100			Os10g0544900			Os11g0648000
Os09g0546500			Os10g0545700			Os11g0667600
Os04g0680800			Os10g0545800			Os11g0667700
Os08g0562600			Os10g0550900			Os11g0674400
Os04g0376200			Os10g0551200			Os11g0678200
Os11g0246200			Os10g0551600			Os12g0102600
Os02g0678500			Os10g0553300			Os12g0105200
Os11g0550300			Os10g0553900			Os12g0105700
Os08g0120500			Os10g0555900			Os12g0115000
Os02g0580800			Os10g0560500			Os12g0115050
Os11g0703400			Os10g0566300			Os12g0126200
Os01g0614400			Os10g0567800			Os12g0127500
Os03g0183300			Os10g0569400			Os12g0137100
Os06g0286500			Os10g0573100			Os12g0139300
Os01g0243300			Os10g0577200			Os12g0139400
Os08g0240533			Os10g0577900			Os12g0144000
Os09g0442400			Os11g0104800			Os12g0151500
Os08g0103900			Os11g0116400			Os12g0152700
Os10g0488400			Os11g0116900			Os12g0154600
Os01g0304400			Os11g0120100			Os12g0157200
Os04g0418500			Os11g0127800			Os12g0180900
Os07g0177200			Os11g0128800			Os12g0181500
Os08g0520000			Os11g0142500			Os12g0182300
Os01g0162300			Os11g0148200			Os12g0198900
Os06g0103600			Os11g0150400			Os12g0207300
Os07g0287400			Os11g0151500			Os12g0228900
Os12g0610800			Os11g0153400			Os12g0230100
Os05g0102300			Os11g0158400			Os12g0233100
Os09g0487600			Os11g0158500			Os12g0263200
Os05g0307000			Os11g0160100			Os12g0278800
Os11g0643100			Os11g0160500			Os12g0299300
Os10g0349900			Os11g0163600			Os12g0411500
Os07g0173100			Os11g0170000			Os12g0441600
Os09g0376700			Os11g0182500			Os12g0470700
Os10g0363700			Os11g0183800			Os12g0476200
Os05g0587700			Os11g0194800			Os12g0479900
Os08g0441100			Os11g0204600			Os12g0480100
Os04g0178400			Os11g0210300			Os12g0489100
Os09g0382200			Os11g0213900			Os12g0489200
Os12g0152100			Os11g0214001			Os12g0498500
Os07g0291200			Os11g0215100			Os12g0503101
Os05g0562800			Os11g0220700			Os12g0505800
Os03g0204100			Os11g0226800			Os12g0506400
Os01g0681200			Os11g0226933			Os12g0512100
Os01g0182700			Os11g0226966			Os12g0514000
Os05g0277200			Os11g0227700			Os12g0515400
Os09g0125900			Os11g0232100			Os12g0515800
Os07g0144500			Os11g0242800			Os12g0516000
Os01g0917300			Os11g0265400			Os12g0550800
Os10g0555600			Os11g0296800			Os12g0556300
Os07g0572600			Os11g0302500			Os12g0560300
Os08g0559900			Os11g0427800			Os12g0566300
Os06g0656300			Os11g0434000			Os12g0573700
Os12g0571800			Os11g0444700			Os12g0574400
Os04g0151800			Os11g0444900			Os12g0575200
Os12g0250900			Os11g0448000			Os12g0578400
Os02g0747500			Os11g0448200			Os12g0583700
Os04g0691000			Os11g0454300			Os12g0585300
Os04g0106000			Os11g0465200			Os12g0597000
Os03g0601100			Os11g0506800			Os12g0605500
Os01g0140100			Os11g0516000			Os12g0607100
Os05g0122600			Os11g0525800			Os12g0608600
Os09g0567800			Os11g0530600			Os12g0610100
Os08g0459700			Os11g0531300			Os12g0623500
Os08g0530100			Os11g0536000			Os12g0630500
Os04g0408900			Os11g0537300			Os12g0631100
Os10g0552700			Os11g0544500			Os12g0631600
Os03g0713600			Os11g0545000			Os12g0638200
Os05g0584300			Os11g0549665			Os01g0115800
Os12g0174800			Os11g0568300			Os01g0172800
Os06g0217900			Os11g0568500			Os01g0175700
Os04g0438400			Os11g0569500			Os01g0208700
Os02g0150700			Os11g0578100			Os01g0218700
Os03g0145700			Os11g0592800			Os01g0266500
Os12g0639600			Os11g0600700			Os01g0266600
Os10g0104700			Os11g0602800			Os01g0267100
Os07g0274800			Os11g0606800			Os01g0508000
Os02g0320100			Os11g0629400			Os01g0513100
Os05g0121900			Os11g0629600			Os01g0551100
Os03g0849900			Os11g0636900			Os01g0628700
Os10g0495400			Os11g0645400			Os01g0658400
Os12g0580300			Os11g0661200			Os01g0661400
Os11g0708400			Os11g0665600			Os01g0715800
Os03g0839200			Os11g0667400			Os01g0738800
Os09g0528100			Os11g0669100			Os01g0794400
Os02g0720600			Os11g0693800			Os01g0825800
Os07g0459200			Os12g0106700			Os01g0836200
Os01g0287600			Os12g0106801			Os01g0852500
Os11g0457300			Os12g0109800			Os01g0950300
Os01g0868900			Os12g0109850			Os02g0314300
Os03g0304800			Os12g0115500			Os02g0326000
Os05g0553800			Os12g0115600			Os02g0326500
Os09g0327550			Os12g0115700			Os02g0448600
Os06g0211200			Os12g0116900			Os02g0511600
Os06g0186900			Os12g0123900			Os02g0528200
Os08g0510800			Os12g0124000			Os02g0591000
Os04g0401100			Os12g0131100			Os02g0696500
Os02g0814200			Os12g0152600			Os02g0696700
Os06g0184900			Os12g0162500			Os02g0706400
Os02g0177700			Os12g0169000			Os02g0766000
Os01g0818300			Os12g0170300			Os02g0772100
Os08g0535600			Os12g0176800			Os02g0794600
Os08g0511800			Os12g0178100			Os02g0804150
Os05g0500600			Os12g0182200			Os03g0123500
Os06g0489500			Os12g0183100			Os03g0230000
Os04g0685900			Os12g0191601			Os03g0282201
Os03g0726400			Os12g0209100			Os03g0327600
Os01g0238800			Os12g0235800			Os03g0418600
Os12g0100100			Os12g0236100			Os03g0431800
Os04g0469800			Os12g0236900			Os03g0562200
Os11g0147100			Os12g0256900			Os03g0724500
Os02g0230200			Os12g0258700			Os03g0780200
Os02g0231600			Os12g0264500			Os03g0816200
Os04g0505000			Os12g0277000			Os03g0856200
Os07g0201500			Os12g0278700			Os04g0127200
Os07g0106700			Os12g0283900			Os04g0187800
Os08g0224500			Os12g0409600			Os04g0244500
Os06g0623600			Os12g0425800			Os04g0247500
Os10g0101000			Os12g0446500			Os04g0462800
Os04g0295500			Os12g0448400			Os04g0499800
Os11g0130900			Os12g0477400			Os04g0503800
Os11g0487600			Os12g0478200			Os04g0586100
Os12g0160500			Os12g0484700			Os04g0662000
Os11g0149400			Os12g0485500			Os05g0129700
Os08g0359300			Os12g0498400			Os05g0130200
Os04g0101400			Os12g0507300			Os05g0334400
Os05g0357700			Os12g0507350			Os05g0446800
Os06g0503100			Os12g0533700			Os05g0497600
Os03g0225300			Os12g0555000			Os05g0511700
Os04g0286400			Os12g0555200			Os05g0563300
Os03g0448500			Os12g0555500			Os06g0102700
Os01g0668300			Os12g0560600			Os06g0132500
Os02g0590400			Os12g0561900			Os06g0204400
Os01g0143900			Os12g0563400			Os06g0254300
Os01g0784600			Os12g0566700			Os06g0255200
Os02g0662100			Os12g0568900			Os06g0268800
Os02g0157600			Os12g0569200			Os06g0335900
Os12g0108100			Os12g0569500			Os06g0494400
Os10g0550100			Os12g0572201			Os06g0526800
Os12g0541200			Os12g0573900			Os06g0551400
Os01g0861000			Os12g0576700			Os06g0587401
Os04g0455350			Os12g0586300			Os06g0610800
Os08g0230300			Os12g0586600			Os06g0650100
Os06g0545900			Os12g0590400			Os06g0656500
Os08g0197900			Os12g0593000			Os06g0687450
Os01g0885300			Os12g0595000			Os07g0129700
Os01g0895500			Os12g0605200			Os07g0152900
Os06g0186700			Os12g0615400			Os07g0167700
Os01g0207600			Os12g0616600			Os07g0191650
Os08g0474800			Os12g0621900			Os07g0243150
Os01g0904400			Os12g0628100			Os07g0602100
Os06g0676600			Os12g0629600			Os08g0202300
Os02g0633300			Os12g0636000			Os08g0207000
Os03g0818100			Os12g0638400			Os08g0278600
Os09g0487100			Os12g0640700			Os08g0309300
Os07g0233300			Os01g0102600			Os08g0359500
Os04g0501700			Os01g0111800			Os08g0369500
Os08g0543400			Os01g0150100			Os08g0431100
Os08g0475400			Os01g0501000			Os08g0535200
Os05g0156200			Os01g0507000			Os09g0129800
Os01g0771900			Os01g0583100			Os09g0131000
Os08g0132600			Os01g0615050			Os09g0273950
Os04g0110200			Os01g0683600			Os09g0274100
Os05g0298200			Os01g0731000			Os09g0343200
Os03g0118900			Os01g0739300			Os09g0361400
Os03g0146100			Os01g0777400			Os09g0397100
Os06g0119900			Os01g0777900			Os09g0420700
Os02g0234800			Os01g0857400			Os09g0441900
Os01g0827400			Os01g0866200			Os09g0456800
Os02g0152700			Os01g0882300			Os09g0467400
Os02g0203500			Os01g0914300			Os09g0469400
Os06g0625900			Os01g0936800			Os09g0482200
Os10g0126000			Os01g0944100			Os09g0491532
Os02g0652300			Os01g0967600			Os09g0507500
Os09g0131400			Os01g0972900			Os09g0513800
Os03g0375900			Os01g0974300			Os09g0532700
Os04g0423700			Os02g0140101			Os10g0101200
Os02g0705300			Os02g0196000			Os10g0135600
Os08g0492000			Os02g0213400			Os10g0140200
Os09g0559800			Os02g0230000			Os10g0198600
Os10g0114500			Os02g0267000			Os10g0207400
Os03g0249900			Os02g0302200			Os10g0317900
Os03g0637900			Os02g0437800			Os10g0346200
Os09g0524800			Os02g0515100			Os10g0509200
Os08g0524800			Os02g0589000			Os10g0518200
Os04g0606500			Os02g0617600			Os10g0528100
Os01g0119500			Os02g0619600			Os10g0528300
Os11g0226700			Os02g0621600			Os10g0567000
Os07g0111700			Os02g0631200			Os10g0569800
Os01g0134900			Os02g0635700			Os11g0115400
Os02g0583900			Os02g0639900			Os11g0125900
Os07g0557500			Os02g0651500			Os11g0153800
Os04g0627400			Os02g0653300			Os11g0181200
Os01g0750000			Os02g0668100			Os11g0199700
Os11g0112300			Os02g0783700			Os11g0435900
Os07g0456400			Os03g0101900			Os11g0556400
Os07g0162900			Os03g0116300			Os11g0573200
Os01g0838800			Os03g0161500			Os11g0575600
Os08g0547800			Os03g0220700			Os11g0586900
Os04g0462900			Os03g0231400			Os11g0637700
Os08g0402600			Os03g0326000			Os12g0105300
Os11g0116550			Os03g0334500			Os12g0133100
Os02g0525900			Os03g0355200			Os12g0231000
Os05g0102000			Os03g0358000			Os12g0292900
Os09g0402300			Os03g0395000			Os12g0411700
Os09g0540400			Os03g0414400			Os12g0514500
Os06g0145600			Os03g0588200			Os12g0525800
Os01g0585600			Os03g0765800			Os12g0530100
Os01g0754200			Os03g0773100
Os10g0446600			Os03g0802200
Os03g0372500			Os03g0812500
Os03g0305100			Os04g0107500
Os07g0598000			Os04g0175600
Os05g0418100			Os04g0180900
Os06g0224900			Os04g0442000
Os08g0341700			Os04g0451900
Os06g0679500			Os04g0458400
Os01g0375100			Os04g0507000
Os03g0364400			Os04g0513000
Os01g0269900			Os04g0542000
Os01g0857500			Os04g0600400
Os01g0855900			Os04g0607100
Os05g0559600			Os04g0619800
Os12g0138800			Os04g0631800
Os04g0615100			Os04g0632100
Os07g0166700			Os05g0173500
Os09g0255000			Os05g0257100
Os11g0607200			Os05g0291700
Os12g0141500			Os05g0338900
Os01g0783800			Os05g0364600
Os09g0560600			Os05g0383200
Os03g0594400			Os05g0393100
Os02g0824300			Os05g0421900
Os10g0419100			Os05g0513500
Os11g0484400			Os05g0536400
Os01g0896200			Os05g0571800
Os03g0132300			Os06g0149300
Os06g0143700			Os06g0162600
Os06g0126500			Os06g0163500
Os03g0777600			Os06g0318700
Os03g0264700			Os06g0351500
Os03g0558000			Os06g0367100
Os04g0578700			Os06g0505700
Os02g0187200			Os06g0536200
Os11g0150800			Os06g0566300
Os06g0329300			Os06g0579600
Os07g0541400			Os06g0594100
Os01g0875400			Os06g0674800
Os01g0758700			Os07g0111001
Os04g0650300			Os07g0124900
Os05g0497800			Os07g0142100
Os04g0508900			Os07g0160300
Os07g0520400			Os07g0177966
Os02g0799300			Os07g0267300
Os11g0655000			Os07g0415200
Os10g0130800			Os07g0469200
Os02g0160600			Os07g0495000
Os11g0148300			Os07g0495100
Os12g0197500			Os07g0549300
Os11g0558200			Os07g0561800
Os10g0363100			Os07g0622900
Os02g0640200			Os07g0626300
Os11g0175500			Os08g0214900
Os01g0229900			Os08g0346400
Os11g0645300			Os08g0347200
Os12g0155300			Os08g0355600
Os11g0142400			Os08g0427500
Os02g0264700			Os08g0476100
Os03g0850700			Os08g0526400
Os03g0288800			Os09g0242600
Os11g0136800			Os09g0244900
Os09g0529900			Os09g0321500
Os01g0182200			Os09g0361500
Os03g0751600			Os09g0372100
Os10g0446800			Os09g0392700
Os01g0837200			Os09g0416200
Os01g0205700			Os09g0510000
Os01g0661000			Os09g0552300
Os03g0265300			Os09g0568000
Os04g0384100			Os10g0100300
Os02g0633100			Os10g0159800
Os01g0584300			Os10g0322200
Os01g0574400			Os10g0544500
Os01g0876500			Os10g0554800
Os06g0316300			Os11g0135900
Os03g0276600			Os11g0151600
Os09g0446200			Os11g0153600
Os07g0596300			Os11g0155900
Os03g0646400			Os11g0169100
Os07g0265100			Os11g0540600
Os08g0100800			Os12g0118600
Os09g0550000			Os12g0417100
Os03g0139000			Os12g0458900
Os11g0654800			Os12g0515600
Os10g0208600			Os12g0635400
Os04g0312100
Os05g0597150
Os11g0225100
Os04g0534000
Os02g0689800
Os10g0541800
Os01g0580100
Os01g0214300
Os02g0329800
Os11g0256300
Os01g0378100
Os02g0781000
Os02g0796500
Os06g0682750
Os02g0557700
Os03g0786400
Os06g0640500
Os09g0281300
Os01g0128400
Os05g0272800
Os10g0170300
Os09g0132200
Os07g0470400
Os02g0565000
Os05g0404700
Os07g0634600
Os03g0165600
Os05g0354300
Os06g0130600
Os09g0381300
Os06g0109200
Os03g0261900
Os05g0439400
Os07g0215200
Os08g0487000
Os07g0585000
Os11g0307600
Os03g0102200
Os08g0244400
Os01g0936200
Os07g0666200
Os03g0413000
Os09g0309100
Os02g0132300
Os03g0211700
Os04g0507900
Os05g0579100
Os11g0242700
Os07g0178600
Os07g0583200
Os11g0479232
Os12g0139500
Os04g0692300
Os10g0577000
Os07g0207700
Os12g0539700
Os01g0266100
Os05g0558400
Os07g0655500
Os09g0539500
Os02g0128000
Os08g0177300
Os11g0610600
Os07g0563000
Os09g0310800
Os12g0529400
Os05g0324100
Os06g0197200
Os05g0157500
Os07g0277200
Os09g0473300
Os02g0202300
Os09g0491708
Os03g0128000
Os09g0375600
Os09g0364000
Os12g0173333
Os02g0752800
Os02g0780550
Os06g0238900
Os05g0316100
Os07g0592200
Os11g0704600
Os03g0852200
Os07g0503500
Os06g0568000
Os09g0416700
Os07g0249800
Os03g0289400
Os01g0710700
Os03g0826500
Os07g0647400
Os01g0798200
Os01g0546800
Os07g0596600
Os04g0118900
Os07g0153300
Os11g0195100
Os02g0781800
Os06g0699400
Os07g0248800
Os11g0114700
Os02g0755200
Os05g0205000
Os10g0420000
Os01g0834900
Os09g0462200
Os06g0480000
Os09g0459500
Os04g0663100
Os02g0636400
Os05g0408900
Os04g0679800
Os02g0327700
Os04g0428950
Os02g0597800
Os05g0487300
Os04g0278000
Os05g0403400
Os05g0176500
Os01g0611000
Os09g0449600
Os08g0438400
Os02g0158400
Os07g0267400
Os03g0769400
Os03g0808900
Os06g0132100
Os02g0137100
Os06g0498500
Os03g0182600
Os09g0279600
Os02g0742200
Os03g0246800
Os04g0346100
Os09g0103200
Os09g0450700
Os04g0658600
Os09g0134400
Os07g0178100
Os02g0602500
Os03g0567100
Os01g0100400
Os03g0241600
Os12g0409700
Os06g0602600
Os05g0104100
Os03g0617500
Os03g0296300
Os12g0615800
Os06g0231400
Os01g0147700
Os04g0108100
Os12g0189900
Os01g0348600
Os12g0163500
Os11g0585700
Os12g0174000
Os07g0623100
Os04g0105100
Os12g0554100
Os08g0531200
Os09g0503400
Os04g0530700
Os06g0717800
Os12g0173366
Os04g0452400
Os12g0612400
Os10g0489200
Os04g0397700
Os08g0554050
Os02g0614600
Os03g0822900
Os07g0615800
Os01g0961600
Os02g0218200
Os06g0677800
Os09g0354900
Os06g0651600
Os03g0715500
Os07g0507600
Os12g0538300
Os01g0923600
Os12g0496900
Os03g0105700
Os08g0548200
Os05g0148600
Os05g0268500
Os04g0521900
Os02g0608100
Os08g0100600
Os03g0758600
Os07g0172600
Os09g0570200
Os01g0752300
Os09g0572200
Os03g0297700
Os01g0260500
Os01g0783600
Os01g0822200
Os02g0703300
Os04g0528300
Os04g0630100
Os05g0398100
Os05g0586200
Os03g0239300
Os05g0182900
Os09g0508500
Os01g0692600
Os09g0451700
Os07g0640200
Os03g0806800
Os09g0123100
Os07g0586000
Os02g0646400
Os07g0166100
Os04g0485300
Os04g0607200
Os05g0536900
Os03g0848400
Os04g0470200
Os09g0469900
Os05g0349500
Os03g0841800
Os10g0479700
Os05g0132500
Os06g0311600
Os08g0107100
Os10g0480500
Os03g0749500
Os01g0553400
Os02g0152500
Os07g0255900
Os12g0416500
Os07g0242400
Os03g0211900
Os10g0377800
Os05g0302300
Os01g0119100
Os02g0184100
Os12g0529900
Os02g0467400
Os05g0345500
Os12g0584100
Os04g0626500
Os01g0321700
Os10g0414500
Os10g0142100
Os01g0343200
Os12g0176600
Os05g0204900
Os09g0433000
Os03g0235700
Os04g0386500
Os07g0134700
Os03g0203000
Os03g0650700
Os02g0167700
Os05g0390500
Os06g0708600
Os05g0558900
Os09g0266400
Os01g0935500
Os02g0195600
Os01g0886300
Os04g0405100
Os02g0288200
Os04g0654700
Os09g0509000
Os04g0672200
Os01g0763650
Os01g0235300
Os03g0215000
Os06g0199800
Os04g0563100
Os02g0586800
Os03g0425800
Os04g0691100
Os06g0102900
Os01g0704400
Os03g0115100
Os03g0732100
Os11g0303500
Os06g0671900
Os10g0556801
Os01g0830200
Os04g0408700
Os05g0587300
Os08g0483600
Os03g0748900
Os12g0563000
Os11g0157200
Os03g0737900
Os06g0259000
Os12g0497400
Os10g0519700
Os07g0222300
Os03g0706900
Os06g0607000
Os05g0117864
Os02g0819300
Os05g0270200
Os03g0454300
Os03g0250000
Os02g0324400
Os07g0235800
Os01g0675700
Os05g0230600
Os09g0567700
Os01g0100600
Os02g0313400
Os05g0463600
Os09g0443500
Os10g0431900
Os11g0217500
Os01g0348700
Os03g0185600
Os03g0291800
Os08g0510500
Os11g0620100
Os03g0190100
Os10g0508100
Os12g0600701
Os05g0200500
Os08g0158500
Os05g0392000
Os07g0210100
Os06g0125500
Os09g0530600
Os03g0847600
Os04g0525900
Os04g0672800
Os06g0367900
Os06g0129200
Os04g0640800
Os08g0407200
Os08g0323700
Os03g0105300
Os11g0568600
Os03g0775600
Os02g0766600
Os11g0148800
Os09g0365300
Os03g0274800
Os03g0431200
Os01g0558900
Os02g0551400
Os01g0685500
Os04g0441800
Os08g0240000
Os06g0106900
Os03g0718200
Os09g0274900
Os01g0646500
Os07g0272400
Os08g0160500
Os10g0502600
Os04g0403901
Os10g0483000
Os02g0738400
Os07g0106000
Os12g0583000
Os02g0474300
Os08g0241500
Os08g0137200
Os03g0104000
Os01g0737900
Os01g0899000
Os02g0138200
Os10g0489800
Os10g0408700
Os11g0655800
Os03g0266700
Os11g0468200
Os11g0233400
Os11g0292000
Os01g0966000
Os03g0752100
Os03g0857100
Os08g0451101
Os01g0388566
Os09g0509300
Os12g0438600
Os05g0596600
Os06g0639500
Os10g0393100
Os07g0674200
Os07g0679000
Os12g0284000
Os06g0468300
Os01g0263500
Os03g0754200
Os06g0698900
Os02g0761000
Os02g0663100
Os03g0787300
Os02g0285800
Os01g0618800
Os01g0894300
Os07g0167100
Os03g0308800
Os06g0332400
Os03g0586700
Os11g0202300
Os02g0109200
Os01g0703400
Os08g0387500
Os03g0124300
Os08g0422000
Os05g0168300
Os03g0116800
Os05g0223000
Os06g0690700
Os12g0179700
Os03g0837300
Os02g0167100
Os08g0440800
Os03g0729300
Os04g0502900
Os01g0752800
Os02g0488701
Os10g0395200
Os02g0728300
Os09g0491836
Os01g0715000
Os02g0620100
Os03g0356582
Os01g0845000
Os01g0588900
Os02g0635200
Os09g0516600
Os05g0397800
Os01g0760900
Os03g0689100
Os12g0174100
Os03g0116200
Os05g0568600
Os09g0394700
Os01g0622700
Os10g0523700
Os05g0320300
Os06g0558700
Os09g0490400
Os07g0558200
Os01g0386700
Os04g0492500
Os02g0460200
Os04g0598000
Os03g0284600
Os01g0900900
Os01g0199400
Os02g0797600
Os01g0794500
Os02g0722700
Os01g0254200
Os01g0695300
Os08g0414300
Os02g0663300
Os02g0782300
Os06g0217600
Os05g0295200
[truncated: 102 more rows]
