# Supplementary material for: Global Expression Profiling of Low Temperature Induced Genes in the Chilling Tolerant Japonica Rice Jumli Marshi
Source: PLoS One. 2013 Dec 12;8(12):e81729. doi: 10.1371/journal.pone.0081729 (PMC3861252; doi:10.1371/journal.pone.0081729)
Supplement: Table S4 — MapMan annotations of differentially expressed genes. (XLSX) [file pone.0081729.s007.xlsx]

## Sheet: TableS4
ID	logFC 0.5h	AveExpr	t	P.Value	adj.P.Val	B	logFC 2h	AveExpr	t	P.Value	adj.P.Val	B	logFC 4h	AveExpr	t	P.Value	adj.P.Val	B	logFC 8h	AveExpr	t	P.Value	adj.P.Val	B	logFC 24h	AveExpr	t	P.Value	adj.P.Val	B	Avg B	Representative Public ID	UniGene ID	Os_RAPDB_Locus	Entrez Gene	SwissProt	RefSeq Protein ID	RefSeq Transcript ID	Os_MSU_Locus	plantTFDB_id	family	symbol	alternative_name	name_en	recommended_gene_name	protein_name	Gene Ontology Biological Process	Gene Ontology Cellular Component	Gene Ontology Molecular Function
Os.27471.1.S1_at	-0.248134	4.51028	-1.45621	0.180758	0.46849	-6.02084	0.0139454	4.51028	0.0818403	0.936642	0.971414	-7.40782	-0.792278	4.51028	-4.64958	0.00134782	0.00706627	-1.5674	-0.530303	4.51028	-3.11214	0.0131346	0.0419761	-4.03453	-1.04169	4.51028	-6.11328	0.000210277	0.000725393	0.324732	-3.74117	AK111874.1	Os.27471	Os07g0235800	4342787	Q8H443	NP_001059244	NM_001065779	LOC_Os07g13170	Osj006166	AP2	SNB		Supernumerary Bract gene, Supernumerary Bract, SUPERNUMERARY BRACT, supernumerary bract, transcription factor; SNB	SUPERNUMERARY BRACT GENE	TRANSCRIPTION FACTOR SNB	0006350 // transcription // inferred from electronic annotation /// 0006355 // regulation of transcription DNA-dependent // inferred from electronic annotation /// 0045449 // regulation of transcription // inferred from electronic annotation	0005634 // nucleus // inferred from electronic annotation	0003677 // DNA binding // inferred from electronic annotation /// 0003700 // sequence-specific DNA binding transcription factor activity // inferred from electronic annotation
Os.10323.1.S1_at	-0.19689	7.5037	-1.52725	0.162507	0.444677	-5.92768	-0.183287	7.5037	-1.42173	0.190246	0.384976	-6.4023	-0.422717	7.5037	-3.27895	0.0101117	0.0318879	-3.69422	-0.617843	7.5037	-4.79252	0.00110929	0.00687882	-1.42625	-1.37449	7.5037	-10.6617	2.94e-06	3.06e-05	4.94394	-2.5013	AK105232.1	Os.75598	Os08g0171100	4344773	Q0J7Q5 /// Q2TQ33	NP_001061096	NM_001067631	LOC_Os08g07440	Osj032245	AP2						0006350 // transcription // inferred from electronic annotation /// 0006355 // regulation of transcription DNA-dependent // inferred from electronic annotation /// 0045449 // regulation of transcription // inferred from electronic annotation	0005634 // nucleus // inferred from electronic annotation	0003677 // DNA binding // inferred from electronic annotation /// 0003700 // sequence-specific DNA binding transcription factor activity // inferred from electronic annotation
Os.22750.1.S1_at	0.218437	7.68178	1.21902	0.25513	0.560151	-6.31125	-0.435018	7.68178	-2.42768	0.0392473	0.152662	-4.91715	0.112313	7.68178	0.626778	0.547037	0.665993	-7.36001	-0.439994	7.68178	-2.45545	0.0375299	0.0901329	-5.10185	-1.18216	7.68178	-6.59719	0.000121108	0.00047003	0.921642	-4.55372	AK103280.1	Os.22750	Os06g0677800	4341841	Q653U3	NP_001058360	NM_001064895	LOC_Os06g46410	Osj045421	ARF						0006350 // transcription // inferred from electronic annotation /// 0006355 // regulation of transcription DNA-dependent // inferred from electronic annotation /// 0009725 // response to hormone stimulus // inferred from electronic annotation /// 0009734 // auxin mediated signaling pathway // inferred from electronic annotation /// 0045449 // regulation of transcription // inferred from electroni…	0005634 // nucleus // inferred from electronic annotation	0003677 // DNA binding // inferred from electronic annotation /// 0046983 // protein dimerization activity // inferred from electronic annotation
Os.25597.1.S1_at	0.0744045	8.61876	0.65162	0.531626	0.776218	-6.84078	-0.201746	8.61876	-1.76685	0.112519	0.28021	-5.93113	-0.029777	8.61876	-0.260781	0.800382	0.865901	-7.5361	-0.373081	8.61876	-3.26738	0.010296	0.0351312	-3.7823	-0.819264	8.61876	-7.17496	6.5e-05	0.00029017	1.59593	-4.49888	AK070569.1	Os.25597	Os02g0164900	4328406	A2X1A1 /// Q6H6V4	NP_001045993	NM_001052528	LOC_Os02g06910	Osj047748	ARF						0006350 // transcription // inferred from electronic annotation /// 0006355 // regulation of transcription DNA-dependent // inferred from electronic annotation /// 0009725 // response to hormone stimulus // inferred from electronic annotation /// 0009734 // auxin mediated signaling pathway // inferred from electronic annotation /// 0045449 // regulation of transcription // inferred from electroni…	0005634 // nucleus // inferred from electronic annotation	0003677 // DNA binding // inferred from electronic annotation /// 0046983 // protein dimerization activity // inferred from electronic annotation
Os.11949.1.S1_at	0.261416	10.664	2.43525	0.0387712	0.227589	-4.57542	0.098644	10.664	0.918928	0.383117	0.586131	-6.96371	0.341427	10.664	3.1806	0.0117937	0.0358533	-3.85372	0.241877	10.664	2.25323	0.0519737	0.11476	-5.42397	0.628226	10.664	5.85231	0.000286637	0.000931622	-0.00999359	-4.16536	AK111864.1	Os.11949	Os03g0224200	4332111	Q8H7S7	NP_001049427	NM_001055962	LOC_Os03g12350	Osj034353	ARR-B	ORR1,B-type RR	B-type RR	B-type response regulator 1	B-TYPE RESPONSE REGULATOR 1	B-TYPE RESPONSE REGULATOR 1	0000160 // two-component signal transduction system (phosphorelay) // inferred from electronic annotation /// 0006355 // regulation of transcription DNA-dependent // inferred from electronic annotation /// 0045449 // regulation of transcription // inferred from electronic annotation	0005634 // nucleus // inferred from electronic annotation	0000156 // two-component response regulator activity // inferred from electronic annotation /// 0003677 // DNA binding // inferred from electronic annotation
Os.19406.1.S1_at	-0.262175	7.82155	-1.15502	0.279083	0.585096	-6.38351	-0.244559	7.82155	-1.07741	0.31051	0.515033	-6.80618	-0.249978	7.82155	-1.10128	0.30056	0.427109	-6.94237	-1.20541	7.82155	-5.31049	0.00056139	0.00420197	-0.695227	-1.71781	7.82155	-7.56788	4.34e-05	0.000213298	2.03211	-3.75904	AK101165.1	Os.87872	Os06g0183100	4340320	Q5SML5	NP_001056986	NM_001063521	LOC_Os06g08440	Osj031038	ARR-B	ORR2,B-type RR	B-type RR	B-type response regulator 2	B-TYPE RESPONSE REGULATOR 2	B-TYPE RESPONSE REGULATOR 2	0000160 // two-component signal transduction system (phosphorelay) // inferred from electronic annotation /// 0006355 // regulation of transcription DNA-dependent // inferred from electronic annotation /// 0045449 // regulation of transcription // inferred from electronic annotation	0005634 // nucleus // inferred from electronic annotation	0000156 // two-component response regulator activity // inferred from electronic annotation /// 0003677 // DNA binding // inferred from electronic annotation
Os.5243.1.S1_at	-0.23401	7.72941	-1.49631	0.170243	0.454827	-5.96856	-0.110792	7.72941	-0.708432	0.497378	0.685081	-7.14035	-0.521462	7.72941	-3.33435	0.00927652	0.029899	-3.60461	-0.833921	7.72941	-5.33229	0.000545989	0.00411859	-0.665303	-1.40579	7.72941	-8.98896	1.15e-05	7.97e-05	3.4746	-2.78084	AK120648.1	Os.5243	Os02g0796500	4331008	Q6K8X6	NP_001048389	NM_001054924	LOC_Os02g55320	Osj006501	ARR-B	ORR3,B-type RR	B-type RR	B-type response regulator 3	B-TYPE RESPONSE REGULATOR 3	B-TYPE RESPONSE REGULATOR 3	0000160 // two-component signal transduction system (phosphorelay) // inferred from electronic annotation /// 0006355 // regulation of transcription DNA-dependent // inferred from electronic annotation /// 0045449 // regulation of transcription // inferred from electronic annotation	0005634 // nucleus // inferred from electronic annotation	0000156 // two-component response regulator activity // inferred from electronic annotation /// 0003677 // DNA binding // inferred from electronic annotation
Os.11949.1.S1_at	0.261416	10.664	2.43525	0.0387712	0.227589	-4.57542	0.098644	10.664	0.918928	0.383117	0.586131	-6.96371	0.341427	10.664	3.1806	0.0117937	0.0358533	-3.85372	0.241877	10.664	2.25323	0.0519737	0.11476	-5.42397	0.628226	10.664	5.85231	0.000286637	0.000931622	-0.00999359	-4.16536	AK111864.1	Os.11949	Os03g0224200	4332111	Q8H7S7	NP_001049427	NM_001055962	LOC_Os03g12350	Osj034353	ARR-B	ORR1,B-type RR	B-type RR	B-type response regulator 1	B-TYPE RESPONSE REGULATOR 1	B-TYPE RESPONSE REGULATOR 1	0000160 // two-component signal transduction system (phosphorelay) // inferred from electronic annotation /// 0006355 // regulation of transcription DNA-dependent // inferred from electronic annotation /// 0045449 // regulation of transcription // inferred from electronic annotation	0005634 // nucleus // inferred from electronic annotation	0000156 // two-component response regulator activity // inferred from electronic annotation /// 0003677 // DNA binding // inferred from electronic annotation
Os.19406.1.S1_at	-0.262175	7.82155	-1.15502	0.279083	0.585096	-6.38351	-0.244559	7.82155	-1.07741	0.31051	0.515033	-6.80618	-0.249978	7.82155	-1.10128	0.30056	0.427109	-6.94237	-1.20541	7.82155	-5.31049	0.00056139	0.00420197	-0.695227	-1.71781	7.82155	-7.56788	4.34e-05	0.000213298	2.03211	-3.75904	AK101165.1	Os.87872	Os06g0183100	4340320	Q5SML5	NP_001056986	NM_001063521	LOC_Os06g08440	Osj031038	ARR-B	ORR2,B-type RR	B-type RR	B-type response regulator 2	B-TYPE RESPONSE REGULATOR 2	B-TYPE RESPONSE REGULATOR 2	0000160 // two-component signal transduction system (phosphorelay) // inferred from electronic annotation /// 0006355 // regulation of transcription DNA-dependent // inferred from electronic annotation /// 0045449 // regulation of transcription // inferred from electronic annotation	0005634 // nucleus // inferred from electronic annotation	0000156 // two-component response regulator activity // inferred from electronic annotation /// 0003677 // DNA binding // inferred from electronic annotation
Os.5243.1.S1_at	-0.23401	7.72941	-1.49631	0.170243	0.454827	-5.96856	-0.110792	7.72941	-0.708432	0.497378	0.685081	-7.14035	-0.521462	7.72941	-3.33435	0.00927652	0.029899	-3.60461	-0.833921	7.72941	-5.33229	0.000545989	0.00411859	-0.665303	-1.40579	7.72941	-8.98896	1.15e-05	7.97e-05	3.4746	-2.78084	AK120648.1	Os.5243	Os02g0796500	4331008	Q6K8X6	NP_001048389	NM_001054924	LOC_Os02g55320	Osj006501	ARR-B	ORR3,B-type RR	B-type RR	B-type response regulator 3	B-TYPE RESPONSE REGULATOR 3	B-TYPE RESPONSE REGULATOR 3	0000160 // two-component signal transduction system (phosphorelay) // inferred from electronic annotation /// 0006355 // regulation of transcription DNA-dependent // inferred from electronic annotation /// 0045449 // regulation of transcription // inferred from electronic annotation	0005634 // nucleus // inferred from electronic annotation	0000156 // two-component response regulator activity // inferred from electronic annotation /// 0003677 // DNA binding // inferred from electronic annotation
Os.52508.1.S1_at	-0.0645755	7.97543	-0.358715	0.728433	0.888106	-6.99962	-0.450153	7.97543	-2.50059	0.0348972	0.14344	-4.80022	-0.547514	7.97543	-3.04143	0.0146867	0.0423111	-4.08012	-0.521995	7.97543	-2.89967	0.0183956	0.0537981	-4.38092	-1.26998	7.97543	-7.0547	7.37e-05	0.000319816	1.45889	-3.7604	AK067571.1	Os.52508	Os11g0197600	4349997	Q2R9D2	NP_001067431	NM_001073963	LOC_Os11g09160	Osj020011	B3						0006350 // transcription // inferred from electronic annotation /// 0006355 // regulation of transcription DNA-dependent // inferred from electronic annotation /// 0045449 // regulation of transcription // inferred from electronic annotation	0005634 // nucleus // inferred from electronic annotation	0003677 // DNA binding // inferred from electronic annotation
Os.20496.2.S1_a_at	-0.0848704	7.6185	-0.354208	0.731689	0.890435	-7.00137	-0.208499	7.6185	-0.870172	0.407775	0.608411	-7.00808	-0.28804	7.6185	-1.20214	0.261279	0.382797	-6.83038	-0.734315	7.6185	-3.06468	0.0141565	0.0443058	-4.11185	-1.6329	7.6185	-6.81493	9.54e-05	0.000388723	1.18052	-4.75423	AY569035.1	Os.89552	Os10g0114500	4347983	Q6Q0M8	NP_001064048	NM_001070583	LOC_Os10g02584	Osj030828	BBR/BPC						---	---	---
Os.10575.1.S1_at	-0.267865	6.95314	-1.51503	0.165524	0.448484	-5.94388	-0.0508318	6.95314	-0.287502	0.780517	0.881934	-7.3658	-0.479604	6.95314	-2.71261	0.0248128	0.0626261	-4.61577	-0.754141	6.95314	-4.26538	0.00230898	0.0117578	-2.20876	-1.3844	6.95314	-7.83009	3.35e-05	0.000174919	2.31366	-3.56411	AK070616.1	Os.10575	Os06g0130600	4340004	Q5VSA8	NP_001056691	NM_001063226	LOC_Os06g04010	Osj034470	BBR/BPC						---	---	---
Os.54005.1.S1_at	0.509763	6.77531	2.27866	0.049891	0.254802	-4.82297	-0.321677	6.77531	-1.43791	0.185741	0.379711	-6.38153	-0.0301383	6.77531	-0.134719	0.895926	0.935452	-7.56371	-0.152855	6.77531	-0.683266	0.512376	0.626601	-7.39208	1.9703	6.77531	8.80732	1.35e-05	8.95e-05	3.3011	-4.57184	AK101229.1	Os.54005	Os06g0552300	4341270	Q5Z9E5	NP_001057840	NM_001064375	LOC_Os06g35900	Osj006655	BES1						---	---	---
Os.7116.1.S1_at	3.14372	8.39451	11.8778	1.22e-06	0.000332324	6.13584	2.02922	8.39451	7.66692	3.94e-05	0.0022329	2.36656	2.35764	8.39451	8.90778	1.23e-05	0.000277168	3.48842	4.69724	8.39451	17.7474	4.35e-08	5.01e-06	9.41854	4.57791	8.39451	17.2965	5.4e-08	2.15e-06	9.18189	6.11825	AK071734.1	Os.59419	Os03g0741100	4334060	---	NP_001051221	NM_001057756	LOC_Os03g53020	Osj050444	bHLH	OsbHLH148		basic helix-loop-helix protein 148	_	_	---	---	---
Os.51063.1.S1_at	1.61234	7.29519	6.1929	0.000191646	0.0119487	0.937008	2.37977	7.29519	9.14056	1.01e-05	0.000744107	3.82436	2.69319	7.29519	10.3444	3.75e-06	0.00012038	4.76498	3.72793	7.29519	14.3187	2.62e-07	1.84e-05	7.54982	5.31208	7.29519	20.4034	1.34e-08	8.7e-07	10.6095	5.53714	AK070458.1	Os.51063	Os09g0455300	4347252	A2Z200 /// Q67TR8	NP_001063357	NM_001069892	LOC_Os09g28210	Osj035396	bHLH						0045449 // regulation of transcription // inferred from electronic annotation /// 0045449 // regulation of transcription // inferred by curator	0005634 // nucleus // inferred from electronic annotation /// 0005634 // nucleus // inferred by curator	0030528 // transcription regulator activity // inferred from electronic annotation /// 0030528 // transcription regulator activity // inferred by curator
Os.6043.1.S1_at	3.15799	8.91438	5.98306	0.000245156	0.0142526	0.677716	2.12136	8.91438	4.01908	0.00329755	0.0419042	-2.36534	2.9142	8.91438	5.52118	0.000430205	0.00312573	-0.34316	5.35686	8.91438	10.149	4.37e-06	0.000132094	4.54886	5.42467	8.91438	10.2775	3.95e-06	3.75e-05	4.62551	1.42872	AB040744.1	Os.6043	Os04g0301500	4335417	Q0JEB7 /// Q84LF9	NP_001052406	NM_001058941	LOC_Os04g23550	Osj046147	bHLH						0045449 // regulation of transcription // inferred from electronic annotation /// 0045449 // regulation of transcription // inferred by curator	0005634 // nucleus // inferred from electronic annotation /// 0005634 // nucleus // inferred by curator	0030528 // transcription regulator activity // inferred from electronic annotation /// 0030528 // transcription regulator activity // inferred by curator
Os.9216.1.S1_at	-0.200495	10.9822	-1.24904	0.244491	0.547893	-6.27641	-0.280008	10.9822	-1.74439	0.116521	0.286201	-5.9634	-0.373741	10.9822	-2.32832	0.0460588	0.100087	-5.23471	-1.94439	10.9822	-12.1131	1.04e-06	4.88e-05	6.08634	-1.82883	10.9822	-11.3932	1.72e-06	2.11e-05	5.52216	-1.1732	AK068704.1	Os.9216	Os03g0379300	4332972	B8AQJ0 /// Q10KL8 /// Q8W397	NP_001050234	NM_001056769	LOC_Os03g26210	Osj047193	bHLH						0045449 // regulation of transcription // inferred from electronic annotation /// 0045449 // regulation of transcription // inferred by curator	0005634 // nucleus // inferred from electronic annotation /// 0005634 // nucleus // inferred by curator	0003677 // DNA binding // inferred from electronic annotation /// 0030528 // transcription regulator activity // inferred from electronic annotation /// 0030528 // transcription regulator activity // inferred by curator
Os.5093.1.S1_at	0.110624	7.66556	0.664826	0.523541	0.771517	-6.83161	0.0764099	7.66556	0.459208	0.65744	0.803608	-7.29571	0.39643	7.66556	2.38246	0.042213	0.0937677	-5.14848	1.02126	7.66556	6.13758	0.000204388	0.00202237	0.394083	1.79905	7.66556	10.8119	2.63e-06	2.83e-05	5.06561	-2.76322	AK100183.1	Os.5093	Os08g0490000	4345899	B8BC11 /// Q6ZBQ2	NP_001062109	NM_001068644	LOC_Os08g38210	Osj017206	bHLH						0045449 // regulation of transcription // inferred from electronic annotation /// 0045449 // regulation of transcription // inferred by curator	0005634 // nucleus // inferred from electronic annotation /// 0005634 // nucleus // inferred by curator	0030528 // transcription regulator activity // inferred from electronic annotation /// 0030528 // transcription regulator activity // inferred by curator
Os.5311.1.S1_at	-0.331536	10.413	-2.02355	0.075071	0.305894	-5.21694	0.0095536	10.413	0.0583108	0.95483	0.980822	-7.40965	-0.401582	10.413	-2.45107	0.0377953	0.0862537	-5.03864	-1.26858	10.413	-7.74285	3.65e-05	0.00060706	2.25724	-0.928944	10.413	-5.66985	0.000357854	0.0011096	-0.249525	-3.1315	AK100106.1	Os.5311	Os08g0506700	4345984	Q6Z3R6 /// Q8S490	NP_001062190	NM_001068725	LOC_Os08g39630	Osj014273	bHLH						0045449 // regulation of transcription // inferred from electronic annotation /// 0045449 // regulation of transcription // inferred by curator	0005634 // nucleus // inferred from electronic annotation /// 0005634 // nucleus // inferred by curator	0030528 // transcription regulator activity // inferred from electronic annotation /// 0030528 // transcription regulator activity // inferred by curator
Os.20775.1.S1_at	-0.38448	9.36725	-2.83458	0.0204096	0.169929	-3.93387	-1.08558	9.36725	-8.00344	2.83e-05	0.00169733	2.71873	-1.06198	9.36725	-7.82946	3.35e-05	0.000530658	2.40911	-1.8204	9.36725	-13.4209	4.48e-07	2.68e-05	6.98313	-2.23243	9.36725	-16.4586	8.19e-08	2.73e-06	8.74852	3.38513	AK059036.1	Os.10830	Os09g0501600	4347486	Q0J0S0	NP_001063582	NM_001070117	LOC_Os09g32510	Osj040091	bHLH						0045449 // regulation of transcription // inferred from electronic annotation	0005634 // nucleus // inferred from electronic annotation	0030528 // transcription regulator activity // inferred from electronic annotation
Os.11675.1.A1_at	0.0683326	9.90181	0.47193	0.648689	0.84638	-6.94856	0.72945	9.90181	5.03786	0.000799584	0.0187197	-0.860368	1.97985	9.90181	13.6736	3.84e-07	2.9e-05	7.18363	0.583679	9.90181	4.0311	0.00324003	0.0150575	-2.56838	1.80739	9.90181	12.4825	8.14e-07	1.26e-05	6.32169	0.625603	AK066763.1	Os.11675	Os12g0610200	4352761	A2ZML0 /// Q0IM00	NP_001067246	NM_001073778	LOC_Os12g41650	Osj010799	bHLH						0045449 // regulation of transcription // inferred from electronic annotation	0005634 // nucleus // inferred from electronic annotation	0030528 // transcription regulator activity // inferred from electronic annotation
Os.12030.1.S1_at	0.658597	8.75396	3.74114	0.00498082	0.0917355	-2.48525	0.68527	8.75396	3.89266	0.00397271	0.0461625	-2.56163	0.0459058	8.75396	0.260767	0.800392	0.865901	-7.53611	0.614315	8.75396	3.4896	0.00729891	0.0273218	-3.42365	1.47405	8.75396	8.37332	2e-05	0.000119922	2.87414	-2.6265	AK068254.1	Os.57798	Os01g0900800	4325038	B8A7R5 /// Q5N8U8	NP_001045106	NM_001051641	LOC_Os01g67480	Osj053835	bHLH						0045449 // regulation of transcription // inferred from electronic annotation	0005634 // nucleus // inferred from electronic annotation	0030528 // transcription regulator activity // inferred from electronic annotation
Os.8790.1.S1_a_at	-0.307688	8.72939	-2.05608	0.0712777	0.298225	-5.1675	-0.135346	8.72939	-0.90443	0.390334	0.592174	-6.97711	0.2833	8.72939	1.89312	0.0923103	0.171089	-5.90664	0.182307	8.72939	1.21824	0.255411	0.372787	-6.88295	0.894571	8.72939	5.97786	0.000246676	0.000824212	0.152186	-4.9564	AY238991.1	Os.8790	Os06g0193400	4340382	B5AEK3 /// Q69Y52 /// Q84UY9	NP_001057043	NM_001063578	LOC_Os06g09370	Osj029627	bHLH						0045449 // regulation of transcription // inferred from electronic annotation	0005634 // nucleus // inferred from electronic annotation	0030528 // transcription regulator activity // inferred from electronic annotation
Os.7441.1.S1_at	-0.521739	7.31103	-2.47756	0.0362161	0.220273	-4.508	-0.581714	7.31103	-2.76236	0.0229101	0.114322	-4.37679	-1.07885	7.31103	-5.1231	0.000715065	0.00448075	-0.888922	-2.00757	7.31103	-9.53328	7.2e-06	0.000188455	4.01067	-1.91345	7.31103	-9.08632	1.05e-05	7.51e-05	3.56639	-0.43933	AK120539.1	Os.7441	Os03g0725800	4333965	Q75GI1	NP_001051131	NM_001057666	LOC_Os03g51580	Osj028081	bHLH						0045449 // regulation of transcription // inferred by curator /// 0045449 // regulation of transcription // inferred from electronic annotation	0005634 // nucleus // inferred by curator /// 0005634 // nucleus // inferred from electronic annotation	0003677 // DNA binding // inferred from electronic annotation /// 0030528 // transcription regulator activity // inferred by curator /// 0030528 // transcription regulator activity // inferred from electronic annotation
Os.10830.1.S1_at	0.0353521	8.8968	0.260224	0.800797	0.921653	-7.03301	-0.195861	8.8968	-1.44172	0.184694	0.37855	-6.37662	-0.815663	8.8968	-6.00404	0.000239135	0.00208932	0.289073	-0.944016	8.8968	-6.94883	8.25e-05	0.00107308	1.37442	-1.6157	8.8968	-11.8931	1.21e-06	1.66e-05	5.89769	-1.16969	AK099291.1	---	Os08g0524800	4346087	Q84QW1	NP_001062289	NM_001068824	LOC_Os08g41320	Osj014457	bHLH						0045449 // regulation of transcription // inferred by curator /// 0045449 // regulation of transcription // inferred from electronic annotation	0005634 // nucleus // inferred by curator /// 0005634 // nucleus // inferred from electronic annotation	0030528 // transcription regulator activity // inferred by curator /// 0030528 // transcription regulator activity // inferred from electronic annotation
Os.7751.1.S1_at	0.0282621	6.41438	0.128371	0.900799	0.964951	-7.06126	0.295621	6.41438	1.34276	0.213622	0.412013	-6.50158	-0.144741	6.41438	-0.65744	0.528054	0.648654	-7.3391	-0.474919	6.41438	-2.15716	0.06064	0.129	-5.57459	-1.33614	6.41438	-6.06896	0.000221498	0.000756371	0.268535	-5.2416	AK119183.1	Os.7751	Os02g0705500	4330462	Q6Z2G7	NP_001047868	NM_001054403	LOC_Os02g47660	Osj057349	bHLH						0045449 // regulation of transcription // inferred by curator /// 0045449 // regulation of transcription // inferred from electronic annotation	0005634 // nucleus // inferred by curator /// 0005634 // nucleus // inferred from electronic annotation	0030528 // transcription regulator activity // inferred by curator /// 0030528 // transcription regulator activity // inferred from electronic annotation
OsAffx.12587.1.S1_s_at	0.371734	5.62914	0.945514	0.370134	0.666563	-6.59927	-3.30986	5.62914	-8.4187	1.92e-05	0.00124767	3.13703	-2.5934	5.62914	-6.59637	0.000121218	0.00128573	1.02185	-3.34977	5.62914	-8.52022	1.74e-05	0.000360394	3.05584	-2.33964	5.62914	-5.95092	0.000254708	0.000845221	0.117565	0.146602	9630.m05041	Os.18601	Os02g0747900	4330725	---	NP_001048118	NM_001054653	LOC_Os02g51320	Osj005146	bHLH						---	---	---
OsAffx.15125.1.S1_at	1.3082	6.59323	6.59186	0.000121828	0.00882997	1.41351	1.66173	6.59323	8.37323	2e-05	0.00128209	3.09207	1.33639	6.59323	6.73389	0.000104161	0.00116072	1.18552	2.00322	6.59323	10.0939	4.57e-06	0.0001351	4.50192	3.03498	6.59323	15.2928	1.51e-07	4.05e-06	8.10511	3.65963	9633.m04354	---	Os05g0541400	9269440	---	NP_001174506	NM_001187577	LOC_Os05g46370	Osj009156	bHLH						---	---	---
Os.21231.1.S1_at	-1.09158	7.91889	-4.12349	0.00283219	0.0690504	-1.89641	-0.730395	7.91889	-2.7591	0.0230301	0.114787	-4.38209	-1.25999	7.91889	-4.75969	0.00115972	0.00632902	-1.4068	-2.31298	7.91889	-8.73738	1.43e-05	0.000315499	3.2683	-4.0503	7.91889	-15.3002	1.51e-07	4.04e-06	8.10934	0.738471	CB662792	Os.21231	Os01g0566800	4327934	---	NP_001043364	NM_001049899	LOC_Os01g38610	Osj005955	bHLH						---	---	---
Os.23257.1.A1_at	0.407586	6.41783	1.98732	0.0795221	0.314517	-5.27165	0.230344	6.41783	1.12312	0.291681	0.497674	-6.75717	0.113515	6.41783	0.553482	0.59399	0.707267	-7.40628	1.19031	6.41783	5.80378	0.000303934	0.00271682	-0.0342192	2.81868	6.41783	13.7434	3.68e-07	7.28e-06	7.16689	-2.46048	D43106	Os.72084	Os06g0164400	4340229	---	NP_001056902	NM_001063437	LOC_Os06g06900	Osj026934	bHLH						---	---	---
Os.46956.1.S1_at	1.29253	6.60507	3.4357	0.00792998	0.112469	-2.96717	0.389109	6.60507	1.0343	0.329128	0.534066	-6.85098	1.56722	6.60507	4.16586	0.0026638	0.0117189	-2.2926	2.43385	6.60507	6.46949	0.0001397	0.00156175	0.805284	3.48461	6.60507	9.26252	9.05e-06	6.77e-05	3.7304	-1.51501	AK064946.1	Os.41914	Os01g0705700	4327669	---	NP_001044012	NM_001050547	LOC_Os01g50940	Osj002767	bHLH						---	---	---
OsAffx.13553.1.S1_at	-0.161266	6.27068	-0.856335	0.414973	0.700452	-6.68057	-0.0978136	6.27068	-0.519398	0.616549	0.774379	-7.26385	-0.925817	6.27068	-4.91616	0.000939543	0.00545142	-1.18152	-0.496274	6.27068	-2.63525	0.0280961	0.0738155	-4.81142	1.92285	6.27068	10.2105	4.16e-06	3.89e-05	4.5689	-3.07369	9631.m05874	Os.80069	Os03g0811400	4334540	---	NP_001051671	NM_001058206	LOC_Os03g59670	Osj046748	bHLH						---	---	---
Os.54299.1.S1_at	0.230289	6.77282	0.967269	0.359752	0.659488	-6.57845	-0.345489	6.77282	-1.45114	0.182126	0.375327	-6.36444	-0.325842	6.77282	-1.36861	0.205711	0.319517	-6.6307	-0.695366	6.77282	-2.9207	0.0177895	0.052431	-4.34662	-1.96707	6.77282	-8.26216	2.22e-05	0.000129402	2.76188	-4.23167	AK105312.1	Os.54299	Os06g0211200	4340462	Q69TW5	NP_001057118	NM_001063653	LOC_Os06g10880	Osj035545	bZIP	ABL1, bZIP46, OsABL1		ABI5-like1	_	_	0006355 // regulation of transcription DNA-dependent // inferred from electronic annotation	0005634 // nucleus // inferred from electronic annotation	0003677 // DNA binding // inferred from electronic annotation /// 0003700 // sequence-specific DNA binding transcription factor activity // inferred from electronic annotation /// 0043565 // sequence-specific DNA binding // inferred from electronic annotation /// 0046983 // protein dimerization activity // inferred from electronic annotation
Os.11781.1.S1_at	0.0511898	10.5129	0.463265	0.654643	0.848991	-6.95294	-0.0643996	10.5129	-0.582813	0.57494	0.744571	-7.22632	0.127041	10.5129	1.14972	0.281146	0.405084	-6.88948	0.513183	10.5129	4.64428	0.00135767	0.00799753	-1.64244	1.46927	10.5129	13.2968	4.84e-07	8.77e-06	6.87659	-3.16692	AK072062.1	Os.11781	Os02g0766700	4330838	Q6Z312	NP_001048225	NM_001054760	LOC_Os02g52780	Osj001929	bZIP						0006355 // regulation of transcription DNA-dependent // inferred from electronic annotation	0005634 // nucleus // inferred from electronic annotation	0003677 // DNA binding // inferred from electronic annotation /// 0003700 // sequence-specific DNA binding transcription factor activity // inferred from electronic annotation /// 0043565 // sequence-specific DNA binding // inferred from electronic annotation /// 0046983 // protein dimerization activity // inferred from electronic annotation
Os.49201.1.S1_at	-0.6006	4.34485	-2.73307	0.0240116	0.180983	-4.09773	-0.869447	4.34485	-3.95647	0.0036152	0.0438878	-2.46231	-1.44803	4.34485	-6.58935	0.000122167	0.00129107	1.01344	-2.65662	4.34485	-12.0891	1.06e-06	4.93e-05	6.06898	-2.3543	4.34485	-10.7134	2.83e-06	2.97e-05	4.98596	1.10167	AK108319.1	Os.49201	Os09g0474000	4347354	Q69JJ9	NP_001063454	NM_001069989	LOC_Os09g29820	Osj012994	bZIP						0006355 // regulation of transcription DNA-dependent // inferred from electronic annotation	0005634 // nucleus // inferred from electronic annotation	0003677 // DNA binding // inferred from electronic annotation /// 0003700 // sequence-specific DNA binding transcription factor activity // inferred from electronic annotation /// 0043565 // sequence-specific DNA binding // inferred from electronic annotation /// 0046983 // protein dimerization activity // inferred from electronic annotation
Os.19588.1.S1_at	0.103922	10.1215	0.927585	0.378853	0.67322	-6.61615	-0.10133	10.1215	-0.904453	0.390323	0.592174	-6.97709	-0.559105	10.1215	-4.99045	0.000851219	0.00507957	-1.07578	-1.07726	10.1215	-9.61539	6.73e-06	0.000180095	4.08419	-1.32743	10.1215	-11.8483	1.25e-06	1.69e-05	5.86469	-0.944029	AK064903.1	Os.19588	Os09g0306400	4346672	Q69KN5	NP_001062823	NM_001069358	LOC_Os09g13570	Osj019679	bZIP						0006355 // regulation of transcription DNA-dependent // inferred from electronic annotation	0005634 // nucleus // inferred from electronic annotation	0003677 // DNA binding // inferred from electronic annotation /// 0003700 // sequence-specific DNA binding transcription factor activity // inferred from electronic annotation /// 0043565 // sequence-specific DNA binding // inferred from electronic annotation /// 0046983 // protein dimerization activity // inferred from electronic annotation
Os.5936.1.S1_at	0.246904	10.3232	1.59445	0.146771	0.422975	-5.83724	0.492535	10.3232	3.18067	0.0117924	0.0804409	-3.69692	0.341389	10.3232	2.20461	0.0561958	0.116428	-5.42997	1.22216	10.3232	7.89243	3.15e-05	0.000543567	2.41573	1.7188	10.3232	11.0996	2.12e-06	2.44e-05	5.29435	-1.45081	AK065143.1	Os.5936	Os06g0646700	4341662	Q67W55	NP_001058201	NM_001064736	LOC_Os06g43870	Osj004107	bZIP						---	---	---
Os.3373.1.S1_at	0.776395	13.8379	6.09292	0.000215353	0.012829	0.81422	1.48442	13.8379	11.6493	1.43e-06	0.000188818	5.88245	1.97639	13.8379	15.5101	1.35e-07	1.46e-05	8.27626	2.39737	13.8379	18.8138	2.66e-08	3.55e-06	9.92109	2.856	13.8379	22.413	6.04e-09	5.73e-07	11.4077	7.26034	AK065180.1	Os.3373	Os05g0129300	4337699	A2Y002 /// Q08418 /// Q688Q7	NP_001054544	NM_001061079	LOC_Os05g03860	Osj006298	bZIP						0006355 // regulation of transcription DNA-dependent // inferred from electronic annotation	0005634 // nucleus // inferred from electronic annotation /// 0005634 // nucleus // inferred from direct assay	0003677 // DNA binding // inferred from electronic annotation /// 0003700 // sequence-specific DNA binding transcription factor activity // inferred from electronic annotation /// 0043565 // sequence-specific DNA binding // inferred from electronic annotation /// 0046983 // protein dimerization activity // inferred from electronic annotation
Os.5399.1.S1_at	0.0937531	10.7237	0.870611	0.407548	0.694913	-6.66801	0.31107	10.7237	2.88866	0.0187212	0.103252	-4.17143	0.358663	10.7237	3.33063	0.00933028	0.0300001	-3.61062	0.425451	10.7237	3.95083	0.00364541	0.0164109	-2.69316	0.688213	10.7237	6.39089	0.000152686	0.000562907	0.670873	-3.29447	AK071639.1	Os.5399	Os06g0716800	4342078	A2YH09 /// Q5Z8P6	NP_001058591	NM_001065126	LOC_Os06g50310	Osj026785	bZIP						0006355 // regulation of transcription DNA-dependent // inferred from electronic annotation	0005634 // nucleus // inferred from electronic annotation	0003700 // sequence-specific DNA binding transcription factor activity // inferred from electronic annotation /// 0043565 // sequence-specific DNA binding // inferred from electronic annotation /// 0046983 // protein dimerization activity // inferred from electronic annotation
Os.136.1.S1_a_at	0.0211845	8.4775	0.172374	0.867121	0.949608	-7.05395	0.318192	8.4775	2.58906	0.0302633	0.132485	-4.65762	0.0304943	8.4775	0.248126	0.809844	0.873302	-7.53966	0.375007	8.4775	3.05135	0.0144578	0.0449578	-4.13356	0.801991	8.4775	6.52563	0.000131167	0.000499484	0.835277	-4.5099	D78609.1	Os.136	Os03g0796900	4334424	P93405 /// Q7X9A8 /// Q8RU62	NP_001051558	NM_001058093	LOC_Os03g58250	Osj055688	bZIP						0006355 // regulation of transcription DNA-dependent // inferred from electronic annotation	0005634 // nucleus // inferred from electronic annotation	0003677 // DNA binding // inferred from electronic annotation /// 0003700 // sequence-specific DNA binding transcription factor activity // inferred from electronic annotation /// 0043565 // sequence-specific DNA binding // inferred from electronic annotation /// 0046983 // protein dimerization activity // inferred from electronic annotation
Os.19553.1.S1_at	0.459209	7.614	2.41574	0.0400097	0.230301	-4.60645	0.383935	7.614	2.01975	0.0755266	0.222343	-5.55591	0.522477	7.614	2.74856	0.0234223	0.0598916	-4.5573	1.11032	7.614	5.84101	0.000290565	0.00261858	0.0143069	2.00132	7.614	10.5282	3.25e-06	3.29e-05	4.83452	-1.97416	AK065440.1	Os.19553	Os05g0569300	4339653	Q6AUN3	NP_001056362	NM_001062897	LOC_Os05g49420	Osj015487	bZIP						0006351 // transcription DNA-dependent // inferred from electronic annotation /// 0006355 // regulation of transcription DNA-dependent // inferred from electronic annotation /// 0045449 // regulation of transcription // inferred from electronic annotation	0005634 // nucleus // inferred from electronic annotation	0003677 // DNA binding // inferred from electronic annotation /// 0003700 // sequence-specific DNA binding transcription factor activity // inferred from electronic annotation /// 0043565 // sequence-specific DNA binding // inferred from electronic annotation /// 0046983 // protein dimerization activity // inferred from electronic annotation
Os.1503.1.S1_at	1.73858	7.40847	4.57882	0.00148589	0.047513	-1.22003	0.68271	7.40847	1.79802	0.107177	0.272565	-5.88605	1.27278	7.40847	3.35207	0.0090248	0.0292449	-3.57599	1.00575	7.40847	2.64879	0.0274911	0.072687	-4.78945	3.07717	7.40847	8.1042	2.57e-05	0.000144689	2.60023	-2.57426	AB053474.1	Os.1503	Os06g0662200	4341753	B8B108 /// Q654B3 /// Q9AVC9	NP_001058281	NM_001064816	LOC_Os06g45140	Osj024286	bZIP						0006355 // regulation of transcription DNA-dependent // inferred from electronic annotation	0005634 // nucleus // inferred from electronic annotation	0003677 // DNA binding // inferred from electronic annotation /// 0003700 // sequence-specific DNA binding transcription factor activity // inferred from electronic annotation /// 0043565 // sequence-specific DNA binding // inferred from electronic annotation /// 0046983 // protein dimerization activity // inferred from electronic annotation
Os.20077.1.S1_at	-0.228189	6.25456	-0.870886	0.407406	0.694856	-6.66776	-0.517627	6.25456	-1.97553	0.0810252	0.231396	-5.62294	-0.109194	6.25456	-0.416741	0.687049	0.781279	-7.47811	-1.46218	6.25456	-5.58045	0.000399612	0.00329759	-0.329276	-1.98838	6.25456	-7.58867	4.26e-05	0.000210398	2.0547	-3.60868	AK107028.1	---	Os08g0176900	9271290	---	NP_001175410	NM_001188481	LOC_Os08g07970	Osj018232	bZIP						---	---	---
Os.27178.1.S1_s_at	-0.329215	7.48928	-1.69176	0.126417	0.391583	-5.70263	-0.339265	7.48928	-1.74341	0.116698	0.286354	-5.9648	-0.0100191	7.48928	-0.0514859	0.960111	0.977017	-7.57233	-1.29536	7.48928	-6.65657	0.000113401	0.00135197	1.03081	-1.52938	7.48928	-7.85916	3.26e-05	0.000171569	2.34443	-3.1729	AK066906.1	---	Os04g0637000	9270267	---	NP_001174109	NM_001187180	LOC_Os04g54474	Osj056826	bZIP						---	---	---
Os.50556.1.S1_at	-0.137849	7.01302	-0.870511	0.4076	0.694913	-6.6681	-0.344704	7.01302	-2.1768	0.0587606	0.192812	-5.31383	-0.750638	7.01302	-4.74027	0.00119073	0.00644529	-1.435	-0.960403	7.01302	-6.06492	0.000222552	0.00215311	0.302136	-1.91323	7.01302	-12.082	1.06e-06	1.53e-05	6.03575	-1.41581	AK121826.1	Os.50556	Os12g0170400	4351624	Q2QX40	NP_001066271	NM_001072803	LOC_Os12g07280	Osj025248	C2H2	ART1, STAR3		AL RESISTANCE TRANSCRIPTION FACTOR1	ALUMINIUM RESISTANCE TRANSCRIPTION FACTOR 1	C2H2 ZINC FINGER PROTEIN	---	0005622 // intracellular // inferred from electronic annotation	0003676 // nucleic acid binding // inferred from electronic annotation /// 0008270 // zinc ion binding // inferred from electronic annotation
Os.15874.1.A1_at	2.45462	7.85674	6.41158	0.000149144	0.0101714	1.20083	4.20602	7.85674	10.9863	2.31e-06	0.000253999	5.38265	5.84168	7.85674	15.2588	1.54e-07	1.61e-05	8.13498	6.76106	7.85674	17.6602	4.53e-08	5.09e-06	9.37601	8.26377	7.85674	21.5854	8.31e-09	6.66e-07	11.0895	7.03678	CB964817	Os.15874	Os03g0820400	4334593	A2XNF6 /// Q53NL6 /// Q84TB8	NP_001051719	NM_001058254	LOC_Os03g60570	Osj052095	C2H2						---	0005622 // intracellular // inferred from electronic annotation /// 0005739 // mitochondrion // inferred from electronic annotation	0003676 // nucleic acid binding // inferred from electronic annotation /// 0008270 // zinc ion binding // inferred from electronic annotation
Os.7912.1.S1_at	2.2004	12.832	19.6545	1.84e-08	1.88e-05	10.0052	2.58589	12.832	23.0978	4.68e-09	2.64e-06	11.5517	2.8634	12.832	25.5766	1.96e-09	9.49e-07	12.4565	3.25759	12.832	29.0976	6.53e-10	2.99e-07	13.5166	3.6248	12.832	32.3776	2.62e-10	1.06e-07	14.3749	12.381	AF332876.1	Os.7912	Os03g0764100	4334213	A2XM96 /// Q7G7I8 /// Q9AXE9	NP_001051366	NM_001057901	LOC_Os03g55540	Osj051449	C2H2						---	0005622 // intracellular // inferred from electronic annotation	0003676 // nucleic acid binding // inferred from electronic annotation /// 0008270 // zinc ion binding // inferred from electronic annotation
Os.18086.1.A1_at	-0.3355	8.35992	-2.37124	0.0429833	0.237741	-4.67702	-0.288035	8.35992	-2.03577	0.0736237	0.219493	-5.53148	-0.728461	8.35992	-5.1486	0.000691701	0.00438809	-0.853285	-0.331986	8.35992	-2.3464	0.0447372	0.102733	-5.27629	-1.36375	8.35992	-9.63868	6.6e-06	5.37e-05	4.07174	-2.45327	AK100473.1	Os.18086	Os02g0116000	4328076	B7EQH7 /// Q0E4J8	NP_001045676	NM_001052211	LOC_Os02g02424	Osj035797	C2H2						---	0005622 // intracellular // inferred from electronic annotation	0003676 // nucleic acid binding // inferred from electronic annotation /// 0008270 // zinc ion binding // inferred from electronic annotation
Os.54232.1.S1_at	0.534714	4.97808	1.3224	0.220031	0.518341	-6.18883	0.737079	4.97808	1.82287	0.103089	0.266297	-5.84985	1.92704	4.97808	4.76577	0.0011502	0.00629264	-1.39798	4.17933	4.97808	10.3359	3.78e-06	0.000120065	4.70648	6.59118	4.97808	16.3007	8.88e-08	2.87e-06	8.66419	-0.013195	AK102658.1	Os.54232	Os05g0444200	4338934	Q6F2N5	NP_001055679	NM_001062214	LOC_Os05g37190	Osj000675	C2H2						---	0005622 // intracellular // inferred from electronic annotation	0003676 // nucleic acid binding // inferred from electronic annotation /// 0008270 // zinc ion binding // inferred from electronic annotation
Os.28441.1.S1_at	-0.0470097	3.92643	-0.227036	0.825686	0.933094	-7.04191	0.248741	3.92643	1.20131	0.261585	0.465727	-6.66987	0.673428	3.92643	3.25236	0.0105403	0.0328757	-3.73729	2.10396	3.92643	10.1612	4.33e-06	0.000131433	4.55923	5.67457	3.92643	27.4057	1.09e-09	2e-07	13.0673	0.0354991	AY286474.1	Os.28441	Os03g0820300	4334592	A2XNF5 /// Q84T96	NP_001051718	NM_001058253	LOC_Os03g60560	Osj050446	C2H2						---	0005622 // intracellular // inferred from electronic annotation	0008270 // zinc ion binding // inferred from electronic annotation
Os.50970.1.S1_at	0.268542	2.88757	1.10765	0.297949	0.602261	-6.43516	0.0816238	2.88757	0.336673	0.744411	0.858902	-7.34893	0.113323	2.88757	0.467422	0.651783	0.754242	-7.45373	1.08747	2.88757	4.48548	0.00169177	0.00935123	-1.87741	1.99346	2.88757	8.22242	2.3e-05	0.00013316	2.72145	-4.07876	AY295345.1	Os.50970	Os03g0437200	4333197	A2XIC8 /// Q75KE5 /// Q7X9P9	NP_001050444	NM_001056979	LOC_Os03g32230	Osj042149	C2H2						---	0005622 // intracellular // inferred from electronic annotation	0003676 // nucleic acid binding // inferred from electronic annotation /// 0008270 // zinc ion binding // inferred from electronic annotation
Os.8519.1.S1_a_at	-0.428367	9.75608	-2.18518	0.0579754	0.272858	-4.96889	-0.319458	9.75608	-1.62962	0.139095	0.319118	-6.12505	-1.35584	9.75608	-6.91641	8.55e-05	0.00101116	1.39913	-0.335347	9.75608	-1.71067	0.122775	0.216842	-6.24292	-1.31715	9.75608	-6.71905	0.000105868	0.000422561	1.06725	-2.9741	AK072845.1	Os.8519	Os05g0597100	4339823	Q0DFD6 /// Q9M4T5	NP_001056523	NM_001063058	LOC_Os05g51830	Osj046989	C2H2						---	0005622 // intracellular // inferred from electronic annotation	0008270 // zinc ion binding // inferred from electronic annotation
Os.9025.1.A1_s_at	-0.0334999	9.59286	-0.263437	0.7984	0.920234	-7.03208	-0.187846	9.59286	-1.47719	0.175187	0.367198	-6.33049	-1.03629	9.59286	-8.1492	2.46e-05	0.000433605	2.74119	-0.153098	9.59286	-1.20393	0.26062	0.378769	-6.89943	-0.754539	9.59286	-5.93357	0.000260032	0.000859443	0.0952195	-3.48512	AK069641.1	Os.9025	Os01g0909500	4324867	B7EPQ1 /// Q5N885	NP_001045151	NM_001051686	LOC_Os01g68160	Osj043845	C2H2						---	0005622 // intracellular // inferred from electronic annotation	0003676 // nucleic acid binding // inferred from electronic annotation /// 0008270 // zinc ion binding // inferred from electronic annotation
Os.48706.1.S1_at	-0.67497	6.97216	-3.3792	0.0086532	0.116413	-3.05722	-0.529612	6.97216	-2.65147	0.0273729	0.125456	-4.55668	-0.917548	6.97216	-4.59365	0.00145573	0.00744556	-1.64961	-1.05438	6.97216	-5.27872	0.000584694	0.00433167	-0.738971	-1.67221	6.97216	-8.37181	2e-05	0.000120028	2.87262	-1.42597	AK065251.1	Os.48706	Os12g0279100	4351981	Q2QTX9	NP_001066572	NM_001073104	LOC_Os12g18150	Osj003447	C2H2						---	0005622 // intracellular // inferred from electronic annotation	0003676 // nucleic acid binding // inferred from electronic annotation /// 0008270 // zinc ion binding // inferred from electronic annotation
Os.8726.3.S1_at	0.185247	4.68344	0.960853	0.362791	0.66137	-6.58463	0.0451507	4.68344	0.234191	0.820302	0.904664	-7.38114	0.351961	4.68344	1.82558	0.102653	0.185601	-6.00632	0.57709	4.68344	2.99329	0.0158508	0.0482002	-4.22822	1.46032	4.68344	7.57449	4.32e-05	0.000212398	2.03929	-4.4322	AK106432.1	Os.80589	Os08g0485600	4345879	Q6YTR7	NP_001062089	NM_001068624	LOC_Os08g37904	Osj052599	C2H2						---	0005622 // intracellular // inferred from electronic annotation /// 0005634 // nucleus // inferred from electronic annotation	0003677 // DNA binding // inferred from electronic annotation /// 0008270 // zinc ion binding // inferred from electronic annotation
Os.30567.1.S1_at	-0.2624	5.64004	-1.03555	0.328578	0.630852	-6.51064	-1.07339	5.64004	-4.23606	0.00240794	0.0358921	-2.03303	-0.531938	5.64004	-2.09926	0.0665284	0.132835	-5.59389	-0.742034	5.64004	-2.92839	0.0175729	0.0519777	-4.33407	-2.40138	5.64004	-9.4769	7.55e-06	5.94e-05	3.92637	-2.90905	AK108658.1	Os.30567	Os01g0645000	4325916	A2ZVY5	NP_001043700	NM_001050235	LOC_Os01g45730	Osj051416	C3H	OsC3H9		Zinc finger CCCH domain-containing protein 9	ZINC FINGER CCCH DOMAIN-CONTAINING PROTEIN 9	ZINC FINGER CCCH DOMAIN-CONTAINING PROTEIN 9	---	---	0003676 // nucleic acid binding // inferred from electronic annotation /// 0003677 // DNA binding // inferred from electronic annotation /// 0008270 // zinc ion binding // inferred from electronic annotation /// 0046872 // metal ion binding // inferred from electronic annotation
Os.19086.1.S1_at	0.204588	4.95217	0.892272	0.396462	0.687788	-6.64861	0.7275	4.95217	3.17286	0.011938	0.0810562	-3.70959	1.50333	4.95217	6.55651	0.000126718	0.00132229	0.973969	0.149482	4.95217	0.651939	0.531429	0.644106	-7.41422	1.81841	4.95217	7.93068	3.04e-05	0.00016276	2.41973	-2.87574	AK112102.1	Os.19086	Os01g0917400	4324354	B7EN79 /// B7F4E1 /// Q5JLB5	NP_001045201	NM_001051736	LOC_Os01g68860	Osj024980	C3H	OsC3H12		Zinc finger CCCH domain-containing protein 12, Zinc finger CCCH domain-containing protein ZFN-like 2	ZINC FINGER CCCH DOMAIN-CONTAINING PROTEIN 12	ZINC FINGER CCCH DOMAIN-CONTAINING PROTEIN 12	---	0005634 // nucleus // inferred from electronic annotation	0003676 // nucleic acid binding // inferred from electronic annotation /// 0003677 // DNA binding // inferred from electronic annotation /// 0008270 // zinc ion binding // inferred from electronic annotation /// 0046872 // metal ion binding // inferred from electronic annotation
Os.20244.1.S1_at	0.195791	5.84847	0.975321	0.355965	0.656849	-6.57064	0.458539	5.84847	2.28419	0.0494493	0.174336	-5.14529	0.572103	5.84847	2.8499	0.019916	0.0529805	-4.39227	0.530225	5.84847	2.64129	0.0278249	0.0733254	-4.80163	1.60491	5.84847	7.99475	2.86e-05	0.000156026	2.48674	-3.68462	AK100770.1	Os.20244	Os01g0192000	4327304	B7EQW0 /// Q9FU27	NP_001042276	NM_001048811	LOC_Os01g09620	Osj047366	C3H	OsDOS, OsC3H2		delay of the onset of senescence, Zinc finger CCCH domain-containing protein 2, Protein DELAY OF THE ONSET OF SENESCENCE	DELAY OF THE ONSET OF SENESCENCE	ZINC FINGER CCCH DOMAIN-CONTAINING PROTEIN 2	0009867 // jasmonic acid mediated signaling pathway // inferred from mutant phenotype /// 0010150 // leaf senescence // inferred from mutant phenotype	0005634 // nucleus // inferred from direct assay /// 0005634 // nucleus // inferred from electronic annotation	0003676 // nucleic acid binding // inferred from electronic annotation /// 0003677 // DNA binding // inferred from electronic annotation /// 0008270 // zinc ion binding // inferred from electronic annotation /// 0008270 // zinc ion binding // inferred by curator /// 0046872 // metal ion binding // inferred from electronic annotation
Os.11774.1.S1_x_at	1.06587	12.8282	8.56951	1.67e-05	0.00222133	3.4886	1.31779	12.8282	10.595	3.09e-06	0.000310352	5.07374	1.27928	12.8282	10.2854	3.93e-06	0.000123758	4.71578	1.60551	12.8282	12.9082	6.18e-07	3.28e-05	6.64224	2.13942	12.8282	17.2008	5.66e-08	2.21e-06	9.13356	5.81078	AK099898.1	Os.11774	Os05g0128200	4337692	B7EYA7 /// Q688R3	NP_001054537	NM_001061072	LOC_Os05g03760	Osj056436	C3H	OsC3H33		Zinc finger CCCH domain-containing protein 33	ZINC FINGER CCCH DOMAIN-CONTAINING PROTEIN 33	ZINC FINGER CCCH DOMAIN-CONTAINING PROTEIN 33	---	---	0003676 // nucleic acid binding // inferred from electronic annotation /// 0003677 // DNA binding // inferred from electronic annotation /// 0008270 // zinc ion binding // inferred from electronic annotation /// 0046872 // metal ion binding // inferred from electronic annotation
Os.6318.1.S1_at	1.83001	8.50062	5.02572	0.000812475	0.0324069	-0.584872	1.06139	8.50062	2.91486	0.0179557	0.101212	-4.12881	-0.367283	8.50062	-1.00866	0.340599	0.469583	-7.03865	1.03986	8.50062	2.85573	0.0197313	0.056788	-4.45259	2.70451	8.50062	7.42734	5.01e-05	0.000238165	1.87809	-2.86537	AK108249.1	Os.87719	Os05g0525900	4339379	A2Y6P7 /// B7F147 /// Q65X92	NP_001056099	NM_001062634	LOC_Os05g45020	Osj047631	C3H	OsC3H37		Zinc finger CCCH domain-containing protein 37	ZINC FINGER CCCH DOMAIN-CONTAINING PROTEIN 37	ZINC FINGER CCCH DOMAIN-CONTAINING PROTEIN 37	---	---	0003676 // nucleic acid binding // inferred from electronic annotation /// 0003677 // DNA binding // inferred from electronic annotation /// 0008270 // zinc ion binding // inferred from electronic annotation /// 0046872 // metal ion binding // inferred from electronic annotation
Os.49688.1.S1_at	-0.354608	7.52579	-2.7153	0.0247058	0.183344	-4.12638	-0.213871	7.52579	-1.63765	0.137393	0.316885	-6.11392	-1.02642	7.52579	-7.85952	3.26e-05	0.000521022	2.44078	-0.496996	7.52579	-3.80559	0.00452228	0.0192093	-2.9208	-0.824098	7.52579	-6.31028	0.00016739	0.000603096	0.571403	-2.02978	AK103787.1	Os.49688	Os06g0618100	4341537	Q69XQ3	NP_001058083	NM_001064618	LOC_Os06g41384	Osj015352	C3H	OsC3H44		Zinc finger CCCH domain-containing protein 44	ZINC FINGER CCCH DOMAIN-CONTAINING PROTEIN 44	ZINC FINGER CCCH DOMAIN-CONTAINING PROTEIN 44	---	---	0003676 // nucleic acid binding // inferred from electronic annotation /// 0003677 // DNA binding // inferred from electronic annotation /// 0003723 // RNA binding // inferred from electronic annotation /// 0008270 // zinc ion binding // inferred from electronic annotation /// 0046872 // metal ion binding // inferred from electronic annotation
Os.14948.1.S1_at	0.213321	8.68972	2.05502	0.0713984	0.298336	-5.16912	0.281218	8.68972	2.70911	0.0249527	0.120024	-4.46325	0.532971	8.68972	5.13437	0.000704638	0.00444105	-0.873164	0.49652	8.68972	4.78322	0.00112333	0.00694147	-1.43972	1.18159	8.68972	11.3828	1.73e-06	2.12e-05	5.5142	-1.28621	AK067895.1	Os.14948	Os07g0568300	4343641	B7EDZ8 /// Q84SL2	NP_001060028	NM_001066563	LOC_Os07g38090	Osj015297	C3H	OsC3H50		Zinc finger CCCH domain-containing protein 50, Protein ZF	ZINC FINGER CCCH DOMAIN-CONTAINING PROTEIN 50	ZINC FINGER CCCH DOMAIN-CONTAINING PROTEIN 50	---	---	0003676 // nucleic acid binding // inferred from electronic annotation /// 0003677 // DNA binding // inferred from electronic annotation /// 0008270 // zinc ion binding // inferred from electronic annotation /// 0046872 // metal ion binding // inferred from electronic annotation
Os.50217.1.S1_at	-0.31551	6.57078	-1.29813	0.227885	0.527367	-6.21818	-0.520696	6.57078	-2.14234	0.0620969	0.19827	-5.36742	-1.13947	6.57078	-4.68823	0.00127829	0.00680202	-1.51082	-0.376886	6.57078	-1.55065	0.156862	0.260182	-6.46475	-1.41296	6.57078	-5.81344	0.000300401	0.000966606	-0.0606386	-3.92436	AK120156.1	---	Os04g0105000	9271204	---	NP_001173729	NM_001186800	LOC_Os04g01480	Osj025086	C3H						---	---	---
Os.18959.2.S1_x_at	-0.155648	6.90044	-0.784528	0.453741	0.726913	-6.74108	-0.306407	6.90044	-1.54442	0.158349	0.345303	-6.24128	-0.108701	6.90044	-0.5479	0.597654	0.710657	-7.40958	-0.609897	6.90044	-3.07413	0.0139465	0.0437984	-4.09644	-1.16979	6.90044	-5.89621	0.000271915	0.000891939	0.0469518	-4.88829	AK059687.1	Os.18959	Os01g0923600	4327253	Q5JJP3	NP_001045240	NM_001051775	LOC_Os01g69910	Osj036488	CAMTA						0045449 // regulation of transcription // inferred from electronic annotation	0005634 // nucleus // inferred from electronic annotation	0005516 // calmodulin binding // inferred from electronic annotation /// 0030528 // transcription regulator activity // inferred from electronic annotation
Os.7722.1.S1_at	-0.313114	10.1202	-2.33436	0.045613	0.244716	-4.7353	-0.255417	10.1202	-1.90422	0.0907076	0.247081	-5.72986	-0.86355	10.1202	-6.43804	0.000144745	0.00146046	0.830455	-0.894173	10.1202	-6.66635	0.000112185	0.0013436	1.04247	-1.20516	10.1202	-8.98486	1.15e-05	7.98e-05	3.47072	-1.0243	AK108461.1	Os.59411	Os07g0623100	4343953	Q0D4I9	NP_001060320	NM_001066855	LOC_Os07g43030	Osj047984	CAMTA						---	---	---
Os.3400.1.S1_s_at	0.0642618	7.72897	0.402824	0.696881	0.871289	-6.98132	0.237517	7.72897	1.48887	0.172153	0.363202	-6.31516	0.6311	7.72897	3.95603	0.00361754	0.0146786	-2.61665	0.896268	7.72897	5.61823	0.00038135	0.00318769	-0.278871	2.91195	7.72897	18.2535	3.43e-08	1.65e-06	9.64998	-1.3084	AB001888.1	Os.3400	Os02g0724000	4330574	O82118	NP_001047975	NM_001054510	LOC_Os02g49230	Osj029013	CO-like						---	0005622 // intracellular // inferred from reviewed computational analysis /// 0005622 // intracellular // inferred from electronic annotation	0003677 // DNA binding // inferred from reviewed computational analysis /// 0008270 // zinc ion binding // inferred from reviewed computational analysis /// 0008270 // zinc ion binding // inferred from electronic annotation
Os.50246.1.S1_at	1.06182	4.59259	2.24408	0.0527438	0.262011	-4.87714	1.62384	4.59259	3.43184	0.00797726	0.06589	-3.29163	2.11703	4.59259	4.47417	0.00171873	0.00846468	-1.82672	3.2536	4.59259	6.87621	8.92e-05	0.00113803	1.29001	4.81863	4.59259	10.1838	4.25e-06	3.95e-05	4.54624	-0.831845	AK120314.1	Os.50246	Os02g0731700	4330626	---	NP_001048022	NM_001054557	LOC_Os02g49880	Osj022829	CO-like						---	---	---
Os.3399.1.S1_at	0.160635	9.25592	1.08333	0.308021	0.61098	-6.46106	0.965622	9.25592	6.51218	0.000133158	0.00539988	1.05963	1.56297	9.25592	10.5407	3.22e-06	0.000109145	4.92692	1.01146	9.25592	6.82129	9.47e-05	0.00119109	1.22575	1.66373	9.25592	11.2203	1.94e-06	2.3e-05	5.38864	1.22798	AB001887.1	Os.3399	Os09g0240200	4346474	O82117	NP_001062643	NM_001069178	LOC_Os09g06464	Osj004356	CO-like						---	0005622 // intracellular // inferred from reviewed computational analysis /// 0005622 // intracellular // inferred from electronic annotation	0003677 // DNA binding // inferred from reviewed computational analysis /// 0008270 // zinc ion binding // inferred from reviewed computational analysis /// 0008270 // zinc ion binding // inferred from electronic annotation
Os.3400.1.S1_s_at	0.0642618	7.72897	0.402824	0.696881	0.871289	-6.98132	0.237517	7.72897	1.48887	0.172153	0.363202	-6.31516	0.6311	7.72897	3.95603	0.00361754	0.0146786	-2.61665	0.896268	7.72897	5.61823	0.00038135	0.00318769	-0.278871	2.91195	7.72897	18.2535	3.43e-08	1.65e-06	9.64998	-1.3084	AB001888.1	Os.3400	Os02g0724000	4330574	O82118	NP_001047975	NM_001054510	LOC_Os02g49230	Osj029013	CO-like						---	0005622 // intracellular // inferred from reviewed computational analysis /// 0005622 // intracellular // inferred from electronic annotation	0003677 // DNA binding // inferred from reviewed computational analysis /// 0008270 // zinc ion binding // inferred from reviewed computational analysis /// 0008270 // zinc ion binding // inferred from electronic annotation
Os.12977.1.S1_at	0.00208014	5.75299	0.0137358	0.989353	0.998596	-7.07027	0.487314	5.75299	3.21788	0.0111242	0.0781979	-3.63664	0.271965	5.75299	1.79587	0.107538	0.192489	-6.04965	0.898432	5.75299	5.93262	0.000260328	0.00240489	0.132879	2.65221	5.75299	17.5133	4.86e-08	2.04e-06	9.29035	-1.46667	AK072192.1	Os.12977	Os06g0298200	4340812	B7EN35 /// Q0DCR8	NP_001057441	NM_001063976	LOC_Os06g19444	Osj027015	CO-like						---	0005622 // intracellular // inferred from electronic annotation	0008270 // zinc ion binding // inferred from electronic annotation
Os.16422.1.S1_s_at	0.926132	9.21189	5.75063	0.00032419	0.017193	0.383308	-0.346657	9.21189	-2.1525	0.061095	0.196465	-5.35166	-1.54234	9.21189	-9.57683	6.95e-06	0.000187386	4.10394	-2.10071	9.21189	-13.0439	5.67e-07	3.11e-05	6.73374	-1.59541	9.21189	-9.90636	5.31e-06	4.61e-05	4.30764	2.03539	AK109938.1	Os.16422	Os08g0249000	4345073	Q6YW25	NP_001061369	NM_001067904	LOC_Os08g15050	Osj046339	CO-like						---	0005622 // intracellular // inferred from electronic annotation	0008270 // zinc ion binding // inferred from electronic annotation /// 0009055 // electron carrier activity // inferred from electronic annotation
Os.50246.1.S1_at	1.06182	4.59259	2.24408	0.0527438	0.262011	-4.87714	1.62384	4.59259	3.43184	0.00797726	0.06589	-3.29163	2.11703	4.59259	4.47417	0.00171873	0.00846468	-1.82672	3.2536	4.59259	6.87621	8.92e-05	0.00113803	1.29001	4.81863	4.59259	10.1838	4.25e-06	3.95e-05	4.54624	-0.831845	AK120314.1	Os.50246	Os02g0731700	4330626	---	NP_001048022	NM_001054557	LOC_Os02g49880	Osj022829	CO-like						---	---	---
Os.25599.1.A1_at	-0.272047	7.5509	-0.990159	0.349063	0.651008	-6.55612	-0.687052	7.5509	-2.50064	0.0348944	0.14344	-4.80014	-3.0333	7.5509	-11.0402	2.22e-06	8.7e-05	5.3267	-1.02487	7.5509	-3.73019	0.00506353	0.0208671	-3.0399	-1.29791	7.5509	-4.72395	0.00121747	0.00297652	-1.56605	-2.1271	AK099722.1	Os.25599	Os08g0536300	4346162	Q8RVR4	NP_001062363	NM_001068898	LOC_Os08g42440	Osj026768	CO-like						---	---	---
Os.13999.1.S1_at	-0.26128	11.4701	-1.53695	0.160145	0.440849	-5.91475	-0.367996	11.4701	-2.1647	0.0599116	0.19447	-5.33268	-1.53639	11.4701	-9.03768	1.1e-05	0.000255259	3.61098	-1.37359	11.4701	-8.07999	2.63e-05	0.000482933	2.61113	-1.30023	11.4701	-7.64845	4.01e-05	0.000201514	2.11941	-0.581181	AK109630.1	Os.13999	Os02g0178100	4328490	A6MZT0	NP_001046074	NM_001052609	LOC_Os02g08150	Osj010724	CO-like						---	---	---
Os.38848.1.S1_at	-0.421866	11.5179	-2.96267	0.0166406	0.156293	-3.72693	-0.184265	11.5179	-1.29406	0.229226	0.430929	-6.56096	-1.05945	11.5179	-7.44027	4.94e-05	0.000694521	1.99015	-0.883635	11.5179	-6.20557	0.00018885	0.00193352	0.479493	-0.954058	11.5179	-6.70014	0.000108088	0.000429563	1.04478	-1.35469	BI305798	Os.38848	Os06g0264200	4340698	---	NP_001057333	NM_001063868	LOC_Os06g15330	Osj016620	CO-like						---	---	---
Os.10382.1.S1_at	0.413348	8.28577	2.24861	0.0523608	0.261203	-4.87005	0.0972779	8.28577	0.529192	0.610022	0.769554	-7.25832	1.02533	8.28577	5.5778	0.000400927	0.00296519	-0.26735	1.42983	8.28577	7.77828	3.53e-05	0.000593042	2.295	2.40569	8.28577	13.0869	5.52e-07	9.62e-06	6.73683	-0.672779	AK062003.1	Os.73461	Os07g0176200	4342538	Q6ZEZ8	NP_001059018	NM_001065553	LOC_Os07g07974	Osj004315	CPP						---	---	---
Os.3397.1.S1_at	-0.141189	11.9012	-1.09678	0.30242	0.606409	-6.44679	0.350914	11.9012	2.72594	0.0242878	0.11799	-4.43594	0.776969	11.9012	6.03559	0.00023038	0.00203942	0.329272	0.0542083	11.9012	0.421096	0.683985	0.774756	-7.54747	0.933888	11.9012	7.25455	5.98e-05	0.000272518	1.68571	-3.28304	AB001885.1	Os.3397	Os02g0606200	4329923	O82115	NP_001047376	NM_001053911	LOC_Os02g39360	Osj043592	DBB						---	0005622 // intracellular // inferred from reviewed computational analysis /// 0005622 // intracellular // inferred from electronic annotation /// 0016023 // cytoplasmic membrane-bounded vesicle // inferred from reviewed computational analysis	0003677 // DNA binding // inferred from reviewed computational analysis /// 0008270 // zinc ion binding // inferred from reviewed computational analysis /// 0008270 // zinc ion binding // inferred from electronic annotation
Os.5890.1.S1_at	-0.330249	7.41482	-1.84755	0.0991732	0.349426	-5.47917	-0.440019	7.41482	-2.46166	0.037156	0.148241	-4.86273	-1.31475	7.41482	-7.35529	5.39e-05	0.000733798	1.89645	-1.16954	7.41482	-6.5429	0.000128658	0.00147208	0.894311	-0.0022366	7.41482	-0.0125125	0.990301	0.992641	-7.68755	-3.04774	AK061333.1	Os.5890	Os04g0540200	4336535	Q7XR92	NP_001053439	NM_001059974	LOC_Os04g45690	Osj040280	DBB						---	0005622 // intracellular // inferred from electronic annotation	0008270 // zinc ion binding // inferred from electronic annotation
Os.52538.1.S1_at	-0.676755	4.7601	-2.68004	0.0261451	0.188777	-4.18321	-0.48323	4.7601	-1.91365	0.0893664	0.244885	-5.7158	-1.70062	4.7601	-6.73469	0.00010407	0.00116045	1.18646	-1.20117	4.7601	-4.75678	0.00116431	0.00712387	-1.47808	-1.65082	4.7601	-6.53744	0.000129445	0.000493903	0.849574	-1.86821	AK067820.1	Os.16974	Os12g0209200	4351769	Q2QW41	NP_001066393	NM_001072925	LOC_Os12g10660	Osj042516	DBB						---	0005622 // intracellular // inferred from electronic annotation	0008270 // zinc ion binding // inferred from electronic annotation
Os.53236.1.S1_at	-0.333126	7.61389	-1.3681	0.205865	0.500773	-6.13261	-0.30135	7.61389	-1.2376	0.2485	0.451453	-6.62792	-1.91174	7.61389	-7.85126	3.28e-05	0.000523282	2.43209	0.158861	7.61389	0.65242	0.531134	0.643918	-7.41389	1.85677	7.61389	7.62551	4.1e-05	0.000205118	2.09463	-3.12954	AK071507.1	Os.53236	Os02g0646200	4330144	Q6H630	NP_001047573	NM_001054108	LOC_Os02g43170	Osj009442	DBB						---	0005622 // intracellular // inferred from electronic annotation	0008270 // zinc ion binding // inferred from electronic annotation
Os.15198.1.S1_at	-0.495787	9.51294	-2.00456	0.0773737	0.310333	-5.24566	-0.122316	9.51294	-0.494547	0.633273	0.786898	-7.27746	-3.17419	9.51294	-12.8338	6.48e-07	3.79e-05	6.6328	-0.643227	9.51294	-2.60069	0.0297026	0.0767495	-4.86747	-0.565415	9.51294	-2.28608	0.0492994	0.0703266	-5.41398	-3.23435	BM418675	Os.15198	Os01g0202500	4327073	---	NP_001042327	NM_001048862	LOC_Os01g10580	Osj045846	DBB						---	---	---
Os.5736.2.S1_x_at	0.0671766	4.899	0.422074	0.683298	0.863932	-6.97269	0.265959	4.899	1.67103	0.130523	0.307067	-6.06736	1.339	4.899	8.41302	1.93e-05	0.000372087	3.00736	-0.106365	4.899	-0.668298	0.521427	0.634637	-7.40278	3.49089	4.899	21.9334	7.26e-09	6.3e-07	11.225	-1.24209	NM_196421.1	Os.5736	Os10g0406300	4348585	C7DQE6	NP_001064563	NM_001071098	LOC_Os10g26620	Osj010755	Dof						---	0016023 // cytoplasmic membrane-bounded vesicle // inferred from reviewed computational analysis	---
Os.10423.1.S1_at	0.846572	10.3043	6.16142	0.000198786	0.0122187	0.898505	1.02583	10.3043	7.46611	4.81e-05	0.00259112	2.15052	1.41944	10.3043	10.3308	3.79e-06	0.000120984	4.75371	2.11782	10.3043	15.4137	1.42e-07	1.2e-05	8.19375	3.3196	10.3043	24.1604	3.19e-09	3.88e-07	12.036	5.60649	AB074972.1	Os.10423	Os07g0685700	4344331	Q8W3L9	NP_001060678	NM_001067213	LOC_Os07g48630	Osj045818	EIL						---	0005634 // nucleus // inferred from electronic annotation	0030528 // transcription regulator activity // inferred from electronic annotation
Os.53403.1.S1_s_at	-1.46479	3.97016	-4.35802	0.0020239	0.0572452	-1.54444	-1.30451	3.97016	-3.88116	0.00404106	0.0466451	-2.57959	-1.90651	3.97016	-5.67224	0.000356805	0.00272579	-0.141899	-1.12253	3.97016	-3.33974	0.00919908	0.0323989	-3.66514	-2.18141	3.97016	-6.49012	0.000136496	0.000514709	0.792168	-1.42778	AK072462.1	Os.53403	Os08g0508700	4345992	Q6YVT1	NP_001062198	NM_001068733	LOC_Os08g39830	Osj051227	EIL						---	0005634 // nucleus // inferred from electronic annotation	0030528 // transcription regulator activity // inferred from electronic annotation
Os.18923.1.S1_a_at	0.126439	8.17666	0.846541	0.420122	0.704116	-6.68909	-0.260718	8.17666	-1.74556	0.116308	0.286002	-5.96171	-0.772147	8.17666	-5.1697	0.000672994	0.00429814	-0.823869	-0.912701	8.17666	-6.11074	0.000210903	0.0020691	0.360196	-1.05597	8.17666	-7.06995	7.26e-05	0.000315802	1.47636	-2.32762	AK065473.1	Os.87871	Os09g0490200	4347439	A3C052 /// Q0J0P1	NP_001063537	NM_001070072	LOC_Os09g31400	Osj010216	EIL						---	0005634 // nucleus // inferred from electronic annotation	0030528 // transcription regulator activity // inferred from electronic annotation
Os.10423.1.S1_at	0.846572	10.3043	6.16142	0.000198786	0.0122187	0.898505	1.02583	10.3043	7.46611	4.81e-05	0.00259112	2.15052	1.41944	10.3043	10.3308	3.79e-06	0.000120984	4.75371	2.11782	10.3043	15.4137	1.42e-07	1.2e-05	8.19375	3.3196	10.3043	24.1604	3.19e-09	3.88e-07	12.036	5.60649	AB074972.1	Os.10423	Os07g0685700	4344331	Q8W3L9	NP_001060678	NM_001067213	LOC_Os07g48630	Osj045818	EIL						---	0005634 // nucleus // inferred from electronic annotation	0030528 // transcription regulator activity // inferred from electronic annotation
Os.53403.1.S1_s_at	-1.46479	3.97016	-4.35802	0.0020239	0.0572452	-1.54444	-1.30451	3.97016	-3.88116	0.00404106	0.0466451	-2.57959	-1.90651	3.97016	-5.67224	0.000356805	0.00272579	-0.141899	-1.12253	3.97016	-3.33974	0.00919908	0.0323989	-3.66514	-2.18141	3.97016	-6.49012	0.000136496	0.000514709	0.792168	-1.42778	AK072462.1	Os.53403	Os08g0508700	4345992	Q6YVT1	NP_001062198	NM_001068733	LOC_Os08g39830	Osj051227	EIL						---	0005634 // nucleus // inferred from electronic annotation	0030528 // transcription regulator activity // inferred from electronic annotation
Os.18923.1.S1_a_at	0.126439	8.17666	0.846541	0.420122	0.704116	-6.68909	-0.260718	8.17666	-1.74556	0.116308	0.286002	-5.96171	-0.772147	8.17666	-5.1697	0.000672994	0.00429814	-0.823869	-0.912701	8.17666	-6.11074	0.000210903	0.0020691	0.360196	-1.05597	8.17666	-7.06995	7.26e-05	0.000315802	1.47636	-2.32762	AK065473.1	Os.87871	Os09g0490200	4347439	A3C052 /// Q0J0P1	NP_001063537	NM_001070072	LOC_Os09g31400	Osj010216	EIL						---	0005634 // nucleus // inferred from electronic annotation	0030528 // transcription regulator activity // inferred from electronic annotation
Os.33774.1.S1_at	-0.180245	9.40479	-1.03663	0.328101	0.630573	-6.50953	-0.291489	9.40479	-1.67642	0.129446	0.305524	-6.05981	-0.816089	9.40479	-4.6935	0.00126912	0.00677187	-1.50313	-0.735214	9.40479	-4.22837	0.00243463	0.0122019	-2.2651	-1.33612	9.40479	-7.6843	3.87e-05	0.000195883	2.15803	-2.83591	AK059180.1	Os.8773	Os06g0197200	4340396	Q69Y99	---	---	LOC_Os06g09717	Osj040006	ERF						0006457 // protein folding // inferred from electronic annotation	0005737 // cytoplasm // inferred from electronic annotation	0005524 // ATP binding // inferred from electronic annotation
OsAffx.24128.1.S1_s_at	0.286751	9.3901	2.3948	0.0413822	0.234019	-4.63968	0.536026	9.3901	4.47663	0.00171284	0.0294998	-1.67181	0.627479	9.3901	5.2404	0.000614209	0.00400907	-0.725769	0.455056	9.3901	3.80041	0.00455748	0.0193177	-2.92898	1.04908	9.3901	8.76138	1.4e-05	9.24e-05	3.25674	-1.3419	9630.m00562	Os.81238	Os02g0158000	4328362	Q6ET47	NP_001045953	NM_001052488	LOC_Os02g06330	Osj023349	ERF						0006350 // transcription // inferred from electronic annotation /// 0006355 // regulation of transcription DNA-dependent // inferred from electronic annotation /// 0045449 // regulation of transcription // inferred from electronic annotation	0005634 // nucleus // inferred from electronic annotation	0003677 // DNA binding // inferred from electronic annotation /// 0003700 // sequence-specific DNA binding transcription factor activity // inferred from electronic annotation
Os.12794.1.A1_at	-0.302275	6.05499	-1.10753	0.297997	0.602261	-6.43529	-1.06977	6.05499	-3.91963	0.00381723	0.0452629	-2.5196	-1.56761	6.05499	-5.74374	0.000326924	0.00258846	-0.0477535	-2.34493	6.05499	-8.59181	1.63e-05	0.000344167	3.12637	-1.47426	6.05499	-5.40167	0.000499934	0.00144722	-0.609973	-1.29725	AK063240.1	Os.80845	Os02g0189600	4328564	---	NP_001046143	NM_001052678	LOC_Os02g09650	Osj043326	ERF						---	---	---
Os.14125.1.S1_at	5.63628	9.76833	33.1911	2.12e-10	1.23e-06	13.2048	8.92082	9.76833	52.5333	4.12e-12	3.58e-08	16.6871	9.42382	9.76833	55.4953	2.57e-12	2.23e-08	17.5752	9.88903	9.76833	58.2349	1.7e-12	1.48e-08	18.0723	9.67248	9.76833	56.9597	2.05e-12	1.19e-08	18.0986	16.7276	AY345233.1	Os.14125	Os09g0522200	4347620	Q64MA1	NP_001063712	NM_001070247	LOC_Os09g35030	Osj045188	ERF	OsDREB1A, Os DREB1A, CBF3, ERF24, OsERF024		Dehydration-responsive element-binding protein 1A, Protein DREB1A, Protein C-repeat-binding factor 3	DEHYDRATION-RESPONSIVE ELEMENT-BINDING PROTEIN 1A	DEHYDRATION-RESPONSIVE ELEMENT-BINDING PROTEIN 1A	0006350 // transcription // inferred from electronic annotation /// 0006355 // regulation of transcription DNA-dependent // inferred from electronic annotation /// 0006950 // response to stress // inferred from electronic annotation /// 0045449 // regulation of transcription // inferred from electronic annotation	0005634 // nucleus // inferred from electronic annotation	0003677 // DNA binding // inferred from electronic annotation /// 0003700 // sequence-specific DNA binding transcription factor activity // inferred from electronic annotation
Os.5816.1.S1_at	7.57661	10.7506	62.1461	9.7e-13	1.69e-08	15.4419	10.0347	10.7506	82.3084	8.63e-14	1.5e-09	18.234	10.6435	10.7506	87.3021	5.2e-14	9.04e-10	19.351	10.9697	10.7506	89.9773	4.01e-14	6.97e-10	19.8422	11.3675	10.7506	93.2405	2.95e-14	5.13e-10	20.1866	18.6111	AY166833.1	Os.5816	Os09g0522000	4347618	Q3T5N4 /// Q8GUW4	NP_001063710	NM_001070245	LOC_Os09g35010	Osj053009	ERF	OsDREB1B, ERF31, OsERF031		Dehydration-responsive element-binding protein 1B, Protein DREB1B	DEHYDRATION-RESPONSIVE ELEMENT-BINDING PROTEIN 1B	DEHYDRATION-RESPONSIVE ELEMENT-BINDING PROTEIN 1B	0006350 // transcription // inferred from electronic annotation /// 0006355 // regulation of transcription DNA-dependent // inferred from electronic annotation /// 0006950 // response to stress // inferred from electronic annotation /// 0045449 // regulation of transcription // inferred from electronic annotation	0005634 // nucleus // inferred from electronic annotation	0003677 // DNA binding // inferred from electronic annotation /// 0003700 // sequence-specific DNA binding transcription factor activity // inferred from electronic annotation
OsAffx.27442.1.S1_at	2.07376	7.96829	11.5152	1.57e-06	0.000385787	5.88531	4.11743	7.96829	22.8632	5.1e-09	2.77e-06	11.4727	5.36007	7.96829	29.7634	5.39e-10	3.9e-07	13.6273	7.16075	7.96829	39.7621	4.51e-11	6.03e-08	15.7994	6.82491	7.96829	37.8973	6.8e-11	5.91e-08	15.5352	12.464	NM_185471.1	Os.57517	Os06g0127100	4339974	Q8S3X2 /// Q9LWV3	NP_001056661	NM_001063196	LOC_Os06g03670	Osj043604	ERF	OsDREB1C, CBF1, ERF26, OsERF026		Dehydration-responsive element-binding protein 1C, Protein DREB1C, Protein C-repeat-binding factor 1	DEHYDRATION-RESPONSIVE ELEMENT-BINDING PROTEIN 1C	DEHYDRATION-RESPONSIVE ELEMENT-BINDING PROTEIN 1C	0006350 // transcription // inferred from electronic annotation /// 0006355 // regulation of transcription DNA-dependent // inferred from electronic annotation /// 0006950 // response to stress // inferred from electronic annotation /// 0045449 // regulation of transcription // inferred from electronic annotation	0005634 // nucleus // inferred from electronic annotation	0003677 // DNA binding // inferred from electronic annotation /// 0003700 // sequence-specific DNA binding transcription factor activity // inferred from electronic annotation
Os.51078.1.S1_at	5.36937	8.67784	33.1962	2.12e-10	1.23e-06	13.2055	5.72324	8.67784	35.384	1.23e-10	3.96e-07	14.5612	6.34236	8.67784	39.2117	5.08e-11	1.44e-07	15.5697	7.60906	8.67784	47.0431	1.06e-11	3.14e-08	16.88	7.59408	8.67784	46.9505	1.08e-11	1.67e-08	16.9704	15.4374	AK106041.1	Os.51078	Os02g0677300	4330306	B7E541 /// Q6EP77	NP_001047727	NM_001054262	LOC_Os02g45450	Osj020301	ERF	OsDREB1G, OsERF025		Dehydration-responsive element-binding protein 1G	DEHYDRATION-RESPONSIVE ELEMENT-BINDING PROTEIN 1G	DEHYDRATION-RESPONSIVE ELEMENT-BINDING PROTEIN 1G	0006350 // transcription // inferred from electronic annotation /// 0006355 // regulation of transcription DNA-dependent // inferred from electronic annotation /// 0006950 // response to stress // inferred from electronic annotation /// 0045449 // regulation of transcription // inferred from electronic annotation	0005634 // nucleus // inferred from electronic annotation	0003677 // DNA binding // inferred from electronic annotation /// 0003700 // sequence-specific DNA binding transcription factor activity // inferred from electronic annotation
Os.21563.1.S1_a_at	0.349521	6.5589	1.53527	0.160552	0.441406	-5.91699	-0.310829	6.5589	-1.36532	0.206706	0.404551	-6.47359	-0.598125	6.5589	-2.62726	0.0284595	0.0695006	-4.75432	-0.600091	6.5589	-2.6359	0.0280669	0.0737724	-4.81037	-2.16857	6.5589	-9.52545	7.25e-06	5.77e-05	3.97022	-3.59701	AF300971.1	---	Os01g0165000	4324418	Q0JQF7 /// Q8GVD6	NP_001042107	NM_001048642	LOC_Os01g07120	Osj023571	ERF	OsDREB2A, ERF40		Dehydration-responsive element-binding protein 2A, Protein DREB2A	DEHYDRATION-RESPONSIVE ELEMENT-BINDING PROTEIN 2A	DEHYDRATION-RESPONSIVE ELEMENT-BINDING PROTEIN 2A	0006350 // transcription // inferred from electronic annotation /// 0006355 // regulation of transcription DNA-dependent // inferred from electronic annotation /// 0006950 // response to stress // inferred from electronic annotation /// 0045449 // regulation of transcription // inferred from electronic annotation /// 0045893 // positive regulation of transcription DNA-dependent // inferred from d…	0005634 // nucleus // inferred from direct assay /// 0005634 // nucleus // inferred from electronic annotation	0003677 // DNA binding // inferred from electronic annotation /// 0003700 // sequence-specific DNA binding transcription factor activity // inferred from electronic annotation /// 0016563 // transcription activator activity // inferred from direct assay
Os.3766.1.S1_at	0.817652	9.18442	5.76498	0.000318581	0.0169471	0.401702	1.79491	9.18442	12.6553	7.27e-07	0.000109966	6.5895	1.52395	9.18442	10.7449	2.76e-06	0.000100079	5.09241	1.76524	9.18442	12.4461	8.34e-07	4.18e-05	6.32333	2.7614	9.18442	19.4696	1.99e-08	1.14e-06	10.2074	5.72286	AK069262.1	Os.3766	Os01g0797600	4327621	A2WVZ6 /// A6MZG2 /// Q5MFV2 /// Q7F4G5 /// Q9LRF3	NP_001044519	NM_001051054	LOC_Os01g58420	Osj007020	ERF	AP37, OsERF3		Apetela2 transcription factor 37	ETHYLENE-RESPONSIVE ELEMENT-BINDING FACTOR 3	ETHYLENE-RESPONSIVE ELEMENT-BINDING FACTOR 3	0006350 // transcription // inferred from electronic annotation /// 0006355 // regulation of transcription DNA-dependent // inferred from electronic annotation /// 0045449 // regulation of transcription // inferred from electronic annotation	0005634 // nucleus // inferred from electronic annotation	0003677 // DNA binding // inferred from electronic annotation /// 0003700 // sequence-specific DNA binding transcription factor activity // inferred from electronic annotation
Os.53660.1.S1_at	3.44247	10.88	12.2745	9.34e-07	0.000262142	6.40055	3.79767	10.88	13.541	4.16e-07	7.24e-05	7.16602	4.70592	10.88	16.7795	6.97e-08	8.97e-06	8.95411	5.83358	10.88	20.8003	1.14e-08	2.11e-06	10.7768	6.50062	10.88	23.1786	4.54e-09	4.79e-07	11.69	8.99749	AK073812.1	Os.53660	Os02g0654700	4330189	Q5MFV1 /// Q6H7H6	NP_001047614	NM_001054149	LOC_Os02g43790	Osj014272	ERF	OsERF091, AP59		Apetela2 transcription factor 59	ETHYLENE-RESPONSIVE ELEMENT-BINDING FACTOR 91	ETHYLENE-RESPONSIVE ELEMENT-BINDING FACTOR 91	0006350 // transcription // inferred from electronic annotation /// 0006355 // regulation of transcription DNA-dependent // inferred from electronic annotation /// 0009620 // response to fungus // inferred by curator /// 0045449 // regulation of transcription // inferred from electronic annotation	0005634 // nucleus // inferred from electronic annotation	0003677 // DNA binding // inferred from electronic annotation /// 0003700 // sequence-specific DNA binding transcription factor activity // inferred from electronic annotation
Os.55386.1.A1_at	3.93884	10.6515	16.8404	6.76e-08	3.97e-05	8.87437	5.10626	10.6515	21.8317	7.55e-09	3.6e-06	11.1122	5.58425	10.6515	23.8753	3.53e-09	1.43e-06	11.9059	6.03336	10.6515	25.7955	1.83e-09	6.62e-07	12.5602	6.58743	10.6515	28.1644	8.63e-10	1.71e-07	13.2863	11.5478	AK107989.1	Os.55386	Os10g0562900	4349395	Q7X649	NP_001065396	NM_001071928	LOC_Os10g41330	Osj011344	ERF						0006350 // transcription // inferred from electronic annotation /// 0006355 // regulation of transcription DNA-dependent // inferred from electronic annotation /// 0045449 // regulation of transcription // inferred from electronic annotation	0005634 // nucleus // inferred from electronic annotation	0003677 // DNA binding // inferred from electronic annotation /// 0003700 // sequence-specific DNA binding transcription factor activity // inferred from electronic annotation
Os.23103.1.S1_at	2.13412	11.1897	14.269	2.7e-07	0.000101346	7.59871	2.87332	11.1897	19.2114	2.23e-08	7.91e-06	10.0893	2.98388	11.1897	19.9506	1.62e-08	3.35e-06	10.4254	3.40273	11.1897	22.7511	5.32e-09	1.36e-06	11.5295	2.94007	11.1897	19.6577	1.84e-08	1.09e-06	10.2901	9.9866	AK111755.1	Os.23103	Os05g0497300	4339209	A2Y646 /// C6F1P9 /// Q6J832 /// Q75K82	NP_001055942	NM_001062477	LOC_Os05g41780	Osj054514	ERF						0006350 // transcription // inferred from electronic annotation /// 0006355 // regulation of transcription DNA-dependent // inferred from electronic annotation /// 0045449 // regulation of transcription // inferred from electronic annotation	0005634 // nucleus // inferred from electronic annotation	0003677 // DNA binding // inferred from electronic annotation /// 0003700 // sequence-specific DNA binding transcription factor activity // inferred from electronic annotation
OsAffx.12799.1.S1_s_at	2.86966	7.98816	13.3797	4.59e-07	0.000147999	7.09016	2.53453	7.98816	11.8172	1.27e-06	0.000174614	6.00462	2.2202	7.98816	10.3516	3.73e-06	0.000119922	4.77104	2.87601	7.98816	13.4093	4.51e-07	2.68e-05	6.97557	3.25765	7.98816	15.1887	1.6e-07	4.21e-06	8.04517	6.57731	9631.m00866	Os.20162	Os03g0191900	4331910	Q10QM1	NP_001049235	NM_001055770	LOC_Os03g09170	Osj032833	ERF						0006350 // transcription // inferred from electronic annotation /// 0006355 // regulation of transcription DNA-dependent // inferred from electronic annotation /// 0045449 // regulation of transcription // inferred from electronic annotation	0005634 // nucleus // inferred from electronic annotation	0003677 // DNA binding // inferred from electronic annotation /// 0003700 // sequence-specific DNA binding transcription factor activity // inferred from electronic annotation
OsAffx.17366.1.S1_at	1.93114	7.13218	7.87579	3.2e-05	0.00355041	2.81101	2.51384	7.13218	10.2522	4.03e-06	0.000370948	4.79422	4.02587	7.13218	16.4188	8.36e-08	1.05e-05	8.76731	5.9421	7.13218	24.2338	3.11e-09	9.56e-07	12.0515	6.438	7.13218	26.2562	1.57e-09	2.55e-07	12.7204	8.22888	9636.m03709	Os.15849	Os08g0474000	4345815	Q0J525	NP_001062026	NM_001068561	LOC_Os08g36920	Osj045812	ERF						0006350 // transcription // inferred from electronic annotation /// 0006355 // regulation of transcription DNA-dependent // inferred from electronic annotation /// 0045449 // regulation of transcription // inferred from electronic annotation	0005634 // nucleus // inferred from electronic annotation	0003677 // DNA binding // inferred from electronic annotation /// 0003700 // sequence-specific DNA binding transcription factor activity // inferred from electronic annotation
Os.52451.1.A1_at	0.0402797	5.34812	0.142324	0.890093	0.960625	-7.05917	2.7485	5.34812	9.71154	6.22e-06	0.000507726	4.33509	4.258	5.34812	15.0452	1.73e-07	1.73e-05	8.013	4.97125	5.34812	17.5654	4.74e-08	5.22e-06	9.32947	5.02923	5.34812	17.7703	4.3e-08	1.9e-06	9.41705	4.80709	AK067195.1	Os.52451	Os09g0457900	4347266	B2MV91 /// Q67U00	NP_001063371	NM_001069906	LOC_Os09g28440	Osj032490	ERF						0006350 // transcription // inferred from electronic annotation /// 0006355 // regulation of transcription DNA-dependent // inferred from electronic annotation /// 0045449 // regulation of transcription // inferred from electronic annotation	0005634 // nucleus // inferred from electronic annotation	0003677 // DNA binding // inferred from electronic annotation /// 0003700 // sequence-specific DNA binding transcription factor activity // inferred from electronic annotation
Os.5599.1.S1_at	1.36308	10.5888	9.35826	8.35e-06	0.00139586	4.20119	1.23068	10.5888	8.44922	1.86e-05	0.00122786	3.16709	1.18568	10.5888	8.14027	2.49e-05	0.000436228	2.73206	0.887293	10.5888	6.09171	0.000215658	0.00209691	0.336115	1.84745	10.5888	12.6837	7.14e-07	1.16e-05	6.46201	3.37969	AK068312.1	Os.5599	Os08g0408500	4345541	Q6Z9V4 /// Q7Y046	NP_001061779	NM_001068314	LOC_Os08g31580	Osj044826	ERF						0006350 // transcription // inferred from electronic annotation /// 0006355 // regulation of transcription DNA-dependent // inferred from electronic annotation /// 0045449 // regulation of transcription // inferred from electronic annotation	0005634 // nucleus // inferred from electronic annotation	0003677 // DNA binding // inferred from electronic annotation /// 0003700 // sequence-specific DNA binding transcription factor activity // inferred from electronic annotation
Os.12889.1.S1_x_at	0.482659	12.8405	4.11904	0.00285053	0.0691956	-1.90316	0.937792	12.8405	8.00317	2.83e-05	0.00169733	2.71846	0.853286	12.8405	7.28199	5.81e-05	0.000777352	1.81495	1.37321	12.8405	11.7191	1.36e-06	5.94e-05	5.79763	2.05052	12.8405	17.4993	4.89e-08	2.05e-06	9.28338	3.54225	AK058349.1	Os.12889	Os03g0183300	4331848	Q10QU2 /// Q5MFV0	NP_001049180	NM_001055715	LOC_Os03g08500	Osj019425	ERF						0006350 // transcription // inferred from electronic annotation /// 0006355 // regulation of transcription DNA-dependent // inferred from electronic annotation /// 0045449 // regulation of transcription // inferred from electronic annotation	0005634 // nucleus // inferred from electronic annotation	0003677 // DNA binding // inferred from electronic annotation /// 0003700 // sequence-specific DNA binding transcription factor activity // inferred from electronic annotation /// 0003700 // sequence-specific DNA binding transcription factor activity // inferred by curator
Os.54929.1.S1_at	-0.73473	6.07295	-2.36474	0.0434354	0.238874	-4.68731	-1.48592	6.07295	-4.78246	0.00112448	0.0234256	-1.22409	-1.03302	6.07295	-3.32479	0.00941531	0.0301897	-3.62006	-1.91571	6.07295	-6.16574	0.000197789	0.00198557	0.429532	-2.67783	6.07295	-8.61862	1.59e-05	0.000101004	3.11764	-1.19686	AK107119.1	Os.54929	Os04g0549700	4336585	Q7XU22	NP_001053486	NM_001060021	LOC_Os04g46400	Osj034768	ERF						0006350 // transcription // inferred from electronic annotation /// 0006355 // regulation of transcription DNA-dependent // inferred from electronic annotation /// 0045449 // regulation of transcription // inferred from electronic annotation	0005634 // nucleus // inferred from electronic annotation	0003677 // DNA binding // inferred from electronic annotation /// 0003700 // sequence-specific DNA binding transcription factor activity // inferred from electronic annotation
Os.28117.1.S1_at	0.436736	12.5078	3.08198	0.0137746	0.14271	-3.53435	0.495925	12.5078	3.49968	0.00718698	0.0628545	-3.18292	0.0734307	12.5078	0.51819	0.617357	0.726683	-7.42664	-0.554802	12.5078	-3.91516	0.00384253	0.017073	-2.74884	-1.31571	12.5078	-9.28475	8.88e-06	6.68e-05	3.7509	-2.62837	AK105877.1	Os.28117	Os02g0752800	4330752	Q6ZGQ0	NP_001048142	NM_001054677	LOC_Os02g51670	Osj007743	ERF						0006350 // transcription // inferred from electronic annotation /// 0006355 // regulation of transcription DNA-dependent // inferred from electronic annotation /// 0045449 // regulation of transcription // inferred from electronic annotation	0005634 // nucleus // inferred from electronic annotation	0003677 // DNA binding // inferred from electronic annotation /// 0003700 // sequence-specific DNA binding transcription factor activity // inferred from electronic annotation
Os.4663.1.S1_at	0.579943	9.27071	3.89679	0.00394844	0.0836247	-2.24342	0.45183	9.27071	3.03597	0.0148141	0.0913918	-3.93183	-0.306853	9.27071	-2.06183	0.0706273	0.139198	-5.65153	0.773962	9.27071	5.20046	0.000646702	0.00464275	-0.847335	1.41725	9.27071	9.52287	7.27e-06	5.78e-05	3.96789	-1.74124	AK063183.1	Os.4663	Os01g0131600	4325981	Q9LGB6	NP_001041926	NM_001048461	LOC_Os01g04020	Osj030476	ERF						0006350 // transcription // inferred from electronic annotation /// 0006355 // regulation of transcription DNA-dependent // inferred from electronic annotation /// 0045449 // regulation of transcription // inferred from electronic annotation	0005634 // nucleus // inferred from electronic annotation	0003677 // DNA binding // inferred from electronic annotation /// 0003700 // sequence-specific DNA binding transcription factor activity // inferred from electronic annotation
Os.11296.1.S1_a_at	-0.162284	5.49737	-0.677775	0.515685	0.767022	-6.82246	-0.588955	5.49737	-2.45975	0.0372705	0.148462	-4.86579	-1.24322	5.49737	-5.19228	0.00065358	0.00420763	-0.792457	-2.73218	5.49737	-11.4109	1.7e-06	6.92e-05	5.5653	-2.117	5.49737	-8.84159	1.31e-05	8.74e-05	3.33406	-0.716268	AK060090.1	Os.81099	Os09g0286600	4346628	Q0J2X0 /// Q6EN68	NP_001062781	NM_001069316	LOC_Os09g11460	Osj036716	ERF						0006350 // transcription // inferred from electronic annotation /// 0006355 // regulation of transcription DNA-dependent // inferred from electronic annotation /// 0045449 // regulation of transcription // inferred from electronic annotation	0005634 // nucleus // inferred from electronic annotation	0003677 // DNA binding // inferred from electronic annotation /// 0003700 // sequence-specific DNA binding transcription factor activity // inferred from electronic annotation
Os.8031.1.S1_at	1.83767	7.87794	2.67579	0.0263241	0.189048	-4.19005	1.13154	7.87794	1.64762	0.135308	0.31416	-6.10007	1.3782	7.87794	2.00677	0.0771017	0.149054	-5.73567	3.6194	7.87794	5.27013	0.000591173	0.0043709	-0.750821	5.20595	7.87794	7.58026	4.29e-05	0.000211517	2.04557	-2.94621	AK111775.1	Os.8031	Os01g0313300	4327287	Q70KU6 /// Q8LQ87	NP_001042868	NM_001049403	LOC_Os01g21120	Osj008608	ERF						0006350 // transcription // inferred from electronic annotation /// 0006355 // regulation of transcription DNA-dependent // inferred from electronic annotation /// 0045449 // regulation of transcription // inferred from electronic annotation	0005634 // nucleus // inferred from electronic annotation	0003677 // DNA binding // inferred from electronic annotation /// 0003700 // sequence-specific DNA binding transcription factor activity // inferred from electronic annotation
Os.54944.1.S1_at	0.749464	3.6687	2.13458	0.0628732	0.282824	-5.04717	0.411318	3.6687	1.1715	0.272749	0.478273	-6.70366	1.11082	3.6687	3.16378	0.0121094	0.0365128	-3.88104	2.61024	3.6687	7.43436	4.97e-05	0.000750868	1.92273	3.63325	3.6687	10.348	3.74e-06	3.6e-05	4.68478	-1.80487	AK107146.1	Os.54944	Os02g0764700	4330829	Q6Z7P9	NP_001048217	NM_001054752	LOC_Os02g52670	Osj033400	ERF						0006350 // transcription // inferred from electronic annotation /// 0006355 // regulation of transcription DNA-dependent // inferred from electronic annotation /// 0045449 // regulation of transcription // inferred from electronic annotation	0005634 // nucleus // inferred from electronic annotation	0003677 // DNA binding // inferred from electronic annotation /// 0003700 // sequence-specific DNA binding transcription factor activity // inferred from electronic annotation
Os.4804.1.S1_at	0.603746	9.06183	3.88171	0.00403773	0.0843103	-2.26673	0.180506	9.06183	1.16054	0.276948	0.482755	-6.71592	-0.427544	9.06183	-2.74884	0.023412	0.0598812	-4.55685	-0.00333243	9.06183	-0.0214254	0.983394	0.990913	-7.64493	1.99906	9.06183	12.8527	6.4e-07	1.06e-05	6.57822	-2.92124	AK107775.1	Os.38447	Os06g0166400	4340244	Q5VRR2	NP_001056914	NM_001063449	LOC_Os06g07030	Osj008140	ERF						0006350 // transcription // inferred from electronic annotation /// 0006355 // regulation of transcription DNA-dependent // inferred from electronic annotation /// 0045449 // regulation of transcription // inferred from electronic annotation	0005634 // nucleus // inferred from electronic annotation	0003677 // DNA binding // inferred from electronic annotation /// 0003700 // sequence-specific DNA binding transcription factor activity // inferred from electronic annotation
Os.11725.1.S1_at	-0.319196	7.025	-1.58098	0.149809	0.428466	-5.85553	-0.13774	7.025	-0.682227	0.513001	0.696345	-7.15953	-0.493117	7.025	-2.44242	0.0383262	0.0871824	-5.05253	-0.211259	7.025	-1.04637	0.323832	0.44509	-7.07142	1.93828	7.025	9.60033	6.81e-06	5.5e-05	4.03747	-4.22031	AK100575.1	Os.54831	Os09g0309700	4346686	Q0J2R6 /// Q69N86	NP_001062835	NM_001069370	LOC_Os09g13940	Osj016736	ERF						0006350 // transcription // inferred from electronic annotation /// 0006355 // regulation of transcription DNA-dependent // inferred from electronic annotation /// 0045449 // regulation of transcription // inferred from electronic annotation	0005634 // nucleus // inferred from electronic annotation	0003677 // DNA binding // inferred from electronic annotation /// 0003700 // sequence-specific DNA binding transcription factor activity // inferred from electronic annotation
Os.31908.1.S1_at	0.00827181	3.3377	0.0306936	0.976212	0.993635	-7.06986	0.073015	3.3377	0.270932	0.792817	0.889458	-7.3709	0.0693719	3.3377	0.257414	0.802896	0.867854	-7.53707	0.89491	3.3377	3.32068	0.00947559	0.0330581	-3.69597	4.45159	3.3377	16.5182	7.94e-08	2.68e-06	8.78012	-3.37874	AK106517.1	Os.31908	Os01g0224100	4326729	Q5NAQ6	NP_001042450	NM_001048985	LOC_Os01g12440	Osj002586	ERF						0006350 // transcription // inferred from electronic annotation /// 0006355 // regulation of transcription DNA-dependent // inferred from electronic annotation /// 0045449 // regulation of transcription // inferred from electronic annotation	0005634 // nucleus // inferred from electronic annotation	0003677 // DNA binding // inferred from electronic annotation /// 0003700 // sequence-specific DNA binding transcription factor activity // inferred from electronic annotation
Os.40428.1.S1_at	-0.0385235	3.42563	-0.22171	0.8297	0.934328	-7.04322	-0.0385235	3.42563	-0.22171	0.8297	0.911094	-7.38429	0.991643	3.42563	5.70709	0.000341884	0.00265494	-0.0959216	2.6802	3.42563	15.4251	1.41e-07	1.2e-05	8.20018	2.79752	3.42563	16.1002	9.85e-08	3.1e-06	8.55595	0.446539	AY345234.1	Os.40428	Os01g0968800	4323832	A2WZI4 /// Q8S9Z5	NP_001045521	NM_001052056	LOC_Os01g73770	Osj057478	ERF						0006350 // transcription // inferred from electronic annotation /// 0006355 // regulation of transcription DNA-dependent // inferred from electronic annotation /// 0006950 // response to stress // inferred from electronic annotation /// 0045449 // regulation of transcription // inferred from electronic annotation	0005634 // nucleus // inferred from electronic annotation	0003677 // DNA binding // inferred from electronic annotation /// 0003700 // sequence-specific DNA binding transcription factor activity // inferred from electronic annotation
Os.49952.1.S1_at	0.0564279	2.77296	0.207087	0.840749	0.939686	-7.04668	0.0263829	2.77296	0.0968234	0.925079	0.965428	-7.40633	0.0263829	2.77296	0.0968234	0.925079	0.955567	-7.56859	0.56925	2.77296	2.08911	0.0676167	0.1397	-5.68011	2.39159	2.77296	8.77698	1.38e-05	9.14e-05	3.27182	-4.88598	AK119425.1	Os.7329	Os08g0537900	4346170	Q7XAB1	NP_001062368	NM_001068903	LOC_Os08g42550	Osj045859	ERF						0006350 // transcription // inferred from electronic annotation /// 0006355 // regulation of transcription DNA-dependent // inferred from electronic annotation /// 0045449 // regulation of transcription // inferred from electronic annotation	0005634 // nucleus // inferred from electronic annotation	0003677 // DNA binding // inferred from electronic annotation /// 0003700 // sequence-specific DNA binding transcription factor activity // inferred from electronic annotation
Os.28406.1.S1_at	0.383051	10.0682	1.03647	0.328173	0.630605	-6.5097	-0.0081659	10.0682	-0.0220955	0.982875	0.994889	-7.41127	-3.94602	10.0682	-10.6772	2.91e-06	0.000102124	5.03791	-0.0577081	10.0682	-0.156148	0.87951	0.922132	-7.63163	0.155488	10.0682	0.420723	0.684248	0.723511	-7.59007	-4.82095	AK106057.1	Os.28406	Os09g0287000	4346629	Q6EN65	NP_001062782	NM_001069317	LOC_Os09g11480	Osj018222	ERF	Sub1B			SUBMERGENCE 1B		0006350 // transcription // inferred from electronic annotation /// 0006355 // regulation of transcription DNA-dependent // inferred from electronic annotation /// 0045449 // regulation of transcription // inferred from electronic annotation	0005634 // nucleus // inferred from electronic annotation	0003677 // DNA binding // inferred from electronic annotation /// 0003700 // sequence-specific DNA binding transcription factor activity // inferred from electronic annotation
Os.7718.1.S1_at	0.0840307	9.33083	0.614987	0.554442	0.79095	-6.86534	0.521758	9.33083	3.81854	0.00443571	0.0488349	-2.67758	0.530896	9.33083	3.88541	0.00401562	0.0159188	-2.7269	1.24768	9.33083	9.13124	1.01e-05	0.00024214	3.64259	3.27032	9.33083	23.9342	3.46e-09	4.08e-07	11.9578	0.666112	AK071850.1	Os.7718	Os05g0346200	4338484	Q5W6R4	NP_001055260	NM_001061795	LOC_Os05g27930	Osj005225	ERF						0006350 // transcription // inferred from electronic annotation /// 0006355 // regulation of transcription DNA-dependent // inferred from electronic annotation /// 0006950 // response to stress // inferred from electronic annotation /// 0009408 // response to heat // inferred from mutant phenotype /// 0009414 // response to water deprivation // inferred from mutant phenotype /// 0009651 // respon…	0005634 // nucleus // inferred from direct assay /// 0005634 // nucleus // inferred from electronic annotation	0003677 // DNA binding // inferred from direct assay /// 0003677 // DNA binding // inferred from electronic annotation /// 0003700 // sequence-specific DNA binding transcription factor activity // inferred from electronic annotation /// 0016563 // transcription activator activity // inferred from direct assay
OsAffx.14373.1.S1_s_at	3.14143	11.7285	16.1308	9.69e-08	4.82e-05	8.54839	3.57819	11.7285	18.3735	3.25e-08	1.08e-05	9.72526	3.70212	11.7285	19.0099	2.44e-08	4.68e-06	10.0184	3.88995	11.7285	19.9744	1.6e-08	2.56e-06	10.4329	4.55308	11.7285	23.3795	4.22e-09	4.65e-07	11.7622	10.0974	9632.m05041	Os.59032	Os04g0610400	4336947	---	NP_001053829	NM_001060364	LOC_Os04g52090	Osj025865	ERF						---	---	---
Os.23028.1.S1_s_at	0.19451	5.27108	1.21596	0.256238	0.561048	-6.31477	0.768204	5.27108	4.80234	0.00109466	0.0229803	-1.19544	0.704846	5.27108	4.40627	0.00189062	0.00907158	-1.92824	0.960213	5.27108	6.00266	0.000239525	0.00225706	0.222782	1.46557	5.27108	9.16184	9.87e-06	7.19e-05	3.63701	-1.11573	AK106987.1	Os.23028	Os03g0183200	4331847	Q0DUJ5	NP_001049179	NM_001055714	LOC_Os03g08490	Osj017980	ERF						---	---	---
OsAffx.22431.1.S1_s_at	-0.102046	11.2892	-0.801527	0.44435	0.720831	-6.72717	0.401963	11.2892	3.15725	0.0122344	0.0822325	-3.7349	0.557892	11.2892	4.382	0.00195643	0.00928826	-1.96467	0.670743	11.2892	5.2684	0.000592489	0.00437713	-0.753212	2.08837	11.2892	16.4032	8.42e-08	2.77e-06	8.71906	-0.892178	NM_186683.1	Os.67653	Os07g0227600	4342759	---	NP_001059217	NM_001065752	LOC_Os07g12510	Osj014422	ERF						---	---	---
Os.1229.2.S1_at	-0.170474	7.92759	-1.24748	0.245032	0.548352	-6.27822	1.51693	7.92759	11.1005	2.12e-06	0.000238104	5.47075	1.65169	7.92759	12.0866	1.06e-06	5.36e-05	6.11165	1.72767	7.92759	12.6426	7.33e-07	3.75e-05	6.46033	3.41676	7.92759	25.0029	2.38e-09	3.41e-07	12.3196	4.81682	AK109503.1	Os.1229	Os01g0239000	4326363	Q5NAN5 /// Q93XP4	NP_001042542	NM_001049077	LOC_Os01g13740	Osj000058	G2-like						0045449 // regulation of transcription // inferred from electronic annotation	0005634 // nucleus // inferred from electronic annotation	0003677 // DNA binding // inferred from electronic annotation
Os.14719.1.S1_at	0.182165	10.7837	1.48591	0.172916	0.458658	-5.9822	0.416505	10.7837	3.39743	0.00841262	0.0675812	-3.34692	0.744527	10.7837	6.0731	0.000220422	0.00197743	0.376896	0.681417	10.7837	5.55831	0.000410752	0.00335133	-0.358898	1.21627	10.7837	9.9211	5.24e-06	4.57e-05	4.32046	-0.998131	AK103241.1	Os.14719	Os09g0299200	4346661	Q69TN6	NP_001062813	NM_001069348	LOC_Os09g12770	Osj035767	G2-like						0045449 // regulation of transcription // inferred from electronic annotation	0005634 // nucleus // inferred from electronic annotation	0003677 // DNA binding // inferred from electronic annotation
Os.10333.1.S1_at	-0.10652	11.0964	-0.672302	0.518996	0.768608	-6.82635	-0.394183	11.0964	-2.4879	0.035618	0.145338	-4.82061	-0.959907	11.0964	-6.05847	0.000224248	0.00200246	0.358349	-1.39178	11.0964	-8.78423	1.37e-05	0.000306102	3.31356	0.477032	11.0964	3.0108	0.0154168	0.0256258	-4.24119	-2.44325	AK070421.1	Os.10333	Os07g0119300	4342269	Q7XIF1	NP_001058770	NM_001065305	LOC_Os07g02800	Osj028700	G2-like						0045449 // regulation of transcription // inferred from electronic annotation	0005634 // nucleus // inferred from electronic annotation	0003677 // DNA binding // inferred from electronic annotation
Os.51945.1.S1_at	0.172137	5.55936	0.638906	0.53948	0.781734	-6.84945	0.410048	5.55936	1.52194	0.163811	0.352878	-6.27136	0.730462	5.55936	2.7112	0.0248692	0.0627137	-4.61807	0.567696	5.55936	2.10707	0.0657033	0.136581	-5.65236	3.31912	5.55936	12.3193	9.07e-07	1.37e-05	6.20628	-3.43699	AK101809.1	Os.51945	Os02g0325600	4329184	Q6Z869	NP_001046702	NM_001053237	LOC_Os02g22020	Osj030752	G2-like						0045449 // regulation of transcription // inferred from electronic annotation	0005634 // nucleus // inferred from electronic annotation	0003677 // DNA binding // inferred from electronic annotation
Os.49746.1.S1_at	-0.0317289	6.34918	-0.116226	0.910135	0.969346	-7.0629	0.410135	6.34918	1.50236	0.168706	0.358846	-6.29736	0.433526	6.34918	1.58804	0.148209	0.248626	-6.34306	3.26326	6.34918	11.9536	1.16e-06	5.31e-05	5.97056	7.42783	6.34918	27.2088	1.16e-09	2.1e-07	13.0092	-0.144705	AY581256.1	Os.49746	Os01g0971800	4326391	Q6PT61 /// Q94DH3	NP_001045537	NM_001052072	LOC_Os01g74020	Osj025541	G2-like	OsPCL1			PHYTOCLOCK 1		0045449 // regulation of transcription // inferred from electronic annotation	0005634 // nucleus // inferred from electronic annotation	0003677 // DNA binding // inferred from electronic annotation
Os.5279.1.S1_at	-0.482004	8.79896	-2.60023	0.0297245	0.20041	-4.31158	-0.098888	8.79896	-0.533463	0.607186	0.767755	-7.25588	0.135507	8.79896	0.731006	0.484163	0.609359	-7.28528	-1.01746	8.79896	-5.4888	0.000447989	0.00356322	-0.452369	-1.38045	8.79896	-7.44702	4.91e-05	0.000234276	1.89979	-3.48106	AK067950.1	Os.5279	Os06g0703900	4341990	Q5Z811	NP_001058503	NM_001065038	LOC_Os06g49040	Osj048956	G2-like						0045449 // regulation of transcription // inferred from electronic annotation	0005634 // nucleus // inferred from electronic annotation	0003677 // DNA binding // inferred from electronic annotation
Os.53136.1.S1_at	0.529414	5.40893	2.0419	0.0729083	0.300992	-5.18909	-0.117805	5.40893	-0.454362	0.660788	0.806342	-7.29812	-1.53311	5.40893	-5.91307	0.000266481	0.00224694	0.172407	-1.21714	5.40893	-4.69438	0.0012676	0.00759032	-1.56903	-1.79706	5.40893	-6.93107	8.41e-05	0.000353895	1.31622	-2.51352	AK070966.1	Os.53136	Os06g0670300	4341803	A2YG18 /// Q653M8	NP_001058328	NM_001064863	LOC_Os06g45890	Osj013068	G2-like						0045449 // regulation of transcription // inferred from electronic annotation	0005634 // nucleus // inferred from electronic annotation	0003677 // DNA binding // inferred from electronic annotation
Os.7599.1.S1_at	0.193407	7.32608	0.739013	0.47953	0.743381	-6.77706	-0.0782463	7.32608	-0.298981	0.772034	0.876592	-7.3621	0.150488	7.32608	0.575018	0.579969	0.69514	-7.39323	-0.554261	7.32608	-2.11785	0.0645803	0.135037	-5.63568	-1.60014	7.32608	-6.11416	0.000210059	0.000725139	0.325852	-5.36844	AK071731.1	Os.7599	Os06g0609500	4341499	Q69V46	NP_001058045	NM_001064580	LOC_Os06g40710	Osj001067	G2-like						0045449 // regulation of transcription // inferred from electronic annotation	0005634 // nucleus // inferred from electronic annotation	0003677 // DNA binding // inferred from electronic annotation
OsAffx.20034.1.S1_x_at	-0.280388	6.43994	-2.20632	0.0560418	0.269181	-4.93604	-0.135324	6.43994	-1.06484	0.315853	0.520487	-6.81939	-0.0439239	6.43994	-0.34563	0.737902	0.818767	-7.50777	-0.921321	6.43994	-7.24971	6.01e-05	0.000860668	1.71743	-0.421473	6.43994	-3.3165	0.00953749	0.0169342	-3.74407	-4.25797	9640.m03870	Os.88993	Os12g0586300	4352661	---	NP_001067156	NM_001073688	LOC_Os12g39640	Osj008866	G2-like						---	---	---
Os.16297.1.S1_a_at	0.165946	8.48364	0.748035	0.474343	0.740394	-6.77008	-0.520096	8.48364	-2.34444	0.0448791	0.164768	-5.04986	-0.351516	8.48364	-1.58453	0.149003	0.249486	-6.34786	-1.66768	8.48364	-7.51739	4.57e-05	0.000709355	2.01379	-1.69417	8.48364	-7.63681	4.06e-05	0.000203286	2.10685	-2.80943	AK073709.1	Os.16297	Os03g0831200	4334668	A2XNM3 /// Q10B39 /// Q850Z5	NP_001051792	NM_001058327	LOC_Os03g61570	Osj004695	GATA						0006355 // regulation of transcription DNA-dependent // inferred from electronic annotation	---	0003700 // sequence-specific DNA binding transcription factor activity // inferred from electronic annotation /// 0008270 // zinc ion binding // inferred from electronic annotation /// 0043565 // sequence-specific DNA binding // inferred from electronic annotation /// 0046872 // metal ion binding // inferred from electronic annotation
Os.49555.1.S1_at	0.746114	6.90934	2.79708	0.0216711	0.173566	-3.99443	1.74704	6.90934	6.54943	0.000127724	0.00527012	1.10432	2.11743	6.90934	7.93796	3.02e-05	0.000495531	2.52299	2.23665	6.90934	8.38488	1.98e-05	0.000394618	2.92116	2.95589	6.90934	11.0812	2.15e-06	2.46e-05	5.2799	1.56679	AK099828.1	Os.16248	Os02g0806400	4331072	A6N099	---	---	LOC_Os02g56250	Osj010298	GATA						---	---	---
Os.11382.1.S1_at	-0.614582	7.08502	-4.31241	0.00215925	0.0594082	-1.61231	-0.500306	7.08502	-3.51056	0.00706809	0.062316	-3.16552	-1.65995	7.08502	-11.6476	1.43e-06	6.45e-05	5.79053	-2.09253	7.08502	-14.6829	2.13e-07	1.56e-05	7.76947	-2.10453	7.08502	-14.7671	2.03e-07	4.96e-06	7.79808	3.31605	AK101421.1	Os.11382	Os12g0624900	4352838	A2ZMY1 /// Q2QLX6	NP_001067318	NM_001073850	LOC_Os12g42970	Osj056853	GATA						0006355 // regulation of transcription DNA-dependent // inferred from electronic annotation	---	0003700 // sequence-specific DNA binding transcription factor activity // inferred from electronic annotation /// 0008270 // zinc ion binding // inferred from electronic annotation /// 0043565 // sequence-specific DNA binding // inferred from electronic annotation /// 0046872 // metal ion binding // inferred from electronic annotation
Os.53733.1.S1_at	-0.441878	8.81673	-2.11281	0.0651028	0.286265	-5.08069	-0.551573	8.81673	-2.63731	0.0280036	0.126822	-4.57962	-0.68154	8.81673	-3.25873	0.0104358	0.0326085	-3.72696	-1.22769	8.81673	-5.87014	0.000280556	0.00254711	0.0521275	-3.2604	8.81673	-15.5893	1.29e-07	3.65e-06	8.2735	-1.01233	AK099607.1	Os.53733	Os02g0220400	4328751	Q6YW48	NP_001046316	NM_001052851	LOC_Os02g12790	Osj032251	GATA						0006355 // regulation of transcription DNA-dependent // inferred from electronic annotation	---	0003700 // sequence-specific DNA binding transcription factor activity // inferred from electronic annotation /// 0008270 // zinc ion binding // inferred from electronic annotation /// 0043565 // sequence-specific DNA binding // inferred from electronic annotation /// 0046872 // metal ion binding // inferred from electronic annotation
OsAffx.27307.1.S1_at	0.409034	4.48863	1.24578	0.245629	0.549192	-6.28022	-0.601711	4.48863	-1.8326	0.101528	0.263672	-5.83561	-0.265404	4.48863	-0.80833	0.440629	0.569065	-7.22331	-1.34443	4.48863	-4.09468	0.00295314	0.0140739	-2.4701	-2.26289	4.48863	-6.89198	8.77e-05	0.000364926	1.27073	-4.1077	9633.m04146	Os.75987	Os05g0520300	4339348	---	NP_001056071	NM_001062606	LOC_Os05g44400	Osj019742	GATA						---	---	---
Os.7574.1.S1_s_at	-0.133451	8.70436	-1.03385	0.329329	0.631484	-6.51237	-0.145933	8.70436	-1.13055	0.288708	0.494445	-6.74906	-0.200726	8.70436	-1.55503	0.155827	0.257858	-6.38792	-0.392783	8.70436	-3.0429	0.0146525	0.0453846	-4.14733	-0.951382	8.70436	-7.37038	5.31e-05	0.000248962	1.81504	-4.39633	BI813347	Os.74746	Os06g0698900	4341953	---	NP_001058468	NM_001065003	LOC_Os06g48534	Osj019064	GATA						---	---	---
Os.27182.1.A1_at	0.176718	8.00627	1.1439	0.283425	0.588819	-6.39579	-0.0507708	8.00627	-0.328639	0.750268	0.862453	-7.35186	-0.605517	8.00627	-3.91951	0.00381791	0.0152919	-2.6736	-0.613089	8.00627	-3.96852	0.00355164	0.0160929	-2.66559	-1.33832	8.00627	-8.66292	1.53e-05	9.82e-05	3.16101	-3.18517	AK109477.1	Os.27182	Os02g0645600	4330143	Q6H635	NP_001047572	NM_001054107	LOC_Os02g43150	Osj010500	GATA						0006355 // regulation of transcription DNA-dependent // inferred from electronic annotation	---	0003700 // sequence-specific DNA binding transcription factor activity // inferred from electronic annotation /// 0008270 // zinc ion binding // inferred from electronic annotation /// 0043565 // sequence-specific DNA binding // inferred from electronic annotation /// 0046872 // metal ion binding // inferred from electronic annotation
Os.6598.1.S1_at	-0.521158	8.52003	-4.37817	0.00196705	0.0567442	-1.51455	-0.224483	8.52003	-1.88585	0.0933747	0.251044	-5.75715	-0.882078	8.52003	-7.41021	5.1e-05	0.00070924	1.9571	-0.420325	8.52003	-3.53109	0.00684935	0.0260425	-3.35711	-1.07952	8.52003	-9.0689	1.07e-05	7.59e-05	3.55003	-1.02433	AK102886.1	Os.6598	Os02g0288200	4329046	Q6K8A9	NP_001046582	NM_001053117	LOC_Os02g18660	Osj047959	GeBP						---	---	---
Os.6228.1.S1_at	-0.199043	4.94737	-1.05257	0.321137	0.624433	-6.49317	-0.282157	4.94737	-1.49209	0.171324	0.362069	-6.31092	-1.35962	4.94737	-7.18985	6.4e-05	0.000825358	1.71163	-0.832783	4.94737	-4.40388	0.00189699	0.0101658	-1.99951	-2.5836	4.94737	-13.6624	3.86e-07	7.53e-06	7.11497	-1.1954	AK071059.1	Os.6228	Os02g0771200	4330869	Q6ZHH2	NP_001048255	NM_001054790	LOC_Os02g53150	Osj046504	GeBP						---	---	---
Os.319.1.S1_at	-0.0865289	7.49758	-0.635619	0.541522	0.782491	-6.85166	0.000652732	7.49758	0.0047948	0.996283	1	-7.41153	-0.384506	7.49758	-2.82448	0.0207416	0.054671	-4.43369	-0.588493	7.49758	-4.32292	0.00212723	0.0110355	-2.12152	-1.13145	7.49758	-8.31131	2.12e-05	0.000125228	2.81167	-3.60135	AJ277138.1	Os.86299	Os09g0451700	4347227	Q0J1B9 /// Q9LED2	NP_001063332	NM_001069867	LOC_Os09g27850	Osj016976	GeBP						---	0009536 // plastid // inferred from reviewed computational analysis	---
Os.52622.1.S1_at	-0.154	6.75794	-0.813149	0.438006	0.717026	-6.71751	-0.219762	6.75794	-1.16039	0.277007	0.482755	-6.71609	-0.85684	6.75794	-4.52428	0.00160269	0.00803886	-1.75221	-1.41686	6.75794	-7.4813	4.74e-05	0.000725889	1.97431	-2.22117	6.75794	-11.7282	1.36e-06	1.8e-05	5.77551	-1.4872	AK068356.1	Os.52622	Os07g0636100	4344030	Q0D4B7	NP_001060392	NM_001066927	LOC_Os07g44200	Osj028386	GeBP						---	---	---
Os.34089.1.S1_at	-0.131921	8.03218	-0.751089	0.472596	0.739614	-6.7677	-0.0979065	8.03218	-0.557427	0.591408	0.755604	-7.24183	-1.02995	8.03218	-5.86399	0.000282636	0.00233557	0.109002	-0.79455	8.03218	-4.52374	0.00160388	0.00899695	-1.82048	-1.12641	8.03218	-6.41318	0.000148875	0.000551934	0.698227	-3.00456	AK072886.1	Os.34089	Os01g0249900	4327221	Q5NBE6	NP_001042591	NM_001049126	LOC_Os01g14720	Osj048113	GeBP						---	---	---
Os.11766.1.S1_at	0.776878	10.5928	5.46952	0.000458954	0.0224247	0.0169403	0.694316	10.5928	4.88825	0.000975239	0.0214466	-1.07229	0.586795	10.5928	4.13127	0.00280044	0.0121693	-2.34565	2.02578	10.5928	14.2623	2.71e-07	1.88e-05	7.51525	2.43495	10.5928	17.143	5.82e-08	2.22e-06	9.1042	2.64369	AY062209.1	Os.9482	Os07g0545800	4343521	Q0D5P2 /// Q69VG1	NP_001059917	NM_001066452	LOC_Os07g36170	Osj033800	GRAS	CIGR1		Chitin-inducible gibberellin-responsive protein 1	CHITIN INDUSIBLE GIBBERELLIN RESPONSIVE GENE 1	CHITIN-INDUCIBLE GIBBERELLIN-RESPONSIVE PROTEIN 1	0006350 // transcription // inferred from electronic annotation /// 0045449 // regulation of transcription // inferred from electronic annotation	0005634 // nucleus // inferred from electronic annotation	---
Os.51358.1.S1_at	-1.26614	3.71112	-8.5743	1.66e-05	0.00222133	3.4931	-0.718841	3.71112	-4.86799	0.00100208	0.0217346	-1.10124	-1.2004	3.71112	-8.12908	2.51e-05	0.000439113	2.72061	-1.18543	3.71112	-8.02773	2.77e-05	0.00050082	2.55705	-1.16428	3.71112	-7.88453	3.18e-05	0.000168606	2.3712	2.00814	AK062635.1	Os.51358	Os06g0610300	4341506	Q69XH3	NP_001058052	NM_001064587	LOC_Os06g40780	Osj001083	GRAS	moc1		monoculm1, Monoculm 1, Protein MONOCULM 1	MONOCULM 1	PROTEIN MONOCULM 1	---	---	---
Os.5252.1.S1_at	-0.112487	8.63755	-1.05132	0.32168	0.62486	-6.49446	-0.602325	8.63755	-5.62939	0.000376134	0.0114386	-0.0537502	-0.875625	8.63755	-8.18367	2.39e-05	0.000422937	2.77637	-1.26859	8.63755	-11.8563	1.24e-06	5.56e-05	5.89924	-1.55661	8.63755	-14.5483	2.29e-07	5.36e-06	7.66694	1.95887	AK073386.1	Os.5252	Os03g0193000	4331920	B8AQ19 /// Q10QK3	NP_001049245	NM_001055780	LOC_Os03g09280	Osj023528	GRAS						0006350 // transcription // inferred from electronic annotation /// 0045449 // regulation of transcription // inferred from electronic annotation	---	---
Os.21578.1.S1_at	-0.0989968	11.3848	-0.71499	0.493516	0.754038	-6.79529	0.360826	11.3848	2.60601	0.0294491	0.13035	-4.63023	0.738129	11.3848	5.33102	0.000546868	0.00369715	-0.601062	0.409942	11.3848	2.96075	0.0166915	0.0500342	-4.28129	0.955131	11.3848	6.89829	8.71e-05	0.000363151	1.27809	-3.00596	AK101035.1	Os.88209	Os02g0663100	4330231	Q6H6L0	NP_001047655	NM_001054190	LOC_Os02g44370	Osj055177	GRAS						0006350 // transcription // inferred from electronic annotation /// 0045449 // regulation of transcription // inferred from electronic annotation	---	---
Os.2406.2.S1_a_at	0.0851956	8.4082	0.660913	0.525928	0.773267	-6.83435	0.326648	8.4082	2.53401	0.0330683	0.139279	-4.74644	1.00669	8.4082	7.80952	3.42e-05	0.000537855	2.38805	0.409266	8.4082	3.17492	0.0118994	0.0390399	-3.9324	0.650937	8.4082	5.04971	0.000787207	0.00210087	-1.09838	-2.8447	AK072900.1	Os.88269	Os02g0662700	4330230	Q6H6L2 /// Q9ZTB0	NP_001047654	NM_001054189	LOC_Os02g44360	Osj034848	GRAS						0006350 // transcription // inferred from electronic annotation /// 0045449 // regulation of transcription // inferred from electronic annotation	---	---
Os.20826.1.S1_at	0.0878772	8.75581	0.645303	0.53552	0.778691	-6.84511	0.250894	8.75581	1.84238	0.0999828	0.26118	-5.82128	0.449603	8.75581	3.30154	0.009762	0.0310268	-3.65765	0.65097	8.75581	4.78023	0.00112788	0.00695725	-1.44405	1.39682	8.75581	10.2572	4.01e-06	3.79e-05	4.60842	-2.63193	AK100757.1	Os.20826	Os04g0555000	4336617	Q7XT28	NP_001053514	NM_001060049	LOC_Os04g46860	Osj030411	GRAS						0006350 // transcription // inferred from electronic annotation /// 0045449 // regulation of transcription // inferred from electronic annotation	---	---
Os.37032.1.S1_a_at	-0.19467	8.07134	-0.94102	0.372305	0.668167	-6.60353	-0.289202	8.07134	-1.39798	0.197033	0.392375	-6.43254	-1.0284	8.07134	-4.97122	0.00087319	0.00517583	-1.10308	-0.9665	8.07134	-4.67198	0.00130704	0.00776769	-1.60181	-2.99402	8.07134	-14.4728	2.4e-07	5.51e-06	7.62128	-1.62393	AK061242.1	---	Os07g0567700	4343637	---	NP_001060023	NM_001066558	LOC_Os07g38030	Osj050331	GRAS						---	---	---
Os.11843.1.S1_at	0.19614	8.95076	1.21279	0.257387	0.562402	-6.31841	0.220524	8.95076	1.36356	0.207237	0.405047	-6.47578	0.375606	8.95076	2.32247	0.0464946	0.100707	-5.244	0.33579	8.95076	2.07628	0.0690172	0.141792	-5.69989	1.07664	8.95076	6.65718	0.000113325	0.000445892	0.993552	-4.5489	AK100294.1	Os.11843	Os04g0580300	4336759	A2XWQ9 /// Q7X7C0	NP_001053646	NM_001060181	LOC_Os04g49110	Osj000653	GRAS						0006350 // transcription // inferred from electronic annotation /// 0045449 // regulation of transcription // inferred from electronic annotation	---	---
Os.11866.1.S1_at	-0.0392524	11.9441	-0.216907	0.833325	0.936293	-7.04438	-0.0737995	11.9441	-0.407812	0.69335	0.828809	-7.31996	0.17264	11.9441	0.954002	0.366057	0.495569	-7.09234	-0.209939	11.9441	-1.16011	0.277113	0.396218	-6.94905	1.10397	11.9441	6.10047	0.000213454	0.000733802	0.308518	-5.61944	AK119896.1	Os.11866	Os01g0842200	4327499	Q5N9X3	NP_001044771	NM_001051306	LOC_Os01g62460	Osj023292	GRAS						0006350 // transcription // inferred from electronic annotation /// 0045449 // regulation of transcription // inferred from electronic annotation	---	---
Os.53020.1.S1_at	-0.416231	6.89248	-1.97874	0.0806131	0.316946	-5.28456	0.0410372	6.89248	0.195089	0.849842	0.922726	-7.39042	-0.487415	6.89248	-2.31715	0.0468945	0.101333	-5.25244	-0.4334	6.89248	-2.06036	0.0707926	0.14462	-5.72436	-1.90424	6.89248	-9.0527	1.08e-05	7.66e-05	3.53479	-4.0234	AK070489.1	Os.53020	Os05g0500600	4339232	Q6AUW2	NP_001055965	NM_001062500	LOC_Os05g42130	Osj042055	GRAS						0006350 // transcription // inferred from electronic annotation /// 0045449 // regulation of transcription // inferred from electronic annotation	---	---
Os.14250.1.S1_at	0.116951	10.1627	0.772978	0.460196	0.73193	-6.75039	0.0176931	10.1627	0.116942	0.909584	0.957124	-7.40394	-0.0612952	10.1627	-0.405127	0.695249	0.787617	-7.48332	0.0277323	10.1627	0.183295	0.858803	0.90836	-7.62652	1.29502	10.1627	8.55938	1.68e-05	0.000105473	3.05937	-5.24096	AK121943.1	Os.14250	Os12g0573200	4352595	Q2QNA3	NP_001067095	NM_001073627	LOC_Os12g38490	Osj013368	GRAS						0006350 // transcription // inferred from electronic annotation /// 0045449 // regulation of transcription // inferred from electronic annotation	---	---
Os.9714.2.A1_a_at	0.171263	6.48799	1.12001	0.292931	0.597787	-6.42184	0.975131	6.48799	6.3771	0.000155098	0.00607643	0.896005	1.26694	6.48799	8.28548	2.17e-05	0.000397716	2.87955	2.14912	6.48799	14.0547	3.06e-07	2.08e-05	7.38697	3.70771	6.48799	24.2474	3.09e-09	3.87e-07	12.0659	3.36131	CB660896	Os.59425	Os04g0600900	4336879	B9VHC2	NP_001053763	NM_001060298	LOC_Os04g51190	Osj044283	GRF						0045449 // regulation of transcription // inferred from electronic annotation	0005634 // nucleus // inferred from electronic annotation	0005524 // ATP binding // inferred from electronic annotation /// 0016818 // hydrolase activity acting on acid anhydrides in phosphorus-containing anhydrides // inferred from electronic annotation
Os.2347.1.S1_a_at	0.160188	4.65126	0.344603	0.738648	0.894699	-7.00504	1.29868	4.65126	2.79376	0.0217864	0.111498	-4.32577	1.36151	4.65126	2.92892	0.0175582	0.0482581	-4.26347	2.74501	4.65126	5.90516	0.000269014	0.00246531	0.0974597	4.02399	4.65126	8.65656	1.54e-05	9.85e-05	3.15479	-2.4684	AF201895.1	Os.2347	Os02g0776900	4330903	Q6AWY8 /// Q9SDZ5	NP_001048288	NM_001054823	LOC_Os02g53690	Osj021480	GRF						0045449 // regulation of transcription // inferred from electronic annotation	0005634 // nucleus // inferred from electronic annotation	0005524 // ATP binding // inferred from electronic annotation /// 0016818 // hydrolase activity acting on acid anhydrides in phosphorus-containing anhydrides // inferred from electronic annotation
Os.39943.1.S1_s_at	-0.395761	9.89389	-2.99437	0.0158237	0.152834	-3.67573	-0.410868	9.89389	-3.10868	0.0132066	0.0862667	-3.81371	-0.597474	9.89389	-4.52056	0.001611	0.00807214	-1.75773	-0.682447	9.89389	-5.16347	0.000678461	0.0048136	-0.898855	-1.0594	9.89389	-8.01557	2.8e-05	0.000153755	2.50843	-1.52752	AK120380.1	Os.91494	Os03g0769800	4334253	Q6AU46	NP_001051399	NM_001057934	LOC_Os03g55990	Osj009777	HB-other						0006355 // regulation of transcription DNA-dependent // inferred from electronic annotation /// 0045449 // regulation of transcription // inferred from electronic annotation	0005634 // nucleus // inferred from electronic annotation	0003677 // DNA binding // inferred from electronic annotation /// 0003700 // sequence-specific DNA binding transcription factor activity // inferred from electronic annotation /// 0043565 // sequence-specific DNA binding // inferred from electronic annotation
Os.26397.1.S1_at	-0.27448	11.2932	-2.26041	0.0513772	0.25894	-4.85158	-0.149997	11.2932	-1.23526	0.249327	0.452137	-6.63065	-1.59513	11.2932	-13.1363	5.35e-07	3.39e-05	6.83526	-0.203333	11.2932	-1.67449	0.12983	0.226224	-6.29407	-1.63527	11.2932	-13.4668	4.35e-07	8.17e-06	6.98821	-0.790567	AK071330.1	Os.26397	Os06g0601000	4341453	A6N087 /// B8B4C6 /// Q69XL0 /// Q84P83	NP_001058002	NM_001064537	LOC_Os06g39906	Osj000029	HB-other						0006355 // regulation of transcription DNA-dependent // inferred from electronic annotation /// 0045449 // regulation of transcription // inferred from electronic annotation	0005634 // nucleus // inferred from electronic annotation	0003677 // DNA binding // inferred from electronic annotation /// 0003700 // sequence-specific DNA binding transcription factor activity // inferred from electronic annotation /// 0043565 // sequence-specific DNA binding // inferred from electronic annotation
Os.39943.1.S1_s_at	-0.395761	9.89389	-2.99437	0.0158237	0.152834	-3.67573	-0.410868	9.89389	-3.10868	0.0132066	0.0862667	-3.81371	-0.597474	9.89389	-4.52056	0.001611	0.00807214	-1.75773	-0.682447	9.89389	-5.16347	0.000678461	0.0048136	-0.898855	-1.0594	9.89389	-8.01557	2.8e-05	0.000153755	2.50843	-1.52752	AK120380.1	Os.91494	Os03g0769800	4334253	Q6AU46	NP_001051399	NM_001057934	LOC_Os03g55990	Osj009777	HB-other						0006355 // regulation of transcription DNA-dependent // inferred from electronic annotation /// 0045449 // regulation of transcription // inferred from electronic annotation	0005634 // nucleus // inferred from electronic annotation	0003677 // DNA binding // inferred from electronic annotation /// 0003700 // sequence-specific DNA binding transcription factor activity // inferred from electronic annotation /// 0043565 // sequence-specific DNA binding // inferred from electronic annotation
Os.14126.1.S1_at	-0.031395	7.28455	-0.175145	0.865009	0.949507	-7.05341	-0.00120289	7.28455	-0.00671064	0.994798	0.999969	-7.41151	0.971049	7.28455	5.41723	0.000490197	0.00342724	-0.483511	0.198721	7.28455	1.10861	0.297556	0.418088	-7.00562	2.0264	7.28455	11.3048	1.83e-06	2.21e-05	5.45412	-3.29999	AK103284.1	Os.14126	Os03g0640800	4333544	A2XK30 /// B7EUE5 /// Q6AST1	NP_001050745	NM_001057280	LOC_Os03g43930	Osj004533	HD-ZIP	OSHB4, OsHox32, HOX32		Homeobox-leucine zipper protein HOX32, Homeodomain transcription factor HOX32, HD-ZIP protein HOX32	HOMEODOMAIN CONTAINING PROTEIN 4	HOMEODOMAIN CONTAINING PROTEIN 4	0006350 // transcription // inferred from electronic annotation /// 0006355 // regulation of transcription DNA-dependent // inferred from electronic annotation /// 0045449 // regulation of transcription // inferred from electronic annotation	0005634 // nucleus // inferred from electronic annotation	0003677 // DNA binding // inferred from electronic annotation /// 0003700 // sequence-specific DNA binding transcription factor activity // inferred from electronic annotation /// 0043565 // sequence-specific DNA binding // inferred from electronic annotation
Os.4605.1.S1_at	0.621223	9.93749	4.07309	0.0030474	0.0719298	-1.97299	0.259435	9.93749	1.701	0.124626	0.298397	-6.02515	-0.57125	9.93749	-3.74544	0.00494875	0.0185685	-2.94706	0.459069	9.93749	3.00992	0.0154382	0.0472596	-4.2011	1.84522	9.93749	12.0983	1.05e-06	1.51e-05	6.04759	-1.81974	AK065404.1	Os.4605	Os10g0561800	4349388	B7EAV9 /// Q40691 /// Q7XC54	NP_001065389	NM_001071921	LOC_Os10g41230	Osj043928	HD-ZIP	Oshox1, OsHox1		rice homeobox gene 1, Homeobox-leucine zipper protein HOX1, Homeodomain transcription factor HOX1, HD-ZIP protein HOX1	HOMEOBOX GENE 1	HOMEOBOX-LEUCINE ZIPPER PROTEIN HOX1	0006350 // transcription // inferred from electronic annotation /// 0006355 // regulation of transcription DNA-dependent // inferred from electronic annotation /// 0045449 // regulation of transcription // inferred from electronic annotation	0005634 // nucleus // inferred from electronic annotation	0003677 // DNA binding // inferred from electronic annotation /// 0003700 // sequence-specific DNA binding transcription factor activity // inferred from electronic annotation /// 0016563 // transcription activator activity // inferred from electronic annotation /// 0030528 // transcription regulator activity // inferred from electronic annotation /// 0043565 // sequence-specific DNA binding // i…
Os.38013.1.S1_a_at	-0.00470919	7.33896	-0.0291838	0.977382	0.994273	-7.06991	-0.827851	7.33896	-5.13035	0.000708332	0.0173111	-0.73094	-0.595242	7.33896	-3.68883	0.00538916	0.0198734	-3.0367	-1.48662	7.33896	-9.21287	9.45e-06	0.000232084	3.71844	-2.25078	7.33896	-13.9485	3.25e-07	6.75e-06	7.29707	0.0355936	AK101522.1	Os.38013	Os03g0188900	4331890	A2XDD6 /// B7ERV3 /// Q10QP3	NP_001049219	NM_001055754	LOC_Os03g08960	Osj048805	HD-ZIP	Oshox13, OsHox13		rice homeobox gene 13, Homeobox-leucine zipper protein HOX13, Homeodomain transcription factor HOX13, HD-ZIP protein HOX13	HOMEOBOX GENE 13	HOMEOBOX-LEUCINE ZIPPER PROTEIN HOX13	0006350 // transcription // inferred from electronic annotation /// 0006355 // regulation of transcription DNA-dependent // inferred from electronic annotation /// 0045449 // regulation of transcription // inferred from electronic annotation	0005634 // nucleus // inferred from electronic annotation	0003677 // DNA binding // inferred from electronic annotation /// 0003700 // sequence-specific DNA binding transcription factor activity // inferred from electronic annotation /// 0030528 // transcription regulator activity // inferred from electronic annotation /// 0043565 // sequence-specific DNA binding // inferred from electronic annotation
Os.27388.1.S1_s_at	-0.366261	9.66761	-1.84758	0.099169	0.349426	-5.47913	-0.0568176	9.66761	-0.286613	0.781175	0.882373	-7.36608	-1.33348	9.66761	-6.72669	0.000104986	0.00116618	1.17701	-0.778153	9.66761	-3.92535	0.0037851	0.0168782	-2.73292	-1.77785	9.66761	-8.96825	1.17e-05	8.05e-05	3.45497	-2.18923	AK060176.1	Os.46742	Os10g0103700	4347946	A2Z4C4 /// Q0IZD6	NP_001064018	NM_001070553	LOC_Os10g01470	Osj014774	HD-ZIP	Oshox15, OsHox15		rice homeobox gene 15, Homeobox-leucine zipper protein HOX15, Homeodomain transcription factor HOX15, HD-ZIP protein HOX15	HOMEOBOX GENE 15	HOMEOBOX-LEUCINE ZIPPER PROTEIN HOX15	0006350 // transcription // inferred from electronic annotation /// 0006355 // regulation of transcription DNA-dependent // inferred from electronic annotation /// 0045449 // regulation of transcription // inferred from electronic annotation	0005634 // nucleus // inferred from electronic annotation	0003677 // DNA binding // inferred from electronic annotation /// 0003700 // sequence-specific DNA binding transcription factor activity // inferred from electronic annotation /// 0030528 // transcription regulator activity // inferred from electronic annotation /// 0043565 // sequence-specific DNA binding // inferred from electronic annotation
OsAffx.4107.1.S1_s_at	-0.317043	3.13516	-1.49895	0.169572	0.453914	-5.9651	-1.27765	3.13516	-6.04058	0.000229026	0.00811989	0.477956	-1.47584	3.13516	-6.97762	8e-05	0.00096552	1.46986	-1.81846	3.13516	-8.5975	1.63e-05	0.00034303	3.13196	-1.41483	3.13516	-6.68914	0.000109403	0.000433599	1.03169	0.0292731	9632.m04465	Os.23861	Os04g0548700	4336580	B7F803 /// Q01I23 /// Q0JB92	NP_001053481	NM_001060016	LOC_Os04g46350	Osj002567	HD-ZIP	Oshox17, OsHox17		rice homeobox gene 17, Homeobox-leucine zipper protein HOX17, Homeodomain transcription factor HOX17, HD-ZIP protein HOX17	HOMEOBOX GENE 17	HOMEOBOX-LEUCINE ZIPPER PROTEIN HOX17	0006350 // transcription // inferred from electronic annotation /// 0006355 // regulation of transcription DNA-dependent // inferred from electronic annotation /// 0045449 // regulation of transcription // inferred from electronic annotation	0005634 // nucleus // inferred from electronic annotation	0003677 // DNA binding // inferred from electronic annotation /// 0003700 // sequence-specific DNA binding transcription factor activity // inferred from electronic annotation /// 0030528 // transcription regulator activity // inferred from electronic annotation /// 0043565 // sequence-specific DNA binding // inferred from electronic annotation
Os.28034.1.S1_at	-0.468071	4.50966	-2.26829	0.0507304	0.257164	-4.83924	-0.541274	4.50966	-2.62303	0.0286539	0.128475	-4.60272	-0.54816	4.50966	-2.6564	0.0271573	0.0669692	-4.70707	-1.22052	4.50966	-5.91466	0.000265974	0.00244277	0.109725	-2.29884	4.50966	-11.1402	2.06e-06	2.39e-05	5.3262	-1.74262	AK106818.1	Os.28034	Os08g0481400	4345854	A2YWC0 /// B7EEM5 /// Q6Z248	NP_001062064	NM_001068599	LOC_Os08g37580	Osj036241	HD-ZIP	Oshox20, OsHox20		rice homeobox gene 20, Homeobox-leucine zipper protein HOX20, Homeodomain transcription factor HOX20, HD-ZIP protein HOX20	HOMEOBOX GENE 20	HOMEOBOX-LEUCINE ZIPPER PROTEIN HOX20	0006350 // transcription // inferred from electronic annotation /// 0006355 // regulation of transcription DNA-dependent // inferred from electronic annotation /// 0045449 // regulation of transcription // inferred from electronic annotation	0005634 // nucleus // inferred from electronic annotation	0003677 // DNA binding // inferred from electronic annotation /// 0003700 // sequence-specific DNA binding transcription factor activity // inferred from electronic annotation /// 0030528 // transcription regulator activity // inferred from electronic annotation /// 0043565 // sequence-specific DNA binding // inferred from electronic annotation
Os.12134.1.S1_at	0.0392402	8.63088	0.238303	0.817212	0.929354	-7.03902	-0.225854	8.63088	-1.3716	0.204815	0.402117	-6.46575	-0.0840213	8.63088	-0.510256	0.622675	0.730689	-7.43105	-1.74238	8.63088	-10.5814	3.13e-06	0.000106099	4.90959	-1.05119	8.63088	-6.38381	0.00015392	0.000566652	0.662167	-3.07281	AK109177.1	Os.12134	Os04g0541700	4336542	Q01IK0 /// Q7XUJ5	NP_001053446	NM_001059981	LOC_Os04g45810	Osj027821	HD-ZIP	Oshox22, OsHox22		rice homeobox gene 22, Homeobox-leucine zipper protein HOX22, Homeodomain transcription factor HOX22, HD-ZIP protein HOX22	HOMEOBOX GENE 22	HOMEOBOX-LEUCINE ZIPPER PROTEIN HOX22	0006350 // transcription // inferred from electronic annotation /// 0006355 // regulation of transcription DNA-dependent // inferred from electronic annotation /// 0045449 // regulation of transcription // inferred from electronic annotation	0005634 // nucleus // inferred from electronic annotation	0003677 // DNA binding // inferred from electronic annotation /// 0003700 // sequence-specific DNA binding transcription factor activity // inferred from electronic annotation /// 0030528 // transcription regulator activity // inferred from electronic annotation /// 0043565 // sequence-specific DNA binding // inferred from electronic annotation
Os.37618.1.S1_at	-1.91664	3.57885	-7.9517	2.98e-05	0.00336263	2.88764	-3.60378	3.57885	-14.9512	1.83e-07	3.79e-05	8.00645	-3.1889	3.57885	-13.23	5.04e-07	3.3e-05	6.89705	-3.38376	3.57885	-14.0384	3.09e-07	2.08e-05	7.37683	-3.29248	3.57885	-13.6597	3.87e-07	7.53e-06	7.1132	6.45623	AK102692.1	Os.37618	Os06g0140400	4340069	A2Y931 /// B7E3F1 /// Q5VPE5	NP_001056752	NM_001063287	LOC_Os06g04850	Osj012891	HD-ZIP	Oshox28, OsHox28		rice homeobox gene 28, Homeobox-leucine zipper protein HOX28, Homeodomain transcription factor HOX28, HD-ZIP protein HOX28	HOMEOBOX GENE 28	HOMEOBOX-LEUCINE ZIPPER PROTEIN HOX28	0006350 // transcription // inferred from electronic annotation /// 0006355 // regulation of transcription DNA-dependent // inferred from electronic annotation /// 0045449 // regulation of transcription // inferred from electronic annotation	0005634 // nucleus // inferred from electronic annotation	0003677 // DNA binding // inferred from electronic annotation /// 0003700 // sequence-specific DNA binding transcription factor activity // inferred from electronic annotation /// 0030528 // transcription regulator activity // inferred from electronic annotation /// 0043565 // sequence-specific DNA binding // inferred from electronic annotation
Os.2364.1.S1_at	0.0873331	7.87558	0.499065	0.630216	0.836127	-6.93436	-0.639681	7.87558	-3.65545	0.00566813	0.0565383	-2.9348	-1.43699	7.87558	-8.21165	2.32e-05	0.000415524	2.80482	-1.9646	7.87558	-11.2267	1.94e-06	7.62e-05	5.42365	-3.8393	7.87558	-21.9396	7.24e-09	6.3e-07	11.2274	1.91734	AF145728.1	Os.2364	Os09g0470500	4347333	B8BCN8 /// Q6K498 /// Q9XH37	NP_001063436	NM_001069971	LOC_Os09g29460	Osj028031	HD-ZIP	Oshox4, OsHox4		rice homeobox gene 4, Homeobox-leucine zipper protein HOX4, Homeodomain transcription factor HOX4, HD-ZIP protein HOX4	HOMEOBOX GENE 4	HOMEOBOX-LEUCINE ZIPPER PROTEIN HOX4	0006350 // transcription // inferred from electronic annotation /// 0006355 // regulation of transcription DNA-dependent // inferred from electronic annotation /// 0045449 // regulation of transcription // inferred from electronic annotation	0005634 // nucleus // inferred from electronic annotation	0003677 // DNA binding // inferred from electronic annotation /// 0003700 // sequence-specific DNA binding transcription factor activity // inferred from electronic annotation /// 0030528 // transcription regulator activity // inferred from electronic annotation /// 0043565 // sequence-specific DNA binding // inferred from electronic annotation
OsAffx.30145.1.S1_at	0.407876	5.55692	1.94371	0.0852177	0.325222	-5.33705	0.600857	5.55692	2.86335	0.0194929	0.105534	-4.21261	1.60571	5.55692	7.65192	3.99e-05	0.000603942	2.22005	0.71247	5.55692	3.39523	0.00844121	0.0303065	-3.57553	1.53065	5.55692	7.29421	5.74e-05	0.000264401	1.73017	-1.835	9637.m03005	Os.11941	Os09g0526600	4347637	Q652B0	NP_001063726	NM_001070261	LOC_Os09g35790	Osj011771	HSF	HSfB2c, OsHsfB2c, OsHsf-24, HSF24		Heat stress transcription factor B2c, Heat stress transcription factor B-2c, Heat stress transcription factor 24	HEAT STRESS TRANSCRIPTION FACTOR B2C	HEAT STRESS TRANSCRIPTION FACTOR B2c	0006350 // transcription // inferred from electronic annotation /// 0006355 // regulation of transcription DNA-dependent // inferred from electronic annotation /// 0006950 // response to stress // inferred from electronic annotation /// 0045449 // regulation of transcription // inferred from electronic annotation	0005634 // nucleus // inferred from electronic annotation	0003677 // DNA binding // inferred from electronic annotation /// 0003700 // sequence-specific DNA binding transcription factor activity // inferred from electronic annotation /// 0043565 // sequence-specific DNA binding // inferred from electronic annotation
Os.18587.1.S1_at	-0.363578	4.62269	-1.85071	0.0986836	0.348548	-5.47456	-0.651775	4.62269	-3.3177	0.00951968	0.0722806	-3.47533	-0.53038	4.62269	-2.69977	0.0253296	0.0634881	-4.63664	-0.59595	4.62269	-3.03353	0.0148713	0.0459316	-4.1626	-1.36356	4.62269	-6.94088	8.32e-05	0.000351724	1.32761	-3.2843	AY323488.1	Os.18587	Os07g0178600	4342550	A8Y7N1 /// Q6VBB2	NP_001059028	NM_001065563	LOC_Os07g08140	Osj047216	HSF	HSfA2b, OsHsfA2b, OsHsf-18, rHsf5, HS1, HSF18, HSF5		Heat stress transcription factor A2b, Heat stress transcription factor A-2b, Heat stress transcription factor 18, Heat stress transcription factor 5	HEAT STRESS TRANSCRIPTION FACTOR A2B	HEAT STRESS TRANSCRIPTION FACTOR A2b	0006350 // transcription // inferred from electronic annotation /// 0006355 // regulation of transcription DNA-dependent // inferred from electronic annotation /// 0006950 // response to stress // inferred from electronic annotation /// 0045449 // regulation of transcription // inferred from electronic annotation	0005634 // nucleus // inferred from electronic annotation /// 0005737 // cytoplasm // inferred from electronic annotation	0003677 // DNA binding // inferred from electronic annotation /// 0003700 // sequence-specific DNA binding transcription factor activity // inferred from electronic annotation /// 0043565 // sequence-specific DNA binding // inferred from electronic annotation
Os.40021.1.S1_a_at	-0.240746	9.6597	-1.63775	0.137372	0.407964	-5.77785	0.613407	9.6597	4.17289	0.00263692	0.0372558	-2.12916	1.08789	9.6597	7.40071	5.15e-05	0.000712161	1.94664	0.643489	9.6597	4.37753	0.00196883	0.0104351	-2.03912	1.55169	9.6597	10.5559	3.19e-06	3.25e-05	4.85728	-0.628443	AY344489.1	Os.40021	Os03g0161900	4331708	Q8H7Y6	NP_001049047	NM_001055582	LOC_Os03g06630	Osj055141	HSF	HSfA2d, OsHsfA2d, OsHsf-08, rHsf7, HSF08, HSF7		Heat stress transcription factor A2d, Heat stress transcription factor A-2d, Heat stress transcription factor 8, Heat stress transcription factor 7	HEAT STRESS TRANSCRIPTION FACTOR A2D	HEAT STRESS TRANSCRIPTION FACTOR A2d	0006350 // transcription // inferred from electronic annotation /// 0006355 // regulation of transcription DNA-dependent // inferred from electronic annotation /// 0006950 // response to stress // inferred from electronic annotation /// 0045449 // regulation of transcription // inferred from electronic annotation	0005634 // nucleus // inferred from electronic annotation /// 0005737 // cytoplasm // inferred from electronic annotation	0003677 // DNA binding // inferred from electronic annotation /// 0003700 // sequence-specific DNA binding transcription factor activity // inferred from electronic annotation /// 0043565 // sequence-specific DNA binding // inferred from electronic annotation
Os.23778.1.S1_at	0.562484	9.18673	2.75366	0.0232317	0.1786	-4.06451	2.06021	9.18673	10.0858	4.6e-06	0.000407868	4.65535	1.76791	9.18673	8.65488	1.54e-05	0.00031888	3.24541	4.09042	9.18673	20.0248	1.57e-08	2.53e-06	10.4544	5.45051	9.18673	26.6832	1.37e-09	2.31e-07	12.8515	5.42842	AK101934.1	Os.23778	Os02g0527300	4329526	B7ESF3 /// Q6H6Q7	NP_001047003	NM_001053538	LOC_Os02g32590	Osj052283	HSF	HSfA3, OsHsfA3, OsHsf-07, HSF07		Heat stress transcription factor A3, Heat stress transcription factor A-3, Heat stress transcription factor 7	HEAT STRESS TRANSCRIPTION FACTOR A3	HEAT STRESS TRANSCRIPTION FACTOR A3	0006350 // transcription // inferred from electronic annotation /// 0006355 // regulation of transcription DNA-dependent // inferred from electronic annotation /// 0006950 // response to stress // inferred from electronic annotation /// 0045449 // regulation of transcription // inferred from electronic annotation	0005634 // nucleus // inferred from electronic annotation /// 0005737 // cytoplasm // inferred from electronic annotation	0003677 // DNA binding // inferred from electronic annotation /// 0003700 // sequence-specific DNA binding transcription factor activity // inferred from electronic annotation /// 0043565 // sequence-specific DNA binding // inferred from electronic annotation
Os.40020.1.S1_a_at	0.165994	8.37679	1.20425	0.260502	0.565298	-6.32817	0.23349	8.37679	1.69393	0.125996	0.300479	-6.03515	0.249417	8.37679	1.80947	0.105275	0.189258	-6.02985	1.26002	8.37679	9.14116	1e-05	0.000240406	3.65183	3.36151	8.37679	24.387	2.95e-09	3.8e-07	12.1135	-0.525572	AY344490.1	Os.40020	Os03g0224700	4332113	B7EKZ3 /// Q10PR4	NP_001049429	NM_001055964	LOC_Os03g12370	Osj052242	HSF	HSfA9, OsHsfA9, OsHsf-09, rHsf8, HSF09, HSF8		Heat stress transcription factor A9, Heat stress transcription factor A-9, Heat stress transcription factor 9, Heat stress transcription factor 8	HEAT STRESS TRANSCRIPTION FACTOR A9	HEAT STRESS TRANSCRIPTION FACTOR A9	0006350 // transcription // inferred from electronic annotation /// 0006355 // regulation of transcription DNA-dependent // inferred from electronic annotation /// 0006950 // response to stress // inferred from electronic annotation /// 0045449 // regulation of transcription // inferred from electronic annotation	0005634 // nucleus // inferred from electronic annotation /// 0005737 // cytoplasm // inferred from electronic annotation	0003677 // DNA binding // inferred from electronic annotation /// 0003700 // sequence-specific DNA binding transcription factor activity // inferred from electronic annotation /// 0043565 // sequence-specific DNA binding // inferred from electronic annotation
Os.35681.1.S1_at	0.189057	5.98559	0.801048	0.444613	0.721091	-6.72756	0.397484	5.98559	1.68417	0.127908	0.30303	-6.04891	0.427423	5.98559	1.81102	0.10502	0.188936	-6.02759	2.87559	5.98559	12.1841	9.93e-07	4.74e-05	6.13734	5.83552	5.98559	24.7255	2.62e-09	3.57e-07	12.2275	-0.0878363	AY344493.1	Os.35681	Os01g0733200	4324158	B7EC10 /// Q942D6	NP_001044160	NM_001050695	LOC_Os01g53220	Osj039165	HSF	OsHsfC1b, HSFC1B, HSF03, OsHsf-03, HSF11, rHsf11		Heat stress transcription factor C1b, Heat stress transcription factor C-1b, Heat stress transcription factor 3	HEAT STRESS TRANSCRIPTION FACTOR C1b	HEAT STRESS TRANSCRIPTION FACTOR C1b	0006350 // transcription // inferred from electronic annotation /// 0006355 // regulation of transcription DNA-dependent // inferred from electronic annotation /// 0006950 // response to stress // inferred from electronic annotation /// 0045449 // regulation of transcription // inferred from electronic annotation	0005634 // nucleus // inferred from electronic annotation	0003677 // DNA binding // inferred from electronic annotation /// 0003700 // sequence-specific DNA binding transcription factor activity // inferred from electronic annotation /// 0043565 // sequence-specific DNA binding // inferred from electronic annotation
Os.11250.1.S1_at	0.0941053	8.19183	0.677934	0.515589	0.767022	-6.82235	0.612798	8.19183	4.4146	0.00186857	0.0311493	-1.7642	1.43747	8.19183	10.3556	3.72e-06	0.000119922	4.7743	0.538371	8.19183	3.87842	0.00405748	0.0177783	-2.80635	2.22459	8.19183	16.026	1.02e-07	3.18e-06	8.51548	0.379376	AK106488.1	Os.11250	Os02g0232000	4328809	B7EZE1 /// Q6EUG4	NP_001046370	NM_001052905	LOC_Os02g13800	Osj020322	HSF	HSfC2a, OsHsfC2a, OsHsf-05, HSF05		Heat stress transcription factor C2a, Heat stress transcription factor C-2a, Heat stress transcription factor 5	HEAT STRESS TRANSCRIPTION FACTOR C2A	HEAT STRESS TRANSCRIPTION FACTOR C2a	0006350 // transcription // inferred from electronic annotation /// 0006355 // regulation of transcription DNA-dependent // inferred from electronic annotation /// 0006950 // response to stress // inferred from electronic annotation /// 0045449 // regulation of transcription // inferred from electronic annotation	0005634 // nucleus // inferred from electronic annotation	0003677 // DNA binding // inferred from electronic annotation /// 0003700 // sequence-specific DNA binding transcription factor activity // inferred from electronic annotation /// 0043565 // sequence-specific DNA binding // inferred from electronic annotation
Os.10570.1.S1_at	0.0518171	2.84818	0.287617	0.780432	0.912585	-7.02477	-4.44e-16	2.84818	-2.46e-15	1	1	-7.41154	0.905704	2.84818	5.02723	0.000810858	0.00492145	-1.02372	0.0622146	2.84818	0.34533	0.73812	0.818144	-7.57925	1.41875	2.84818	7.87497	3.21e-05	0.000169872	2.36112	-4.13563	AU165045	Os.74142	Os06g0553100	4341273	---	NP_001057843	NM_001064378	LOC_Os06g35960	Osj012975	HSF	HSfC2b, OsHsfC2b, OsHsf-16, HSF16		Heat stress transcription factor C2b, Heat stress transcription factor C-2b, Heat stress transcription factor 16	HEAT STRESS TRANSCRIPTION FACTOR C2B	HEAT STRESS TRANSCRIPTION FACTOR C2b	---	---	---
Os.31625.1.S1_at	0.000687618	2.7301	0.00302457	0.997656	1	-7.07037	0.003382	2.7301	0.0148761	0.988469	0.997782	-7.41142	0.419258	2.7301	1.84415	0.0997041	0.181627	-5.97905	0.273992	2.7301	1.20519	0.260161	0.378196	-6.898	2.20455	2.7301	9.69696	6.29e-06	5.2e-05	4.12358	-4.64705	AK107012.1	Os.31625	Os08g0163800	4344741	Q0J7T3	NP_001061068	NM_001067603	LOC_Os08g06659	Osj044307	LBD						---	0009536 // plastid // inferred from reviewed computational analysis	---
OsAffx.13282.1.S1_s_at	0.0255327	7.9174	0.147744	0.885941	0.95834	-7.0583	1.07678	7.9174	6.23077	0.000183425	0.00693624	0.716072	1.06051	7.9174	6.13661	0.000204621	0.00186746	0.457087	0.728673	7.9174	4.21645	0.00247667	0.0123691	-2.2833	1.20809	7.9174	6.99055	7.89e-05	0.000337399	1.38509	-1.35667	9631.m03974	Os.20135	Os03g0609500	4333430	---	NP_001050648	NM_001057183	LOC_Os03g41330	Osj053254	LBD						---	---	---
Os.12372.2.S1_x_at	-0.146947	11.9436	-1.27869	0.234343	0.536227	-6.24141	-0.134315	11.9436	-1.16878	0.273786	0.479319	-6.70671	-0.96462	11.9436	-8.39388	1.96e-05	0.000376206	2.98828	-0.63857	11.9436	-5.55667	0.00041159	0.00335659	-0.361095	-1.46272	11.9436	-12.7282	6.93e-07	1.13e-05	6.49274	-0.765639	AK111759.1	Os.57682	Os08g0159500	4344713	Q0J7V9 /// Q6QUK7 /// Q704V4	NP_001061042	NM_001067577	LOC_Os08g06280	Osj037759	LSD						---	---	---
OsAffx.24832.1.S1_at	-0.0193935	2.84293	-0.179394	0.861773	0.948108	-7.05258	0.0727237	2.84293	0.672709	0.51875	0.700213	-7.16634	0.220541	2.84293	2.04005	0.0731231	0.143015	-5.68491	0.320469	2.84293	2.96441	0.0165947	0.0497944	-4.27533	0.95028	2.84293	8.79028	1.37e-05	9.06e-05	3.28466	-4.1789	9630.m05155	Os.4171	Os02g0761000	4330805	Q9XJ66	NP_001048193	NM_001054728	LOC_Os02g52340	Osj051428	MIKC	OsMADS22, RMD1		MADS box gene22, MADS-box transcription factor 22, STMADS11-like	MADS BOX GENE 22	MADS-BOX TRANSCRIPTION FACTOR 22	0006350 // transcription // inferred from electronic annotation /// 0006350 // transcription // inferred from reviewed computational analysis /// 0006355 // regulation of transcription DNA-dependent // inferred from electronic annotation /// 0007275 // multicellular organismal development // inferred from electronic annotation /// 0007275 // multicellular organismal development // inferred from m…	0005634 // nucleus // inferred from electronic annotation	0003677 // DNA binding // inferred from electronic annotation /// 0003700 // sequence-specific DNA binding transcription factor activity // inferred from electronic annotation /// 0043565 // sequence-specific DNA binding // inferred from electronic annotation
OsAffx.12789.1.S1_s_at	0.191068	7.92667	1.32303	0.219829	0.518077	-6.18806	0.596368	7.92667	4.1295	0.00280764	0.0383995	-2.19549	0.748887	7.92667	5.18559	0.000659267	0.00423797	-0.801755	0.971478	7.92667	6.72691	0.00010496	0.00128576	1.11446	1.11117	7.92667	7.69416	3.83e-05	0.000194713	2.16863	-1.18044	9631.m00823	Os.22281	Os03g0186600	4331872	Q10QR7 /// Q5K4R0	NP_001049203	NM_001055738	LOC_Os03g08754	Osj004630	MIKC	OsMADS47, OsMDP1, MDP, MDP1		MADS box gene47, MADS-domain-contaiing protein1, MADS-domain-containing protein 1, MADS-box transcription factor 47, MADS-DOMAIN-CONTAIING PROTEIN1	MADS BOX GENE 47	MADS-BOX TRANSCRIPTION FACTOR 47	0006350 // transcription // inferred from electronic annotation /// 0006355 // regulation of transcription DNA-dependent // inferred from electronic annotation /// 0009742 // brassinosteroid mediated signaling pathway // inferred from mutant phenotype /// 0045449 // regulation of transcription // inferred from electronic annotation	0005634 // nucleus // inferred from electronic annotation	0003677 // DNA binding // inferred from electronic annotation /// 0003700 // sequence-specific DNA binding transcription factor activity // inferred from electronic annotation /// 0043565 // sequence-specific DNA binding // inferred from electronic annotation
Os.2698.3.S1_x_at	-0.0743678	7.05903	-0.444706	0.667484	0.856702	-6.96206	0.414566	7.05903	2.47903	0.0361307	0.146351	-4.83486	1.10292	7.05903	6.59524	0.000121371	0.00128593	1.02049	0.85061	7.05903	5.08649	0.000750115	0.00518817	-1.0067	1.67949	7.05903	10.043	4.76e-06	4.25e-05	4.42591	-1.47144	AK119607.1	Os.2698	Os01g0812000	4327362	A2WW87 /// B7E984 /// B7ETP5 /// Q0JIC2	NP_001044592	NM_001051127	LOC_Os01g59660	Osj011294	MYB	OsGAMYB, GAM1, OsGAMyb		homologue to the barley Myb-like transcription factor, Transcription factor GAMYB, Gibberellin myb gene	GIBBERELLIN MYB GENE	TRANSCRIPTION FACTOR GAMYB	0006350 // transcription // inferred from electronic annotation /// 0007275 // multicellular organismal development // inferred from electronic annotation /// 0009908 // flower development // inferred from electronic annotation /// 0030154 // cell differentiation // inferred from electronic annotation /// 0045449 // regulation of transcription // inferred from electronic annotation	0005634 // nucleus // inferred from electronic annotation	0003677 // DNA binding // inferred from electronic annotation
Os.49619.1.S1_at	2.50624	10.169	14.4448	2.44e-07	9.66e-05	7.69473	4.34543	10.169	25.0449	2.35e-09	2.15e-06	12.1683	4.55595	10.169	26.2583	1.57e-09	8.4e-07	12.664	6.05363	10.169	34.8902	1.38e-10	1.2e-07	14.8832	5.65099	10.169	32.5696	2.49e-10	1.06e-07	14.4199	12.366	AK120551.1	Os.49619	Os03g0315400	4332651	Q10MB4	NP_001049937	NM_001056472	LOC_Os03g20090	Osj018829	MYB						0045449 // regulation of transcription // inferred from electronic annotation	0005634 // nucleus // inferred from electronic annotation	0003677 // DNA binding // inferred from electronic annotation
Os.7051.1.S1_at	-0.486194	2.80685	-3.21605	0.0111562	0.131072	-3.31854	-1.72791	2.80685	-11.4297	1.67e-06	0.000202047	5.72006	-1.73209	2.80685	-11.4574	1.64e-06	7.17e-05	5.6478	-1.73209	2.80685	-11.4574	1.64e-06	6.78e-05	5.60073	-1.76665	2.80685	-11.686	1.4e-06	1.84e-05	5.74396	3.8788	AK108709.1	Os.7051	Os02g0732600	4330632	Q6Z2J9	NP_001048028	NM_001054563	LOC_Os02g49986	Osj052160	MYB						0045449 // regulation of transcription // inferred from electronic annotation	0005634 // nucleus // inferred from electronic annotation	0003677 // DNA binding // inferred from electronic annotation
Os.54569.1.S1_x_at	1.26019	10.6474	7.40867	5.1e-05	0.00493303	2.32532	1.7614	10.6474	10.3553	3.72e-06	0.000350754	4.87917	2.28629	10.6474	13.4411	4.42e-07	3.04e-05	7.03466	3.18782	10.6474	18.7412	2.75e-08	3.55e-06	9.88788	4.58848	10.6474	26.9757	1.25e-09	2.21e-07	12.9398	7.41336	AK105817.1	Os.54569	Os06g0637500	4341607	A2YFE4 /// Q67WF6	NP_001058148	NM_001064683	LOC_Os06g43090	Osj049170	MYB						0045449 // regulation of transcription // inferred from electronic annotation	0005634 // nucleus // inferred from electronic annotation	0003677 // DNA binding // inferred from electronic annotation
Os.49848.1.S1_at	-0.551618	2.96367	-3.10415	0.0133011	0.140887	-3.49861	-1.70523	2.96367	-9.59591	6.84e-06	0.000555915	4.23388	-1.82177	2.96367	-10.2517	4.03e-06	0.000125917	4.68761	-2.0201	2.96367	-11.3678	1.75e-06	7.1e-05	5.5324	-1.98399	2.96367	-11.1646	2.02e-06	2.36e-05	5.34525	3.2601	AK111960.1	Os.84391	Os04g0594100	4336841	Q0JAJ7 /// Q7X793	NP_001053726	NM_001060261	LOC_Os04g50770	Osj024813	MYB						0045449 // regulation of transcription // inferred from electronic annotation	0005634 // nucleus // inferred from electronic annotation	0003677 // DNA binding // inferred from electronic annotation
Os.3388.2.S1_a_at	2.54891	10.0898	7.27029	5.88e-05	0.00538764	2.1766	3.1189	10.0898	8.89609	1.24e-05	0.000888687	3.59699	4.49738	10.0898	12.8279	6.5e-07	3.8e-05	6.62881	5.70606	10.0898	16.2755	8.99e-08	8.41e-06	8.66782	5.8697	10.0898	16.7423	7.1e-08	2.49e-06	8.89781	5.99361	AK111798.1	Os.3388	Os04g0517100	4336407	Q0JBQ5 /// Q7XBH4	NP_001053318	NM_001059853	LOC_Os04g43680	Osj043567	MYB						0006350 // transcription // inferred from electronic annotation /// 0006950 // response to stress // inferred from electronic annotation /// 0045449 // regulation of transcription // inferred from electronic annotation	0005634 // nucleus // inferred from electronic annotation	0003677 // DNA binding // inferred from electronic annotation
Os.7125.1.S1_at	-0.282212	9.11749	-1.36584	0.206548	0.501246	-6.13542	-1.43386	9.11749	-6.93953	8.34e-05	0.0037962	1.56197	-1.89243	9.11749	-9.1589	9.89e-06	0.000239057	3.724	-1.89652	9.11749	-9.1787	9.73e-06	0.000235999	3.68675	-1.19248	9.11749	-5.77131	0.000316139	0.00100684	-0.115768	0.544306	AK104408.1	Os.7125	Os09g0538400	4347711	A2Z3J1 /// A6N0I6 /// Q69JE8	NP_001063796	NM_001070331	LOC_Os09g36730	Osj049424	MYB						0045449 // regulation of transcription // inferred from electronic annotation	0005634 // nucleus // inferred from electronic annotation	0003677 // DNA binding // inferred from electronic annotation
Os.30620.1.S1_at	-0.439178	2.98121	-2.05174	0.0717729	0.299039	-5.17411	-1.44217	2.98121	-6.7375	0.000103751	0.00447648	1.32733	-1.42806	2.98121	-6.67159	0.000111538	0.00121642	1.11167	-1.4963	2.98121	-6.99038	7.9e-05	0.00104209	1.42242	-1.56102	2.98121	-7.29274	5.75e-05	0.000264663	1.72852	0.0831648	AK108582.1	Os.30620	Os01g0850400	4324801	Q70KU5 /// Q8S282	NP_001044814	NM_001051349	LOC_Os01g63160	Osj030234	MYB						0045449 // regulation of transcription // inferred from electronic annotation	0005634 // nucleus // inferred from electronic annotation	0003677 // DNA binding // inferred from electronic annotation
Os.45892.1.S1_at	-0.0656045	3.84006	-0.22857	0.824531	0.932313	-7.04152	-1.8087	3.84006	-6.30164	0.000169056	0.00649166	0.803573	-1.47058	3.84006	-5.12361	0.000714591	0.00447939	-0.88821	-2.02165	3.84006	-7.04357	7.46e-05	0.00099999	1.48358	-2.11404	3.84006	-7.36545	5.34e-05	0.000250087	1.80958	-0.766601	AK111782.1	Os.45892	Os01g0702700	4324241	A6N0R5 /// Q0JK18	NP_001043996	NM_001050531	LOC_Os01g50720	Osj027946	MYB						0045449 // regulation of transcription // inferred from electronic annotation	0005634 // nucleus // inferred from electronic annotation	0003677 // DNA binding // inferred from electronic annotation
Os.49202.1.S1_at	-0.649663	5.20987	-4.55248	0.00154111	0.048741	-1.25836	-0.619394	5.20987	-4.34037	0.00207517	0.0329911	-1.87545	-1.00253	5.20987	-7.0252	7.61e-05	0.000930095	1.52453	-0.956941	5.20987	-6.70571	0.000107429	0.0013068	1.08932	-2.01547	5.20987	-14.1233	2.94e-07	6.32e-06	7.40651	1.37731	AK065452.1	Os.49202	Os07g0139500	4342365	Q761Y2 /// Q7XIP8	NP_001058860	NM_001065395	LOC_Os07g04700	Osj033681	MYB						0045449 // regulation of transcription // inferred from electronic annotation	0005634 // nucleus // inferred from electronic annotation	0003677 // DNA binding // inferred from electronic annotation
Os.1726.1.S1_at	-0.705146	8.74122	-3.19462	0.0115371	0.132918	-3.35297	-0.80966	8.74122	-3.66812	0.00556052	0.0559702	-2.91472	-0.556387	8.74122	-2.52068	0.033786	0.0791418	-4.92666	-1.40647	8.74122	-6.37194	0.000156011	0.00168664	0.685917	-1.94901	8.74122	-8.82988	1.32e-05	8.81e-05	3.32281	-1.43712	AK111803.1	Os.1726	Os01g0285300	4327914	Q5NKI1 /// Q9AQV2	NP_001042773	NM_001049308	LOC_Os01g18240	Osj050701	MYB						0045449 // regulation of transcription // inferred from electronic annotation	0005634 // nucleus // inferred from electronic annotation	0003677 // DNA binding // inferred from electronic annotation
Os.57062.1.S1_at	-0.471486	7.22523	-2.25949	0.0514529	0.25894	-4.85302	-0.741593	7.22523	-3.55392	0.00661443	0.0605224	-3.09627	-0.436227	7.22523	-2.09052	0.0674645	0.134288	-5.60738	-0.80608	7.22523	-3.86296	0.00415175	0.0180685	-2.8306	-1.47231	7.22523	-7.05571	7.37e-05	0.000319555	1.46004	-2.98545	AK110844.1	Os.57062	Os11g0558200	4350727	A2ZFC6 /// Q2R2L6	NP_001068096	NM_001074628	LOC_Os11g35390	Osj015063	MYB						0045449 // regulation of transcription // inferred from electronic annotation	0005634 // nucleus // inferred from electronic annotation	0003677 // DNA binding // inferred from electronic annotation
Os.25588.2.S1_x_at	0.0530476	6.90917	0.25059	0.807999	0.924793	-7.03571	-0.64937	6.90917	-3.06754	0.0140925	0.0889472	-3.88052	-1.10253	6.90917	-5.20823	0.000640235	0.00414782	-0.770317	-2.01031	6.90917	-9.49647	7.43e-06	0.00019342	3.97753	-1.53775	6.90917	-7.26415	5.92e-05	0.000270176	1.69648	-1.20251	AK101674.1	Os.25588	Os07g0629000	4343988	A7LFQ5 /// B8B4W9 /// Q7E198 /// Q7X8X3 /// Q8RXA1	NP_001060354	NM_001066889	LOC_Os07g43580	Osj018291	MYB						0045449 // regulation of transcription // inferred from electronic annotation	0005634 // nucleus // inferred from electronic annotation	0003677 // DNA binding // inferred from electronic annotation
Os.10172.1.S1_at	1.54333	5.45098	2.94027	0.0172439	0.157617	-3.76311	0.959402	5.45098	1.8278	0.102295	0.264953	-5.84264	2.08477	5.45098	3.9718	0.00353454	0.0144293	-2.59212	3.33557	5.45098	6.35474	0.000159097	0.00170517	0.664746	4.99546	5.45098	9.51709	7.3e-06	5.79e-05	3.96269	-1.51409	AK112056.1	Os.10172	Os02g0624300	4330027	A2X7E4 /// Q6K1S6	NP_001047474	NM_001054009	LOC_Os02g41510	Osj023204	MYB						0045449 // regulation of transcription // inferred from electronic annotation	0005634 // nucleus // inferred from electronic annotation	0003677 // DNA binding // inferred from electronic annotation
Os.12994.1.S1_at	-0.142224	8.55615	-0.625495	0.547839	0.787055	-6.85842	-0.295495	8.55615	-1.29957	0.227411	0.428816	-6.5543	-0.142044	8.55615	-0.624703	0.548335	0.66706	-7.36139	-0.498935	8.55615	-2.19429	0.0571343	0.123285	-5.51659	-1.63805	8.55615	-7.20406	6.3e-05	0.000283859	1.62883	-4.93237	AB064519.1	Os.12994	Os12g0572000	4352588	Q94IB1	NP_001067089	NM_001073621	LOC_Os12g38400	Osj009599	MYB						0006350 // transcription // inferred from electronic annotation /// 0045449 // regulation of transcription // inferred from electronic annotation	0005634 // nucleus // inferred from electronic annotation	0003677 // DNA binding // inferred from electronic annotation
Os.3387.1.S1_at	0.0188964	5.06452	0.10722	0.917067	0.971903	-7.06401	0.182223	5.06452	1.03395	0.329282	0.534166	-6.85134	0.0570622	5.06452	0.323777	0.753821	0.831392	-7.51581	2.30237	5.06452	13.0639	5.6e-07	3.08e-05	6.74712	4.12535	5.06452	23.4077	4.18e-09	4.65e-07	11.7722	-0.58236	AK109011.1	Os.3387	Os10g0478300	4348906	O04108 /// Q7XDC7	NP_001064861	NM_001071396	LOC_Os10g33810	Osj011437	MYB						0045449 // regulation of transcription // inferred from electronic annotation	0005634 // nucleus // inferred from electronic annotation	0003677 // DNA binding // inferred from electronic annotation
Os.11638.1.S1_at	0.0816015	7.17896	0.329104	0.749929	0.900339	-7.01075	-0.0915709	7.17896	-0.369311	0.720801	0.845984	-7.3363	0.661306	7.17896	2.66709	0.0266945	0.0660905	-4.68972	-0.73816	7.17896	-2.97705	0.0162649	0.049162	-4.25471	-1.7098	7.17896	-6.89572	8.74e-05	0.000363897	1.27509	-4.40328	AK107214.1	Os.11638	Os12g0567300	4352559	Q4JL76	NP_001067061	NM_001073593	LOC_Os12g37970	Osj027615	MYB						0006350 // transcription // inferred from electronic annotation /// 0045449 // regulation of transcription // inferred from electronic annotation	0005634 // nucleus // inferred from electronic annotation	0003677 // DNA binding // inferred from electronic annotation
OsAffx.11956.1.S1_at	-0.0898226	3.82436	-0.385201	0.709417	0.87791	-6.98888	0.085716	3.82436	0.367591	0.722038	0.846921	-7.337	0.0548742	3.82436	0.235327	0.819448	0.880058	-7.54308	0.699751	3.82436	3.00086	0.0156616	0.0477454	-4.21587	2.8795	3.82436	12.3487	8.89e-07	1.35e-05	6.22713	-3.97154	9630.m00863	Os.59125	Os02g0187700	4328551	Q6ZHS5	NP_001046131	NM_001052666	LOC_Os02g09480	Osj028489	MYB						0045449 // regulation of transcription // inferred from electronic annotation	0005634 // nucleus // inferred from electronic annotation	0003677 // DNA binding // inferred from electronic annotation
Os.10175.1.S1_at	0.516263	6.75119	1.85289	0.0983461	0.34778	-5.47137	-0.0689486	6.75119	-0.247459	0.810344	0.899147	-7.37761	0.045083	6.75119	0.161805	0.875187	0.920539	-7.55925	1.14551	6.75119	4.11129	0.00288274	0.013837	-2.44451	2.81404	6.75119	10.0997	4.55e-06	4.12e-05	4.47452	-3.67564	D88617.1	---	Os05g0429900	9266213	O23889	NP_001174439	NM_001187510	LOC_Os05g35500	Osj038657	MYB						0045449 // regulation of transcription // inferred from electronic annotation	0005634 // nucleus // inferred from electronic annotation	0003677 // DNA binding // inferred from electronic annotation
Os.42406.1.S1_at	-0.0320719	7.15149	-0.221677	0.829726	0.934328	-7.04323	-0.407393	7.15149	-2.81584	0.0210301	0.109658	-4.28987	-0.169195	7.15149	-1.16945	0.273527	0.39627	-6.86746	-1.68689	7.15149	-11.6596	1.42e-06	6.08e-05	5.75323	-1.01709	7.15149	-7.02997	7.57e-05	0.000326352	1.4305	-2.20337	AK111988.1	Os.42406	Os01g0853700	4324820	Q5N9B7	NP_001044833	NM_001051368	LOC_Os01g63460	Osj043336	MYB						0045449 // regulation of transcription // inferred from electronic annotation	0005634 // nucleus // inferred from electronic annotation	0003677 // DNA binding // inferred from electronic annotation
Os.49787.1.S1_at	2.54468	6.60788	7.93243	3.03e-05	0.00340378	2.86825	0.875658	6.60788	2.72966	0.0241434	0.11764	-4.4299	0.720974	6.60788	2.24747	0.0524573	0.110298	-5.36263	3.75462	6.60788	11.7042	1.38e-06	5.97e-05	5.78652	4.51897	6.60788	14.0868	3e-07	6.41e-06	7.38378	1.2492	AK111571.1	Os.49787	Os01g0863300	4324783	Q0JHH7	NP_001044887	NM_001051422	LOC_Os01g64360	Osj001305	MYB						0045449 // regulation of transcription // inferred from electronic annotation	0005634 // nucleus // inferred from electronic annotation	0003677 // DNA binding // inferred from electronic annotation
Os.18392.1.S1_at	0.0154948	10.2439	0.104749	0.918971	0.972636	-7.0643	0.275428	10.2439	1.86197	0.0969521	0.256211	-5.79246	0.946523	10.2439	6.39875	0.000151329	0.00150593	0.78246	1.05944	10.2439	7.16213	6.59e-05	0.000917971	1.61868	2.12296	10.2439	14.3518	2.57e-07	5.81e-06	7.54751	-0.581621	AK068138.1	Os.18392	Os05g0449900	4338957	Q60EH1	NP_001055702	NM_001062237	LOC_Os05g37730	Osj015308	MYB						0045449 // regulation of transcription // inferred from electronic annotation	0005634 // nucleus // inferred from electronic annotation	0003677 // DNA binding // inferred from electronic annotation
Os.54007.1.S1_s_at	0.0269284	7.70825	0.218969	0.831769	0.935262	-7.04389	0.487914	7.70825	3.96749	0.00355703	0.0436853	-2.44522	0.820151	7.70825	6.66907	0.000111848	0.00121728	1.10867	0.484376	7.70825	3.93871	0.00371112	0.016625	-2.71205	1.41597	7.70825	11.514	1.58e-06	1.99e-05	5.61434	-1.09563	AK101254.1	Os.54007	Os08g0510700	4346003	A2YWX5 /// Q84YJ6	NP_001062208	NM_001068743	LOC_Os08g39980	Osj019540	MYB_related						0045449 // regulation of transcription // inferred from electronic annotation	0005634 // nucleus // inferred from electronic annotation	0003677 // DNA binding // inferred from electronic annotation
Os.18071.1.S1_s_at	-0.460777	6.22738	-2.75351	0.0232373	0.1786	-4.06475	-0.534569	6.22738	-3.19448	0.0115397	0.0795152	-3.67455	-1.13801	6.22738	-6.8005	9.69e-05	0.00110808	1.26395	-0.872347	6.22738	-5.21297	0.000636326	0.00459188	-0.829951	-1.15216	6.22738	-6.88508	8.84e-05	0.000366769	1.26268	-1.20852	CR284744	Os.18071	Os06g0303700	4340836	---	NP_001057462	NM_001063997	LOC_Os06g19980	Osj005971	MYB_related						---	0009536 // plastid // inferred from reviewed computational analysis	---
Os.7405.1.S1_at	0.0207094	9.74111	0.169969	0.868955	0.950104	-7.0544	-0.0124583	9.74111	-0.102249	0.920897	0.963259	-7.40573	-0.141238	9.74111	-1.15918	0.277471	0.400881	-6.87895	-0.617563	9.74111	-5.06854	0.00076798	0.00527815	-1.03197	-1.06834	9.74111	-8.76819	1.39e-05	9.2e-05	3.26332	-3.82155	AK100427.1	Os.7405	Os03g0425800	4333157	Q0DR18 /// Q70KU4 /// Q75GS6	NP_001050406	NM_001056941	LOC_Os03g31230	Osj039555	MYB_related						---	0009536 // plastid // inferred from reviewed computational analysis	0003677 // DNA binding // inferred from electronic annotation
Os.14693.1.S2_at	-0.226522	9.02002	-2.0471	0.0723062	0.299876	-5.18118	0.00826147	9.02002	0.0746596	0.942189	0.974496	-7.40844	-0.0396407	9.02002	-0.358236	0.728779	0.811238	-7.50291	-0.413806	9.02002	-3.7396	0.00499238	0.0206571	-3.02501	-0.718902	9.02002	-6.49678	0.000135479	0.000511848	0.800266	-4.46345	AK103029.1	Os.14693	Os03g0241100	4332208	Q10PA6	NP_001049513	NM_001056048	LOC_Os03g13790	Osj042756	MYB_related						0045449 // regulation of transcription // inferred from electronic annotation	0005634 // nucleus // inferred from electronic annotation /// 0005739 // mitochondrion // inferred from reviewed computational analysis	0003677 // DNA binding // inferred from electronic annotation
Os.9971.1.S1_s_at	0.615355	7.21288	3.46167	0.00761903	0.111071	-2.92586	0.204375	7.21288	1.14971	0.281149	0.486722	-6.72796	-0.230712	7.21288	-1.29787	0.22797	0.34546	-6.71769	1.30049	7.21288	7.31587	5.61e-05	0.00081997	1.79143	1.93242	7.21288	10.8708	2.51e-06	2.74e-05	5.11289	-1.89344	BX898176	Os.9971	Os02g0641300	4330115	Q6H7C6	NP_001047551	NM_001054086	LOC_Os02g42850	Osj032155	MYB_related						0045449 // regulation of transcription // inferred from electronic annotation	0005634 // nucleus // inferred from electronic annotation	0003677 // DNA binding // inferred from electronic annotation
Os.14985.1.S1_at	-0.239686	9.10123	-1.84361	0.099789	0.350397	-5.48493	-0.129953	9.10123	-0.99957	0.344739	0.549724	-6.88603	-0.381644	9.10123	-2.93552	0.0173747	0.0478822	-4.2527	-0.767673	9.10123	-5.90478	0.000269136	0.00246531	0.0969681	-1.0027	9.10123	-7.71255	3.76e-05	0.000191815	2.18837	-2.86767	AK068448.1	Os.14985	Os02g0551400	4329631	Q6ZI39 /// Q84VT5	NP_001047100	NM_001053635	LOC_Os02g34630	Osj018346	MYB_related						0045449 // regulation of transcription // inferred from electronic annotation	---	0003677 // DNA binding // inferred from electronic annotation
OsAffx.15178.1.S1_s_at	-0.074158	10.6766	-0.565776	0.585964	0.8105	-6.89627	0.477571	10.6766	3.64355	0.00577129	0.0569603	-2.95368	-0.117667	10.6766	-0.89772	0.393708	0.523737	-7.14507	0.265297	10.6766	2.02403	0.0750128	0.151076	-5.77998	-0.848715	10.6766	-6.47512	0.000138817	0.000522329	0.77392	-4.40022	9633.m04737	Os.82465	Os05g0579600	4339715	Q0DFN8	NP_001056421	NM_001062956	LOC_Os05g50340	Osj044065	MYB_related						---	0005739 // mitochondrion // inferred from reviewed computational analysis	0003677 // DNA binding // inferred from electronic annotation
Os.10901.1.S1_a_at	0.253098	13.361	2.14249	0.0620819	0.281301	-5.03497	0.652951	13.361	5.52728	0.00042694	0.0126975	-0.189427	1.68731	13.361	14.2832	2.67e-07	2.22e-05	7.56239	0.332246	13.361	2.81248	0.0211434	0.0597935	-4.5231	1.46591	13.361	12.409	8.54e-07	1.31e-05	6.26989	0.816958	AY452478.1	Os.14931	Os08g0157600	4344703	Q0J7W9 /// Q6SQN4	NP_001061032	NM_001067567	LOC_Os08g06110	Osj039517	MYB_related	OsCCA1, Os08g0157600			CIRCADIAN CLOCK ASSOCIATED 1		0045449 // regulation of transcription // inferred from electronic annotation	0005634 // nucleus // inferred from electronic annotation	0003677 // DNA binding // inferred from electronic annotation
Os.15556.1.S1_at	0.0324341	9.47197	0.230246	0.823269	0.932287	-7.0411	0.549045	9.47197	3.89761	0.00394366	0.0461021	-2.55391	-0.128914	9.47197	-0.915143	0.384992	0.515042	-7.12903	0.383833	9.47197	2.72479	0.0243325	0.0662386	-4.66593	1.36294	9.47197	9.67536	6.4e-06	5.25e-05	4.1044	-3.45711	AK106166.1	Os.15556	Os04g0676700	4337399	Q7XKC3	NP_001054258	NM_001060793	LOC_Os04g58020	Osj016721	MYB_related						0045449 // regulation of transcription // inferred from electronic annotation	0005634 // nucleus // inferred from electronic annotation	0003677 // DNA binding // inferred from electronic annotation
Os.9166.1.S1_a_at	0.000190311	11.9627	0.00152974	0.998814	1	-7.07038	0.434303	11.9627	3.49097	0.00728366	0.0631916	-3.19685	0.518679	11.9627	4.16919	0.00265104	0.0116776	-2.28751	0.395908	11.9627	3.18235	0.0117614	0.0387215	-3.92033	1.14561	11.9627	9.20853	9.48e-06	6.97e-05	3.68043	-2.55893	AY151044.1	Os.48721	Os10g0561400	4349385	Q0IVP2 /// Q108Y2 /// Q7XC57 /// Q8GU98 /// Q8H1D0	NP_001065386	NM_001071918	LOC_Os10g41200	Osj003613	MYB_related						0045449 // regulation of transcription // inferred from electronic annotation	0005634 // nucleus // inferred from electronic annotation	0003676 // nucleic acid binding // inferred from electronic annotation /// 0003677 // DNA binding // inferred from electronic annotation /// 0008270 // zinc ion binding // inferred from electronic annotation /// 0046872 // metal ion binding // inferred from electronic annotation
Os.11458.1.S1_at	-0.105035	10.3921	-0.665996	0.522828	0.771196	-6.83079	0.527156	10.3921	3.34255	0.00915911	0.0706496	-3.43525	1.42248	10.3921	9.01953	1.12e-05	0.00025727	3.59395	0.185471	10.3921	1.17602	0.271031	0.389378	-6.93119	1.76424	10.3921	11.1866	1.99e-06	2.34e-05	5.36242	-1.64817	AK073681.1	Os.11458	Os08g0144000	4344650	Q6ZDM0	NP_001060982	NM_001067517	LOC_Os08g04840	Osj033393	MYB_related						0045449 // regulation of transcription // inferred from electronic annotation	0005634 // nucleus // inferred from electronic annotation	0003676 // nucleic acid binding // inferred from electronic annotation /// 0003677 // DNA binding // inferred from electronic annotation /// 0008270 // zinc ion binding // inferred from electronic annotation /// 0046872 // metal ion binding // inferred from electronic annotation
Os.23936.1.S1_at	0.165388	7.95619	1.22224	0.253972	0.559238	-6.30754	0.355275	7.95619	2.62552	0.0285394	0.12828	-4.59869	0.654105	7.95619	4.83391	0.00104904	0.00590552	-1.29951	0.17893	7.95619	1.32231	0.220059	0.333758	-6.75903	0.908651	7.95619	6.71502	0.000106337	0.000423607	1.06246	-3.58046	AK119640.1	Os.23936	Os06g0105800	4339863	Q5VS69	NP_001056559	NM_001063094	LOC_Os06g01670	Osj044013	MYB_related						0045449 // regulation of transcription // inferred from electronic annotation	0005634 // nucleus // inferred from electronic annotation	0003677 // DNA binding // inferred from electronic annotation
Os.15138.1.S1_at	-0.00483764	11.1154	-0.0270679	0.979022	0.99488	-7.06997	0.340602	11.1154	1.90576	0.0904877	0.246762	-5.72757	0.841954	11.1154	4.71095	0.00123923	0.00664092	-1.47767	0.718899	11.1154	4.02243	0.00328143	0.0152174	-2.58182	2.06058	11.1154	11.5295	1.56e-06	1.97e-05	5.62607	-2.24619	AK103432.1	Os.15138	Os01g0603300	4324094	Q8W0M6	NP_001043505	NM_001050040	LOC_Os01g41900	Osj022134	MYB_related						0045449 // regulation of transcription // inferred from electronic annotation	0005634 // nucleus // inferred from electronic annotation	0003676 // nucleic acid binding // inferred from electronic annotation /// 0003677 // DNA binding // inferred from electronic annotation /// 0008270 // zinc ion binding // inferred from electronic annotation
Os.35196.1.S1_at	-0.352747	9.94487	-1.57245	0.151764	0.430722	-5.86708	-0.410465	9.94487	-1.82974	0.101985	0.264464	-5.8398	-0.413992	9.94487	-1.84546	0.0994996	0.181368	-5.97713	-1.05193	9.94487	-4.68922	0.00127657	0.00762041	-1.57658	-1.54214	9.94487	-6.87445	8.94e-05	0.000369941	1.25027	-3.60206	AK068595.1	Os.54536	Os05g0589400	4339780	Q6I5E6	NP_001056481	NM_001063016	LOC_Os05g51160	Osj027190	MYB_related						0045449 // regulation of transcription // inferred from electronic annotation	0005634 // nucleus // inferred from electronic annotation	0003677 // DNA binding // inferred from electronic annotation
Os.623.2.S1_x_at	-0.172723	8.37961	-0.87074	0.407482	0.694913	-6.66789	-0.294396	8.37961	-1.48413	0.17338	0.364609	-6.3214	-0.53583	8.37961	-2.70126	0.0252691	0.0633549	-4.63422	-0.973699	8.37961	-4.90867	0.000948978	0.00613692	-1.25901	-1.16244	8.37961	-5.86015	0.000283944	0.000925095	0.000199788	-3.77646	AK062109.1	Os.623	Os01g0192300	4327305	Q5SNG6	NP_001042277	NM_001048812	LOC_Os01g09640	Osj030874	MYB_related						0045449 // regulation of transcription // inferred from electronic annotation	0005634 // nucleus // inferred from electronic annotation	0003676 // nucleic acid binding // inferred from electronic annotation /// 0003677 // DNA binding // inferred from electronic annotation /// 0008270 // zinc ion binding // inferred from electronic annotation
Os.23087.1.S1_at	-0.145769	8.14014	-0.662597	0.5249	0.772459	-6.83317	-0.273511	8.14014	-1.24325	0.246512	0.449485	-6.62131	-0.939342	8.14014	-4.26982	0.00229439	0.0104424	-2.13412	-0.983719	8.14014	-4.47154	0.00172508	0.0094952	-1.89821	-2.86675	8.14014	-13.0309	5.71e-07	9.85e-06	6.69916	-2.15753	AK065594.1	Os.23087	Os05g0195700	4338039	Q6L4N3	NP_001054863	NM_001061398	LOC_Os05g10690	Osj006295	MYB_related						0045449 // regulation of transcription // inferred from electronic annotation	0005634 // nucleus // inferred from electronic annotation	0003676 // nucleic acid binding // inferred from electronic annotation /// 0003677 // DNA binding // inferred from electronic annotation /// 0008270 // zinc ion binding // inferred from electronic annotation
Os.5335.1.S1_at	0.0649928	5.93442	0.182176	0.859655	0.94736	-7.05203	0.339948	5.93442	0.952879	0.366595	0.570752	-6.93165	2.25466	5.93442	6.31984	0.000165567	0.00158593	0.685464	2.68354	5.93442	7.522	4.55e-05	0.000708651	2.01883	7.77811	5.93442	21.8021	7.64e-09	6.33e-07	11.1742	-0.0210464	AK101209.1	Os.5335	Os04g0583900	4336779	Q7XUC8	NP_001053666	NM_001060201	LOC_Os04g49450	Osj006081	MYB_related						0045449 // regulation of transcription // inferred from electronic annotation	0005634 // nucleus // inferred from electronic annotation	0003677 // DNA binding // inferred from electronic annotation
Os.8149.1.S1_at	-0.482308	4.863	-1.88494	0.093508	0.341215	-5.42426	-0.105942	4.863	-0.41404	0.688953	0.825983	-7.31716	4.22496	4.863	16.5118	7.97e-08	1.01e-05	8.81593	0.387299	4.863	1.51363	0.165873	0.270774	-6.51437	7.18569	4.863	28.0829	8.85e-10	1.71e-07	13.2632	0.564661	AK111726.1	Os.8149	Os02g0685200	4330349	Q6ZHD2	NP_001047765	NM_001054300	LOC_Os02g46030	Osj009169	MYB_related						0045449 // regulation of transcription // inferred from electronic annotation	0005634 // nucleus // inferred from electronic annotation	0003677 // DNA binding // inferred from electronic annotation
Os.15338.1.S1_a_at	-0.697093	10.3393	-5.10449	0.000732654	0.0305624	-0.475945	0.0248291	10.3393	0.181812	0.859932	0.929331	-7.3932	-0.687579	10.3393	-5.03482	0.000802784	0.00489293	-1.01299	-0.955832	10.3393	-6.99911	7.82e-05	0.00103479	1.43248	-1.43534	10.3393	-10.5103	3.3e-06	3.32e-05	4.81976	-0.525978	AY151042.1	Os.15338	Os01g0524500	4323963	Q0JM93 /// Q8LH59	NP_001043221	NM_001049756	LOC_Os01g34060	Osj015042	MYB_related						0045449 // regulation of transcription // inferred from electronic annotation	0005634 // nucleus // inferred from electronic annotation	0003677 // DNA binding // inferred from electronic annotation
Os.18955.1.S1_at	-0.457018	10.8362	-3.12305	0.0129107	0.139564	-3.46816	-0.0124986	10.8362	-0.0854096	0.933886	0.969802	-7.40748	-0.261406	10.8362	-1.78633	0.109153	0.194951	-6.0635	-1.08174	10.8362	-7.39213	5.19e-05	0.000774504	1.87612	-0.385703	10.8362	-2.63572	0.028075	0.0429143	-4.8524	-3.98309	AK111637.1	Os.18955	Os06g0728700	4342135	B5AEI9 /// Q5Z5B9	NP_001058645	NM_001065180	LOC_Os06g51260	Osj026179	MYB_related						0045449 // regulation of transcription // inferred from electronic annotation	0005634 // nucleus // inferred from electronic annotation	0003677 // DNA binding // inferred from electronic annotation
OsAffx.2971.1.S1_at	0.0907729	8.32845	0.533569	0.607116	0.823874	-6.91521	0.909959	8.32845	5.3488	0.000534623	0.0145764	-0.430142	1.0191	8.32845	5.99034	0.000243049	0.0021047	0.27158	0.79272	8.32845	4.65967	0.00132929	0.007873	-1.61986	1.51217	8.32845	8.88866	1.25e-05	8.48e-05	3.37916	-1.0629	9630.m04428	Os.12484	Os02g0680700	4330321	---	---	---	LOC_Os02g45670	Osj046473	MYB_related						---	---	---
Os.41164.1.S1_at	-0.134187	7.46032	-0.64851	0.533541	0.777179	-6.84291	0.427112	7.46032	2.06418	0.0703634	0.213729	-5.48802	-1.42988	7.46032	-6.91044	8.6e-05	0.00101464	1.39221	0.180339	7.46032	0.871555	0.40706	0.527239	-7.23993	-1.79495	7.46032	-8.67475	1.52e-05	9.75e-05	3.17255	-3.00122	AK112054.1	Os.41164	Os01g0635200	4326605	Q0JL02	NP_001043662	NM_001050197	LOC_Os01g44390	Osj015805	MYB_related						---	---	0003677 // DNA binding // inferred from electronic annotation
OsAffx.5446.1.S1_s_at	-0.737863	4.89459	-3.76071	0.00483664	0.0906971	-2.4547	-0.103959	4.89459	-0.529856	0.60958	0.769272	-7.25794	1.5678	4.89459	7.99069	2.87e-05	0.000478596	2.57789	-1.27293	4.89459	-6.48779	0.000136854	0.00153883	0.827539	2.65417	4.89459	13.5277	4.2e-07	8e-06	7.02784	0.144125	9635.m02514	Os.39967	Os07g0443500	4343100	---	NP_001059528	NM_001066063	LOC_Os07g26150	Osj044680	MYB_related						---	---	---
Os.14008.1.S1_at	-0.0756385	9.96726	-0.605659	0.560341	0.795065	-6.87138	-0.0867746	9.96726	-0.694829	0.505451	0.690677	-7.15039	-0.229451	9.96726	-1.83728	0.100787	0.183234	-5.98916	-0.581003	9.96726	-4.65225	0.00134288	0.00792381	-1.63073	-1.04589	9.96726	-8.37474	1.99e-05	0.000119848	2.87556	-3.75322	AK070394.1	Os.14008	Os02g0776700	4330901	Q6YZ61	NP_001048286	NM_001054821	LOC_Os02g53670	Osj044213	MYB_related						0045449 // regulation of transcription // inferred from electronic annotation	---	0003677 // DNA binding // inferred from electronic annotation
Os.5335.1.S1_at	0.0649928	5.93442	0.182176	0.859655	0.94736	-7.05203	0.339948	5.93442	0.952879	0.366595	0.570752	-6.93165	2.25466	5.93442	6.31984	0.000165567	0.00158593	0.685464	2.68354	5.93442	7.522	4.55e-05	0.000708651	2.01883	7.77811	5.93442	21.8021	7.64e-09	6.33e-07	11.1742	-0.0210464	AK101209.1	Os.5335	Os04g0583900	4336779	Q7XUC8	NP_001053666	NM_001060201	LOC_Os04g49450	Osj006081	MYB_related						0045449 // regulation of transcription // inferred from electronic annotation	0005634 // nucleus // inferred from electronic annotation	0003677 // DNA binding // inferred from electronic annotation
Os.23932.1.A1_at	-0.323038	4.19299	-1.64481	0.135893	0.406096	-5.76809	-0.103689	4.19299	-0.527951	0.610846	0.770237	-7.25903	-0.176936	4.19299	-0.900905	0.392104	0.522135	-7.14216	0.0590862	4.19299	0.300849	0.770656	0.842794	-7.59506	2.33488	4.19299	11.8885	1.21e-06	1.66e-05	5.89433	-4.374	AK108082.1	---	Os04g0477300	9269895	---	NP_001173984	NM_001187055	LOC_Os04g40140	Osj031908	NAC	BET1		BORON EXCESS TOLERANT1	BORON EXCESS TOLERANT 1	NAC-LIKE TRANSCRIPTION FACTOR	---	---	---
Os.49206.1.S1_at	-0.263729	7.03586	-1.50627	0.167719	0.450924	-5.95546	-0.401887	7.03586	-2.29535	0.0485694	0.172562	-5.12766	-0.970195	7.03586	-5.54119	0.000419598	0.00306935	-0.316312	-0.494076	7.03586	-2.82188	0.0208282	0.0591416	-4.50779	-1.43125	7.03586	-8.17448	2.41e-05	0.000138125	2.67246	-2.64695	AK105283.1	Os.49206	Os03g0221300	4332096	Q0DTW2	NP_001049412	NM_001055947	LOC_Os03g12120	Osj046702	NAC						---	---	---
Os.50585.1.S1_at	-0.105782	3.73891	-0.843136	0.421922	0.705569	-6.69203	0.210785	3.73891	1.68006	0.12872	0.304344	-6.05468	0.259338	3.73891	2.06706	0.0700402	0.138354	-5.6435	0.338196	3.73891	2.6956	0.0254998	0.0686638	-4.71341	0.747487	3.73891	5.95786	0.000252613	0.00083923	0.126488	-4.59543	AK121953.1	Os.50585	Os02g0594800	4329852	Q6ZI65	NP_001047308	NM_001053843	LOC_Os02g38130	Osj018020	NAC						0045449 // regulation of transcription // inferred from electronic annotation	---	0003677 // DNA binding // inferred from electronic annotation
Os.53950.1.S1_at	-0.0371326	8.5412	-0.127068	0.9018	0.965223	-7.06144	-0.489849	8.5412	-1.67627	0.129476	0.305553	-6.06002	-0.324243	8.5412	-1.10956	0.29717	0.423363	-6.93345	-0.993849	8.5412	-3.40096	0.00836684	0.0300953	-3.5663	-2.08726	8.5412	-7.14261	6.72e-05	0.000298064	1.55923	-4.4124	AK100983.1	Os.53950	Os05g0563000	4339612	Q6AUG9	NP_001056323	NM_001062858	LOC_Os05g48850	Osj027347	NAC						0045449 // regulation of transcription // inferred from electronic annotation	---	0003677 // DNA binding // inferred from electronic annotation
Os.56943.1.S1_at	0.55952	7.63977	2.42552	0.039384	0.229544	-4.5909	0.728138	7.63977	3.15647	0.0122493	0.0822687	-3.73615	-0.199975	7.63977	-0.86689	0.409474	0.538616	-7.17284	1.71554	7.63977	7.43686	4.96e-05	0.000749613	1.92548	0.937543	7.63977	4.06425	0.00308694	0.00648127	-2.55786	-3.22645	AK110611.1	Os.56943	Os08g0103900	4344435	Q69U51	NP_001060775	NM_001067310	LOC_Os08g01330	Osj048629	NAC						0045449 // regulation of transcription // inferred from electronic annotation	---	0003677 // DNA binding // inferred from electronic annotation
Os.5549.1.S1_at	2.81002	11.641	9.41053	7.99e-06	0.00134855	4.2464	3.87303	11.641	12.9705	5.94e-07	9.39e-05	6.79931	4.70778	11.641	15.766	1.17e-07	1.36e-05	8.41761	5.6684	11.641	18.983	2.47e-08	3.4e-06	9.99789	6.24212	11.641	20.9044	1.09e-08	7.71e-07	10.8167	8.05559	AB028182.1	Os.5549	Os07g0225300	4342753	Q0D7P6 /// Q7EZT1	NP_001059213	NM_001065748	LOC_Os07g12340	Osj016950	NAC	OnNAC3*, OsNAC3, NAC3, NAC67, ONAC067		OsNAC gene-3, ONNAC GENE 3, NAC domain-containing protein 67	ONNAC GENE 3	NAC DOMAIN-CONTAINING PROTEIN 67	0006350 // transcription // inferred from electronic annotation /// 0045449 // regulation of transcription // inferred from electronic annotation	0005634 // nucleus // inferred from electronic annotation	0003677 // DNA binding // inferred from electronic annotation
Os.4384.1.S1_at	2.40221	8.55531	3.51861	0.00698139	0.10633	-2.83549	1.84009	8.55531	2.69525	0.025514	0.121363	-4.48573	2.35969	8.55531	3.45633	0.00768198	0.0259019	-3.40803	4.1181	8.55531	6.03194	0.000231374	0.00220334	0.260159	5.05429	8.55531	7.40321	5.13e-05	0.000242903	1.85143	-1.72353	AB028183.1	Os.4384	Os01g0816100	4327485	Q0JI97 /// Q52QH4	NP_001044617	NM_001051152	LOC_Os01g60020	Osj039386	NAC	OnNAC4*, OnNAC4, NAC4, NAC68, ONAC068		OnNAC gene-4, NAC domain-containing protein 68, OsNAC gene-4	ONNAC GENE 4	NAC DOMAIN-CONTAINING PROTEIN 68	0006350 // transcription // inferred from electronic annotation /// 0045449 // regulation of transcription // inferred from electronic annotation	0005634 // nucleus // inferred from electronic annotation	0003677 // DNA binding // inferred from electronic annotation
Os.23932.1.A1_at	-0.323038	4.19299	-1.64481	0.135893	0.406096	-5.76809	-0.103689	4.19299	-0.527951	0.610846	0.770237	-7.25903	-0.176936	4.19299	-0.900905	0.392104	0.522135	-7.14216	0.0590862	4.19299	0.300849	0.770656	0.842794	-7.59506	2.33488	4.19299	11.8885	1.21e-06	1.66e-05	5.89433	-4.374	AK108082.1	---	Os04g0477300	9269895	---	NP_001173984	NM_001187055	LOC_Os04g40140	Osj031908	NAC	BET1		BORON EXCESS TOLERANT1	BORON EXCESS TOLERANT 1	NAC-LIKE TRANSCRIPTION FACTOR	---	---	---
Os.12199.1.S1_at	0.694689	11.558	3.46979	0.00752446	0.110217	-2.91295	1.04063	11.558	5.19766	0.000649044	0.0164339	-0.637526	1.32111	11.558	6.5986	0.000120918	0.00128411	1.02452	2.22257	11.558	11.1012	2.12e-06	8.18e-05	5.32582	3.19404	11.558	15.9534	1.06e-07	3.25e-06	8.47575	2.25512	AK068392.1	Os.12199	Os01g0884300	4325006	A6N0N2 /// Q0JH48 /// Q7F2L3	NP_001045016	NM_001051551	LOC_Os01g66120	Osj025644	NAC	OsNAC6, ONAC048, NAC48		OsNac gene-6, O. sativa gene with the NAC domain 6, OsNAC6 protein, NAC domain-containing protein 48	NAC 6	OSNAC6 PROTEIN	0006350 // transcription // inferred from electronic annotation /// 0045449 // regulation of transcription // inferred from electronic annotation	0005634 // nucleus // inferred from electronic annotation	0003677 // DNA binding // inferred from electronic annotation
Os.4387.1.S1_at	0.406584	10.9666	2.08832	0.0677022	0.291433	-5.11826	0.436252	10.9666	2.24071	0.0530303	0.181195	-5.21379	0.491249	10.9666	2.52318	0.0336499	0.078908	-4.92262	1.14217	10.9666	5.86649	0.000281787	0.00255562	0.0474029	2.07681	10.9666	10.6671	2.93e-06	3.05e-05	4.94832	-2.05179	AB028187.1	Os.4387	Os01g0261200	4325120	Q0JNW6 /// Q7GCL7	NP_001042648	NM_001049183	LOC_Os01g15640	Osj034062	NAC	OsNAC8, ONAC074, NAC74		OsNAC8 protein, NAC domain-containing protein 74	NAC8	OSNAC8 PROTEIN	0006350 // transcription // inferred from electronic annotation /// 0045449 // regulation of transcription // inferred from electronic annotation	0005634 // nucleus // inferred from electronic annotation	0003677 // DNA binding // inferred from electronic annotation
Os.26695.1.S1_at	2.83127	11.8862	14.131	2.92e-07	0.000103739	7.52232	3.63552	11.8862	18.1451	3.61e-08	1.12e-05	9.62251	4.8639	11.8862	24.276	3.06e-09	1.3e-06	12.04	5.99933	11.8862	29.943	5.12e-10	2.86e-07	13.7386	6.70212	11.8862	33.4507	1.98e-10	1.04e-07	14.6217	11.509	AY596808.1	Os.26695	Os03g0815100	4334553	Q27JE5 /// Q75HE5	NP_001051682	NM_001058217	LOC_Os03g60080	Osj047462	NAC						0045449 // regulation of transcription // inferred from electronic annotation	---	0003677 // DNA binding // inferred from electronic annotation
Os.7235.1.S1_at	0.782896	9.74432	5.38184	0.000512653	0.0242326	-0.0996801	1.04762	9.74432	7.2016	6.32e-05	0.00310552	1.85895	0.626277	9.74432	4.3052	0.00218151	0.0100496	-2.08049	2.01242	9.74432	13.8339	3.49e-07	2.25e-05	7.2484	2.45312	9.74432	16.8634	6.68e-08	2.43e-06	8.96075	3.17759	AK065989.1	Os.7235	Os03g0327100	4332714	Q8H7M4	NP_001049994	NM_001056529	LOC_Os03g21030	Osj054602	NAC						0045449 // regulation of transcription // inferred from electronic annotation	---	0003677 // DNA binding // inferred from electronic annotation
Os.34471.1.S1_at	2.97875	6.02807	9.18406	9.68e-06	0.00155688	4.04877	1.716	6.02807	5.29077	0.000575734	0.0152899	-0.509383	0.966027	6.02807	2.97845	0.0162287	0.0456498	-4.18274	4.74802	6.02807	14.639	2.18e-07	1.59e-05	7.74331	4.95863	6.02807	15.2884	1.52e-07	4.05e-06	8.10256	3.0405	AK071274.1	Os.34471	Os01g0862800	4324781	A2WX86 /// Q94CW0	NP_001044885	NM_001051420	LOC_Os01g64310	Osj014986	NAC						0045449 // regulation of transcription // inferred from electronic annotation	---	0003677 // DNA binding // inferred from electronic annotation
Os.35343.1.A1_at	0.156375	7.18159	0.660217	0.526354	0.773329	-6.83483	1.21867	7.18159	5.1452	0.000694767	0.0171182	-0.710278	0.679356	7.18159	2.86824	0.0193413	0.0518081	-4.36238	2.21847	7.18159	9.36636	8.29e-06	0.000209524	3.85951	3.02382	7.18159	12.7665	6.76e-07	1.11e-05	6.51917	-0.305762	AK067922.1	Os.35343	Os11g0127600	4349650	Q2RB33	NP_001065629	NM_001072161	LOC_Os11g03370	Osj057530	NAC						0045449 // regulation of transcription // inferred from electronic annotation	---	0003677 // DNA binding // inferred from electronic annotation
Os.56943.1.S1_at	0.55952	7.63977	2.42552	0.039384	0.229544	-4.5909	0.728138	7.63977	3.15647	0.0122493	0.0822687	-3.73615	-0.199975	7.63977	-0.86689	0.409474	0.538616	-7.17284	1.71554	7.63977	7.43686	4.96e-05	0.000749613	1.92548	0.937543	7.63977	4.06425	0.00308694	0.00648127	-2.55786	-3.22645	AK110611.1	Os.56943	Os08g0103900	4344435	Q69U51	NP_001060775	NM_001067310	LOC_Os08g01330	Osj048629	NAC						0045449 // regulation of transcription // inferred from electronic annotation	---	0003677 // DNA binding // inferred from electronic annotation
Os.7362.1.S1_at	0.408051	8.9283	1.82083	0.10342	0.356503	-5.51814	0.603496	8.9283	2.69295	0.0256083	0.121549	-4.48945	0.650238	8.9283	2.90153	0.0183413	0.0497965	-4.30812	1.6848	8.9283	7.51802	4.57e-05	0.000709355	2.01449	3.89756	8.9283	17.3919	5.15e-08	2.1e-06	9.22978	-0.61429	AK073876.1	Os.7362	Os07g0684800	4344324	A2YQ18 /// Q6Z4N0	NP_001060671	NM_001067206	LOC_Os07g48550	Osj013541	NAC						0045449 // regulation of transcription // inferred from electronic annotation	---	0003677 // DNA binding // inferred from electronic annotation
Os.49206.1.S1_at	-0.263729	7.03586	-1.50627	0.167719	0.450924	-5.95546	-0.401887	7.03586	-2.29535	0.0485694	0.172562	-5.12766	-0.970195	7.03586	-5.54119	0.000419598	0.00306935	-0.316312	-0.494076	7.03586	-2.82188	0.0208282	0.0591416	-4.50779	-1.43125	7.03586	-8.17448	2.41e-05	0.000138125	2.67246	-2.64695	AK105283.1	Os.49206	Os03g0221300	4332096	Q0DTW2	NP_001049412	NM_001055947	LOC_Os03g12120	Osj046702	NAC						---	---	---
Os.39129.1.S1_at	0.0695763	4.72578	0.20508	0.842268	0.940389	-7.04713	-0.731703	4.72578	-2.15674	0.0606813	0.195799	-5.34507	-0.795303	4.72578	-2.3442	0.0448963	0.0981489	-5.20947	-1.51126	4.72578	-4.45451	0.0017667	0.00967321	-1.92365	-2.0598	4.72578	-6.07137	0.000220871	0.000754527	0.271598	-3.85074	AK119558.1	Os.39129	Os10g0477600	4348901	Q9AV06	NP_001064857	NM_001071392	LOC_Os10g33760	Osj025752	NAC						0045449 // regulation of transcription // inferred from electronic annotation	---	0003677 // DNA binding // inferred from electronic annotation
Os.8787.1.S1_at	0.261627	10.6171	1.8741	0.0951179	0.343844	-5.44022	0.281928	10.6171	2.01953	0.075553	0.222343	-5.55624	0.198138	10.6171	1.41932	0.190926	0.301677	-6.56654	0.506156	10.6171	3.62573	0.0059294	0.0233415	-3.20586	0.891591	10.6171	6.3867	0.000153414	0.000565388	0.665729	-4.02063	AK065294.1	Os.8787	Os08g0157900	4344705	Q7EZD3	NP_001061034	NM_001067569	LOC_Os08g06140	Osj044002	NAC						0045449 // regulation of transcription // inferred from electronic annotation	---	0003677 // DNA binding // inferred from electronic annotation
Os.9354.2.S1_at	-0.824791	5.6024	-2.8804	0.0189695	0.163938	-3.85984	-0.52215	5.6024	-1.8235	0.102988	0.266194	-5.84894	-0.21614	5.6024	-0.754822	0.470467	0.596705	-7.26677	0.237182	5.6024	0.828307	0.429824	0.549845	-7.27769	2.0589	5.6024	7.19028	6.4e-05	0.000287001	1.61327	-4.52799	AK069733.1	Os.9354	Os08g0562200	4346333	Q6YYW1 /// Q6YYW2	NP_001062518	NM_001069053	LOC_Os08g44820	Osj030502	NAC						0045449 // regulation of transcription // inferred from electronic annotation	---	0003677 // DNA binding // inferred from electronic annotation
Os.51378.1.S1_at	0.56625	6.07145	1.5782	0.150444	0.429294	-5.8593	-0.642272	6.07145	-1.79009	0.108514	0.27468	-5.89756	-0.0595949	6.07145	-0.166098	0.871909	0.918074	-7.55847	0.645265	6.07145	1.79842	0.107109	0.195855	-6.1167	2.63142	6.07145	7.33405	5.51e-05	0.000255937	1.77464	-4.73148	AK062675.1	Os.51378	Os03g0624600	4333488	Q75LG2	NP_001050691	NM_001057226	LOC_Os03g42630	Osj041944	NAC						0045449 // regulation of transcription // inferred from electronic annotation	---	0003677 // DNA binding // inferred from electronic annotation
Os.50585.1.S1_at	-0.105782	3.73891	-0.843136	0.421922	0.705569	-6.69203	0.210785	3.73891	1.68006	0.12872	0.304344	-6.05468	0.259338	3.73891	2.06706	0.0700402	0.138354	-5.6435	0.338196	3.73891	2.6956	0.0254998	0.0686638	-4.71341	0.747487	3.73891	5.95786	0.000252613	0.00083923	0.126488	-4.59543	AK121953.1	Os.50585	Os02g0594800	4329852	Q6ZI65	NP_001047308	NM_001053843	LOC_Os02g38130	Osj018020	NAC						0045449 // regulation of transcription // inferred from electronic annotation	---	0003677 // DNA binding // inferred from electronic annotation
Os.53950.1.S1_at	-0.0371326	8.5412	-0.127068	0.9018	0.965223	-7.06144	-0.489849	8.5412	-1.67627	0.129476	0.305553	-6.06002	-0.324243	8.5412	-1.10956	0.29717	0.423363	-6.93345	-0.993849	8.5412	-3.40096	0.00836684	0.0300953	-3.5663	-2.08726	8.5412	-7.14261	6.72e-05	0.000298064	1.55923	-4.4124	AK100983.1	Os.53950	Os05g0563000	4339612	Q6AUG9	NP_001056323	NM_001062858	LOC_Os05g48850	Osj027347	NAC						0045449 // regulation of transcription // inferred from electronic annotation	---	0003677 // DNA binding // inferred from electronic annotation
Os.50054.2.S1_at	0.137589	7.73584	0.397864	0.700399	0.87324	-6.98348	0.429415	7.73584	1.24173	0.247045	0.44989	-6.62309	1.40767	7.73584	4.07054	0.00305876	0.0129679	-2.43914	2.44592	7.73584	7.07285	7.23e-05	0.000977772	1.5171	3.68911	7.73584	10.6677	2.93e-06	3.05e-05	4.94887	-1.91595	AK119784.1	Os.50054	Os06g0131700	4340011	---	NP_001056697	NM_001063232	LOC_Os06g04090	Osj006762	NAC						---	---	---
Os.14047.1.S1_a_at	-0.0990187	7.01184	-0.627985	0.546282	0.786189	-6.85677	-0.167637	7.01184	-1.06316	0.316571	0.521226	-6.82114	-0.145335	7.01184	-0.921727	0.381734	0.511892	-7.1229	-0.7476	7.01184	-4.74134	0.00118899	0.00723419	-1.50054	-1.8848	7.01184	-11.9536	1.16e-06	1.62e-05	5.94215	-3.27184	AK067450.1	Os.14047	Os01g0925400	4327234	A2WYK0 /// Q5JK15	NP_001045256	NM_001051791	LOC_Os01g70110	Osj047794	NAC						0045449 // regulation of transcription // inferred from electronic annotation	---	0003677 // DNA binding // inferred from electronic annotation
Os.51120.1.S1_at	-0.0950229	5.61749	-0.36593	0.723233	0.885041	-6.99677	-0.264059	5.61749	-1.01688	0.336888	0.541455	-6.86868	-0.650089	5.61749	-2.50347	0.0347355	0.0808432	-4.95439	-1.33277	5.61749	-5.13243	0.000706416	0.00496891	-0.942233	-1.66379	5.61749	-6.40721	0.000149884	0.000554849	0.690914	-3.81423	AK070982.1	Os.51120	Os02g0810900	4331098	B8AEI0 /// Q6K5X2	NP_001048472	NM_001055007	LOC_Os02g56600	Osj022084	NAC						0045449 // regulation of transcription // inferred from electronic annotation	---	0003677 // DNA binding // inferred from electronic annotation
Os.11141.1.S1_at	-0.310328	10.4476	-2.19907	0.0566976	0.270281	-4.94731	-0.11276	10.4476	-0.799051	0.44571	0.641443	-7.06912	-0.732725	10.4476	-5.1923	0.000653568	0.00420763	-0.792438	-0.939038	10.4476	-6.65429	0.000113687	0.00135358	1.02809	-1.55865	10.4476	-11.0451	2.21e-06	2.5e-05	5.2514	-1.30588	AK067906.1	Os.38351	Os08g0535800	4346157	Q0J0J0 /// Q6Z1G9	NP_001062358	NM_001068893	LOC_Os08g42400	Osj022936	NAC						0045449 // regulation of transcription // inferred from electronic annotation	---	0003677 // DNA binding // inferred from electronic annotation
Os.17567.2.S1_a_at	0.241536	6.34952	1.71723	0.121536	0.38514	-5.66674	-0.0835969	6.34952	-0.594342	0.567546	0.738736	-7.21907	-0.529046	6.34952	-3.76131	0.00483224	0.0182833	-2.92199	0.332454	6.34952	2.36362	0.0435137	0.100641	-5.24885	1.11805	6.34952	7.94892	2.98e-05	0.000160941	2.43885	-3.72356	AK099237.1	Os.87866	Os09g0493700	4347449	Q0J0L8	NP_001063547	NM_001070082	LOC_Os09g32040	Osj029117	NAC						0045449 // regulation of transcription // inferred from electronic annotation	---	0003677 // DNA binding // inferred from electronic annotation
Os.39872.1.A1_s_at	0.0747828	6.67877	0.225176	0.827088	0.933583	-7.04237	0.035774	6.67877	0.107718	0.916684	0.960592	-7.40509	0.406477	6.67877	1.22393	0.253366	0.374166	-6.80526	0.240243	6.67877	0.723388	0.488597	0.604707	-7.36237	3.61568	6.67877	10.887	2.48e-06	2.71e-05	5.12587	-4.69784	CF321377	Os.88173	Os05g0194500	4338032	Q6L4N9	NP_001054857	NM_001061392	LOC_Os05g10620	Osj003975	NAC						0045449 // regulation of transcription // inferred from electronic annotation	---	0003677 // DNA binding // inferred from electronic annotation
Os.9354.2.S1_at	-0.824791	5.6024	-2.8804	0.0189695	0.163938	-3.85984	-0.52215	5.6024	-1.8235	0.102988	0.266194	-5.84894	-0.21614	5.6024	-0.754822	0.470467	0.596705	-7.26677	0.237182	5.6024	0.828307	0.429824	0.549845	-7.27769	2.0589	5.6024	7.19028	6.4e-05	0.000287001	1.61327	-4.52799	AK069733.1	Os.9354	Os08g0562200	4346333	Q6YYW1 /// Q6YYW2	NP_001062518	NM_001069053	LOC_Os08g44820	Osj030502	NAC						0045449 // regulation of transcription // inferred from electronic annotation	---	0003677 // DNA binding // inferred from electronic annotation
Os.12454.1.S1_a_at	-0.277533	7.11132	-1.30008	0.227244	0.526877	-6.21583	-0.519136	7.11132	-2.43185	0.038984	0.15208	-4.91047	-1.97742	7.11132	-9.26308	9.05e-06	0.000226483	3.8201	-0.484944	7.11132	-2.27169	0.0504538	0.112245	-5.39483	-1.05125	7.11132	-4.92451	0.00092914	0.00240322	-1.27635	-2.79548	AK066765.1	Os.12454	Os01g0158900	4324058	Q5ZEL8	NP_001042080	NM_001048615	LOC_Os01g06550	Osj005850	NF-X1						0006355 // regulation of transcription DNA-dependent // inferred from electronic annotation	0005634 // nucleus // inferred from electronic annotation	0003700 // sequence-specific DNA binding transcription factor activity // inferred from electronic annotation /// 0005515 // protein binding // inferred from electronic annotation /// 0008270 // zinc ion binding // inferred from electronic annotation
Os.10440.1.S1_a_at	-0.316729	9.77617	-2.62923	0.0283698	0.19552	-4.26498	-0.382995	9.77617	-3.17931	0.0118177	0.0805208	-3.69914	-0.528531	9.77617	-4.38743	0.00194151	0.00923758	-1.95652	0.162853	9.77617	1.35187	0.210803	0.323219	-6.72259	0.841213	9.77617	6.98305	7.96e-05	0.000339219	1.37643	-3.05336	AK062135.1	Os.10440	Os03g0411100	4333094	A6BLV2 /// Q852G5	NP_001050347	NM_001056882	LOC_Os03g29760	Osj019511	NF-YA						0006355 // regulation of transcription DNA-dependent // inferred from electronic annotation	0005634 // nucleus // inferred from electronic annotation /// 0016602 // CCAAT-binding factor complex // inferred from electronic annotation	0003677 // DNA binding // inferred from electronic annotation /// 0003700 // sequence-specific DNA binding transcription factor activity // inferred from electronic annotation
Os.22707.1.S1_at	-0.0915106	5.27553	-0.508953	0.62355	0.832501	-6.92899	0.0750654	5.27553	0.41749	0.686522	0.824403	-7.3156	0.850945	5.27553	4.73269	0.00120307	0.00649515	-1.44602	0.219856	5.27553	1.22277	0.25378	0.370941	-6.8777	1.28018	5.27553	7.11998	6.88e-05	0.000303732	1.53349	-4.20697	AK073742.1	Os.22707	Os12g0618600	4352811	B8BN18 /// Q2QM38	NP_001067293	NM_001073825	LOC_Os12g42400	Osj020538	NF-YA						0006355 // regulation of transcription DNA-dependent // inferred from electronic annotation	0005634 // nucleus // inferred from electronic annotation	0003700 // sequence-specific DNA binding transcription factor activity // inferred from electronic annotation
Os.37238.1.S1_at	-0.050883	6.86549	-0.349429	0.735148	0.892384	-7.00321	-0.00512608	6.86549	-0.0352024	0.97272	0.990775	-7.41085	0.582688	6.86549	4.00149	0.00338367	0.0139708	-2.54599	-0.866894	6.86549	-5.95322	0.00025401	0.00235905	0.159398	-1.42153	6.86549	-9.76208	5.97e-06	5.02e-05	4.18119	-2.52389	AK059903.1	Os.37238	Os08g0196700	4344874	Q6Z065	NP_001061187	NM_001067722	LOC_Os08g09690	Osj011227	NF-YA						0006355 // regulation of transcription DNA-dependent // inferred from electronic annotation	0005634 // nucleus // inferred from electronic annotation	0003700 // sequence-specific DNA binding transcription factor activity // inferred from electronic annotation
Os.49771.1.S1_at	-0.197483	6.0848	-0.652877	0.530853	0.775757	-6.83991	0.106047	6.0848	0.350589	0.734308	0.852974	-7.34368	-1.26073	6.0848	-4.16794	0.00265582	0.0116898	-2.28942	-1.19166	6.0848	-3.93961	0.00370623	0.0166116	-2.71066	-1.91709	6.0848	-6.33787	0.000162189	0.000587889	0.605546	-3.71563	AY062182.1	Os.49771	Os08g0174500	4344784	Q05KQ3 /// Q0J7P4 /// Q6YNK0	NP_001061107	NM_001067642	LOC_Os08g07740	Osj030194	NF-YB	OsHAP3H,NF-YB, CBF-A	NF-YB, CBF-A		HAP3 SUBUNIT OF CCAAT-BOX BINDING COMPLEX	HAP3 SUBUNIT OF CCAAT-BOX BINDING COMPLEX	0006355 // regulation of transcription DNA-dependent // inferred from electronic annotation	0005622 // intracellular // inferred from electronic annotation /// 0005634 // nucleus // inferred from electronic annotation	0003677 // DNA binding // inferred from electronic annotation /// 0043565 // sequence-specific DNA binding // inferred from electronic annotation
Os.49770.1.S1_s_at	-0.386252	10.2672	-1.95391	0.0838519	0.323201	-5.3218	0.0342225	10.2672	0.173119	0.866553	0.932565	-7.3949	-0.815846	10.2672	-4.12706	0.00281757	0.0122223	-2.35212	-0.67756	10.2672	-3.42752	0.00803055	0.0292058	-3.52348	-1.37083	10.2672	-6.93454	8.38e-05	0.000353465	1.32025	-3.45441	AY062181.1	Os.49770	Os03g0413000	4333105	Q6YNK1 /// Q75IZ7	NP_001050358	NM_001056893	LOC_Os03g29970	Osj041039	NF-YB	OsHAP3I,NF-YB, CBF-A	NF-YB, CBF-A		HAP3 SUBUNIT OF CCAAT-BOX BINDING COMPLEX	HAP3 SUBUNIT OF CCAAT-BOX BINDING COMPLEX	0006355 // regulation of transcription DNA-dependent // inferred from electronic annotation	0005622 // intracellular // inferred from electronic annotation /// 0005634 // nucleus // inferred from electronic annotation	0003677 // DNA binding // inferred from electronic annotation /// 0043565 // sequence-specific DNA binding // inferred from electronic annotation
Os.28038.1.S1_at	0.181126	5.12343	0.652514	0.531076	0.775852	-6.84016	-0.732803	5.12343	-2.63996	0.0278845	0.126513	-4.57532	-1.06479	5.12343	-3.83597	0.00432188	0.0168198	-2.80442	-0.957916	5.12343	-3.45094	0.00774598	0.0284986	-3.4858	-2.60601	5.12343	-9.38827	8.14e-06	6.28e-05	3.84582	-2.77198	AB095440.1	Os.28038	Os05g0573500	4339676	Q0DFS6 /// Q65XK1	NP_001056383	NM_001062918	LOC_Os05g49780	Osj026963	NF-YB	OsHAP3B, OsNF-YB-3, NFYB3		rice HAP3B, Nuclear transcription factor Y subunit B-3, Transcriptional activator HAP3B	HAP3B SUBUNIT OF CCAAT-BOX BINDING COMPLEX	HAP3B SUBUNIT OF CCAAT-BOX BINDING COMPLEX	0006350 // transcription // inferred from electronic annotation /// 0006355 // regulation of transcription DNA-dependent // inferred from electronic annotation /// 0045449 // regulation of transcription // inferred from electronic annotation	0005622 // intracellular // inferred from electronic annotation /// 0005634 // nucleus // inferred from electronic annotation	0003677 // DNA binding // inferred from electronic annotation /// 0043565 // sequence-specific DNA binding // inferred from electronic annotation
Os.55661.1.S1_at	-0.0685137	10.4754	-0.593112	0.568332	0.799562	-6.87938	-0.144539	10.4754	-1.25125	0.243722	0.446973	-6.61192	-0.259748	10.4754	-2.2486	0.0523618	0.110177	-5.36085	-0.810077	10.4754	-7.0127	7.71e-05	0.00102383	1.44812	-1.33313	10.4754	-11.5407	1.55e-06	1.96e-05	5.63457	-2.35389	AK108510.1	Os.55661	Os08g0496500	4345928	A2YWL9 /// Q9XE33	NP_001062136	NM_001068671	LOC_Os08g38780	Osj017404	NF-YC						---	0005622 // intracellular // inferred from electronic annotation /// 0005634 // nucleus // inferred from electronic annotation	0003677 // DNA binding // inferred from electronic annotation /// 0043565 // sequence-specific DNA binding // inferred from electronic annotation
Os.8019.1.S1_at	0.631564	10.3298	4.217	0.0024747	0.0643458	-1.75518	1.47378	10.3298	9.84055	5.6e-06	0.000470249	4.44673	1.47752	10.3298	9.86548	5.48e-06	0.000157938	4.35793	2.21457	10.3298	14.7868	2e-07	1.5e-05	7.83112	2.37525	10.3298	15.8597	1.12e-07	3.32e-06	8.42418	4.66096	CB658384	Os.8019	Os01g0693400	4325650	Q8RZX9	NP_001043946	NM_001050481	LOC_Os01g49830	Osj016437	RAV						0006350 // transcription // inferred from electronic annotation /// 0006355 // regulation of transcription DNA-dependent // inferred from electronic annotation /// 0045449 // regulation of transcription // inferred from electronic annotation	0005634 // nucleus // inferred from electronic annotation	0003677 // DNA binding // inferred from electronic annotation /// 0003700 // sequence-specific DNA binding transcription factor activity // inferred from electronic annotation
Os.11215.1.S1_a_at	-0.297767	6.661	-1.71705	0.121569	0.38514	-5.66699	-0.768201	6.661	-4.42977	0.00182913	0.0307014	-1.74156	-0.782188	6.661	-4.51042	0.00163392	0.0081415	-1.77278	-1.38044	6.661	-7.96018	2.95e-05	0.000522818	2.48673	-1.74488	6.661	-10.0617	4.68e-06	4.21e-05	4.44196	-0.450526	AK073179.1	Os.11215	Os06g0703500	4341986	B7ELT2 /// Q5Z818	NP_001058499	NM_001065034	LOC_Os06g49010	Osj004200	SBP	OsSPL12		Squamosa promoter-binding-like protein 12	RICE SQUAMOSA PROMOTER-BINDING-LIKE 12	RICE SQUAMOSA PROMOTER-BINDING-LIKE POTEIN 12	0006350 // transcription // inferred from electronic annotation /// 0045449 // regulation of transcription // inferred from electronic annotation	0005634 // nucleus // inferred from electronic annotation	0003677 // DNA binding // inferred from electronic annotation /// 0046872 // metal ion binding // inferred from electronic annotation
Os.9332.1.S1_at	-0.481885	8.87226	-2.66013	0.0269949	0.19066	-4.21527	-0.196387	8.87226	-1.0841	0.307696	0.51268	-6.7991	-0.45776	8.87226	-2.52695	0.0334463	0.0785366	-4.91654	-0.855821	8.87226	-4.72435	0.00121681	0.00735713	-1.52529	-1.109	8.87226	-6.12198	0.000208148	0.000719742	0.335731	-3.42409	AK101029.1	Os.9332	Os06g0108900	4339876	Q0DF87 /// Q5VS84	NP_001056572	NM_001063107	LOC_Os06g01934	Osj020318	TALE						0006355 // regulation of transcription DNA-dependent // inferred from electronic annotation /// 0045449 // regulation of transcription // inferred from electronic annotation	0005634 // nucleus // inferred from electronic annotation	0003677 // DNA binding // inferred from electronic annotation /// 0003700 // sequence-specific DNA binding transcription factor activity // inferred from electronic annotation /// 0043565 // sequence-specific DNA binding // inferred from electronic annotation
Os.19639.1.S1_at	0.198477	8.03171	1.45743	0.180428	0.46788	-6.01925	0.0113768	8.03171	0.0835408	0.935329	0.970766	-7.40766	0.743184	8.03171	5.45727	0.000466072	0.00330103	-0.429263	0.356212	8.03171	2.6157	0.0289938	0.0753995	-4.84314	1.48224	8.03171	10.8842	2.49e-06	2.72e-05	5.12362	-2.71514	AB071330.1	Os.19639	Os01g0848400	4324855	A9XWP8 /// Q8RUM5 /// Q941S9	NP_001044804	NM_001051339	LOC_Os01g62920	Osj011005	TALE						0006355 // regulation of transcription DNA-dependent // inferred from electronic annotation /// 0045449 // regulation of transcription // inferred from electronic annotation	0005634 // nucleus // inferred from electronic annotation	0003677 // DNA binding // inferred from electronic annotation /// 0003700 // sequence-specific DNA binding transcription factor activity // inferred from electronic annotation /// 0043565 // sequence-specific DNA binding // inferred from electronic annotation
OsAffx.3581.1.S1_at	0.0313604	6.82965	0.193395	0.851128	0.944074	-7.0497	0.214419	6.82965	1.32229	0.220066	0.420503	-6.52671	-0.444491	6.82965	-2.74111	0.0237039	0.0604889	-4.56942	-0.168643	6.82965	-1.04	0.32662	0.447896	-7.07799	-1.06439	6.82965	-6.56395	0.000125671	0.00048332	0.881601	-4.86844	9631.m05109	---	Os03g0732100	9266975	---	NP_001173629	NM_001186700	LOC_Os03g52239	Osj037274	TALE						---	---	---
Os.53807.1.S1_at	-0.596261	4.97772	-2.88034	0.0189716	0.163938	-3.85994	-0.605786	4.97772	-2.92635	0.0176302	0.100123	-4.11012	-1.29414	4.97772	-6.25153	0.000179081	0.00168112	0.600842	-1.67276	4.97772	-8.08054	2.63e-05	0.000482933	2.6117	-1.11329	4.97772	-5.37795	0.000515185	0.00148273	-0.642339	-1.07997	D87260.1	Os.53807	Os04g0194600	4335133	O23875	NP_001052212	NM_001058747	LOC_Os04g11830	Osj039213	TCP						0006350 // transcription // inferred from electronic annotation /// 0007275 // multicellular organismal development // inferred from electronic annotation /// 0045449 // regulation of transcription // inferred from electronic annotation	0005634 // nucleus // inferred from electronic annotation	0003677 // DNA binding // inferred from electronic annotation
Os.50951.1.S1_at	-0.491205	9.39815	-3.7709	0.00476325	0.0901596	-2.4388	-0.539289	9.39815	-4.14004	0.00276511	0.037998	-2.17936	-1.90422	9.39815	-14.6184	2.2e-07	1.98e-05	7.76363	-0.503445	9.39815	-3.86487	0.00413997	0.0180398	-2.8276	-1.26969	9.39815	-9.74724	6.04e-06	5.06e-05	4.1681	0.897193	AK059666.1	Os.50951	Os02g0539600	4329586	Q6ER77	NP_001047058	NM_001053593	LOC_Os02g33610	Osj044538	Trihelix						0045449 // regulation of transcription // inferred from electronic annotation	---	0003677 // DNA binding // inferred from electronic annotation
Os.39576.1.A1_s_at	-0.196805	10.7566	-0.815679	0.436633	0.716261	-6.71539	-1.09359	10.7566	-4.5325	0.00158447	0.02801	-1.58904	-0.504217	10.7566	-2.08978	0.0675448	0.134417	-5.60853	-0.846197	10.7566	-3.50715	0.00710514	0.0267867	-3.39549	-1.61832	10.7566	-6.70729	0.000107243	0.00042679	1.05327	-3.25104	CR283115	Os.39576	Os03g0113500	4331378	Q8GZX6	NP_001048736	NM_001055271	LOC_Os03g02240	Osj056255	Trihelix						---	0009536 // plastid // inferred from reviewed computational analysis	0003677 // DNA binding // inferred from electronic annotation
Os.6016.1.A1_s_at	-0.383327	7.44721	-3.10315	0.0133222	0.140887	-3.50023	-0.301404	7.44721	-2.43996	0.0384781	0.151055	-4.89749	-0.342303	7.44721	-2.77104	0.0225936	0.0581987	-4.52071	-0.736564	7.44721	-5.96271	0.000251158	0.00233755	0.171587	-0.794538	7.44721	-6.43203	0.000145733	0.000542714	0.721309	-2.40511	CB682631	Os.6016	Os08g0484700	4345874	Q6YTS9	NP_001062084	NM_001068619	LOC_Os08g37810	Osj055521	Trihelix						---	---	---
OsAffx.14364.1.S1_s_at	-0.0746474	5.38654	-0.332324	0.74758	0.899132	-7.00958	0.422966	5.38654	1.88301	0.0937936	0.251521	-5.76136	0.913995	5.38654	4.06903	0.00306551	0.0129901	-2.44148	0.447208	5.38654	1.99093	0.0790682	0.157195	-5.83036	1.58837	5.38654	7.07129	7.25e-05	0.000315591	1.4779	-3.91298	9632.m04956	Os.27946	Os04g0602300	4336888	Q0JAF2	NP_001053771	NM_001060306	LOC_Os04g51320	Osj028925	Trihelix						---	---	---
Os.10361.1.S1_at	-0.065926	8.0936	-0.405243	0.695167	0.87021	-6.98026	-0.241717	8.0936	-1.48582	0.17294	0.364073	-6.31917	-0.422287	8.0936	-2.59577	0.0299383	0.0722198	-4.80533	-0.763364	8.0936	-4.69235	0.00127111	0.00760087	-1.57199	-1.2058	8.0936	-7.412	5.09e-05	0.000241127	1.86115	-3.56312	AK103122.1	Os.10361	Os12g0163500	4351583	Q2QXB1	NP_001066231	NM_001072763	LOC_Os12g06640	Osj013055	Trihelix						---	---	0003677 // DNA binding // inferred from electronic annotation
Os.18021.1.S1_at	-0.132139	9.98145	-1.00331	0.343031	0.64478	-6.54311	0.0774823	9.98145	0.588311	0.571407	0.741861	-7.22288	-0.546061	9.98145	-4.14616	0.00274072	0.0119786	-2.3228	-0.461059	9.98145	-3.50075	0.00717514	0.0269688	-3.40575	-1.3894	9.98145	-10.5495	3.2e-06	3.26e-05	4.85204	-2.9285	AK120665.1	Os.18021	Os02g0565000	4329700	Q6Z7E6	NP_001047163	NM_001053698	LOC_Os02g35690	Osj010404	Trihelix						---	---	---
Os.22666.1.S1_at	0.0917144	11.3253	0.826702	0.430685	0.712442	-6.70609	0.0490302	11.3253	0.441952	0.669399	0.812291	-7.30416	0.222284	11.3253	2.00364	0.0774863	0.149631	-5.74043	-0.695874	11.3253	-6.27252	0.000174805	0.00182846	0.562993	-0.906204	11.3253	-8.16841	2.42e-05	0.000138601	2.66624	-3.30429	AK072487.1	Os.22666	Os10g0564200	4349408	Q7XC32 /// Q9AY44	NP_001065409	NM_001071941	LOC_Os10g41460	Osj043399	Trihelix						---	---	---
Os.32450.1.S1_at	0.0630811	8.32514	0.336098	0.74483	0.897625	-7.0082	0.0767619	8.32514	0.408989	0.692518	0.828384	-7.31943	-0.352525	8.32514	-1.87826	0.0944977	0.174148	-5.9287	-0.161869	8.32514	-0.862442	0.411786	0.531854	-7.24802	-1.25297	8.32514	-6.67585	0.000111015	0.00043869	1.01585	-5.2977	AK104768.1	Os.32450	Os02g0158400	4328365	B8AI56 /// Q6ET43	NP_001045956	NM_001052491	LOC_Os02g06370	Osj034982	Whirly						0006355 // regulation of transcription DNA-dependent // inferred from electronic annotation	---	0003677 // DNA binding // inferred from electronic annotation /// 0005488 // binding // inferred from electronic annotation
Os.8272.1.S1_s_at	-0.42159	9.18905	-2.41173	0.0402685	0.231025	-4.6128	-0.392871	9.18905	-2.24744	0.0524593	0.180305	-5.2032	-0.805491	9.18905	-4.60787	0.00142745	0.0073528	-1.62868	-0.672418	9.18905	-3.84661	0.00425395	0.0183936	-2.85627	-2.93043	9.18905	-16.7637	7.02e-08	2.49e-06	8.90899	-1.07839	AU094855	Os.8272	Os06g0145800	4340109	---	NP_001056790	NM_001063325	LOC_Os06g05350	Osj041216	Whirly						---	0009536 // plastid // inferred from reviewed computational analysis	---
Os.8272.1.S1_s_at	-0.42159	9.18905	-2.41173	0.0402685	0.231025	-4.6128	-0.392871	9.18905	-2.24744	0.0524593	0.180305	-5.2032	-0.805491	9.18905	-4.60787	0.00142745	0.0073528	-1.62868	-0.672418	9.18905	-3.84661	0.00425395	0.0183936	-2.85627	-2.93043	9.18905	-16.7637	7.02e-08	2.49e-06	8.90899	-1.07839	AU094855	Os.8272	Os06g0145800	4340109	---	NP_001056790	NM_001063325	LOC_Os06g05350	Osj041216	Whirly						---	0009536 // plastid // inferred from reviewed computational analysis	---
Os.30568.1.S1_at	3.3454	7.79888	15.1595	1.63e-07	7.26e-05	8.07104	2.8997	7.79888	13.1398	5.33e-07	8.67e-05	6.90989	3.37116	7.79888	15.2762	1.53e-07	1.61e-05	8.14487	4.42527	7.79888	20.0529	1.55e-08	2.53e-06	10.4663	4.63744	7.79888	21.0143	1.04e-08	7.6e-07	10.8615	8.89071	AK108657.1	Os.30568	Os01g0821600	4327611	Q5FZT4 /// Q8RV01	NP_001044648	NM_001051183	LOC_Os01g60640	Osj056192	WRKY	OsWRKY21		Rice WRKY gene21	RICE WRKY GENE21	TRANSCRIPTION FACTOR WRKY21	0006350 // transcription // inferred from electronic annotation /// 0045449 // regulation of transcription // inferred from electronic annotation	0005634 // nucleus // inferred from electronic annotation	0003677 // DNA binding // inferred from electronic annotation /// 0003700 // sequence-specific DNA binding transcription factor activity // inferred from electronic annotation /// 0043565 // sequence-specific DNA binding // inferred from electronic annotation
Os.55762.1.S1_at	-0.198139	5.00966	-0.758261	0.46851	0.737554	-6.76207	-0.496861	5.00966	-1.90144	0.0911061	0.247778	-5.73399	-0.223842	5.00966	-0.856624	0.414822	0.543729	-7.1819	-0.328854	5.00966	-1.25849	0.241216	0.357498	-6.83585	-2.43538	5.00966	-9.31999	8.62e-06	6.55e-05	3.78331	-4.5461	AK108755.1	Os.55762	Os01g0182700	4325330	B7F1L8 /// Q7XAA4	NP_001042221	NM_001048756	LOC_Os01g08710	Osj046249	WRKY	OsWRKY102			WRKY GENE 102	TRANSCRIPTION FACTOR WRKY	0006350 // transcription // inferred from electronic annotation /// 0045449 // regulation of transcription // inferred from electronic annotation	0005634 // nucleus // inferred from electronic annotation	0003677 // DNA binding // inferred from electronic annotation /// 0003700 // sequence-specific DNA binding transcription factor activity // inferred from electronic annotation /// 0043565 // sequence-specific DNA binding // inferred from electronic annotation
OsAffx.9584.1.S1_at	0.0206943	4.10701	0.196396	0.84885	0.943378	-7.04906	0.200441	4.10701	1.90226	0.0909881	0.247574	-5.73277	0.889776	4.10701	8.44431	1.87e-05	0.000364083	3.03847	3.22276	4.10701	30.5852	4.27e-10	2.5e-07	13.9017	4.73255	4.10701	44.9137	1.58e-11	1.97e-08	16.6884	4.16933	9629.m05956	---	Os01g0821300	9268836	---	NP_001172629	NM_001185700	LOC_Os01g60600	Osj001529	WRKY	OsWRKY108			WRKY GENE 108	TRANSCRIPTION FACTOR WRKY	---	---	---
OsAffx.11050.2.S1_x_at	1.92461	7.80427	4.51243	0.00162934	0.0505212	-1.31684	0.769134	7.80427	1.80331	0.106294	0.271075	-5.87836	1.06346	7.80427	2.49339	0.0353041	0.0818213	-4.97061	3.04486	7.80427	7.13897	6.75e-05	0.000934065	1.59242	4.01934	7.80427	9.42374	7.9e-06	6.14e-05	3.87814	-1.33905	9629.m01422	Os.6144	Os01g0246700	4326760	Q6B6R1	NP_001042577	NM_001049112	LOC_Os01g14440	Osj053651	WRKY	OsWRKY1		Rice WRKY gene1	WRKY GENE1	TRANSCRIPTION FACTOR WRKY1	0006350 // transcription // inferred from electronic annotation /// 0045449 // regulation of transcription // inferred from electronic annotation	0005634 // nucleus // inferred from electronic annotation	0003677 // DNA binding // inferred from electronic annotation /// 0003700 // sequence-specific DNA binding transcription factor activity // inferred from electronic annotation /// 0043565 // sequence-specific DNA binding // inferred from electronic annotation
Os.29979.1.S1_at	0.241142	7.86101	1.00771	0.34103	0.643198	-6.53872	1.12628	7.86101	4.70664	0.00124655	0.0246512	-1.33386	0.102086	7.86101	0.426609	0.680116	0.776032	-7.47357	2.34061	7.86101	9.78124	5.87e-06	0.000162838	4.231	1.912	7.86101	7.99011	2.87e-05	0.000156479	2.4819	-1.72665	AY341854.1	Os.29979	Os01g0186000	4325658	Q7XAA3	NP_001042243	NM_001048778	LOC_Os01g09100	Osj033993	WRKY	OsWRKY10		Rice WRKY gene10	WRKY GENE 10	TRANSCRIPTION FACTOR WRKY10	0006350 // transcription // inferred from electronic annotation /// 0045449 // regulation of transcription // inferred from electronic annotation	0005634 // nucleus // inferred from electronic annotation	0003677 // DNA binding // inferred from electronic annotation /// 0003700 // sequence-specific DNA binding transcription factor activity // inferred from electronic annotation /// 0043565 // sequence-specific DNA binding // inferred from electronic annotation
Os.2160.2.S1_x_at	0.137261	8.62944	0.702444	0.500921	0.759194	-6.80459	-0.289008	8.62944	-1.47902	0.174709	0.366682	-6.3281	-1.4382	8.62944	-7.36009	5.36e-05	0.000732488	1.90176	-0.636538	8.62944	-3.25754	0.0104554	0.0355633	-3.79826	-0.934883	8.62944	-4.78434	0.00112163	0.00279203	-1.47823	-3.30148	AK067329.1	Os.2160	Os01g0750100	4324624	B1NY90 /// Q5JNH8 /// Q94J08	NP_001044251	NM_001050786	LOC_Os01g54600	Osj011613	WRKY	OsWRKY13		Rice WRKY gene13	WRKY GENE 13	TRANSCRIPTION FACTOR WRKY13	0006350 // transcription // inferred from electronic annotation /// 0045449 // regulation of transcription // inferred from electronic annotation	0005634 // nucleus // inferred from electronic annotation	0003677 // DNA binding // inferred from electronic annotation /// 0003700 // sequence-specific DNA binding transcription factor activity // inferred from electronic annotation /// 0043565 // sequence-specific DNA binding // inferred from electronic annotation
Os.30568.1.S1_at	3.3454	7.79888	15.1595	1.63e-07	7.26e-05	8.07104	2.8997	7.79888	13.1398	5.33e-07	8.67e-05	6.90989	3.37116	7.79888	15.2762	1.53e-07	1.61e-05	8.14487	4.42527	7.79888	20.0529	1.55e-08	2.53e-06	10.4663	4.63744	7.79888	21.0143	1.04e-08	7.6e-07	10.8615	8.89071	AK108657.1	Os.30568	Os01g0821600	4327611	Q5FZT4 /// Q8RV01	NP_001044648	NM_001051183	LOC_Os01g60640	Osj056192	WRKY	OsWRKY21		Rice WRKY gene21	RICE WRKY GENE21	TRANSCRIPTION FACTOR WRKY21	0006350 // transcription // inferred from electronic annotation /// 0045449 // regulation of transcription // inferred from electronic annotation	0005634 // nucleus // inferred from electronic annotation	0003677 // DNA binding // inferred from electronic annotation /// 0003700 // sequence-specific DNA binding transcription factor activity // inferred from electronic annotation /// 0043565 // sequence-specific DNA binding // inferred from electronic annotation
Os.31521.1.S1_at	3.11681	8.17187	8.09112	2.6e-05	0.0030199	3.02675	2.11131	8.17187	5.48087	0.000452461	0.013163	-0.251582	2.19323	8.17187	5.69355	0.0003476	0.00268614	-0.113768	4.20715	8.17187	10.9216	2.42e-06	9.02e-05	5.18411	5.10075	8.17187	13.2413	5.01e-07	8.93e-06	6.83987	2.93708	AY341849.1	Os.31521	Os01g0826400	4327518	Q6B6R4 /// Q6IEQ7 /// Q94D89	NP_001044675	NM_001051210	LOC_Os01g61080	Osj042781	WRKY	OsWRKY24		Rice WRKY gene24	WRKY GENE 24	TRANSCRIPTION FACTOR WRKY24	0006350 // transcription // inferred from electronic annotation /// 0045449 // regulation of transcription // inferred from electronic annotation	0005634 // nucleus // inferred from electronic annotation	0003677 // DNA binding // inferred from electronic annotation /// 0003700 // sequence-specific DNA binding transcription factor activity // inferred from electronic annotation /// 0043565 // sequence-specific DNA binding // inferred from electronic annotation
Os.56922.1.S1_at	1.61558	6.14232	3.88151	0.00403893	0.0843103	-2.26704	0.312651	6.14232	0.751159	0.472557	0.66377	-7.1077	0.577674	6.14232	1.38789	0.199978	0.312825	-6.60648	2.30451	6.14232	5.5367	0.000421956	0.00341392	-0.387888	2.52462	6.14232	6.06552	0.000222395	0.000758692	0.264164	-3.22099	AK110587.1	Os.56922	Os02g0462800	4329309	Q6IEN9 /// Q6K4Y7	NP_001046800	NM_001053335	LOC_Os02g26430	Osj001203	WRKY	OsWRKY42		Rice WRKY gene42	WRKY GENE 42	TRANSCRIPTION FACTOR WRKY42	0006350 // transcription // inferred from electronic annotation /// 0045449 // regulation of transcription // inferred from electronic annotation	0005634 // nucleus // inferred from electronic annotation	0003677 // DNA binding // inferred from electronic annotation /// 0003700 // sequence-specific DNA binding transcription factor activity // inferred from electronic annotation /// 0043565 // sequence-specific DNA binding // inferred from electronic annotation
Os.37565.1.S1_at	1.79964	6.78927	3.96438	0.00357335	0.0788813	-2.13929	4.4719	6.78927	9.85104	5.55e-06	0.000468529	4.45575	4.18145	6.78927	9.21121	9.46e-06	0.000232089	3.77236	4.90084	6.78927	10.7959	2.66e-06	9.53e-05	5.08365	6.7235	6.78927	14.811	1.98e-07	4.89e-06	7.82415	3.79932	AK063697.1	Os.37565	Os05g0322900	4338413	Q20DP9 /// Q5W6D6	NP_001055192	NM_001061727	LOC_Os05g25770	Osj036659	WRKY	OsWRKY45		Rice WRKY gene45	WRKY GENE 45	TRANSCRIPTION FACTOR WRKY45	0006350 // transcription // inferred from electronic annotation /// 0045449 // regulation of transcription // inferred from electronic annotation	0005634 // nucleus // inferred from electronic annotation	0003677 // DNA binding // inferred from electronic annotation /// 0003700 // sequence-specific DNA binding transcription factor activity // inferred from electronic annotation /// 0043565 // sequence-specific DNA binding // inferred from electronic annotation
Os.11773.1.S1_at	1.44194	12.7013	9.01743	1.12e-05	0.00167755	3.9004	1.7231	12.7013	10.7757	2.7e-06	0.000287959	5.21774	1.47727	12.7013	9.23838	9.24e-06	0.000229335	3.7974	2.38363	12.7013	14.9064	1.87e-07	1.44e-05	7.90153	3.1322	12.7013	19.5878	1.89e-08	1.11e-06	10.2594	6.2153	AK121190.1	Os.11773	Os05g0343400	4338474	Q5W6M7 /// Q6IEM8	NP_001055252	NM_001061787	LOC_Os05g27730	Osj002405	WRKY	OsWRKY53		Rice WRKY gene53	WRKY GENE 53	TRANSCRIPTION FACTOR WRKY53	0006350 // transcription // inferred from electronic annotation /// 0045449 // regulation of transcription // inferred from electronic annotation	0005634 // nucleus // inferred from electronic annotation	0003677 // DNA binding // inferred from electronic annotation /// 0003700 // sequence-specific DNA binding transcription factor activity // inferred from electronic annotation /// 0043565 // sequence-specific DNA binding // inferred from electronic annotation
OsAffx.14605.1.S1_at	1.61889	8.39001	4.88541	0.000978964	0.0366722	-0.781149	1.5421	8.39001	4.65366	0.0013403	0.0255883	-1.41105	1.27753	8.39001	3.85526	0.00419957	0.0164531	-2.77415	2.10406	8.39001	6.34951	0.00016005	0.00170802	0.658292	3.09443	8.39001	9.33822	8.49e-06	6.49e-05	3.80004	-0.101602	9633.m00809	Os.19621	Os05g0183100	4337998	---	NP_001054824	NM_001061359	LOC_Os05g09020	Osj009260	WRKY	OsWRKY67		Rice WRKY gene67	WRKY GENE 67	TRANSCRIPTION FACTOR WRKY67	---	---	---
Os.8961.1.S1_s_at	1.94104	7.62699	6.31837	0.000165847	0.0108455	1.08917	2.19381	7.62699	7.14117	6.73e-05	0.00327333	1.7912	3.28429	7.62699	10.6909	2.88e-06	0.000101282	5.04892	4.64484	7.62699	15.1196	1.66e-07	1.35e-05	8.02558	6.17976	7.62699	20.116	1.51e-08	9.55e-07	10.488	5.28858	AU093050	Os.8961	Os05g0537100	4339451	Q20DQ1	NP_001056166	NM_001062701	LOC_Os05g46020	Osj044606	WRKY	OsWRKY7		Rice WRKY gene7	WRKY GENE 7	TRANSCRIPTION FACTOR WRKY7	0006350 // transcription // inferred from electronic annotation /// 0045449 // regulation of transcription // inferred from electronic annotation	0005634 // nucleus // inferred from electronic annotation	0003677 // DNA binding // inferred from electronic annotation /// 0003700 // sequence-specific DNA binding transcription factor activity // inferred from electronic annotation /// 0043565 // sequence-specific DNA binding // inferred from electronic annotation
Os.12032.1.S1_at	3.24885	10.9681	21.8036	7.63e-09	1.21e-05	10.724	3.46791	10.9681	23.2737	4.39e-09	2.64e-06	11.6103	4.04699	10.9681	27.16	1.18e-09	6.82e-07	12.9277	5.19838	10.9681	34.8873	1.38e-10	1.2e-07	14.8825	5.78458	10.9681	38.8214	5.53e-11	5.07e-08	15.7054	13.17	AK058773.1	Os.12032	Os02g0181300	4328512	Q6IEL0 /// Q6QHD1	NP_001046094	NM_001052629	LOC_Os02g08440	Osj000115	WRKY	OsWRKY71		Rice WRKY gene71, Rice WRKY gene 71, Transcription factor WRKY71	WRKY GENE 71	TRANSCRIPTION FACTOR WRKY71	0006350 // transcription // inferred from electronic annotation /// 0006952 // defense response // inferred from mutant phenotype /// 0009685 // gibberellin metabolic process // inferred from expression pattern /// 0045449 // regulation of transcription // inferred from direct assay /// 0045449 // regulation of transcription // inferred from electronic annotation	0005634 // nucleus // inferred from direct assay /// 0005634 // nucleus // inferred from electronic annotation	0003677 // DNA binding // inferred from electronic annotation /// 0003700 // sequence-specific DNA binding transcription factor activity // inferred from direct assay /// 0003700 // sequence-specific DNA binding transcription factor activity // inferred from electronic annotation /// 0043565 // sequence-specific DNA binding // inferred from electronic annotation
Os.27227.1.S1_at	1.12922	8.3277	4.39984	0.00190782	0.0558697	-1.48248	1.45746	8.3277	5.67877	0.000353957	0.0108975	0.0113456	0.785506	8.3277	3.06061	0.0142476	0.0412994	-4.04887	1.70436	8.3277	6.64079	0.000115396	0.00136924	1.01195	1.67834	8.3277	6.53942	0.00012916	0.000493362	0.851962	-0.731219	AK065265.1	Os.27227	Os09g0334500	4346768	Q6B6Q9 /// Q6ERI5	NP_001062909	NM_001069444	LOC_Os09g16510	Osj043606	WRKY	OsWRKY74		Rice WRKY gene74	WRKY GENE 74	TRANSCRIPTION FACTOR WRKY74	0006350 // transcription // inferred from electronic annotation /// 0045449 // regulation of transcription // inferred from electronic annotation	0005634 // nucleus // inferred from electronic annotation	0003677 // DNA binding // inferred from electronic annotation /// 0003700 // sequence-specific DNA binding transcription factor activity // inferred from electronic annotation /// 0043565 // sequence-specific DNA binding // inferred from electronic annotation
OsAffx.31685.1.S1_at	-0.739972	9.42117	-3.34782	0.00908453	0.118638	-3.10735	-0.0522145	9.42117	-0.236231	0.818768	0.903825	-7.38061	-0.0984888	9.42117	-0.445588	0.66687	0.765691	-7.46456	-1.18625	9.42117	-5.36691	0.000522455	0.00399301	-0.617897	-1.52628	9.42117	-6.90527	8.65e-05	0.000361041	1.28622	-3.45684	9640.m01003	Os.90976	Os12g0208900	4351766	Q0IPF6	NP_001066390	NM_001072922	LOC_Os12g10630	Osj052708	ZF-HD						0045449 // regulation of transcription // inferred from electronic annotation	0016023 // cytoplasmic membrane-bounded vesicle // inferred from reviewed computational analysis	0003677 // DNA binding // inferred from electronic annotation
Os.57566.1.S1_at	0.0536834	6.73044	0.209879	0.838636	0.938918	-7.04604	0.997623	6.73044	3.90028	0.00392809	0.046068	-2.54975	0.930388	6.73044	3.63742	0.00582513	0.0210661	-3.11838	1.22557	6.73044	4.79148	0.00111085	0.00688001	-1.42776	2.08394	6.73044	8.14733	2.47e-05	0.000140562	2.64461	-2.29946	AK108246.1	Os.57566	Os09g0466400	4347315	Q6YXH5	NP_001063419	NM_001069954	LOC_Os09g29130	Osj055537	ZF-HD						0045449 // regulation of transcription // inferred from electronic annotation	---	0003677 // DNA binding // inferred from electronic annotation
Os.6873.1.S1_at	-0.0673921	9.4882	-0.392081	0.704511	0.875911	-6.98596	0.283982	9.4882	1.65218	0.134363	0.312553	-6.09371	-0.710616	9.4882	-4.1343	0.00278816	0.0121311	-2.34099	-0.327746	9.4882	-1.9068	0.090339	0.17263	-5.95696	-1.25351	9.4882	-7.29282	5.75e-05	0.000264663	1.7286	-3.92981	CB682032	Os.74168	Os08g0438400	4345673	---	NP_001061894	NM_001068429	LOC_Os08g34010	Osj045793	ZF-HD						---	---	---
Os.47377.1.S1_at	-0.772531	9.71044	-4.83259	0.0010509	0.0385661	-0.855775	-0.113042	9.71044	-0.707135	0.498144	0.685842	-7.14131	-0.752838	9.71044	-4.7094	0.00124186	0.00665294	-1.47993	-1.01227	9.71044	-6.33229	0.000163228	0.00173474	0.637041	-1.04231	9.71044	-6.52023	0.000131963	0.000501503	0.828726	-1.60225	AK069500.1	Os.47377	Os09g0414600	4347054	Q0J1T2	NP_001063169	NM_001069704	LOC_Os09g24820	Osj003099	ZF-HD						---	---	---
Os.52229.1.S1_at	0.0228331	8.70095	0.196262	0.848952	0.943431	-7.04909	0.198051	8.70095	1.70235	0.124367	0.297926	-6.02325	0.322659	8.70095	2.77342	0.0225079	0.0580553	-4.51685	0.0416788	8.70095	0.35825	0.728769	0.810442	-7.57426	-0.742749	8.70095	-6.3843	0.000153834	0.000566457	0.662769	-4.90014	AK065770.1	Os.52229	Os05g0529200	4339402	A2Y6S0 /// Q65XC3	NP_001056120	NM_001062655	LOC_Os05g45300								0008152 // metabolic process // inferred from electronic annotation	---	0003824 // catalytic activity // inferred from electronic annotation
Os.38669.1.A1_s_at	0.12785	11.5547	0.773677	0.459804	0.731775	-6.74983	0.782549	11.5547	4.73555	0.0011984	0.0242916	-1.29191	1.24582	11.5547	7.53898	4.47e-05	0.000652323	2.098	0.673114	11.5547	4.07331	0.00304644	0.0143807	-2.50308	1.4611	11.5547	8.84175	1.31e-05	8.74e-05	3.33421	-1.02252	BI305229	Os.38669	Os11g0644800	4351017	---	NP_001068365	NM_001074897	LOC_Os11g42510								---	---	---
Os.4799.1.S1_at	-0.194497	7.21299	-0.98467	0.351605	0.65307	-6.56151	0.741128	7.21299	3.75206	0.00489979	0.0517184	-2.78209	1.30853	7.21299	6.62462	0.000117479	0.00126031	1.05566	0.815342	7.21299	4.12778	0.00281462	0.0136077	-2.41914	1.976	7.21299	10.0038	4.91e-06	4.33e-05	4.39211	-1.26299	AK107186.1	Os.4799	Os06g0345200	4340970	Q5Z7R3	NP_001057579	NM_001064114	LOC_Os06g23684								0006519 // cellular amino acid and derivative metabolic process // inferred from electronic annotation /// 0009058 // biosynthetic process // inferred from electronic annotation	---	0003824 // catalytic activity // inferred from electronic annotation /// 0008483 // transaminase activity // inferred from electronic annotation /// 0016740 // transferase activity // inferred from electronic annotation /// 0016769 // transferase activity transferring nitrogenous groups // inferred from electronic annotation /// 0016847 // 1-aminocyclopropane-1-carboxylate synthase activity // in…
Os.52229.1.S1_at	0.0228331	8.70095	0.196262	0.848952	0.943431	-7.04909	0.198051	8.70095	1.70235	0.124367	0.297926	-6.02325	0.322659	8.70095	2.77342	0.0225079	0.0580553	-4.51685	0.0416788	8.70095	0.35825	0.728769	0.810442	-7.57426	-0.742749	8.70095	-6.3843	0.000153834	0.000566457	0.662769	-4.90014	AK065770.1	Os.52229	Os05g0529200	4339402	A2Y6S0 /// Q65XC3	NP_001056120	NM_001062655	LOC_Os05g45300								0008152 // metabolic process // inferred from electronic annotation	---	0003824 // catalytic activity // inferred from electronic annotation
Os.8240.1.S1_at	-0.0112533	13.6442	-0.0828635	0.935851	0.977625	-7.06658	-0.492721	13.6442	-3.62813	0.00590782	0.0574737	-2.97815	-0.358987	13.6442	-2.64339	0.0277311	0.0680814	-4.72818	-0.311871	13.6442	-2.29645	0.0484834	0.109057	-5.35564	-1.02301	13.6442	-7.53289	4.5e-05	0.000218858	1.99396	-3.62692	AK122115.1	Os.9909	Os11g0455500	4350455	Q2R4Y8 /// Q84VE1	NP_001067845	NM_001074377	LOC_Os11g26850								0006730 // one-carbon metabolic process // inferred from electronic annotation /// 0008152 // metabolic process // inferred from electronic annotation	---	0003824 // catalytic activity // inferred from electronic annotation /// 0004013 // adenosylhomocysteinase activity // inferred from electronic annotation /// 0005488 // binding // inferred from electronic annotation /// 0016787 // hydrolase activity // inferred from electronic annotation
Os.14721.1.S1_at	-0.0401369	12.6623	-0.354068	0.731791	0.890486	-7.00143	0.375869	12.6623	3.31572	0.00954894	0.0724031	-3.47851	0.69793	12.6623	6.15678	0.000199863	0.00183173	0.482449	0.309887	12.6623	2.73367	0.0239886	0.0655589	-4.65149	1.07586	12.6623	9.49072	7.47e-06	5.89e-05	3.93887	-2.14202	AK103563.1	Os.14721	Os09g0516600	4347581	B8BDJ3 /// Q69MU0 /// Q940L0	NP_001063673	NM_001070208	LOC_Os09g34100								---	---	0004416 // hydroxyacylglutathione hydrolase activity // inferred from electronic annotation /// 0008270 // zinc ion binding // inferred from electronic annotation /// 0016787 // hydrolase activity // inferred from electronic annotation
Os.6480.1.S1_at	-0.222399	9.71789	-1.94451	0.0851089	0.325125	-5.33584	-0.132343	9.71789	-1.15712	0.278268	0.484048	-6.71973	-0.456103	9.71789	-3.98787	0.00345203	0.0141723	-2.56714	-0.170826	9.71789	-1.49359	0.170939	0.277142	-6.54093	-1.09443	9.71789	-9.56901	6.99e-06	5.61e-05	4.0094	-3.43085	AK103161.1	Os.6480	Os03g0332400	4332736	B8ANY4 /// Q10LW8	NP_001050016	NM_001056551	LOC_Os03g21460								---	---	0004416 // hydroxyacylglutathione hydrolase activity // inferred from electronic annotation /// 0008270 // zinc ion binding // inferred from electronic annotation /// 0016787 // hydrolase activity // inferred from electronic annotation
OsAffx.4331.1.S1_at	0.13686	5.11656	0.82412	0.432073	0.713692	-6.70828	0.056124	5.11656	0.337958	0.743476	0.858635	-7.34845	-1.10827	5.11656	-6.67361	0.00011129	0.00121544	1.11407	-1.5093	5.11656	-9.08844	1.05e-05	0.000249227	3.60258	-1.88766	5.11656	-11.3668	1.75e-06	2.14e-05	5.50192	-0.767632	9633.m01239	Os.22487	Os05g0230900	4338161	---	NP_001054977	NM_001061512	LOC_Os05g14194								---	---	---
Os.52229.1.S1_at	0.0228331	8.70095	0.196262	0.848952	0.943431	-7.04909	0.198051	8.70095	1.70235	0.124367	0.297926	-6.02325	0.322659	8.70095	2.77342	0.0225079	0.0580553	-4.51685	0.0416788	8.70095	0.35825	0.728769	0.810442	-7.57426	-0.742749	8.70095	-6.3843	0.000153834	0.000566457	0.662769	-4.90014	AK065770.1	Os.52229	Os05g0529200	4339402	A2Y6S0 /// Q65XC3	NP_001056120	NM_001062655	LOC_Os05g45300								0008152 // metabolic process // inferred from electronic annotation	---	0003824 // catalytic activity // inferred from electronic annotation
OsAffx.23317.1.S1_at	0.000521459	2.67204	0.00477282	0.9963	1	-7.07037	0.000521459	2.67204	0.00477282	0.9963	1	-7.41153	0.000521459	2.67204	0.00477282	0.9963	0.999484	-7.57379	0.314192	2.67204	2.87574	0.0191112	0.0554528	-4.41996	2.237	2.67204	20.4748	1.3e-08	8.51e-07	10.6394	-3.16724	9629.m02020	Os.19003	Os01g0314100	4327289	A6N1R3	NP_001042870	NM_001049405	LOC_Os01g21160								0008152 // metabolic process // inferred from electronic annotation /// 0046949 // fatty-acyl-CoA biosynthetic process // inferred from electronic annotation	---	0008415 // acyltransferase activity // inferred from electronic annotation /// 0016740 // transferase activity // inferred from electronic annotation /// 0043754 // dihydrolipoyllysine-residue (2-methylpropanoyl)transferase activity // inferred from electronic annotation /// 0048037 // cofactor binding // inferred from electronic annotation
Os.26922.1.S1_at	0.841295	5.75071	2.75297	0.0232573	0.1786	-4.06562	0.495073	5.75071	1.62003	0.14115	0.321754	-6.1383	2.02345	5.75071	6.62135	0.000117906	0.00126295	1.05175	0.816011	5.75071	2.67024	0.0265599	0.0708822	-4.75463	2.33647	5.75071	7.64565	4.02e-05	0.00020197	2.11639	-2.35808	AK072394.1	Os.26922	Os02g0134400	4328220	Q6Z836	NP_001045812	NM_001052347	LOC_Os02g04170								0009435 // NAD biosynthetic process // inferred from electronic annotation /// 0055114 // oxidation reduction // inferred from electronic annotation	0005737 // cytoplasm // inferred from electronic annotation	0008734 // L-aspartate oxidase activity // inferred from electronic annotation /// 0009055 // electron carrier activity // inferred from electronic annotation /// 0016491 // oxidoreductase activity // inferred from electronic annotation
Os.12277.1.S1_at	-0.115093	11.6198	-0.532201	0.608023	0.824233	-6.916	0.720266	11.6198	3.33058	0.00933101	0.0713671	-3.45455	0.883847	11.6198	4.08698	0.00298638	0.0127794	-2.41378	0.751915	11.6198	3.47692	0.00744249	0.0276983	-3.44402	1.54303	11.6198	7.13512	6.78e-05	0.000299912	1.55072	-2.93553	AK062712.1	Os.75600	Os06g0131300	4340008	Q9SNN0	NP_001056695	NM_001063230	LOC_Os06g04070			OsADC1, ARGDC, ADC		Arginine decarboxylase	ARGININE DECARBODYLASE	ARGININE DECARBODYLASE	0006527 // arginine catabolic process // inferred from electronic annotation /// 0008295 // spermidine biosynthetic process // inferred from electronic annotation /// 0009409 // response to cold // inferred from expression pattern /// 0009446 // putrescine biosynthetic process // inferred from electronic annotation	---	0003824 // catalytic activity // inferred from electronic annotation /// 0008792 // arginine decarboxylase activity // inferred from electronic annotation /// 0016829 // lyase activity // inferred from electronic annotation /// 0016831 // carboxy-lyase activity // inferred from electronic annotation
Os.25029.1.S1_at	-0.130715	7.1434	-1.12005	0.292917	0.597787	-6.4218	-0.269344	7.1434	-2.30791	0.0475972	0.170818	-5.10778	-0.700166	7.1434	-5.99946	0.000240437	0.0020957	0.283224	-0.674522	7.1434	-5.77972	0.000312926	0.00277722	-0.0656689	-2.36246	7.1434	-20.243	1.43e-08	9.13e-07	10.542	-0.154011	AK067090.1	Os.25029	Os05g0565200	4339627	Q6AUF3	NP_001056337	NM_001062872	LOC_Os05g49050								---	0005737 // cytoplasm // inferred from electronic annotation	0005524 // ATP binding // inferred from electronic annotation /// 0016151 // nickel ion binding // inferred from electronic annotation
Os.7707.1.S1_at	-0.307568	10.7314	-2.29882	0.048299	0.250869	-4.7913	0.114019	10.7314	0.8522	0.417142	0.616719	-7.02392	-0.641634	10.7314	-4.79568	0.00110455	0.00612095	-1.35467	-0.130347	10.7314	-0.974237	0.356473	0.478239	-7.14394	-1.06503	10.7314	-7.96023	2.95e-05	0.000159749	2.45069	-3.57263	AK062025.1	Os.7707	Os04g0635700	4337135	A2XY00 /// Q7XQS1	NP_001054010	NM_001060545	LOC_Os04g54320								---	---	---
Os.24993.1.A1_s_at	-0.467999	8.83242	-2.81992	0.0208935	0.171195	-3.95754	0.194578	8.83242	1.17243	0.272395	0.477749	-6.70261	0.568262	8.83242	3.42405	0.00807369	0.0269614	-3.45994	0.255183	8.83242	1.5376	0.159988	0.263815	-6.48232	1.02379	8.83242	6.1688	0.000197086	0.00068883	0.394776	-4.04153	CA763251	Os.54696	Os02g0167100	4328418	Q0E3M0	NP_001046004	NM_001052539	LOC_Os02g07044								0008272 // sulfate transport // inferred from electronic annotation	0009536 // plastid // inferred from reviewed computational analysis	0004792 // thiosulfate sulfurtransferase activity // inferred from electronic annotation /// 0016740 // transferase activity // inferred from electronic annotation
Os.26453.2.S1_x_at	0.142317	10.341	1.33972	0.214567	0.511718	-6.16766	0.52063	10.341	4.90103	0.000958717	0.0211905	-1.05407	0.790419	10.341	7.44074	4.94e-05	0.000694521	1.99067	0.69254	10.341	6.51934	0.000132094	0.00150084	0.86581	1.51473	10.341	14.2592	2.71e-07	6e-06	7.49061	0.625072	NM_186986.1	Os.14478	Os07g0264100	4342880	Q0D7C9	NP_001059330	NM_001065865	LOC_Os07g16040								0008152 // metabolic process // inferred from electronic annotation	0005739 // mitochondrion // inferred from reviewed computational analysis	0003824 // catalytic activity // inferred from electronic annotation /// 0005488 // binding // inferred from electronic annotation /// 0016616 // oxidoreductase activity acting on the CH-OH group of donors NAD or NADP as acceptor // inferred from electronic annotation /// 0048037 // cofactor binding // inferred from electronic annotation /// 0051287 // NAD or NADH binding // inferred from electro…
Os.49487.1.S1_at	-0.264129	8.31106	-1.84228	0.0999983	0.3505	-5.48688	-0.00815525	8.31106	-0.0568821	0.955935	0.981379	-7.40974	-1.03602	8.31106	-7.22615	6.16e-05	0.000805118	1.75245	-0.286116	8.31106	-1.99563	0.0784792	0.156275	-5.82321	-0.970088	8.31106	-6.76627	0.000100539	0.000405583	1.12318	-3.16884	AK105953.1	Os.49487	Os04g0106400	4334913	Q7X6P0	NP_001052014	NM_001058549	LOC_Os04g01600								0008152 // metabolic process // inferred from electronic annotation	---	0003824 // catalytic activity // inferred from electronic annotation /// 0005488 // binding // inferred from electronic annotation /// 0016616 // oxidoreductase activity acting on the CH-OH group of donors NAD or NADP as acceptor // inferred from electronic annotation /// 0048037 // cofactor binding // inferred from electronic annotation /// 0051287 // NAD or NADH binding // inferred from electro…
Os.22631.1.S1_a_at	0.11342	12.2313	0.756218	0.469671	0.737634	-6.76368	-0.104292	12.2313	-0.695361	0.505133	0.690389	-7.15	0.283755	12.2313	1.89192	0.092485	0.171347	-5.90843	0.551298	12.2313	3.67575	0.00549675	0.0221538	-3.12626	1.13888	12.2313	7.59339	4.24e-05	0.000209823	2.05983	-4.17771	AK069968.1	Os.22631	Os07g0622200	4343946	Q0D4J5 /// Q75W16	NP_001060314	NM_001066849	LOC_Os07g42960								0008652 // cellular amino acid biosynthetic process // inferred from electronic annotation /// 0009073 // aromatic amino acid family biosynthetic process // inferred from electronic annotation	0009507 // chloroplast // inferred from electronic annotation /// 0009536 // plastid // inferred from reviewed computational analysis /// 0009536 // plastid // inferred from electronic annotation	0003849 // 3-deoxy-7-phosphoheptulonate synthase activity // inferred from electronic annotation /// 0016740 // transferase activity // inferred from electronic annotation
Os.56273.1.S1_at	0.27452	7.02603	0.941262	0.372188	0.668133	-6.6033	-0.145244	7.02603	-0.498007	0.630931	0.784885	-7.2756	0.544683	7.02603	1.86758	0.0960989	0.176445	-5.9445	0.733455	7.02603	2.51484	0.0341053	0.0843167	-5.00625	1.68703	7.02603	5.78442	0.000311148	0.000994747	-0.098588	-4.98565	AK109730.1	Os.56273	Os06g0225800	4340547	Q5NTH3	NP_001057199	NM_001063734	LOC_Os06g12150								0009073 // aromatic amino acid family biosynthetic process // inferred from direct assay /// 0009073 // aromatic amino acid family biosynthetic process // inferred from electronic annotation	0005737 // cytoplasm // inferred from electronic annotation /// 0009536 // plastid // inferred from direct assay /// 0016023 // cytoplasmic membrane-bounded vesicle // inferred from reviewed computational analysis	0000287 // magnesium ion binding // inferred from electronic annotation /// 0004765 // shikimate kinase activity // inferred from direct assay /// 0004765 // shikimate kinase activity // inferred from electronic annotation /// 0005524 // ATP binding // inferred from electronic annotation /// 0016301 // kinase activity // inferred from electronic annotation
Os.5186.1.S1_at	0.239326	8.51385	1.40077	0.196225	0.488396	-6.09167	0.266132	8.51385	1.55767	0.155206	0.341142	-6.22343	1.52098	8.51385	8.90228	1.24e-05	0.000277795	3.48321	1.07007	8.51385	6.26309	0.000176713	0.00184287	0.551265	1.75636	8.51385	10.2799	3.94e-06	3.74e-05	4.62759	-0.730609	AK103609.1	Os.5186	Os04g0406600	4335756	Q0JDF7	NP_001052716	NM_001059251									0009094 // L-phenylalanine biosynthetic process // inferred from electronic annotation	0009536 // plastid // inferred from reviewed computational analysis	0004664 // prephenate dehydratase activity // inferred from electronic annotation
Os.52359.1.S1_at	-0.333653	8.98089	-2.25188	0.0520867	0.260733	-4.86494	0.0592327	8.98089	0.399771	0.699046	0.832518	-7.3235	-1.10021	8.98089	-7.42548	5.02e-05	0.000699962	1.97391	0.316577	8.98089	2.13663	0.0626679	0.132134	-5.60654	-0.118348	8.98089	-0.79875	0.445875	0.493918	-7.34493	-4.6332	AK105065.1	Os.52359	Os03g0286200	4332477	Q10N17	NP_001049772	NM_001056307	LOC_Os03g17730								0008152 // metabolic process // inferred from electronic annotation /// 0009094 // L-phenylalanine biosynthetic process // inferred from electronic annotation	0009536 // plastid // inferred from reviewed computational analysis	0004664 // prephenate dehydratase activity // inferred from electronic annotation /// 0016597 // amino acid binding // inferred from electronic annotation
Os.52330.1.S1_at	-0.503669	4.67647	-1.82044	0.103483	0.356594	-5.51871	-1.62007	4.67647	-5.85549	0.000285541	0.00937166	0.241511	-2.94209	4.67647	-10.6338	3e-06	0.000103864	5.00272	-2.66045	4.67647	-9.61578	6.73e-06	0.000180095	4.08453	-2.56595	4.67647	-9.27425	8.96e-06	6.73e-05	3.74122	1.51025	AK066427.1	Os.52330	Os09g0565700	4347875	Q650W1	NP_001063950	NM_001070485	LOC_Os09g39230								0009094 // L-phenylalanine biosynthetic process // inferred from electronic annotation	---	0004664 // prephenate dehydratase activity // inferred from electronic annotation
Os.17540.1.S1_at	0.136879	12.2195	1.24614	0.245501	0.549118	-6.27979	0.0858488	12.2195	0.781562	0.455393	0.649841	-7.08345	0.15023	12.2195	1.36768	0.205992	0.319816	-6.63187	0.373802	12.2195	3.40307	0.00833956	0.0300221	-3.56289	1.11596	12.2195	10.1596	4.33e-06	4.01e-05	4.52567	-3.80647	AK099858.1	Os.17540	Os10g0523700	4349157	Q8H0A1	NP_001065103	NM_001071638	LOC_Os10g37980								0009094 // L-phenylalanine biosynthetic process // inferred from electronic annotation	---	0004664 // prephenate dehydratase activity // inferred from electronic annotation
Os.15339.1.S1_at	-0.286585	8.2044	-1.45519	0.181031	0.468676	-6.02215	0.440442	8.2044	2.23643	0.0533961	0.181944	-5.22051	1.36139	8.2044	6.91269	8.58e-05	0.00101325	1.39482	0.496484	8.2044	2.52099	0.0337689	0.0837722	-4.99632	1.63209	8.2044	8.28725	2.16e-05	0.000127205	2.78732	-2.41137	AK059492.1	Os.15339	Os06g0699700	4341959	Q0D9T5	NP_001058474	NM_001065009	LOC_Os06g48620								0009058 // biosynthetic process // inferred from electronic annotation	---	---
Os.4176.1.S1_at	-0.230478	6.94459	-1.3983	0.19694	0.489255	-6.09479	-0.00955062	6.94459	-0.0579432	0.955114	0.980826	-7.40967	-0.203066	6.94459	-1.23199	0.250487	0.370764	-6.79588	0.129989	6.94459	0.78864	0.451457	0.569932	-7.31087	-1.2953	6.94459	-7.85851	3.26e-05	0.000171625	2.34374	-5.0535	AB022602.1	Os.4176	Os03g0826500	4334640	Q10B97 /// Q94GF1 /// Q9XJ30	NP_001051764	NM_001058299	LOC_Os03g61120								0000162 // tryptophan biosynthetic process // inferred from electronic annotation /// 0009058 // biosynthetic process // inferred from electronic annotation	---	0004049 // anthranilate synthase activity // inferred from electronic annotation /// 0016833 // oxo-acid-lyase activity // inferred from electronic annotation
Os.4716.1.S1_at	-0.146193	10.0031	-1.17495	0.271435	0.578274	-6.36131	-0.134185	10.0031	-1.07845	0.310075	0.514868	-6.80509	-0.59767	10.0031	-4.80346	0.001093	0.00608213	-1.34343	-0.0109699	10.0031	-0.0881647	0.931759	0.957577	-7.64086	-0.931248	10.0031	-7.48442	4.73e-05	0.000227423	1.94091	-4.04196	AK065673.1	Os.4716	Os02g0436400	4329224	B7EB68 /// Q67W29	NP_001046736	NM_001053271	LOC_Os02g24020								0008152 // metabolic process // inferred from electronic annotation /// 0008652 // cellular amino acid biosynthetic process // inferred from electronic annotation /// 0009085 // lysine biosynthetic process // inferred from electronic annotation /// 0009089 // lysine biosynthetic process via diaminopimelate // inferred from electronic annotation /// 0019877 // diaminopimelate biosynthetic process …	0005737 // cytoplasm // inferred from electronic annotation /// 0009507 // chloroplast // inferred from electronic annotation /// 0009536 // plastid // inferred from electronic annotation	0003824 // catalytic activity // inferred from electronic annotation /// 0005488 // binding // inferred from electronic annotation /// 0008839 // dihydrodipicolinate reductase activity // inferred from electronic annotation /// 0016491 // oxidoreductase activity // inferred from electronic annotation
Os.12374.2.S1_x_at	-0.0369186	13.0372	-0.246506	0.811058	0.92617	-7.03683	-0.543675	13.0372	-3.63013	0.00588991	0.0574737	-2.97498	-0.380779	13.0372	-2.54247	0.0326207	0.0770661	-4.8915	-0.372481	13.0372	-2.48706	0.0356659	0.0870627	-5.051	-0.959858	13.0372	-6.409	0.000149581	0.000553964	0.693102	-3.85224	AK067726.1	Os.55055	Os12g0624000	4352833	A6MZX0 /// A6N171 /// B8BN41 /// Q2QLY4	NP_001067314	NM_001073846	LOC_Os12g42884								0008652 // cellular amino acid biosynthetic process // inferred from electronic annotation /// 0009086 // methionine biosynthetic process // inferred from electronic annotation	---	0003871 // 5-methyltetrahydropteroyltriglutamate-homocysteine S-methyltransferase activity // inferred from electronic annotation /// 0008168 // methyltransferase activity // inferred from electronic annotation /// 0008270 // zinc ion binding // inferred from electronic annotation /// 0016740 // transferase activity // inferred from electronic annotation
Os.6156.1.S1_a_at	-0.355008	11.4417	-2.06265	0.0705345	0.296364	-5.15749	-0.339685	11.4417	-1.97363	0.0812705	0.23164	-5.62581	-1.30292	11.4417	-7.57016	4.33e-05	0.000640112	2.13183	-0.332207	11.4417	-1.93018	0.0870622	0.168197	-5.92199	-1.02677	11.4417	-5.96572	0.000250262	0.000833008	0.136593	-2.88737	AK065892.1	Os.6156	Os12g0607000	4352747	A6MZX1 /// Q2QME6 /// Q2QME7	NP_001067232	NM_001073764	LOC_Os12g41390								---	---	0008168 // methyltransferase activity // inferred from electronic annotation /// 0008898 // homocysteine S-methyltransferase activity // inferred from electronic annotation /// 0016740 // transferase activity // inferred from electronic annotation
Os.10352.1.S1_at	-0.0717655	11.5379	-0.514409	0.619888	0.829969	-6.92599	0.248351	11.5379	1.78016	0.110208	0.276794	-5.91193	0.991176	11.5379	7.10467	7e-05	0.0008786	1.61524	0.129899	11.5379	0.931106	0.377129	0.498532	-7.18533	1.14529	11.5379	8.20934	2.33e-05	0.000134363	2.7081	-3.13998	AK121285.1	Os.10352	Os05g0105000	4337554	Q75M18	NP_001054407	NM_001060942	LOC_Os05g01470								0009058 // biosynthetic process // inferred from electronic annotation	---	0003824 // catalytic activity // inferred from electronic annotation /// 0008168 // methyltransferase activity // inferred from electronic annotation /// 0016740 // transferase activity // inferred from electronic annotation /// 0016769 // transferase activity transferring nitrogenous groups // inferred from electronic annotation /// 0030170 // pyridoxal phosphate binding // inferred from electro…
Os.27193.1.S1_at	-0.188208	6.09909	-1.24757	0.245003	0.548352	-6.27812	-0.725281	6.09909	-4.80764	0.00108686	0.0228608	-1.18782	-1.21652	6.09909	-8.06391	2.67e-05	0.000456981	2.65365	-0.378805	6.09909	-2.51097	0.0343186	0.0847491	-5.01249	-1.45387	6.09909	-9.6372	6.61e-06	5.37e-05	4.07042	-1.15087	AK060519.1	Os.27193	Os02g0831800	4331255	Q6K969	NP_001048623	NM_001055158	LOC_Os02g58510								0006566 // threonine metabolic process // inferred from electronic annotation /// 0009088 // threonine biosynthetic process // inferred from electronic annotation /// 0016310 // phosphorylation // inferred from electronic annotation	0005737 // cytoplasm // inferred from electronic annotation	0000166 // nucleotide binding // inferred from electronic annotation /// 0004413 // homoserine kinase activity // inferred from electronic annotation /// 0005524 // ATP binding // inferred from electronic annotation /// 0016301 // kinase activity // inferred from electronic annotation /// 0016740 // transferase activity // inferred from electronic annotation
Os.27749.1.S1_at	-0.352699	10.2361	-2.04131	0.0729766	0.300992	-5.18998	0.156368	10.2361	0.905005	0.390046	0.591867	-6.97659	-1.20304	10.2361	-6.9628	8.13e-05	0.000976504	1.45278	-0.0439951	10.2361	-0.254629	0.804977	0.867785	-7.60923	-0.940123	10.2361	-5.44113	0.00047564	0.00138961	-0.556308	-3.77587	AK073138.1	Os.27749	Os01g0693800	4325651	Q0JK67 /// Q8LJJ2	NP_001043947	NM_001050482	LOC_Os01g49890								0006520 // cellular amino acid metabolic process // inferred from electronic annotation /// 0008152 // metabolic process // inferred from electronic annotation /// 0009088 // threonine biosynthetic process // inferred from electronic annotation	0009536 // plastid // inferred from reviewed computational analysis	0003824 // catalytic activity // inferred from electronic annotation /// 0004795 // threonine synthase activity // inferred from electronic annotation /// 0030170 // pyridoxal phosphate binding // inferred from electronic annotation
Os.9175.1.S1_at	-0.357025	9.32097	-2.89982	0.0183911	0.162262	-3.82846	-0.437523	9.32097	-3.55364	0.00661723	0.0605224	-3.09671	-1.07146	9.32097	-8.70261	1.48e-05	0.000310242	3.29173	-0.811517	9.32097	-6.59129	0.000121904	0.00141746	0.952619	-2.33856	9.32097	-18.9942	2.45e-08	1.34e-06	9.99421	1.46268	AK101669.1	Os.9175	Os05g0549700	4339521	A6MZ97 /// Q6L4H5	NP_001056236	NM_001062771	LOC_Os05g47640								0006520 // cellular amino acid metabolic process // inferred from electronic annotation /// 0008152 // metabolic process // inferred from electronic annotation /// 0009088 // threonine biosynthetic process // inferred from electronic annotation	---	0003824 // catalytic activity // inferred from electronic annotation /// 0004795 // threonine synthase activity // inferred from electronic annotation /// 0030170 // pyridoxal phosphate binding // inferred from electronic annotation
Os.3282.2.S1_x_at	-0.261551	10.8671	-2.2472	0.0524799	0.261259	-4.87226	-0.351758	10.8671	-3.02225	0.0151396	0.092681	-3.95414	-0.669711	10.8671	-5.75404	0.000322847	0.00256435	-0.034245	-0.592892	10.8671	-5.09402	0.000742753	0.00514339	-0.996105	-1.35168	10.8671	-11.6134	1.47e-06	1.89e-05	5.68947	-0.833455	AK072756.1	Os.3282	Os05g0558400	4339583	Q6AT43	NP_001056295	NM_001062830	LOC_Os05g48450								0008152 // metabolic process // inferred from electronic annotation /// 0009081 // branched chain family amino acid metabolic process // inferred from electronic annotation	---	0003824 // catalytic activity // inferred from electronic annotation /// 0004084 // branched-chain-amino-acid transaminase activity // inferred from electronic annotation /// 0008483 // transaminase activity // inferred from electronic annotation /// 0016740 // transferase activity // inferred from electronic annotation
Os.3282.3.S1_x_at	-0.193337	10.6039	-1.22484	0.253038	0.558425	-6.30454	-0.321976	10.6039	-2.03981	0.0731516	0.218731	-5.52532	-0.577951	10.6039	-3.66148	0.00561667	0.0204998	-3.08012	-0.47823	10.6039	-3.02972	0.0149614	0.0461362	-4.16882	-1.24211	10.6039	-7.86908	3.23e-05	0.000170459	2.35491	-3.34478	NM_197648.1	Os.78563	Os10g0549500	4349308	---	NP_001065311	NM_001071843	LOC_Os10g40200								---	---	---
Os.15830.1.S1_at	0.341104	9.93288	1.45883	0.180053	0.467395	-6.01744	0.25547	9.93288	1.09259	0.304154	0.509119	-6.79007	1.51295	9.93288	6.47054	0.000139535	0.00141828	0.870002	0.297957	9.93288	1.2743	0.235825	0.351574	-6.81707	1.41798	9.93288	6.06438	0.000222695	0.000759566	0.262707	-3.69837	AK060423.1	Os.80885	Os05g0475400	4339095	Q65WV6 /// Q8W2G3	NP_001055831	NM_001062366	LOC_Os05g39770								---	---	0003824 // catalytic activity // inferred from electronic annotation /// 0008483 // transaminase activity // inferred from electronic annotation /// 0016740 // transferase activity // inferred from electronic annotation /// 0030170 // pyridoxal phosphate binding // inferred from electronic annotation
Os.1215.1.S1_at	0.132809	9.69083	0.812248	0.438496	0.717309	-6.71826	0.186394	9.69083	1.13997	0.284969	0.490359	-6.73872	0.253324	9.69083	1.54931	0.157182	0.259621	-6.39564	-0.15397	9.69083	-0.941666	0.371992	0.493433	-7.17533	-1.17556	9.69083	-7.18963	6.4e-05	0.000287122	1.61253	-5.08308	AB056061.1	Os.1215	Os04g0447800	4335977	Q9AR41	NP_001052919	NM_001059454	LOC_Os04g37500								0006536 // glutamate metabolic process // inferred from electronic annotation /// 0019752 // carboxylic acid metabolic process // inferred from electronic annotation	---	0003824 // catalytic activity // inferred from electronic annotation /// 0004351 // glutamate decarboxylase activity // inferred from electronic annotation /// 0016829 // lyase activity // inferred from electronic annotation /// 0016831 // carboxy-lyase activity // inferred from electronic annotation /// 0030170 // pyridoxal phosphate binding // inferred from electronic annotation
Os.10852.1.S1_s_at	-0.172569	10.5989	-1.69233	0.126307	0.391583	-5.70183	-0.194363	10.5989	-1.90605	0.0904451	0.246762	-5.72713	-0.79285	10.5989	-7.77521	3.54e-05	0.000550635	2.3517	-0.365752	10.5989	-3.58681	0.00629087	0.024459	-3.26796	-1.37847	10.5989	-13.5182	4.22e-07	8e-06	7.02171	-1.0647	AK059653.1	Os.33025	Os02g0708100	4330474	Q6YV23	NP_001047880	NM_001054415	LOC_Os02g47850								0006541 // glutamine metabolic process // inferred from electronic annotation /// 0006807 // nitrogen compound metabolic process // inferred from electronic annotation	---	0003824 // catalytic activity // inferred from electronic annotation /// 0004086 // carbamoyl-phosphate synthase activity // inferred from electronic annotation
Os.48825.1.S1_at	-0.106631	11.4994	-0.761258	0.466809	0.735919	-6.75971	-0.135004	11.4994	-0.963819	0.361383	0.565922	-6.92112	-0.882857	11.4994	-6.30289	0.000168813	0.00160728	0.664524	-0.270191	11.4994	-1.92895	0.0872318	0.168469	-5.92384	-0.906859	11.4994	-6.47425	0.000138954	0.000522393	0.77285	-3.63346	AK061023.1	Os.48825	Os01g0570700	4326346	---	NP_001043373	NM_001049908	LOC_Os01g38970								---	---	---
OsAffx.32164.1.S1_at	-0.117367	6.17206	-0.394498	0.702791	0.874906	-6.98493	1.2321	6.17206	4.1414	0.00275966	0.037998	-2.17727	-0.194485	6.17206	-0.65371	0.530341	0.650613	-7.34169	2.11579	6.17206	7.11169	6.94e-05	0.000955521	1.5614	1.58037	6.17206	5.312	0.000560312	0.00158688	-0.73275	-3.13505	9640.m04228	Os.2258	Os12g0625000	4352839	A6N135 /// Q9XEA6	NP_001067319	NM_001073851	LOC_Os12g42980			rcs1		rice cysteine synthase (sulfer, nitrogen and light response)-1, rice cysteine synthase-1	CYSTEINE SYNTHASE 1	CYSTEINE SYNTHASE 1	0006535 // cysteine biosynthetic process from serine // inferred from electronic annotation /// 0008152 // metabolic process // inferred from electronic annotation /// 0008652 // cellular amino acid biosynthetic process // inferred from electronic annotation /// 0019344 // cysteine biosynthetic process // inferred from electronic annotation	0005737 // cytoplasm // inferred from electronic annotation	0003824 // catalytic activity // inferred from electronic annotation /// 0004124 // cysteine synthase activity // inferred from electronic annotation /// 0016740 // transferase activity // inferred from electronic annotation /// 0030170 // pyridoxal phosphate binding // inferred from electronic annotation
Os.11335.3.S1_x_at	0.379079	10.7086	2.15472	0.0608773	0.279557	-5.01608	0.760088	10.7086	4.32041	0.00213481	0.0336368	-1.90549	0.945398	10.7086	5.37374	0.000517947	0.00356114	-0.542688	0.845586	10.7086	4.80639	0.00108869	0.00679013	-1.40618	1.84016	10.7086	10.4597	3.43e-06	3.41e-05	4.77782	-0.818522	AK102935.1	Os.57351	Os01g0720700	4324655	A2WUJ7 /// Q8W0E4	NP_001044092	NM_001050627	LOC_Os01g52260								0006535 // cysteine biosynthetic process from serine // inferred from electronic annotation /// 0008652 // cellular amino acid biosynthetic process // inferred from electronic annotation	0005737 // cytoplasm // inferred from electronic annotation	0008415 // acyltransferase activity // inferred from electronic annotation /// 0009001 // serine O-acetyltransferase activity // inferred from electronic annotation /// 0016740 // transferase activity // inferred from electronic annotation
Os.11516.1.S1_s_at	-0.191211	10.0545	-1.59274	0.147152	0.423723	-5.83956	-0.284812	10.0545	-2.37241	0.0429018	0.160386	-5.00536	-0.658541	10.0545	-5.48549	0.000449849	0.00322685	-0.391173	-0.763615	10.0545	-6.36073	0.000158015	0.00169959	0.67212	-1.9674	10.0545	-16.3879	8.49e-08	2.78e-06	8.7109	-0.370616	BI807619	Os.11516	Os08g0447000	4345710	Q6ZAA5	NP_001061929	NM_001068464	LOC_Os08g34720								0006564 // L-serine biosynthetic process // inferred from electronic annotation /// 0008152 // metabolic process // inferred from electronic annotation /// 0055114 // oxidation reduction // inferred from electronic annotation	0009536 // plastid // inferred from reviewed computational analysis	0003824 // catalytic activity // inferred from electronic annotation /// 0004617 // phosphoglycerate dehydrogenase activity // inferred from electronic annotation /// 0005488 // binding // inferred from electronic annotation /// 0016491 // oxidoreductase activity // inferred from electronic annotation /// 0016597 // amino acid binding // inferred from electronic annotation /// 0016616 // oxidored…
Os.26453.2.S1_x_at	0.142317	10.341	1.33972	0.214567	0.511718	-6.16766	0.52063	10.341	4.90103	0.000958717	0.0211905	-1.05407	0.790419	10.341	7.44074	4.94e-05	0.000694521	1.99067	0.69254	10.341	6.51934	0.000132094	0.00150084	0.86581	1.51473	10.341	14.2592	2.71e-07	6e-06	7.49061	0.625072	NM_186986.1	Os.14478	Os07g0264100	4342880	Q0D7C9	NP_001059330	NM_001065865	LOC_Os07g16040								0008152 // metabolic process // inferred from electronic annotation	0005739 // mitochondrion // inferred from reviewed computational analysis	0003824 // catalytic activity // inferred from electronic annotation /// 0005488 // binding // inferred from electronic annotation /// 0016616 // oxidoreductase activity acting on the CH-OH group of donors NAD or NADP as acceptor // inferred from electronic annotation /// 0048037 // cofactor binding // inferred from electronic annotation /// 0051287 // NAD or NADH binding // inferred from electro…
Os.47882.1.A1_at	-0.283899	6.39773	-2.59614	0.0299208	0.200921	-4.31815	-0.348236	6.39773	-3.18448	0.0117221	0.080215	-3.69075	-0.682712	6.39773	-6.24313	0.000180825	0.00168929	0.590392	-0.58892	6.39773	-5.38543	0.00051032	0.00393134	-0.592609	-0.738054	6.39773	-6.7492	0.000102431	0.000411973	1.10299	-1.38162	AK111001.1	Os.47882	Os12g0502400	4352281	Q2QQ95	NP_001066829	NM_001073361	LOC_Os12g31820								0006564 // L-serine biosynthetic process // inferred from electronic annotation /// 0008152 // metabolic process // inferred from electronic annotation	0009536 // plastid // inferred from reviewed computational analysis	0003824 // catalytic activity // inferred from electronic annotation /// 0004647 // phosphoserine phosphatase activity // inferred from electronic annotation /// 0016791 // phosphatase activity // inferred from electronic annotation
Os.14721.1.S1_at	-0.0401369	12.6623	-0.354068	0.731791	0.890486	-7.00143	0.375869	12.6623	3.31572	0.00954894	0.0724031	-3.47851	0.69793	12.6623	6.15678	0.000199863	0.00183173	0.482449	0.309887	12.6623	2.73367	0.0239886	0.0655589	-4.65149	1.07586	12.6623	9.49072	7.47e-06	5.89e-05	3.93887	-2.14202	AK103563.1	Os.14721	Os09g0516600	4347581	B8BDJ3 /// Q69MU0 /// Q940L0	NP_001063673	NM_001070208	LOC_Os09g34100								---	---	0004416 // hydroxyacylglutathione hydrolase activity // inferred from electronic annotation /// 0008270 // zinc ion binding // inferred from electronic annotation /// 0016787 // hydrolase activity // inferred from electronic annotation
Os.6480.1.S1_at	-0.222399	9.71789	-1.94451	0.0851089	0.325125	-5.33584	-0.132343	9.71789	-1.15712	0.278268	0.484048	-6.71973	-0.456103	9.71789	-3.98787	0.00345203	0.0141723	-2.56714	-0.170826	9.71789	-1.49359	0.170939	0.277142	-6.54093	-1.09443	9.71789	-9.56901	6.99e-06	5.61e-05	4.0094	-3.43085	AK103161.1	Os.6480	Os03g0332400	4332736	B8ANY4 /// Q10LW8	NP_001050016	NM_001056551	LOC_Os03g21460								---	---	0004416 // hydroxyacylglutathione hydrolase activity // inferred from electronic annotation /// 0008270 // zinc ion binding // inferred from electronic annotation /// 0016787 // hydrolase activity // inferred from electronic annotation
Os.14842.1.S1_at	-0.427161	12.3209	-2.90406	0.0182673	0.161874	-3.82161	-0.296715	12.3209	-2.01723	0.07583	0.222781	-5.55974	-0.983279	12.3209	-6.68485	0.000109921	0.00120712	1.12742	-0.431287	12.3209	-2.93212	0.0174691	0.0517146	-4.32799	-1.40339	12.3209	-9.54097	7.16e-06	5.72e-05	3.98419	-1.71955	AK065164.1	Os.14842	Os09g0446800	4347204	Q0J1E1	NP_001063310	NM_001069845	LOC_Os09g27420								0006730 // one-carbon metabolic process // inferred from electronic annotation /// 0009396 // folic acid and derivative biosynthetic process // inferred from electronic annotation	0009536 // plastid // inferred from reviewed computational analysis	0004329 // formate-tetrahydrofolate ligase activity // inferred from electronic annotation /// 0005524 // ATP binding // inferred from electronic annotation
Os.8307.1.A1_at	0.062625	6.96	0.292871	0.776545	0.91115	-7.02309	-0.182533	6.96	-0.853631	0.41639	0.616173	-7.02267	-0.253814	6.96	-1.18698	0.266903	0.38907	-6.84767	-0.627486	6.96	-2.93449	0.0174033	0.0515725	-4.32413	-1.5229	6.96	-7.12196	6.87e-05	0.000303357	1.53575	-4.73636	CA759693	Os.74109	Os11g0484400	4350527	---	NP_001067911	NM_001074443	LOC_Os11g29390								---	0005739 // mitochondrion // inferred from reviewed computational analysis	---
Os.14296.1.S1_at	-0.252266	8.17626	-1.67424	0.12988	0.397057	-5.72716	-0.242718	8.17626	-1.61087	0.14314	0.324832	-6.15091	-0.552668	8.17626	-3.66795	0.00556192	0.0203427	-3.06984	-0.486685	8.17626	-3.23003	0.0109146	0.0366667	-3.84288	-1.01216	8.17626	-6.71753	0.000106045	0.000423084	1.06545	-3.54507	AK071381.1	Os.14296	Os09g0560500	4347851	Q653D9	NP_001063927	NM_001070462	LOC_Os09g38759								0006760 // folic acid and derivative metabolic process // inferred from electronic annotation	---	0004150 // dihydroneopterin aldolase activity // inferred from electronic annotation
OsAffx.5613.1.S1_x_at	-0.357729	7.45371	-2.84599	0.0200408	0.168246	-3.91543	-0.487373	7.45371	-3.8774	0.00406362	0.0468124	-2.58545	-1.10818	7.45371	-8.81634	1.34e-05	0.000290415	3.40123	-0.926602	7.45371	-7.37178	5.3e-05	0.000785414	1.85359	-1.61961	7.45371	-12.8852	6.27e-07	1.05e-05	6.60039	1.07087	9635.m04270	Os.57834	Os07g0618500	4343919	Q7X7X0	NP_001060287	NM_001066822	LOC_Os07g42632								0009396 // folic acid and derivative biosynthetic process // inferred from electronic annotation /// 0042558 // pteridine and derivative metabolic process // inferred from electronic annotation /// 0044237 // cellular metabolic process // inferred from electronic annotation	---	0003848 // 2-amino-4-hydroxy-6-hydroxymethyldihydropteridine diphosphokinase activity // inferred from electronic annotation /// 0004156 // dihydropteroate synthase activity // inferred from electronic annotation /// 0016301 // kinase activity // inferred from electronic annotation
Os.42475.1.S1_at	-0.147705	4.83379	-0.380857	0.712522	0.879681	-6.99069	-2.64808	4.83379	-6.82804	9.4e-05	0.00418352	1.43311	-1.53135	4.83379	-3.94857	0.00365753	0.0147891	-2.62827	-2.18272	4.83379	-5.62812	0.000376722	0.00315659	-0.26571	-4.03435	4.83379	-10.4025	3.59e-06	3.5e-05	4.73033	-0.744247	AK121828.1	Os.42475	Os01g0841100	4327395	Q5N9U4	NP_001044764	NM_001051299	LOC_Os01g62380								---	---	---
Os.55554.1.S1_at	-0.072902	9.31915	-0.209398	0.839	0.938931	-7.04615	-1.15236	9.31915	-3.30994	0.00963526	0.0727454	-3.48784	-0.451311	9.31915	-1.29631	0.228483	0.345951	-6.71958	-1.35713	9.31915	-3.89811	0.00394075	0.0174011	-2.77551	-3.05167	9.31915	-8.76537	1.4e-05	9.22e-05	3.26059	-3.3537	AK108305.1	Os.55554	Os08g0490600	4345902	Q0J4T9	NP_001062112	NM_001068647	LOC_Os08g38270								---	---	---
Os.5826.2.S1_a_at	0.055231	11.402	0.250149	0.808329	0.924937	-7.03584	-0.428723	11.402	-1.94174	0.085483	0.23843	-5.67379	-0.230374	11.402	-1.0434	0.325131	0.453712	-7.00331	-0.417118	11.402	-1.88919	0.0928845	0.176063	-5.98319	-1.32802	11.402	-6.01477	0.000236117	0.00079629	0.199457	-5.09933	AK062278.1	Os.5826	Os03g0128000	4331484	---	NP_001048836	NM_001055371	LOC_Os03g03600								---	---	---
OsAffx.16141.1.S1_at	-0.00415059	2.74152	-0.0191416	0.985164	0.996437	-7.07018	0.136071	2.74152	0.627528	0.546568	0.722513	-7.19747	0.0623309	2.74152	0.287455	0.780551	0.851618	-7.52803	0.732967	2.74152	3.38027	0.00863889	0.0308253	-3.59968	1.26649	2.74152	5.84076	0.000290654	0.000941514	-0.0250241	-5.08407	9635.m00717	Os.6141	Os07g0173200	4342522	Q6ZA60	NP_001059003	NM_001065538	LOC_Os07g07680								---	---	---
Os.8859.1.S1_s_at	0.399585	10.9323	2.04148	0.0729572	0.300992	-5.18973	0.115849	10.9323	0.591871	0.569126	0.739907	-7.22064	1.24249	10.9323	6.34788	0.000160346	0.00155699	0.720027	1.61638	10.9323	8.25805	2.22e-05	0.000425574	2.79332	2.19752	10.9323	11.2271	1.94e-06	2.29e-05	5.39396	-0.700613	C22382	---	Os07g0176400	9272001	---	NP_001175075	NM_001188146									---	0009536 // plastid // inferred from reviewed computational analysis	---
Os.7740.1.S1_at	0.136534	8.89377	0.534851	0.606266	0.82323	-6.91448	-0.371589	8.89377	-1.45564	0.180909	0.374098	-6.35859	-0.260031	8.89377	-1.01863	0.336102	0.465131	-7.0286	-1.03213	8.89377	-4.04323	0.00318309	0.0148468	-2.54959	-2.38885	8.89377	-9.35795	8.35e-06	6.39e-05	3.81811	-3.80663	AK105732.1	Os.7740	Os03g0637600	4333524	Q75J37	NP_001050725	NM_001057260	LOC_Os03g43650								---	---	0004872 // receptor activity // inferred from electronic annotation /// 0005515 // protein binding // inferred from electronic annotation /// 0016301 // kinase activity // inferred from electronic annotation
Os.10183.1.S1_at	1.42474	8.44243	5.43773	0.000477684	0.0230814	-0.0252181	0.676821	8.44243	2.58318	0.0305513	0.13326	-4.66713	1.4125	8.44243	5.391	0.000506734	0.00350483	-0.519168	1.61632	8.44243	6.16891	0.000197062	0.00198366	0.43351	1.83717	8.44243	7.01181	7.72e-05	0.000331551	1.40959	-0.673682	AK067850.1	Os.10183	Os05g0176100	4337958	A2Y0X2 /// A6N1D0 /// B7EE90 /// Q6AT26	NP_001054788	NM_001061323	LOC_Os05g08370			OsCesA1, OsCesA-1, OsCESA1, OS_CESA01		Cellulose synthase A catalytic subunit 1 [UDP-forming], Cellulose synthase A catalytic subunit 1	CELLULOSE SYNTHASE A1	CELLULOSE SYNTHASE A1	0007047 // cellular cell wall organization // inferred from electronic annotation /// 0030244 // cellulose biosynthetic process // inferred from electronic annotation	0005886 // plasma membrane // inferred from electronic annotation /// 0016020 // membrane // inferred from electronic annotation /// 0016021 // integral to membrane // inferred from electronic annotation	0005515 // protein binding // inferred from electronic annotation /// 0008270 // zinc ion binding // inferred from electronic annotation /// 0016740 // transferase activity // inferred from electronic annotation /// 0016757 // transferase activity transferring glycosyl groups // inferred from electronic annotation /// 0016760 // cellulose synthase (UDP-forming) activity // inferred from electroni…
Os.11623.1.S1_a_at	0.188084	9.12165	1.24499	0.245905	0.549293	-6.28114	0.0385026	9.12165	0.25486	0.804804	0.895839	-7.37556	-0.367329	9.12165	-2.43146	0.0390087	0.0883766	-5.0701	-0.258449	9.12165	-1.71075	0.12276	0.216837	-6.24281	-1.18322	9.12165	-7.83213	3.34e-05	0.000174736	2.31582	-4.53076	AK069071.1	Os.11623	Os10g0341700	4348359	B7EFU3 /// Q339N5	NP_001064384	NM_001070919	LOC_Os10g20090			OsCslH1			CELLULOSE SYNTHASE LIKE H1	CELLULOSE SYNTHASE LIKE H1	0007047 // cellular cell wall organization // inferred from electronic annotation /// 0030244 // cellulose biosynthetic process // inferred from electronic annotation	0000139 // Golgi membrane // inferred from electronic annotation /// 0005794 // Golgi apparatus // inferred from electronic annotation /// 0016020 // membrane // inferred from electronic annotation /// 0016021 // integral to membrane // inferred from electronic annotation	0016740 // transferase activity // inferred from electronic annotation /// 0016757 // transferase activity transferring glycosyl groups // inferred from electronic annotation /// 0016760 // cellulose synthase (UDP-forming) activity // inferred from electronic annotation
Os.9709.2.S1_at	-0.230724	12.3436	-1.5596	0.154751	0.434472	-5.8844	-0.568377	12.3436	-3.842	0.00428325	0.0480382	-2.64082	-0.119478	12.3436	-0.80762	0.441016	0.569357	-7.22391	-0.733307	12.3436	-4.95686	0.000889994	0.00586969	-1.1902	-0.988132	12.3436	-6.67937	0.000110586	0.000437292	1.02004	-3.18386	AK065259.1	Os.56304	Os08g0160500	4344719	A2YRG4 /// Q84UP7	NP_001061048	NM_001067583	LOC_Os08g06380								0007047 // cellular cell wall organization // inferred from electronic annotation /// 0030244 // cellulose biosynthetic process // inferred from electronic annotation	0000139 // Golgi membrane // inferred from electronic annotation /// 0005794 // Golgi apparatus // inferred from electronic annotation /// 0016020 // membrane // inferred from electronic annotation /// 0016021 // integral to membrane // inferred from electronic annotation	0016740 // transferase activity // inferred from electronic annotation /// 0016757 // transferase activity transferring glycosyl groups // inferred from electronic annotation /// 0016760 // cellulose synthase (UDP-forming) activity // inferred from electronic annotation
Os.25614.1.S1_at	0.215506	7.51269	1.41499	0.192151	0.483225	-6.07366	-0.188133	7.51269	-1.23526	0.249328	0.452137	-6.63065	0.0210649	7.51269	0.13831	0.893171	0.933865	-7.56317	0.655021	7.51269	4.30079	0.00219524	0.0112677	-2.15502	1.47296	7.51269	9.67132	6.43e-06	5.27e-05	4.1008	-3.66434	AK105393.1	Os.25614	Os06g0111800	4339895	B7EXX7 /// Q9LHZ7	NP_001056589	NM_001063124	LOC_Os06g02180								0007047 // cellular cell wall organization // inferred from electronic annotation /// 0030244 // cellulose biosynthetic process // inferred from electronic annotation	0000139 // Golgi membrane // inferred from electronic annotation /// 0005794 // Golgi apparatus // inferred from electronic annotation /// 0016020 // membrane // inferred from electronic annotation /// 0016021 // integral to membrane // inferred from electronic annotation	0016740 // transferase activity // inferred from electronic annotation /// 0016757 // transferase activity transferring glycosyl groups // inferred from electronic annotation /// 0016760 // cellulose synthase (UDP-forming) activity // inferred from electronic annotation
Os.7609.2.S1_a_at	-0.186307	6.85322	-1.04618	0.323916	0.627194	-6.49976	-0.975324	6.85322	-5.47679	0.000454785	0.013163	-0.257066	-1.15021	6.85322	-6.45882	0.00014139	0.0014341	0.855751	-1.42305	6.85322	-7.99092	2.87e-05	0.000514515	2.51879	-2.24886	6.85322	-12.6282	7.4e-07	1.18e-05	6.42351	0.608244	AK066508.1	---	Os05g0386700	4338657	Q60E69	NP_001055420	NM_001061955									---	---	---
Os.13910.1.S1_at	0.104173	9.37361	0.41931	0.685241	0.865131	-6.97396	-0.647313	9.37361	-2.60553	0.0294721	0.13035	-4.63102	0.0528028	9.37361	0.212539	0.836625	0.893218	-7.54873	0.650109	9.37361	2.61678	0.0289433	0.0752905	-4.84138	1.6066	9.37361	6.46681	0.000140122	0.000525987	0.763795	-4.64626	AK102748.1	Os.13910	Os03g0329500	4332724	A2XG98 /// P0C1U4	NP_001050004	NM_001056539	LOC_Os03g21210			OsCel9D, Cel9D, OsGLU1		Endoglucanase 9, Endo-1,4-beta glucanase 9	CELLULASE 9D	CELLULASE 9D	0000272 // polysaccharide catabolic process // inferred from electronic annotation /// 0005975 // carbohydrate metabolic process // inferred from electronic annotation /// 0007047 // cellular cell wall organization // inferred from electronic annotation /// 0008152 // metabolic process // inferred from electronic annotation /// 0030245 // cellulose catabolic process // inferred from electronic an…	0016020 // membrane // inferred from electronic annotation /// 0016021 // integral to membrane // inferred from electronic annotation	0003824 // catalytic activity // inferred from electronic annotation /// 0004553 // hydrolase activity hydrolyzing O-glycosyl compounds // inferred from electronic annotation /// 0008810 // cellulase activity // inferred from electronic annotation /// 0016787 // hydrolase activity // inferred from electronic annotation /// 0016798 // hydrolase activity acting on glycosyl bonds // inferred from el…
Os.11437.1.S1_at	-0.0955874	12.2606	-0.679086	0.514894	0.767022	-6.82153	-0.285322	12.2606	-2.02703	0.0746561	0.221215	-5.54482	-0.494696	12.2606	-3.51449	0.00702562	0.0241618	-3.31469	-0.114981	12.2606	-0.816864	0.435991	0.555202	-7.2874	-1.1189	12.2606	-7.94904	2.98e-05	0.000160941	2.43898	-4.10589	AK073110.1	Os.59278	Os03g0749500	4334116	Q10CU4	NP_001051277	NM_001057812	LOC_Os03g53860								0005975 // carbohydrate metabolic process // inferred from electronic annotation /// 0008152 // metabolic process // inferred from electronic annotation	0016023 // cytoplasmic membrane-bounded vesicle // inferred from reviewed computational analysis	0004553 // hydrolase activity hydrolyzing O-glycosyl compounds // inferred from electronic annotation /// 0016787 // hydrolase activity // inferred from electronic annotation /// 0016798 // hydrolase activity acting on glycosyl bonds // inferred from electronic annotation
Os.9344.1.S1_x_at	0.102799	13.1101	0.822904	0.432728	0.71403	-6.70931	-0.164309	13.1101	-1.31529	0.222308	0.423202	-6.53525	-0.235032	13.1101	-1.88142	0.0940275	0.173484	-5.92401	-0.300299	13.1101	-2.40389	0.0407809	0.0958626	-5.18453	-0.745511	13.1101	-5.9678	0.000249643	0.000831746	0.139266	-4.84276	AK065044.1	Os.59407	Os03g0749300	4334114	Q10CU9 /// Q8W2Z8	NP_001051275	NM_001057810	LOC_Os03g53800								0005975 // carbohydrate metabolic process // inferred from electronic annotation /// 0008152 // metabolic process // inferred from electronic annotation	0016023 // cytoplasmic membrane-bounded vesicle // inferred from reviewed computational analysis	0004553 // hydrolase activity hydrolyzing O-glycosyl compounds // inferred from electronic annotation /// 0016787 // hydrolase activity // inferred from electronic annotation /// 0016798 // hydrolase activity acting on glycosyl bonds // inferred from electronic annotation
Os.35685.1.S1_at	-0.227745	7.73178	-1.24771	0.244953	0.548315	-6.27796	-0.73231	7.73178	-4.01199	0.00333197	0.0421218	-2.37629	-0.856397	7.73178	-4.69181	0.00127206	0.0067813	-1.5056	-0.789528	7.73178	-4.32546	0.00211954	0.0110058	-2.11767	-1.69093	7.73178	-9.26385	9.04e-06	6.77e-05	3.73162	-1.70918	AK066300.1	Os.35685	Os01g0771900	4324619	Q94ED2	NP_001044387	NM_001050922	LOC_Os01g56510								0005975 // carbohydrate metabolic process // inferred from electronic annotation /// 0008152 // metabolic process // inferred from electronic annotation	---	0004553 // hydrolase activity hydrolyzing O-glycosyl compounds // inferred from electronic annotation /// 0016787 // hydrolase activity // inferred from electronic annotation /// 0016798 // hydrolase activity acting on glycosyl bonds // inferred from electronic annotation
Os.10006.2.S1_x_at	0.73437	7.90386	1.99466	0.0786008	0.312992	-5.2606	-1.94796	7.90386	-5.29097	0.000575588	0.0152899	-0.509112	-0.582982	7.90386	-1.58347	0.149244	0.249794	-6.34931	-1.36018	7.90386	-3.69446	0.00534354	0.0217175	-3.09654	-2.41045	7.90386	-6.54714	0.000128051	0.00049041	0.861299	-2.87085	NM_192503.1	Os.10006	Os01g0663300	4327860	Q0JKM9	NP_001043785	NM_001050320	LOC_Os01g47400								0005975 // carbohydrate metabolic process // inferred from electronic annotation /// 0008152 // metabolic process // inferred from electronic annotation	0005576 // extracellular region // inferred from electronic annotation /// 0016023 // cytoplasmic membrane-bounded vesicle // inferred from reviewed computational analysis	0003824 // catalytic activity // inferred from electronic annotation /// 0004553 // hydrolase activity hydrolyzing O-glycosyl compounds // inferred from electronic annotation /// 0016787 // hydrolase activity // inferred from electronic annotation /// 0016798 // hydrolase activity acting on glycosyl bonds // inferred from electronic annotation /// 0016985 // mannan endo-1 4-beta-mannosidase activ…
OsAffx.15524.1.S1_at	0.265604	7.83731	2.10879	0.0655228	0.286951	-5.08687	-0.193829	7.83731	-1.53893	0.159668	0.347005	-6.24866	-0.451294	7.83731	-3.58309	0.00632659	0.0224029	-3.20497	-0.555653	7.83731	-4.41166	0.00187631	0.010086	-1.98782	-1.12131	7.83731	-8.90275	1.24e-05	8.4e-05	3.39262	-2.62714	9634.m02012	Os.61630	Os06g0311600	4340863	---	NP_001057484	NM_001064019	LOC_Os06g20620								---	---	---
Os.25109.1.S1_at	-0.306413	3.67174	-1.40067	0.196253	0.488396	-6.0918	0.137406	3.67174	0.628108	0.546205	0.722293	-7.19708	0.178303	3.67174	0.815058	0.436969	0.565304	-7.21767	0.723626	3.67174	3.30783	0.00966699	0.0335576	-3.71678	4.14386	3.67174	18.9424	2.51e-08	1.36e-06	9.9706	-2.85054	AK105536.1	Os.25109	Os11g0118200	4349615	B7EY38 /// Q2RBB1	NP_001065595	NM_001072127	LOC_Os11g02600								0005975 // carbohydrate metabolic process // inferred from electronic annotation /// 0008152 // metabolic process // inferred from electronic annotation	---	0003824 // catalytic activity // inferred from electronic annotation /// 0004553 // hydrolase activity hydrolyzing O-glycosyl compounds // inferred from electronic annotation /// 0016787 // hydrolase activity // inferred from electronic annotation /// 0016798 // hydrolase activity acting on glycosyl bonds // inferred from electronic annotation /// 0016985 // mannan endo-1 4-beta-mannosidase activ…
Os.16394.1.S1_at	-0.095464	7.8818	-0.648198	0.533733	0.777179	-6.84313	-0.0470208	7.8818	-0.31927	0.75712	0.86709	-7.3552	-0.222205	7.8818	-1.50877	0.167089	0.272197	-6.44988	-0.385506	7.8818	-2.61758	0.0289063	0.0752507	-4.84009	-1.20155	7.8818	-8.15849	2.44e-05	0.00013953	2.65607	-4.56644	AK120331.1	Os.58513	Os04g0530700	4336485	Q7X7M4	NP_001053392	NM_001059927	LOC_Os04g44840								0005975 // carbohydrate metabolic process // inferred from electronic annotation /// 0008152 // metabolic process // inferred from electronic annotation	---	0004553 // hydrolase activity hydrolyzing O-glycosyl compounds // inferred from electronic annotation /// 0016787 // hydrolase activity // inferred from electronic annotation /// 0016798 // hydrolase activity acting on glycosyl bonds // inferred from electronic annotation
OsAffx.17972.1.S1_at	-0.107316	8.0299	-0.617369	0.552941	0.790258	-6.86378	-0.152297	8.0299	-0.876132	0.404702	0.605166	-7.00276	-0.687197	8.0299	-3.9533	0.00363213	0.0147211	-2.6209	-0.736398	8.0299	-4.23634	0.00240697	0.0121169	-2.25296	-2.81102	8.0299	-16.1712	9.49e-08	3.02e-06	8.59445	-2.02919	9637.m02770	Os.92102	Os09g0487600	4347428	Q0J0Q9	NP_001063526	NM_001070061	LOC_Os09g31270								0005975 // carbohydrate metabolic process // inferred from electronic annotation /// 0007047 // cellular cell wall organization // inferred from electronic annotation /// 0008152 // metabolic process // inferred from electronic annotation	0016023 // cytoplasmic membrane-bounded vesicle // inferred from reviewed computational analysis	0004650 // polygalacturonase activity // inferred from electronic annotation /// 0016787 // hydrolase activity // inferred from electronic annotation /// 0016798 // hydrolase activity acting on glycosyl bonds // inferred from electronic annotation
OsAffx.15177.1.S1_at	0.187325	5.60551	0.424367	0.681688	0.863363	-6.97164	-2.60319	5.60551	-5.89728	0.000271566	0.00906697	0.295298	-1.4122	5.60551	-3.19922	0.0114543	0.0350727	-3.82349	-3.08158	5.60551	-6.98104	7.97e-05	0.00105015	1.41165	-5.14336	5.60551	-11.6518	1.43e-06	1.86e-05	5.71834	-0.673969	9633.m04728	Os.8509	Os05g0578600	4339708	B7F1B6 /// Q0DFP5	NP_001056414	NM_001062949	LOC_Os05g50260								0005975 // carbohydrate metabolic process // inferred from electronic annotation /// 0007047 // cellular cell wall organization // inferred from electronic annotation /// 0008152 // metabolic process // inferred from electronic annotation	---	0004650 // polygalacturonase activity // inferred from electronic annotation /// 0016787 // hydrolase activity // inferred from electronic annotation /// 0016798 // hydrolase activity acting on glycosyl bonds // inferred from electronic annotation
Os.9731.1.S1_at	-0.627934	7.05577	-1.47862	0.174813	0.461718	-5.99173	-2.42787	7.05577	-5.71701	0.000337765	0.0105626	0.0615129	-1.13441	7.05577	-2.67124	0.026517	0.0657726	-4.68297	-1.94944	7.05577	-4.59042	0.00146224	0.00841405	-1.72174	-3.361	7.05577	-7.91429	3.09e-05	0.000164606	2.40252	-1.98648	AK105676.1	Os.9731	Os12g0554800	4352486	Q0IMQ3	NP_001066993	NM_001073525	LOC_Os12g36810								0005975 // carbohydrate metabolic process // inferred from electronic annotation /// 0007047 // cellular cell wall organization // inferred from electronic annotation /// 0008152 // metabolic process // inferred from electronic annotation	---	0004650 // polygalacturonase activity // inferred from electronic annotation /// 0016787 // hydrolase activity // inferred from electronic annotation /// 0016798 // hydrolase activity acting on glycosyl bonds // inferred from electronic annotation
Os.48563.1.S1_x_at	0.158031	6.42662	0.627144	0.546808	0.786646	-6.85733	-1.30171	6.42662	-5.1658	0.000676412	0.016827	-0.681668	-0.689073	6.42662	-2.73457	0.0239537	0.0609797	-4.58005	-1.93929	6.42662	-7.69605	3.82e-05	0.000627418	2.20716	-2.74228	6.42662	-10.8827	2.49e-06	2.72e-05	5.1224	-0.957898	CR278327	Os.47331	Os01g0636500	4326573	B8ACB7 /// Q5VNP4	NP_001043666	NM_001050201	LOC_Os01g44970								0005975 // carbohydrate metabolic process // inferred from electronic annotation /// 0007047 // cellular cell wall organization // inferred from electronic annotation /// 0008152 // metabolic process // inferred from electronic annotation	---	0004650 // polygalacturonase activity // inferred from electronic annotation /// 0016787 // hydrolase activity // inferred from electronic annotation /// 0016798 // hydrolase activity acting on glycosyl bonds // inferred from electronic annotation
Os.9759.1.S1_x_at	0.509356	5.45569	1.90396	0.0907442	0.33599	-5.39615	-1.2958	5.45569	-4.84368	0.00103534	0.0221522	-1.13606	-0.665243	5.45569	-2.48667	0.0356888	0.0824773	-4.98144	-0.849663	5.45569	-3.17602	0.0118788	0.0389797	-3.93061	-1.90065	5.45569	-7.10458	7e-05	0.000307395	1.51594	-2.78566	AK106049.1	Os.9759	Os05g0542800	4339483	Q65XN5 /// Q65XN6	NP_001056198	NM_001062733	LOC_Os05g46510								0005975 // carbohydrate metabolic process // inferred from electronic annotation /// 0007047 // cellular cell wall organization // inferred from electronic annotation /// 0008152 // metabolic process // inferred from electronic annotation	---	0004650 // polygalacturonase activity // inferred from electronic annotation /// 0016787 // hydrolase activity // inferred from electronic annotation /// 0016798 // hydrolase activity acting on glycosyl bonds // inferred from electronic annotation
Os.27198.1.S1_at	0.0810251	6.06334	0.208746	0.839494	0.939099	-7.0463	-1.34366	6.06334	-3.46168	0.00761889	0.0643978	-3.24376	-0.541592	6.06334	-1.39531	0.197809	0.310437	-6.5971	-0.91625	6.06334	-2.36054	0.0437299	0.100916	-5.25376	-2.43915	6.06334	-6.28401	0.000172511	0.000618347	0.538802	-4.32042	AK059595.1	Os.27198	Os02g0256100	4328920	Q6EN36	NP_001046468	NM_001053003	LOC_Os02g15690								0005975 // carbohydrate metabolic process // inferred from electronic annotation /// 0007047 // cellular cell wall organization // inferred from electronic annotation /// 0008152 // metabolic process // inferred from electronic annotation	---	0004650 // polygalacturonase activity // inferred from electronic annotation /// 0016787 // hydrolase activity // inferred from electronic annotation /// 0016798 // hydrolase activity acting on glycosyl bonds // inferred from electronic annotation
Os.8458.1.S1_s_at	-0.133872	11.5409	-0.376819	0.715413	0.881053	-6.99236	-1.09392	11.5409	-3.07914	0.0138366	0.0880027	-3.86167	-0.697334	11.5409	-1.96283	0.0826739	0.157281	-5.80222	-1.2084	11.5409	-3.40137	0.00836155	0.030095	-3.56564	-2.92007	11.5409	-8.21932	2.31e-05	0.000133461	2.71829	-3.50072	AU058090	Os.75605	Os04g0137100	4335013	---	NP_001052103	NM_001058638	LOC_Os04g05050								---	---	---
OsAffx.3061.1.S1_x_at	-0.0495811	7.15498	-0.226988	0.825722	0.933094	-7.04192	-0.583797	7.15498	-2.67269	0.0264554	0.12328	-4.5223	-0.579204	7.15498	-2.65167	0.0273645	0.0673791	-4.71475	-0.366446	7.15498	-1.67763	0.129203	0.225516	-6.28965	-1.40623	7.15498	-6.43788	0.000144772	0.000539829	0.728469	-4.36803	9630.m05350	Os.88812	Os02g0781000	4330924	---	NP_001048308	NM_001054843	LOC_Os02g54030								---	---	---
Os.35614.1.S1_at	0.0919348	5.25545	0.495891	0.632363	0.837296	-6.93606	-0.49179	5.25545	-2.65269	0.0273196	0.125389	-4.55471	-0.281551	5.25545	-1.51867	0.164621	0.268956	-6.43671	-0.485199	5.25545	-2.61714	0.0289269	0.0752746	-4.84081	-1.28762	5.25545	-6.94537	8.28e-05	0.000350296	1.33281	-4.2871	AK066636.1	Os.35614	Os01g0546800	4326883	Q8RYR4	NP_001043284	NM_001049819	LOC_Os01g36620								---	---	---
Os.48024.1.A1_at	0.0247237	7.01104	0.200737	0.845558	0.942002	-7.04811	0.145225	7.01104	1.17912	0.26986	0.474594	-6.69508	1.16033	7.01104	9.42098	7.92e-06	0.000206731	3.96399	0.0512277	7.01104	0.415929	0.687621	0.777204	-7.54983	1.1792	7.01104	9.57421	6.96e-06	5.6e-05	4.01406	-2.66299	CR281835	Os.78599	Os01g0296200	4326721	---	NP_001042805	NM_001049340	LOC_Os01g19170								---	---	---
OsAffx.14766.1.S1_at	-0.305206	4.10546	-1.3772	0.203141	0.497862	-6.12127	-0.162948	4.10546	-0.735276	0.481688	0.671681	-7.12003	2.18586	4.10546	9.86333	5.49e-06	0.000157951	4.35607	-0.454571	4.10546	-2.05118	0.0718373	0.146153	-5.73845	0.607706	4.10546	2.74218	0.0236634	0.03698	-4.67931	-3.8606	9633.m01818	Os.80360	Os05g0279900	4338287	A2Y2Q0 /// Q0DJH3	NP_001055086	NM_001061621	LOC_Os05g20020								0005975 // carbohydrate metabolic process // inferred from electronic annotation /// 0007047 // cellular cell wall organization // inferred from electronic annotation /// 0008152 // metabolic process // inferred from electronic annotation	---	0004650 // polygalacturonase activity // inferred from electronic annotation /// 0016787 // hydrolase activity // inferred from electronic annotation /// 0016798 // hydrolase activity acting on glycosyl bonds // inferred from electronic annotation
Os.28427.2.S1_x_at	-0.456123	10.5584	-2.35153	0.0443695	0.241726	-4.7082	-0.00558346	10.5584	-0.0287854	0.977691	0.992863	-7.41108	-0.936781	10.5584	-4.82955	0.00105521	0.00592873	-1.30579	-0.0372085	10.5584	-0.191827	0.852318	0.903588	-7.62475	-1.28914	10.5584	-6.64614	0.000114715	0.000450242	0.98035	-4.01389	AK106094.1	Os.28427	Os05g0217800	4338119	Q6I5W0	NP_001054938	NM_001061473	LOC_Os05g12640								---	---	---
Os.51335.1.S1_at	-0.672409	3.51122	-3.39581	0.00843367	0.114667	-3.03072	-0.506606	3.51122	-2.55847	0.0317912	0.136041	-4.70701	-1.08304	3.51122	-5.46956	0.000458929	0.00326773	-0.41266	-0.61313	3.51122	-3.09644	0.0134639	0.0426836	-4.06011	-1.53643	3.51122	-7.7593	3.59e-05	0.000184293	2.23838	-1.99442	AK062584.1	Os.51335	Os02g0577400	4329761	Q0E053	NP_001047221	NM_001053756									---	0009536 // plastid // inferred from reviewed computational analysis	---
Os.6350.1.S1_at	-0.245886	7.08478	-1.4806	0.174298	0.461127	-5.98915	-0.442136	7.08478	-2.66231	0.0269004	0.124444	-4.53912	0.0936403	7.08478	0.563853	0.587215	0.70112	-7.40005	-0.147565	7.08478	-0.88856	0.398346	0.519284	-7.22464	1.08923	7.08478	6.5588	0.000126394	0.000485241	0.875393	-4.85551	AK103041.1	Os.6350	Os03g0144800	4331598	Q10RV6 /// Q8H038	NP_001048945	NM_001055480	LOC_Os03g05110								---	0005794 // Golgi apparatus // inferred from electronic annotation /// 0016020 // membrane // inferred from electronic annotation /// 0016021 // integral to membrane // inferred from electronic annotation /// 0032580 // Golgi cisterna membrane // inferred from electronic annotation	0016740 // transferase activity // inferred from electronic annotation /// 0016757 // transferase activity transferring glycosyl groups // inferred from electronic annotation
Os.49253.1.S1_at	-0.163819	8.9384	-1.08328	0.30804	0.61098	-6.4611	-0.338695	8.9384	-2.23969	0.0531172	0.18142	-5.21539	-0.48545	8.9384	-3.21013	0.0112601	0.034618	-3.80578	-0.379464	8.9384	-2.50928	0.0344119	0.0848912	-5.01521	-0.886686	8.9384	-5.86339	0.000282841	0.000922494	0.00440123	-4.09861	AK070606.1	Os.49253	Os06g0229200	4340564	B8B493 /// Q67X53	NP_001057213	NM_001063748	LOC_Os06g12390								0006486 // protein glycosylation // inferred from electronic annotation	0005794 // Golgi apparatus // inferred from electronic annotation /// 0016020 // membrane // inferred from electronic annotation /// 0016021 // integral to membrane // inferred from electronic annotation	0005529 // sugar binding // inferred from electronic annotation /// 0008378 // galactosyltransferase activity // inferred from electronic annotation /// 0016740 // transferase activity // inferred from electronic annotation /// 0016757 // transferase activity transferring glycosyl groups // inferred from electronic annotation
Os.4644.1.S1_at	0.173281	9.25265	0.589772	0.570471	0.801044	-6.88148	-0.937377	9.25265	-3.19041	0.0116136	0.0797561	-3.68114	-0.888059	9.25265	-3.02255	0.0151322	0.043295	-4.11087	-1.44827	9.25265	-4.92924	0.000923294	0.00603332	-1.22959	-2.39599	9.25265	-8.15486	2.45e-05	0.000139883	2.65235	-2.65015	U30477.1	Os.4644	Os01g0823100	4327568	A2WWG9 /// A2ZZ33 /// Q40636	NP_001044656	NM_001051191	LOC_Os01g60770			OsEXP2, OsEXP2(Os-EXP2), Os-EXP2, EXPA2, OsEXPA2, OsaEXPa1.23, RiExB, RiExC	OsEXP2 (Os-EXP2)	Rice expansin-2, Expansin-A2, Alpha-expansin-2	ALPHA-EXPANSIN 2	ALPHA-EXPANSIN 2	0007047 // cellular cell wall organization // inferred from electronic annotation /// 0009664 // plant-type cell wall organization // inferred from electronic annotation	0005576 // extracellular region // inferred from electronic annotation /// 0005618 // cell wall // inferred from electronic annotation /// 0016020 // membrane // inferred from electronic annotation	---
Os.50825.1.S1_s_at	0.216597	8.96797	0.792456	0.449345	0.723535	-6.73463	-1.47626	8.96797	-5.40113	0.000500277	0.0139684	-0.359099	-1.92712	8.96797	-7.05067	7.41e-05	0.000914958	1.55369	-2.00171	8.96797	-7.3236	5.57e-05	0.000815487	1.80005	-3.01258	8.96797	-11.022	2.25e-06	2.53e-05	5.23321	0.298643	U85246.1	Os.50825	Os05g0477600	4339106	A2Y5R6 /// B7EQ33 /// Q0DHB7	NP_001055842	NM_001062377	LOC_Os05g39990			OsEXP4 (Os-EXP4), OsEXPA4, OsEXP4, Os-EXP4, OsaEXPa1.22		Rice expansin-4, Expansin-A4, Alpha-expansin-4	ALPHA-EXPANSIN 4	ALPHA-EXPANSIN 4	0009664 // plant-type cell wall organization // inferred from electronic annotation	0005576 // extracellular region // inferred from electronic annotation /// 0005618 // cell wall // inferred from electronic annotation /// 0016020 // membrane // inferred from electronic annotation	---
Os.12234.1.S1_s_at	0.0537574	10.1629	0.168919	0.869756	0.950588	-7.0546	-1.39174	10.1629	-4.37319	0.00198095	0.0322044	-1.82617	-1.1816	10.1629	-3.71286	0.00519737	0.0193192	-2.99861	-2.2158	10.1629	-6.96259	8.13e-05	0.00106456	1.39034	-3.11279	10.1629	-9.78116	5.87e-06	4.96e-05	4.19801	-1.25821	AF261272.1	Os.33086	Os10g0556100	4349350	A3C777 /// A6MZH0 /// Q94LR4	NP_001065352	NM_001071884	LOC_Os10g40730			OsEXPB4, OsaEXPb1.7		Expansin-B4, Beta-expansin-4	BETA-EXPANSIN 4	BETA-EXPANSIN 4	0007047 // cellular cell wall organization // inferred from electronic annotation /// 0019953 // sexual reproduction // inferred from electronic annotation	0005576 // extracellular region // inferred from electronic annotation /// 0005618 // cell wall // inferred from electronic annotation /// 0016020 // membrane // inferred from electronic annotation	---
Os.2404.1.S1_at	-0.123149	9.53774	-0.516509	0.618482	0.829486	-6.92483	-0.305486	9.53774	-1.28126	0.233481	0.435307	-6.57631	-0.768607	9.53774	-3.22367	0.0110239	0.0340363	-3.78381	-0.903495	9.53774	-3.78941	0.00463305	0.0195611	-2.94631	-2.34931	9.53774	-9.8534	5.54e-06	4.76e-05	4.26141	-3.19397	AF261274.1	Os.2404	Os10g0555600	4349347	B7E6G9 /// Q7XCA7	NP_001065349	NM_001071881	LOC_Os10g40700			OsEXPB6			BETA-EXPANSIN 6	BETA-EXPANSIN 6	0007047 // cellular cell wall organization // inferred from electronic annotation /// 0019953 // sexual reproduction // inferred from electronic annotation	0005576 // extracellular region // inferred from electronic annotation /// 0005618 // cell wall // inferred from electronic annotation /// 0016020 // membrane // inferred from electronic annotation	---
Os.9312.1.S1_at	0.263768	7.48264	1.43757	0.185835	0.475591	-6.04484	-1.0093	7.48264	-5.5008	0.000441305	0.0129452	-0.224857	-1.35207	7.48264	-7.36895	5.32e-05	0.000726685	1.91156	-2.35648	7.48264	-12.8431	6.44e-07	3.39e-05	6.598	-3.50901	7.48264	-19.1245	2.32e-08	1.3e-06	10.0532	2.45862	AF261275.1	Os.9312	Os03g0102700	4331300	A2XBH1 /// Q0DW09 /// Q9LD07	NP_001048665	NM_001055200	LOC_Os03g01270			OsEXPB7			BETA-EXPANSIN 7	BETA-EXPANSIN 7	0007047 // cellular cell wall organization // inferred from electronic annotation /// 0019953 // sexual reproduction // inferred from electronic annotation	0005576 // extracellular region // inferred from electronic annotation /// 0005618 // cell wall // inferred from electronic annotation /// 0016020 // membrane // inferred from electronic annotation	---
Os.12288.1.S1_at	0.147108	13.4583	0.934033	0.3757	0.671578	-6.61011	-0.150406	13.4583	-0.954973	0.365593	0.570205	-6.92964	-0.351621	13.4583	-2.23255	0.0537299	0.112349	-5.38611	-0.280858	13.4583	-1.78325	0.109678	0.199045	-6.13874	-1.34478	13.4583	-8.53845	1.72e-05	0.000106852	3.0387	-4.40518	AB110604.1	Os.12288	Os08g0237000	4345019	Q0J732 /// Q76BW5	NP_001061319	NM_001067854	LOC_Os08g13920			OsXTH8, XRT5, OsXRT5		Xyloglucan endotransglycosylase/hydrolase protein 8 precursor, Xyloglucan endotransglycosylase/hydrolase protein 8	XYLOGLUCAN ENDOTRANSGLUCOSYDASE/HYDROLASE 8	XYLOGLUCAN ENDOTRANSGLUCOSYLASE/HYDROLASE 8	0005975 // carbohydrate metabolic process // inferred from electronic annotation /// 0006073 // cellular glucan metabolic process // inferred from electronic annotation /// 0007047 // cellular cell wall organization // inferred from electronic annotation /// 0008152 // metabolic process // inferred from electronic annotation	0005576 // extracellular region // inferred from electronic annotation /// 0005618 // cell wall // inferred from electronic annotation /// 0016023 // cytoplasmic membrane-bounded vesicle // inferred from reviewed computational analysis /// 0048046 // apoplast // inferred from electronic annotation	0004553 // hydrolase activity hydrolyzing O-glycosyl compounds // inferred from electronic annotation /// 0016740 // transferase activity // inferred from electronic annotation /// 0016762 // xyloglucan:xyloglucosyl transferase activity // inferred from electronic annotation /// 0016787 // hydrolase activity // inferred from electronic annotation /// 0016798 // hydrolase activity acting on glycos…
Os.46631.1.S1_x_at	-0.547358	5.24965	-1.65071	0.134666	0.404031	-5.75991	-1.25157	5.24965	-3.77448	0.00473782	0.0506542	-2.7468	-1.48642	5.24965	-4.48273	0.00169828	0.00838773	-1.81396	-1.52036	5.24965	-4.58508	0.00147307	0.00846514	-1.72962	-2.43905	5.24965	-7.35566	5.39e-05	0.000251392	1.79869	-2.05032	NM_197613.1	Os.46631	Os10g0545500	4349281	---	NP_001065209	NM_001071744	LOC_Os10g39840								---	0016023 // cytoplasmic membrane-bounded vesicle // inferred from reviewed computational analysis	---
Os.28030.2.A1_at	0.352922	4.92922	2.77874	0.0223169	0.175737	-4.02404	0.331154	4.92922	2.60735	0.029386	0.130168	-4.62808	2.08155	4.92922	16.3891	8.49e-08	1.06e-05	8.75172	4.16691	4.92922	32.8082	2.34e-10	1.7e-07	14.4313	6.14698	4.92922	48.3983	8.33e-12	1.67e-08	17.1588	6.33794	BU673020	Os.28030	Os06g0696400	4341940	Q5Z6H3	NP_001058455	NM_001064990	LOC_Os06g48160								0005975 // carbohydrate metabolic process // inferred from electronic annotation /// 0006073 // cellular glucan metabolic process // inferred from electronic annotation	0005618 // cell wall // inferred from electronic annotation /// 0048046 // apoplast // inferred from electronic annotation	0004553 // hydrolase activity hydrolyzing O-glycosyl compounds // inferred from electronic annotation /// 0016762 // xyloglucan:xyloglucosyl transferase activity // inferred from electronic annotation
Os.27205.1.S1_at	0.364871	11.0363	2.27944	0.0498286	0.254557	-4.82175	0.382008	11.0363	2.3865	0.0419395	0.158079	-4.98292	0.314403	11.0363	1.96415	0.0825009	0.157031	-5.80023	1.07527	11.0363	6.7175	0.000106049	0.00129454	1.1033	1.44692	11.0363	9.03929	1.1e-05	7.72e-05	3.52216	-2.19589	AK105934.1	Os.27205	Os06g0696600	4341942	Q5Z6H0	NP_001058457	NM_001064992	LOC_Os06g48180								0005975 // carbohydrate metabolic process // inferred from electronic annotation /// 0006073 // cellular glucan metabolic process // inferred from electronic annotation	0005618 // cell wall // inferred from electronic annotation /// 0048046 // apoplast // inferred from electronic annotation	0004553 // hydrolase activity hydrolyzing O-glycosyl compounds // inferred from electronic annotation /// 0016762 // xyloglucan:xyloglucosyl transferase activity // inferred from electronic annotation
Os.22839.1.S1_at	0.406082	11.5441	2.55619	0.0319078	0.207599	-4.38224	0.205775	11.5441	1.29531	0.228813	0.430553	-6.55945	0.13336	11.5441	0.83947	0.423866	0.552751	-7.19684	1.07425	11.5441	6.76216	0.000100991	0.00125491	1.15616	2.75002	11.5441	17.3107	5.36e-08	2.15e-06	9.18904	-1.55867	AK120345.1	Os.25996	Os06g0697000	4341944	A2YGL2 /// Q5Z6G7	NP_001058459	NM_001064994	LOC_Os06g48200								0005975 // carbohydrate metabolic process // inferred from electronic annotation /// 0006073 // cellular glucan metabolic process // inferred from electronic annotation	0005618 // cell wall // inferred from electronic annotation /// 0048046 // apoplast // inferred from electronic annotation	0004553 // hydrolase activity hydrolyzing O-glycosyl compounds // inferred from electronic annotation /// 0016762 // xyloglucan:xyloglucosyl transferase activity // inferred from electronic annotation
Os.11354.1.S1_at	2.37463	10.3662	14.0053	3.15e-07	0.00010949	7.45192	3.96159	10.3662	23.365	4.24e-09	2.64e-06	11.6404	5.20589	10.3662	30.7037	4.13e-10	3.42e-07	13.8594	6.76754	10.3662	39.9141	4.36e-11	6.03e-08	15.8252	7.96747	10.3662	46.9912	1.07e-11	1.67e-08	16.9759	13.1506	AF443603.1	Os.11354	Os04g0604300	4336904	Q0JAD6 /// Q8W4U8	NP_001053787	NM_001060322	LOC_Os04g51460								0005975 // carbohydrate metabolic process // inferred from electronic annotation /// 0006073 // cellular glucan metabolic process // inferred from electronic annotation	0005618 // cell wall // inferred from electronic annotation /// 0016023 // cytoplasmic membrane-bounded vesicle // inferred from reviewed computational analysis /// 0048046 // apoplast // inferred from electronic annotation	0004553 // hydrolase activity hydrolyzing O-glycosyl compounds // inferred from electronic annotation /// 0016762 // xyloglucan:xyloglucosyl transferase activity // inferred from electronic annotation
Os.49099.1.S1_at	-0.239651	7.75478	-1.55389	0.156096	0.436289	-5.89209	-0.992278	7.75478	-6.4339	0.000145425	0.00582872	0.965089	-1.10869	7.75478	-7.18871	6.41e-05	0.000825358	1.71035	-1.2897	7.75478	-8.36236	2.02e-05	0.000399733	2.89858	-0.948182	7.75478	-6.14798	0.000201923	0.000702211	0.368557	0.0100975	AK104577.1	Os.49099	Os03g0854600	4334827	Q84T83	NP_001051939	NM_001058474	LOC_Os03g63760								0005975 // carbohydrate metabolic process // inferred from electronic annotation /// 0006073 // cellular glucan metabolic process // inferred from electronic annotation	0005618 // cell wall // inferred from electronic annotation /// 0016023 // cytoplasmic membrane-bounded vesicle // inferred from reviewed computational analysis /// 0048046 // apoplast // inferred from electronic annotation	0004553 // hydrolase activity hydrolyzing O-glycosyl compounds // inferred from electronic annotation /// 0016740 // transferase activity // inferred from electronic annotation /// 0016762 // xyloglucan:xyloglucosyl transferase activity // inferred from electronic annotation /// 0016787 // hydrolase activity // inferred from electronic annotation
Os.18421.1.S1_a_at	0.363724	8.96317	0.993707	0.347428	0.649394	-6.55262	-1.71007	8.96317	-4.67198	0.00130703	0.0253001	-1.3843	-1.24141	8.96317	-3.39158	0.00848906	0.0279673	-3.51225	-2.29173	8.96317	-6.26109	0.000177119	0.0018438	0.548783	-3.90708	8.96317	-10.6743	2.91e-06	3.04e-05	4.95418	-1.18924	AK061126.1	Os.18421	Os03g0108300	4331336	B8ALE8 /// Q10SX3	NP_001048699	NM_001055234	LOC_Os03g01800								0005975 // carbohydrate metabolic process // inferred from electronic annotation /// 0006073 // cellular glucan metabolic process // inferred from electronic annotation	0005618 // cell wall // inferred from electronic annotation /// 0016023 // cytoplasmic membrane-bounded vesicle // inferred from reviewed computational analysis /// 0048046 // apoplast // inferred from electronic annotation	0004553 // hydrolase activity hydrolyzing O-glycosyl compounds // inferred from electronic annotation /// 0016762 // xyloglucan:xyloglucosyl transferase activity // inferred from electronic annotation /// 0016787 // hydrolase activity // inferred from electronic annotation
Os.11465.1.S1_at	0.852165	6.59281	2.9306	0.0175112	0.158567	-3.77873	1.01521	6.59281	3.49133	0.0072796	0.063188	-3.19627	1.52283	6.59281	5.23702	0.000616887	0.00402027	-0.73044	0.566325	6.59281	1.9476	0.0846946	0.165201	-5.89583	2.3085	6.59281	7.93894	3.01e-05	0.000162013	2.42839	-2.23458	AK061093.1	Os.11465	Os11g0539200	4350662	Q2R336	NP_001068033	NM_001074565	LOC_Os11g33270								0005975 // carbohydrate metabolic process // inferred from electronic annotation /// 0006073 // cellular glucan metabolic process // inferred from electronic annotation	0005618 // cell wall // inferred from electronic annotation /// 0016023 // cytoplasmic membrane-bounded vesicle // inferred from reviewed computational analysis /// 0048046 // apoplast // inferred from electronic annotation	0004553 // hydrolase activity hydrolyzing O-glycosyl compounds // inferred from electronic annotation /// 0016762 // xyloglucan:xyloglucosyl transferase activity // inferred from electronic annotation /// 0016787 // hydrolase activity // inferred from electronic annotation
Os.13874.1.S1_x_at	-0.817796	8.85075	-4.95668	0.000890207	0.0341315	-0.681091	-0.255491	8.85075	-1.54854	0.157365	0.34414	-6.23574	-0.100677	8.85075	-0.610206	0.557461	0.675086	-7.37093	-0.663402	8.85075	-4.02089	0.00328882	0.0152436	-2.58421	-1.25127	8.85075	-7.58399	4.28e-05	0.000210967	2.04962	-2.96447	AK068365.1	Os.78562	Os10g0577500	4349498	Q7XBU8 /// Q8VWG5	NP_001065491	NM_001072023	LOC_Os10g42670								0005975 // carbohydrate metabolic process // inferred from electronic annotation /// 0006073 // cellular glucan metabolic process // inferred from electronic annotation	0005618 // cell wall // inferred from electronic annotation /// 0016023 // cytoplasmic membrane-bounded vesicle // inferred from reviewed computational analysis /// 0048046 // apoplast // inferred from electronic annotation	0004553 // hydrolase activity hydrolyzing O-glycosyl compounds // inferred from electronic annotation /// 0016740 // transferase activity // inferred from electronic annotation /// 0016762 // xyloglucan:xyloglucosyl transferase activity // inferred from electronic annotation /// 0016787 // hydrolase activity // inferred from electronic annotation
Os.4613.1.S1_at	-0.156259	4.42535	-0.236523	0.818549	0.930145	-7.03949	-3.86184	4.42535	-5.8455	0.000288998	0.00944949	0.228609	-2.86779	4.42535	-4.34084	0.00207378	0.00967113	-2.02664	-4.31443	4.42535	-6.53057	0.000130445	0.00148876	0.879396	-4.63941	4.42535	-7.02246	7.63e-05	0.000328398	1.42186	-1.30725	AF247162.1	Os.5022	Os02g0744200	4330706	Q0DXM3 /// Q6ZGU9	NP_001048101	NM_001054636	LOC_Os02g51040								0007047 // cellular cell wall organization // inferred from electronic annotation /// 0009664 // plant-type cell wall organization // inferred from electronic annotation	0005576 // extracellular region // inferred from electronic annotation /// 0005618 // cell wall // inferred from electronic annotation /// 0016020 // membrane // inferred from electronic annotation	---
Os.7602.1.S1_at	0.514798	8.83563	1.12206	0.292105	0.597222	-6.41962	-1.45492	8.83563	-3.17117	0.0119696	0.0811165	-3.71231	-1.46319	8.83563	-3.18919	0.0116358	0.0354785	-3.83977	-2.21739	8.83563	-4.83306	0.00105024	0.0066072	-1.36767	-4.12904	8.83563	-8.99973	1.14e-05	7.92e-05	3.4848	-2.37091	AK059638.1	Os.7602	Os02g0658800	4330213	A2X800 /// Q0DYY6 /// Q6H676	NP_001047638	NM_001054173	LOC_Os02g44108								0007047 // cellular cell wall organization // inferred from electronic annotation /// 0019953 // sexual reproduction // inferred from electronic annotation	0005576 // extracellular region // inferred from electronic annotation /// 0005618 // cell wall // inferred from electronic annotation /// 0016020 // membrane // inferred from electronic annotation	---
Os.21349.1.S1_at	-0.0359626	9.57867	-0.232668	0.821447	0.93103	-7.04048	-0.467781	9.57867	-3.02641	0.0150401	0.0923321	-3.94737	-1.32266	9.57867	-8.55724	1.69e-05	0.00033876	3.14998	-0.897804	9.57867	-5.80854	0.000302188	0.00270538	-0.0280053	0.600219	9.57867	3.88324	0.00402855	0.00812766	-2.83971	-2.14112	AK099870.1	Os.21349	Os03g0132200	4331516	B8AME6 /// Q0DVF6 /// Q10S70	NP_001048868	NM_001055403	LOC_Os03g04020								---	0005576 // extracellular region // inferred from electronic annotation	---
Os.23174.1.S1_s_at	-0.0395533	3.36789	-0.202854	0.843954	0.941246	-7.04763	0.0770442	3.36789	0.395131	0.702341	0.834567	-7.32551	-0.335347	3.36789	-1.71987	0.12104	0.211522	-6.15902	1.51527	3.36789	7.77125	3.55e-05	0.000596579	2.28752	3.24744	3.36789	16.6549	7.41e-08	2.57e-06	8.85211	-1.87851	CB000335	---	Os08g0240533	9271033	---	NP_001175460	NM_001188531									---	---	---
Os.18217.1.S1_s_at	0.0127103	9.37841	0.0635346	0.950789	0.983873	-7.06814	-0.730353	9.37841	-3.6508	0.00570821	0.0567083	-2.94217	-0.0344097	9.37841	-0.172003	0.867404	0.914953	-7.55736	-0.435315	9.37841	-2.176	0.058836	0.12601	-5.5452	-1.38774	9.37841	-6.93684	8.36e-05	0.000352907	1.32292	-4.35799	AK065122.1	Os.18217	Os07g0634600	4344020	Q69UW6	NP_001060382	NM_001066917	LOC_Os07g44070								---	---	---
Os.15206.1.S1_at	-0.71491	6.39016	-1.84275	0.0999237	0.3505	-5.48619	-1.01913	6.39016	-2.62691	0.0284759	0.12817	-4.59645	-0.854653	6.39016	-2.20296	0.0563453	0.116654	-5.43256	-0.84763	6.39016	-2.18485	0.0580062	0.124786	-5.53136	-2.61223	6.39016	-6.73328	0.00010423	0.000417665	1.08414	-3.99248	AK107088.1	Os.15206	Os01g0319000	4327273	Q94D71	NP_001042886	NM_001049421	LOC_Os01g21630								---	---	---
Os.27785.1.A1_at	-0.0387815	4.94458	-0.144373	0.888524	0.959797	-7.05884	-0.618703	4.94458	-2.30326	0.0479551	0.171536	-5.11515	-0.556223	4.94458	-2.07066	0.0696386	0.137718	-5.63796	-1.02274	4.94458	-3.80738	0.0045102	0.019189	-2.91798	-1.64402	4.94458	-6.12022	0.000208577	0.000721025	0.333507	-4.07929	AK064109.1	Os.27785	Os01g0974500	4324296	Q5JL22	NP_001045555	NM_001052090	LOC_Os01g74330								---	---	---
Os.12623.1.S1_at	-0.0236292	10.4422	-0.180834	0.860676	0.947573	-7.0523	0.284383	10.4422	2.17639	0.0587994	0.192812	-5.31447	1.10755	10.4422	8.47609	1.82e-05	0.000355756	3.06998	0.32562	10.4422	2.49197	0.035385	0.0865291	-5.0431	1.16815	10.4422	8.93984	1.2e-05	8.21e-05	3.42798	-2.18238	AK104609.1	Os.12623	Os01g0892600	4324955	Q5JLW5	NP_001045062	NM_001051597	LOC_Os01g66850								---	---	---
Os.52558.1.S1_at	-0.277353	6.97846	-0.873578	0.406017	0.69412	-6.66537	-0.890918	6.97846	-2.80612	0.0213598	0.110614	-4.30568	-0.624568	6.97846	-1.9672	0.0821037	0.156463	-5.79564	-0.88691	6.97846	-2.79349	0.0217958	0.0612624	-4.55405	-2.1189	6.97846	-6.67388	0.000111257	0.000439347	1.01349	-4.06145	AK067975.1	Os.52558	Os04g0438400	4335918	Q0JD10	NP_001052863	NM_001059398	LOC_Os04g35770								0042545 // cell wall modification // inferred from electronic annotation	0005618 // cell wall // inferred from electronic annotation /// 0009536 // plastid // inferred from reviewed computational analysis	0016787 // hydrolase activity // inferred from electronic annotation /// 0030599 // pectinesterase activity // inferred from electronic annotation /// 0045330 // aspartyl esterase activity // inferred from electronic annotation
Os.11818.1.S1_at	0.192658	8.74211	1.13489	0.286979	0.591746	-6.40565	0.430176	8.74211	2.53404	0.0330665	0.139279	-4.74638	1.39142	8.74211	8.19644	2.36e-05	0.000420011	2.78936	0.366839	8.74211	2.16094	0.0602739	0.128394	-5.5687	1.38496	8.74211	8.15837	2.44e-05	0.00013953	2.65595	-2.25509	AK101494.1	Os.11818	Os10g0407000	4348589	A6N0X1 /// Q7XEU2 /// Q948H9	NP_001064567	NM_001071102	LOC_Os10g26680								0042545 // cell wall modification // inferred from electronic annotation	0005618 // cell wall // inferred from electronic annotation /// 0005739 // mitochondrion // inferred from reviewed computational analysis	0016787 // hydrolase activity // inferred from electronic annotation /// 0030599 // pectinesterase activity // inferred from electronic annotation /// 0045330 // aspartyl esterase activity // inferred from electronic annotation
OsAffx.27525.1.S1_x_at	-0.407118	6.65706	-2.52762	0.0334103	0.211829	-4.428	-0.622263	6.65706	-3.86336	0.00414925	0.0474236	-2.60739	-0.967049	6.65706	-6.00399	0.000239148	0.00208932	0.289016	-0.413495	6.65706	-2.56721	0.0313466	0.0795904	-4.92165	-1.27727	6.65706	-7.93003	3.04e-05	0.000162771	2.41905	-1.84979	9634.m00885	Os.48697	Os06g0193200	4340380	Q69Y54	NP_001057041	NM_001063576	LOC_Os06g09340								0042545 // cell wall modification // inferred from electronic annotation	0005618 // cell wall // inferred from electronic annotation	0004857 // enzyme inhibitor activity // inferred from electronic annotation /// 0016787 // hydrolase activity // inferred from electronic annotation /// 0030599 // pectinesterase activity // inferred from electronic annotation /// 0045330 // aspartyl esterase activity // inferred from electronic annotation
Os.10654.1.S1_s_at	0.799603	7.99115	1.99885	0.0780792	0.311886	-5.25428	0.703474	7.99115	1.75855	0.113983	0.282463	-5.94309	1.13794	7.99115	2.84461	0.0200849	0.0533727	-4.40089	1.498	7.99115	3.74471	0.00495421	0.0205236	-3.01693	2.38821	7.99115	5.97006	0.000248972	0.000829987	0.142174	-3.6946	AK062604.1	Os.54835	Os09g0571200	4347919	A2Z497 /// Q651B1 /// Q651B2	NP_001063992	NM_001070527	LOC_Os09g39770								0042545 // cell wall modification // inferred from electronic annotation	0005618 // cell wall // inferred from electronic annotation	0016787 // hydrolase activity // inferred from electronic annotation /// 0030599 // pectinesterase activity // inferred from electronic annotation /// 0045330 // aspartyl esterase activity // inferred from electronic annotation
Os.18486.1.S1_at	-0.214234	8.81282	-0.949509	0.368211	0.665319	-6.59548	-0.63549	8.81282	-2.81656	0.0210062	0.109571	-4.28871	-0.521016	8.81282	-2.3092	0.0474987	0.102216	-5.26506	-1.55629	8.81282	-6.89765	8.72e-05	0.00112109	1.315	-2.9069	8.81282	-12.8837	6.27e-07	1.05e-05	6.59937	-1.64697	AK068607.1	Os.18486	Os09g0504000	4347499	Q0J0N3	NP_001063595	NM_001070130	LOC_Os09g32670								0005975 // carbohydrate metabolic process // inferred from electronic annotation /// 0008152 // metabolic process // inferred from electronic annotation /// 0044237 // cellular metabolic process // inferred from electronic annotation	---	0003824 // catalytic activity // inferred from electronic annotation /// 0005488 // binding // inferred from electronic annotation /// 0016857 // racemase and epimerase activity acting on carbohydrates and derivatives // inferred from electronic annotation /// 0050662 // coenzyme binding // inferred from electronic annotation
Os.39979.1.A1_at	-0.286497	8.14483	-1.46983	0.177123	0.463794	-6.00317	-0.389186	8.14483	-1.99667	0.07835	0.227188	-5.59096	-0.548222	8.14483	-2.81258	0.0211401	0.0554146	-4.45307	-1.02084	8.14483	-5.23731	0.000616656	0.00450339	-0.796197	-1.65386	8.14483	-8.4849	1.8e-05	0.000111245	2.98561	-2.77156	AK121154.1	Os.39979	Os03g0249500	4332258	Q2MJA7	NP_001049561	NM_001056096	LOC_Os03g14540								0005975 // carbohydrate metabolic process // inferred from electronic annotation /// 0008152 // metabolic process // inferred from electronic annotation /// 0044237 // cellular metabolic process // inferred from electronic annotation	---	0003824 // catalytic activity // inferred from electronic annotation /// 0005488 // binding // inferred from electronic annotation /// 0016857 // racemase and epimerase activity acting on carbohydrates and derivatives // inferred from electronic annotation /// 0050662 // coenzyme binding // inferred from electronic annotation
Os.8158.1.S1_at	0.134543	8.98087	0.807248	0.441219	0.718944	-6.72243	0.14767	8.98087	0.886008	0.399646	0.601162	-6.99389	0.469562	8.98087	2.81733	0.0209802	0.0551452	-4.44534	0.645913	8.98087	3.87542	0.00407559	0.0178352	-2.81105	1.92379	8.98087	11.5426	1.54e-06	1.96e-05	5.63601	-3.06734	AK069596.1	Os.8158	Os02g0791500	4330975	Q6K9M5	NP_001048359	NM_001054894	LOC_Os02g54890								0005975 // carbohydrate metabolic process // inferred from electronic annotation /// 0008152 // metabolic process // inferred from electronic annotation /// 0044237 // cellular metabolic process // inferred from electronic annotation	---	0003824 // catalytic activity // inferred from electronic annotation /// 0005488 // binding // inferred from electronic annotation /// 0016857 // racemase and epimerase activity acting on carbohydrates and derivatives // inferred from electronic annotation /// 0050662 // coenzyme binding // inferred from electronic annotation
Os.14234.1.S1_at	0.111502	12.179	0.899062	0.393032	0.684841	-6.64245	0.293108	12.179	2.36339	0.0435301	0.161727	-5.01973	1.0202	12.179	8.22606	2.29e-05	0.000412251	2.81946	0.0934594	12.179	0.753582	0.471173	0.588537	-7.33903	1.04345	12.179	8.41353	1.92e-05	0.00011675	2.91445	-2.65346	CB674427	Os.14234	Os01g0847200	4327472	Q6Z9A3 /// Q941T9	NP_001044795	NM_001051330	LOC_Os01g62840								0009058 // biosynthetic process // inferred from electronic annotation	---	0016740 // transferase activity // inferred from electronic annotation /// 0016779 // nucleotidyltransferase activity // inferred from electronic annotation
Os.51333.1.S1_at	0.149615	2.70903	0.95138	0.367313	0.664318	-6.5937	0.221604	2.70903	1.40915	0.193817	0.388768	-6.41836	0.89786	2.70903	5.70936	0.000340938	0.0026508	-0.0929403	1.20724	2.70903	7.67665	3.9e-05	0.000637803	2.18634	0.299102	2.70903	1.90194	0.0910343	0.12096	-6.00628	-3.38499	AK062580.1	Os.89269	Os02g0678500	4330313	---	---	---									---	---	---
Os.10131.1.S1_a_at	0.431682	9.28233	2.4462	0.0380933	0.225232	-4.55799	0.427488	9.28233	2.42244	0.0395801	0.153545	-4.92554	0.558722	9.28233	3.16609	0.0120655	0.0364436	-3.87729	0.963218	9.28233	5.45824	0.000465507	0.003669	-0.493672	1.70949	9.28233	9.68715	6.34e-06	5.23e-05	4.11487	-1.94792	AB087745.1	Os.10131	Os05g0595100	4339812	A2Y861 /// Q8LNZ3	NP_001056512	NM_001063047	LOC_Os05g51670								0006012 // galactose metabolic process // inferred from electronic annotation /// 0008152 // metabolic process // inferred from electronic annotation /// 0044237 // cellular metabolic process // inferred from electronic annotation	---	0003824 // catalytic activity // inferred from electronic annotation /// 0003978 // UDP-glucose 4-epimerase activity // inferred from electronic annotation /// 0005488 // binding // inferred from electronic annotation /// 0016853 // isomerase activity // inferred from electronic annotation /// 0050662 // coenzyme binding // inferred from electronic annotation
Os.4195.1.S1_at	-0.283839	6.2902	-1.99677	0.0783378	0.312331	-5.25742	-0.257129	6.2902	-1.80887	0.105374	0.270073	-5.87027	-0.664477	6.2902	-4.67451	0.00130251	0.00689928	-1.53088	-0.818926	6.2902	-5.76104	0.000320111	0.0028237	-0.0901521	-0.836543	6.2902	-5.88498	0.000275601	0.000901481	0.0324072	-2.54326	AB024986.1	Os.4195	Os01g0233500	4324288	Q0INT0 /// Q7F830	NP_001042512	NM_001049047	LOC_Os01g13260			CycA1;1, CycA1;os;1		A-type cyclin 1;1	CYCLIN-A1-1	CYCLIN-A1-1	0007049 // cell cycle // inferred from electronic annotation /// 0007067 // mitosis // inferred from electronic annotation /// 0051301 // cell division // inferred from electronic annotation	0005634 // nucleus // inferred from electronic annotation	---
Os.11708.1.S1_at	0.180748	7.39252	0.726669	0.486684	0.748638	-6.78649	0.293374	7.39252	1.17946	0.269728	0.474411	-6.69469	0.67316	7.39252	2.70633	0.0250642	0.0629863	-4.62598	1.20008	7.39252	4.82473	0.00106208	0.00666485	-1.37968	2.4589	7.39252	9.88562	5.4e-06	4.67e-05	4.28956	-3.03946	AK070370.1	Os.11708	Os03g0203800	4331985	B7EHR1 /// Q10QA2	NP_001049308	NM_001055843	LOC_Os03g10650			CycD5;3, CYCD5-3		Cyclin-D5-3, G1/S-specific cyclin-D5-3	D-TYPE CYCLIN 5;3	D-TYPE CYCLIN 5;3	0007049 // cell cycle // inferred from electronic annotation /// 0051301 // cell division // inferred from electronic annotation	0005634 // nucleus // inferred from electronic annotation	---
Os.14260.1.A1_at	-0.6343	6.44265	-3.87495	0.00407844	0.0845589	-2.27718	-0.455396	6.44265	-2.78202	0.0221998	0.112519	-4.34485	-1.10623	6.44265	-6.75797	0.000101454	0.00114241	1.21394	-0.598902	6.44265	-3.65871	0.00564025	0.0225493	-3.15335	-1.42088	6.44265	-8.6802	1.51e-05	9.71e-05	3.17788	-1.07671	AK103430.1	Os.14260	Os05g0237100	4338177	Q0DJR9	NP_001054990	NM_001061525	LOC_Os05g14730								0007049 // cell cycle // inferred from electronic annotation /// 0051301 // cell division // inferred from electronic annotation	0005634 // nucleus // inferred from electronic annotation	---
Os.17403.1.S1_a_at	0.00107117	4.31577	0.00627369	0.995137	1	-7.07036	-0.135998	4.31577	-0.796522	0.447101	0.642754	-7.07121	-0.919479	4.31577	-5.38525	0.000510438	0.00352344	-0.526995	-0.33225	4.31577	-1.94594	0.0849169	0.165505	-5.89832	-1.22284	4.31577	-7.16199	6.59e-05	0.000293118	1.58123	-3.79713	AK068729.1	Os.17403	Os03g0617500	4333455	Q0DQA9	NP_001050665	NM_001057200	LOC_Os03g42070								0007049 // cell cycle // inferred from electronic annotation /// 0051301 // cell division // inferred from electronic annotation	0005634 // nucleus // inferred from electronic annotation	---
Os.16376.1.S1_at	-0.156692	9.13322	-1.42332	0.189801	0.48065	-6.06307	-0.0837008	9.13322	-0.760297	0.467354	0.660256	-7.1005	-0.45418	9.13322	-4.12555	0.00282375	0.0122376	-2.35444	-0.422063	9.13322	-3.83381	0.00433581	0.0186236	-2.87639	-0.702176	9.13322	-6.37822	0.0001549	0.000569178	0.655295	-3.54782	AK100044.1	Os.16376	Os12g0485400	4352229	B7EPW6 /// Q2QQS5	NP_001066781	NM_001073313	LOC_Os12g30020								0007049 // cell cycle // inferred from electronic annotation /// 0051301 // cell division // inferred from electronic annotation	0005634 // nucleus // inferred from electronic annotation	---
Os.14184.1.S1_at	0.043468	5.70004	0.139248	0.892452	0.961705	-7.05965	-0.205753	5.70004	-0.659122	0.527024	0.706666	-7.1759	0.085367	5.70004	0.27347	0.790928	0.858922	-7.53236	-0.888488	5.70004	-2.84624	0.0200329	0.05739	-4.46807	-2.15166	5.70004	-6.89277	8.77e-05	0.000364704	1.27165	-4.99287	AK103765.1	Os.14184	Os06g0217900	4340499	B7EV53 /// Q69QB8	NP_001057153	NM_001063688	LOC_Os06g11410								0007049 // cell cycle // inferred from electronic annotation /// 0051301 // cell division // inferred from electronic annotation	0005634 // nucleus // inferred from electronic annotation	---
Os.8927.1.S1_at	-0.0851022	9.95611	-0.741797	0.477926	0.742399	-6.77491	-0.00214046	9.95611	-0.0186574	0.985539	0.996069	-7.41134	-0.261143	9.95611	-2.27626	0.0500837	0.106322	-5.3172	-0.367398	9.95611	-3.20244	0.0113966	0.0378254	-3.88768	-0.835602	9.95611	-7.28355	5.8e-05	0.000266693	1.71824	-4.33458	AK100478.1	Os.59366	Os05g0289400	4338298	Q75HS3	NP_001055097	NM_001061632	LOC_Os05g22260								0006396 // RNA processing // inferred from electronic annotation	0005622 // intracellular // inferred from electronic annotation	0005488 // binding // inferred from electronic annotation
OsAffx.4171.1.S1_s_at	-0.179689	10.0473	-1.13127	0.288418	0.593328	-6.40961	0.877915	10.0473	5.52713	0.000427022	0.0126975	-0.189632	0.788783	10.0473	4.96598	0.000879283	0.00519359	-1.11053	0.56436	10.0473	3.55307	0.00662303	0.0253985	-3.32191	1.53726	10.0473	9.6782	6.39e-06	5.25e-05	4.10693	-1.38495	9632.m05213	---	Os04g0628800	9271995	---	NP_001174103	NM_001187174									---	---	---
Os.51142.1.S1_at	-0.336761	4.59721	-0.799452	0.445489	0.721158	-6.72888	-1.8208	4.59721	-4.32248	0.00212854	0.0335685	-1.90237	-1.70746	4.59721	-4.05342	0.00313607	0.0132128	-2.46558	-2.3877	4.59721	-5.66827	0.000358551	0.00305435	-0.212424	-3.1808	4.59721	-7.55104	4.42e-05	0.000216042	2.01377	-1.8591	AK061100.1	Os.51142	Os04g0552300	4336603	A2XW86 /// B7E5S9 /// Q7FAT5	NP_001053503	NM_001060038	LOC_Os04g46660								0007049 // cell cycle // inferred from electronic annotation /// 0051301 // cell division // inferred from electronic annotation	---	---
Os.26853.1.A1_at	0.0227225	8.57789	0.178605	0.862373	0.948397	-7.05274	0.239317	8.57789	1.8811	0.0940754	0.251685	-5.76418	0.158261	8.57789	1.24398	0.246258	0.365884	-6.78187	1.41314	8.57789	11.1077	2.11e-06	8.16e-05	5.33093	1.9673	8.57789	15.4635	1.38e-07	3.81e-06	8.20246	-1.21308	CB622304	Os.12108	Os02g0133000	4328207	---	NP_001045800	NM_001052335	LOC_Os02g04010								---	---	---
Os.50582.1.S1_at	0.128431	4.01453	0.462396	0.655241	0.849142	-6.95338	0.0102571	4.01453	0.0369293	0.971382	0.990225	-7.41078	1.47447	4.01453	5.3086	0.000562751	0.00377082	-0.631813	0.966371	4.01453	3.47928	0.0074156	0.0276397	-3.44024	1.87109	4.01453	6.73659	0.000103854	0.000416542	1.08805	-3.46963	AK121938.1	Os.50582	Os07g0556000	4343569	B7F7X8 /// Q69S43	NP_001059961	NM_001066496	LOC_Os07g37010								0007049 // cell cycle // inferred from electronic annotation /// 0051301 // cell division // inferred from electronic annotation	---	---
Os.27219.1.S1_at	0.00758148	8.86144	0.0590251	0.954277	0.984909	-7.06845	-0.262897	8.86144	-2.04677	0.0723447	0.217243	-5.51468	-0.309958	8.86144	-2.41316	0.040176	0.0903044	-5.09941	-0.457323	8.86144	-3.56046	0.00654871	0.02516	-3.31008	-0.773962	8.86144	-6.02563	0.000233105	0.000788578	0.213331	-4.15586	AK068821.1	Os.27219	Os11g0602900	4350871	Q2R1J4	NP_001068235	NM_001074767	LOC_Os11g38990								0006457 // protein folding // inferred from electronic annotation	0016023 // cytoplasmic membrane-bounded vesicle // inferred from reviewed computational analysis	0003755 // peptidyl-prolyl cis-trans isomerase activity // inferred from electronic annotation /// 0016853 // isomerase activity // inferred from electronic annotation
OsAffx.15997.1.S1_s_at	-0.104978	5.46495	-0.383561	0.710588	0.878888	-6.98956	0.165161	5.46495	0.60345	0.561744	0.73404	-7.21325	2.3015	5.46495	8.40902	1.93e-05	0.000372639	3.00338	4.53736	5.46495	16.5782	7.71e-08	7.7e-06	8.82806	6.36195	5.46495	23.2448	4.43e-09	4.75e-07	11.7138	1.86849	9634.m04819	Os.91074	Os06g0708300	4342020	Q5Z9I1	NP_001058533	NM_001065068	LOC_Os06g49460								---	0016020 // membrane // inferred from reviewed computational analysis /// 0016021 // integral to membrane // inferred from electronic annotation	---
Os.35815.1.S1_at	-0.286617	11.051	-1.78748	0.108956	0.365635	-5.5664	0.250849	11.051	1.56441	0.153627	0.339152	-6.21431	-0.465774	11.051	-2.90479	0.0182461	0.0496553	-4.3028	-0.182526	11.051	-1.13832	0.285623	0.405783	-6.97322	-1.40971	11.051	-8.79161	1.37e-05	9.05e-05	3.28595	-3.95416	AK065672.1	Os.35815	Os01g0111100	4326140	---	NP_001041801	NM_001048336	LOC_Os01g02080								---	0009536 // plastid // inferred from reviewed computational analysis	---
Os.5492.1.S1_at	-0.211581	8.84254	-1.33099	0.217307	0.514924	-6.17836	-0.516467	8.84254	-3.24894	0.0105967	0.0766746	-3.58639	-1.10376	8.84254	-6.94344	8.3e-05	0.000991823	1.43042	-0.761764	8.84254	-4.79203	0.00111002	0.00687882	-1.42696	-1.94765	8.84254	-12.2521	9.48e-07	1.41e-05	6.15829	-0.720602	AK103109.1	Os.5492	Os09g0571400	4347920	A2Z498 /// Q40672 /// Q651B0	NP_001063993	NM_001070528	LOC_Os09g39780								0006457 // protein folding // inferred from electronic annotation	---	0003755 // peptidyl-prolyl cis-trans isomerase activity // inferred from electronic annotation /// 0016853 // isomerase activity // inferred from electronic annotation
Os.27035.1.S1_s_at	-0.0254148	8.54999	-0.170517	0.868537	0.950104	-7.0543	-0.471559	8.54999	-3.16385	0.012108	0.0815961	-3.72418	-2.02633	8.54999	-13.5954	4.03e-07	2.93e-05	7.1338	-0.482537	8.54999	-3.23751	0.0107877	0.0363858	-3.83074	-2.50827	8.54999	-16.8289	6.8e-08	2.45e-06	8.94286	0.293487	AK067665.1	Os.27035	Os01g0563000	4327922	Q657L6 /// Q657L8	NP_001043354	NM_001049889	LOC_Os01g38229								0006457 // protein folding // inferred from electronic annotation	---	0003755 // peptidyl-prolyl cis-trans isomerase activity // inferred from electronic annotation /// 0016853 // isomerase activity // inferred from electronic annotation
Os.11022.1.S1_at	0.019804	9.1033	0.0786329	0.939119	0.978902	-7.06695	-0.636217	9.1033	-2.52614	0.0334902	0.140309	-4.75911	-0.326118	9.1033	-1.29487	0.228958	0.346456	-6.72131	-0.83777	9.1033	-3.32641	0.00939156	0.0328638	-3.6867	-1.60304	9.1033	-6.36497	0.000157254	0.000575517	0.638978	-4.31902	AK063115.1	---	Os09g0501850	9269317	---	NP_001175928	NM_001188999	LOC_Os09g32526								---	---	---
Os.40035.1.A1_x_at	-0.10047	10.4676	-0.695636	0.504969	0.761788	-6.80958	0.228762	10.4676	1.58391	0.149145	0.33344	-6.18784	0.437375	10.4676	3.02831	0.0149949	0.0429786	-4.10149	0.784324	10.4676	5.43052	0.000482041	0.00376859	-0.531248	1.14568	10.4676	7.93251	3.03e-05	0.000162572	2.42165	-3.0417	CF334314	Os.40035	Os05g0103200	4337539	A6MZW4 /// Q75M32	NP_001054392	NM_001060927	LOC_Os05g01270								0006457 // protein folding // inferred from electronic annotation	---	0003755 // peptidyl-prolyl cis-trans isomerase activity // inferred from electronic annotation /// 0016853 // isomerase activity // inferred from electronic annotation
Os.13002.1.S1_at	-0.234203	7.88852	-1.90754	0.0902332	0.335171	-5.39085	-0.128627	7.88852	-1.04764	0.323279	0.52822	-6.83727	-0.469843	7.88852	-3.82678	0.0043815	0.0170012	-2.81886	-0.500205	7.88852	-4.07408	0.00304303	0.0143722	-2.5019	-0.882026	7.88852	-7.18393	6.44e-05	0.000288241	1.60609	-3.18856	AK111654.1	Os.13002	Os08g0557500	4346298	Q7XXQ2	NP_001062485	NM_001069020	LOC_Os08g44330								0006457 // protein folding // inferred from electronic annotation	---	0003755 // peptidyl-prolyl cis-trans isomerase activity // inferred from electronic annotation /// 0016853 // isomerase activity // inferred from electronic annotation
Os.11124.1.S1_at	-0.208141	10.3296	-1.70268	0.124303	0.389039	-5.68727	0.0577081	10.3296	0.472077	0.648588	0.79742	-7.28921	-0.0520474	10.3296	-0.42577	0.680704	0.776245	-7.47396	-0.496729	10.3296	-4.06346	0.00309047	0.0145412	-2.5183	-1.06906	10.3296	-8.74536	1.42e-05	9.32e-05	3.24122	-3.9455	AK101652.1	Os.11124	Os05g0458100	4339000	Q3MST6 /// Q65XG1 /// Q84LW7	NP_001055743	NM_001062278	LOC_Os05g38370								0006457 // protein folding // inferred from electronic annotation	---	0003755 // peptidyl-prolyl cis-trans isomerase activity // inferred from electronic annotation /// 0016853 // isomerase activity // inferred from electronic annotation
Os.20031.1.S1_at	-0.0570852	10.2928	-0.478345	0.644298	0.844451	-6.94527	-0.0494229	10.2928	-0.414139	0.688883	0.825983	-7.31712	-0.497926	10.2928	-4.17237	0.0026389	0.0116351	-2.28264	-0.318054	10.2928	-2.66513	0.0267787	0.0712959	-4.76292	-0.980466	10.2928	-8.21582	2.31e-05	0.000133746	2.71471	-3.71865	AK066346.1	Os.20031	Os07g0476500	4343218	Q7EYT3	NP_001059626	NM_001066161	LOC_Os07g29390								0006457 // protein folding // inferred from electronic annotation	---	0003755 // peptidyl-prolyl cis-trans isomerase activity // inferred from electronic annotation /// 0016853 // isomerase activity // inferred from electronic annotation
Os.46045.2.S1_x_at	0.154447	10.0682	0.996774	0.346019	0.647692	-6.54959	-0.0226747	10.0682	-0.146339	0.887017	0.944346	-7.39965	0.759811	10.0682	4.9037	0.000955298	0.0055244	-1.19933	0.458289	10.0682	2.95773	0.0167718	0.0502002	-4.28622	1.17195	10.0682	7.56358	4.36e-05	0.000213927	2.02742	-3.48147	AK119565.1	Os.40263	Os01g0254200	4327710	A2WMZ3 /// Q9S7V0	NP_001042617	NM_001049152	LOC_Os01g15029								---	---	---
Os.14983.1.S2_a_at	-0.0211335	6.56735	-0.136371	0.894658	0.962555	-7.06009	0.0370182	6.56735	0.238872	0.816784	0.902971	-7.37992	-0.859801	6.56735	-5.54814	0.000415984	0.00305271	-0.307007	-0.235874	6.56735	-1.52205	0.163784	0.268269	-6.50314	-0.958286	6.56735	-6.18365	0.000193715	0.000678996	0.413432	-4.16734	AK121149.1	Os.14983	Os05g0596600	4339821	Q5KQG5 /// Q8GU53	NP_001056521	NM_001063056	LOC_Os05g51790								---	0005694 // chromosome // inferred from electronic annotation	0005524 // ATP binding // inferred from electronic annotation
Os.28217.1.S1_at	0.169017	7.95974	0.977561	0.354916	0.655877	-6.56846	0.72177	7.95974	4.17456	0.00263056	0.0372323	-2.1266	2.60671	7.95974	15.0767	1.7e-07	1.71e-05	8.03109	0.435202	7.95974	2.51712	0.0339804	0.0841288	-5.00257	2.90601	7.95974	16.8077	6.87e-08	2.45e-06	8.9319	0.653069	AK063080.1	Os.28217	Os01g0846800	4327469	---	NP_001044792	NM_001051327	LOC_Os01g62810								---	---	---
Os.16101.1.S1_at	-0.333395	4.82047	-1.36001	0.208316	0.503635	-6.14266	-0.709496	4.82047	-2.89423	0.0185559	0.103067	-4.16238	-0.500947	4.82047	-2.0435	0.0727223	0.142375	-5.67963	-0.936105	4.82047	-3.81863	0.00443512	0.0189276	-2.90028	-1.55942	4.82047	-6.36131	0.00015791	0.000577389	0.634475	-3.65009	AK062976.1	Os.27265	Os01g0855900	4324831	---	---	---	LOC_Os01g63710								---	---	---
Os.23033.1.S1_s_at	0.00674893	9.0353	0.0485811	0.96236	0.988383	-7.06907	0.302414	9.0353	2.17688	0.0587526	0.192812	-5.3137	0.292531	9.0353	2.10574	0.0658428	0.13186	-5.58388	0.575743	9.0353	4.1444	0.0027477	0.0133696	-2.3936	0.880922	9.0353	6.34119	0.000161577	0.00058655	0.609639	-3.95012	AK112064.1	Os.23033	Os01g0185400	4325655	Q5VRX6	NP_001042240	NM_001048775	LOC_Os01g09020								---	---	---
Os.33977.1.S1_at	-0.422391	6.47999	-3.53498	0.00680872	0.10556	-2.80957	-0.189931	6.47999	-1.58952	0.147876	0.331681	-6.18017	-0.17924	6.47999	-1.50006	0.16929	0.274845	-6.46143	-0.231911	6.47999	-1.94085	0.0856039	0.166415	-5.90597	-0.707066	6.47999	-5.91741	0.0002651	0.000874036	0.0743667	-4.25655	AK073302.1	Os.33977	Os01g0877300	4325085	Q5N9G9	NP_001044973	NM_001051508	LOC_Os01g65580								---	---	---
Os.11875.1.S1_a_at	-0.168775	9.4991	-1.51843	0.164679	0.447865	-5.93938	-0.0664841	9.4991	-0.598142	0.565121	0.736823	-7.21665	-0.263761	9.4991	-2.373	0.0428616	0.0948451	-5.16359	-0.542118	9.4991	-4.8773	0.000989644	0.00632202	-1.30399	-0.954063	9.4991	-8.58347	1.65e-05	0.000103671	3.08311	-3.3081	AK065041.1	Os.11875	Os12g0284000	4351991	Q2QTS8	NP_001066582	NM_001073114	LOC_Os12g18650								---	---	---
Os.53943.1.S1_at	0.146828	3.94763	0.640086	0.538749	0.781198	-6.84865	-0.117671	3.94763	-0.512978	0.620848	0.777639	-7.26743	0.360856	3.94763	1.57312	0.151609	0.252706	-6.3634	-0.051698	3.94763	-0.225374	0.826939	0.883878	-7.61699	3.85403	3.94763	16.8014	6.89e-08	2.46e-06	8.92858	-3.83358	AK100961.1	Os.53943	Os01g0700200	4326924	Q5N8I7	NP_001043984	NM_001050519	LOC_Os01g50470								---	---	0008270 // zinc ion binding // inferred from electronic annotation /// 0046872 // metal ion binding // inferred from electronic annotation
OsAffx.25081.1.S1_at	0.149827	4.93239	0.433637	0.675197	0.859879	-6.96733	-0.0106726	4.93239	-0.0308894	0.976061	0.992203	-7.41101	-0.977979	4.93239	-2.83053	0.0205421	0.0543303	-4.42384	-0.357023	4.93239	-1.03332	0.329562	0.451048	-7.08484	-2.11755	4.93239	-6.12874	0.000206509	0.000714869	0.344282	-5.10854	9631.m01267	---	Os03g0236966	9267792	---	NP_001173336	NM_001186407	LOC_Os03g13370								---	---	---
Os.12811.2.S1_x_at	-0.013196	11.973	-0.081658	0.936782	0.977921	-7.06669	-0.474794	11.973	-2.93806	0.0173046	0.0992537	-4.09106	-0.327956	11.973	-2.02942	0.0743724	0.144905	-5.70116	-0.455922	11.973	-2.82128	0.0208481	0.0591796	-4.50876	-1.06289	11.973	-6.57722	0.000123827	0.000478709	0.897606	-4.09401	L33263.1	Os.12811	Os06g0671900	4341810	A3BEJ5 /// A6N0L8 /// Q0DA75 /// Q40665	NP_001058334	NM_001064869	LOC_Os06g46000			OsTUB3, TUBB3, RTUB-2		beta tubulin 3, Tubulin beta-3 chain, Beta-3-tubulin	BETA-TUBULIN 3	BETA-TUBULIN 3	0007017 // microtubule-based process // inferred from electronic annotation /// 0007018 // microtubule-based movement // inferred from electronic annotation /// 0051258 // protein polymerization // inferred from electronic annotation	0005874 // microtubule // inferred from electronic annotation /// 0043234 // protein complex // inferred from electronic annotation	0000166 // nucleotide binding // inferred from electronic annotation /// 0003924 // GTPase activity // inferred from electronic annotation /// 0005198 // structural molecule activity // inferred from electronic annotation /// 0005525 // GTP binding // inferred from electronic annotation
Os.9859.2.S1_at	-0.914368	5.78511	-3.5131	0.00704062	0.106776	-2.84423	-1.06526	5.78511	-4.09285	0.00296101	0.0395597	-2.25169	-1.51556	5.78511	-5.82293	0.000296976	0.00241284	0.0557002	-1.49794	5.78511	-5.75525	0.000322373	0.00283816	-0.0977467	-3.42978	5.78511	-13.1776	5.21e-07	9.2e-06	6.79745	0.331897	AK066235.1	---	Os01g0188900	9270422	---	NP_001172214	NM_001185285	LOC_Os01g09370								---	0016023 // cytoplasmic membrane-bounded vesicle // inferred from reviewed computational analysis	---
Os.44806.1.A1_x_at	-0.285225	10.2874	-1.25282	0.243176	0.546235	-6.27197	-0.208896	10.2874	-0.917552	0.383798	0.586709	-6.96499	-0.459561	10.2874	-2.01857	0.0756678	0.146804	-5.71771	-0.322568	10.2874	-1.41684	0.191626	0.301777	-6.6407	-1.4246	10.2874	-6.25741	0.000177872	0.000631962	0.505703	-5.01793	CB675002	Os.44806	Os06g0128700	4339988	Q0DEY4 /// Q4JHE0	NP_001056675	NM_001063210	LOC_Os06g03800								---	0016023 // cytoplasmic membrane-bounded vesicle // inferred from reviewed computational analysis	0005515 // protein binding // inferred from electronic annotation /// 0008270 // zinc ion binding // inferred from electronic annotation /// 0016874 // ligase activity // inferred from electronic annotation /// 0046872 // metal ion binding // inferred from electronic annotation
Os.52488.1.S1_at	0.0248234	8.05343	0.202873	0.84394	0.941246	-7.04763	-0.335727	8.05343	-2.74379	0.0236023	0.116412	-4.40695	0.401698	8.05343	3.28295	0.0100489	0.0317359	-3.68774	-0.5491	8.05343	-4.48761	0.00168673	0.00932636	-1.87423	-1.02607	8.05343	-8.3857	1.97e-05	0.000119089	2.88657	-2.826	AK067472.1	Os.88026	Os06g0294000	4340798	Q5ZA84	NP_001057427	NM_001063962	LOC_Os06g18990								---	0016021 // integral to membrane // inferred from electronic annotation	---
Os.11271.1.S1_a_at	0.878446	9.32113	6.7536	0.00010194	0.00802375	1.6007	0.825953	9.32113	6.35002	0.000159956	0.00621078	0.862924	0.627947	9.32113	4.82773	0.0010578	0.00593928	-1.30841	1.16488	9.32113	8.95575	1.18e-05	0.000272404	3.47754	1.475	9.32113	11.3399	1.78e-06	2.17e-05	5.48124	2.0228	AK063436.1	Os.87759	Os11g0251400	4350213	B7E8K4 /// Q53JM5	NP_001067627	NM_001074159	LOC_Os11g14544								---	0016020 // membrane // inferred from reviewed computational analysis	---
Os.49213.1.S1_at	0.198425	7.0508	1.04865	0.322837	0.625989	-6.49721	-0.843928	7.0508	-4.46006	0.001753	0.0300022	-1.69642	-0.909701	7.0508	-4.80766	0.00108681	0.0060557	-1.33736	-1.25399	7.0508	-6.62718	0.000117145	0.00138257	0.995676	-1.9326	7.0508	-10.2136	4.15e-06	3.88e-05	4.57153	-0.792757	AK100665.1	Os.49213	Os08g0542700	4346199	Q0J407	NP_001062394	NM_001068929	LOC_Os08g42960								---	0016020 // membrane // inferred from reviewed computational analysis	---
Os.10359.1.S1_at	0.131081	10.8346	0.826031	0.431046	0.712864	-6.70666	0.400685	10.8346	2.52499	0.0335522	0.140448	-4.76096	0.607644	10.8346	3.82918	0.00436584	0.0169631	-2.81509	0.972694	10.8346	6.12961	0.0002063	0.00203665	0.384029	1.3849	10.8346	8.72722	1.45e-05	9.43e-05	3.22362	-2.13501	AK100495.1	Os.10359	Os03g0281000	4332443	Q10N66	NP_001049740	NM_001056275	LOC_Os03g17240								---	0016020 // membrane // inferred from reviewed computational analysis	---
Os.49634.1.S1_at	4.05415	7.76433	20.5746	1.25e-08	1.52e-05	10.3266	6.88378	7.76433	34.9349	1.37e-10	3.96e-07	14.4808	6.4729	7.76433	32.8497	2.32e-10	2.53e-07	14.353	6.70271	7.76433	34.016	1.72e-10	1.42e-07	14.6983	5.96785	7.76433	30.2866	4.64e-10	1.23e-07	13.86	13.5437	AK120226.1	Os.49634	Os01g0760000	4325617	Q0JJ50	NP_001044314	NM_001050849	LOC_Os01g55510								0007017 // microtubule-based process // inferred from electronic annotation	0005875 // microtubule associated complex // inferred from electronic annotation	0003777 // microtubule motor activity // inferred from electronic annotation
Os.8700.1.S1_at	0.0116413	5.16797	0.0326312	0.974711	0.993095	-7.06979	-1.15458	5.16797	-3.23635	0.0108073	0.0770463	-3.60676	-2.61595	5.16797	-7.33263	5.52e-05	0.000746406	1.87132	-1.28959	5.16797	-3.61478	0.00602882	0.0236676	-3.22332	-3.45376	5.16797	-9.68105	6.37e-06	5.24e-05	4.10945	-1.58382	AK066218.1	Os.8700	Os02g0269200	4328975	Q6ERT5	NP_001046516	NM_001053051	LOC_Os02g16909								0007017 // microtubule-based process // inferred from electronic annotation	0005875 // microtubule associated complex // inferred from electronic annotation	0003777 // microtubule motor activity // inferred from electronic annotation
Os.8746.1.S1_at	-0.269314	5.97063	-0.811209	0.43906	0.717726	-6.71913	-1.10432	5.97063	-3.32636	0.00939239	0.0715954	-3.46136	-0.606455	5.97063	-1.82672	0.102469	0.185478	-6.00464	-0.82543	5.97063	-2.4863	0.0357097	0.0871573	-5.05223	-2.07815	5.97063	-6.25965	0.000177414	0.000630463	0.508492	-4.14577	AK068757.1	---	Os05g0117798	9268593	Q5W7C6	NP_001174186	NM_001187257	LOC_Os05g02670								0007018 // microtubule-based movement // inferred from electronic annotation	0005874 // microtubule // inferred from electronic annotation	0000166 // nucleotide binding // inferred from electronic annotation /// 0003774 // motor activity // inferred from electronic annotation /// 0003777 // microtubule motor activity // inferred from electronic annotation /// 0005524 // ATP binding // inferred from electronic annotation
Os.23925.1.S1_at	-0.290391	7.23617	-1.99711	0.0782952	0.312314	-5.2569	-0.170155	7.23617	-1.17021	0.273239	0.478843	-6.7051	-0.451968	7.23617	-3.10832	0.013214	0.0390183	-3.97122	-0.102041	7.23617	-0.701768	0.501322	0.616302	-7.37857	-0.868489	7.23617	-5.97287	0.000248143	0.000827486	0.145778	-4.6332	AK102833.1	Os.23925	Os02g0101800	4327984	Q6YU88	NP_001045592	NM_001052127	LOC_Os02g01180								0007018 // microtubule-based movement // inferred from electronic annotation	0005874 // microtubule // inferred from electronic annotation	0000166 // nucleotide binding // inferred from electronic annotation /// 0003774 // motor activity // inferred from electronic annotation /// 0003777 // microtubule motor activity // inferred from electronic annotation /// 0005524 // ATP binding // inferred from electronic annotation
Os.22831.1.S1_at	0.731152	8.65957	5.14135	0.000698256	0.0295527	-0.425285	0.684634	8.65957	4.81425	0.0010772	0.0227127	-1.17831	0.290778	8.65957	2.04471	0.0725823	0.142165	-5.67778	0.923583	8.65957	6.4945	0.000135827	0.00152827	0.835685	1.44237	8.65957	10.1425	4.39e-06	4.05e-05	4.51114	-0.386911	AK104418.1	Os.22831	Os03g0710000	4333874	Q53RJ8	NP_001051046	NM_001057581	LOC_Os03g50210								---	0005739 // mitochondrion // inferred from reviewed computational analysis	---
Os.5853.2.S1_x_at	0.257727	5.35833	0.840267	0.423442	0.706957	-6.6945	-0.262883	5.35833	-0.857076	0.414585	0.614181	-7.01965	-0.870589	5.35833	-2.83838	0.0202859	0.053808	-4.41104	-0.887998	5.35833	-2.89514	0.0185289	0.0540885	-4.38831	-2.0848	5.35833	-6.79707	9.72e-05	0.000394307	1.15951	-4.2708	AK065168.1	Os.5853	Os12g0639600	4352918	Q2QLJ8	NP_001067390	NM_001073922	LOC_Os12g44230								---	0005739 // mitochondrion // inferred from reviewed computational analysis	0003824 // catalytic activity // inferred from electronic annotation
Os.15764.1.S1_at	-0.105916	8.67512	-0.989195	0.349509	0.651629	-6.55707	-0.127422	8.67512	-1.19005	0.265756	0.470087	-6.6827	-0.209799	8.67512	-1.9594	0.0831257	0.157926	-5.80741	-0.6964	8.67512	-6.50396	0.000134391	0.00151604	0.847169	-1.30929	8.67512	-12.228	9.64e-07	1.42e-05	6.14102	-2.4118	AK061302.1	Os.15764	Os03g0381200	4332978	B8AQJ7 /// Q75M66	NP_001050240	NM_001056775	LOC_Os03g26450								0030036 // actin cytoskeleton organization // inferred from electronic annotation	0005737 // cytoplasm // inferred from electronic annotation /// 0008290 // F-actin capping protein complex // inferred from electronic annotation	0003779 // actin binding // inferred from electronic annotation
Os.37639.1.S1_at	-0.432252	6.76315	-2.64175	0.0278044	0.193511	-4.24485	-0.367703	6.76315	-2.24725	0.0524758	0.180305	-5.2035	-0.576565	6.76315	-3.52372	0.00692697	0.0239124	-3.2999	-0.701895	6.76315	-4.28969	0.00223022	0.0114102	-2.17184	-1.56054	6.76315	-9.53737	7.18e-06	5.73e-05	3.98096	-2.18783	AK068395.1	Os.37639	Os01g0269900	4326270	A2WNB0 /// Q5NBI2	NP_001042700	NM_001049235	LOC_Os01g16414								0006952 // defense response // inferred from electronic annotation /// 0007275 // multicellular organismal development // inferred from electronic annotation /// 0016568 // chromatin modification // inferred from electronic annotation	0005634 // nucleus // inferred from electronic annotation /// 0005737 // cytoplasm // inferred from electronic annotation /// 0005856 // cytoskeleton // inferred from electronic annotation	0005515 // protein binding // inferred from electronic annotation
Os.52196.1.S1_at	0.0289543	9.69169	0.222965	0.828754	0.934111	-7.04292	-0.106498	9.69169	-0.820099	0.434241	0.63116	-7.05152	-0.52574	9.69169	-4.04851	0.00315862	0.0132736	-2.47316	-0.394662	9.69169	-3.03913	0.0147401	0.045583	-4.15348	-0.976007	9.69169	-7.51584	4.58e-05	0.000221908	1.97534	-3.74915	AK065561.1	Os.52196	Os08g0137200	4344621	B7ERY7 /// Q6ZJW9	NP_001060954	NM_001067489	LOC_Os08g04280								0007275 // multicellular organismal development // inferred from electronic annotation /// 0016568 // chromatin modification // inferred from electronic annotation	0005634 // nucleus // inferred from electronic annotation /// 0005737 // cytoplasm // inferred from electronic annotation /// 0005856 // cytoskeleton // inferred from electronic annotation	0005515 // protein binding // inferred from electronic annotation
Os.18421.1.S1_a_at	0.363724	8.96317	0.993707	0.347428	0.649394	-6.55262	-1.71007	8.96317	-4.67198	0.00130703	0.0253001	-1.3843	-1.24141	8.96317	-3.39158	0.00848906	0.0279673	-3.51225	-2.29173	8.96317	-6.26109	0.000177119	0.0018438	0.548783	-3.90708	8.96317	-10.6743	2.91e-06	3.04e-05	4.95418	-1.18924	AK061126.1	Os.18421	Os03g0108300	4331336	B8ALE8 /// Q10SX3	NP_001048699	NM_001055234	LOC_Os03g01800								0005975 // carbohydrate metabolic process // inferred from electronic annotation /// 0006073 // cellular glucan metabolic process // inferred from electronic annotation	0005618 // cell wall // inferred from electronic annotation /// 0016023 // cytoplasmic membrane-bounded vesicle // inferred from reviewed computational analysis /// 0048046 // apoplast // inferred from electronic annotation	0004553 // hydrolase activity hydrolyzing O-glycosyl compounds // inferred from electronic annotation /// 0016762 // xyloglucan:xyloglucosyl transferase activity // inferred from electronic annotation /// 0016787 // hydrolase activity // inferred from electronic annotation
Os.10023.1.S1_at	-0.138206	8.09726	-1.1532	0.279788	0.5856	-6.38552	-0.307179	8.09726	-2.56312	0.0315538	0.135539	-4.6995	-0.421915	8.09726	-3.52048	0.00696145	0.0240029	-3.30509	-0.783465	8.09726	-6.53728	0.000129469	0.00147971	0.887513	-0.900836	8.09726	-7.51663	4.57e-05	0.000221794	1.97619	-2.30528	AK121782.1	Os.10023	Os02g0523300	4329507	Q6H548	NP_001046984	NM_001053519	LOC_Os02g32340								0000226 // microtubule cytoskeleton organization // inferred from electronic annotation	0000922 // spindle pole // inferred from electronic annotation /// 0005815 // microtubule organizing center // inferred from electronic annotation	---
Os.14766.1.S1_at	-0.110636	7.17389	-0.434465	0.674619	0.859787	-6.96694	-0.396024	7.17389	-1.55517	0.155793	0.341996	-6.2268	-0.264532	7.17389	-1.03881	0.327142	0.455835	-7.00803	-0.606904	7.17389	-2.38329	0.0421567	0.0982996	-5.21746	-1.71613	7.17389	-6.73919	0.000103558	0.000415858	1.09114	-4.86562	AK103837.1	Os.14766	Os04g0501700	4336312	Q0JBZ2	NP_001053231	NM_001059766	LOC_Os04g42330								0000226 // microtubule cytoskeleton organization // inferred from electronic annotation	0000922 // spindle pole // inferred from electronic annotation /// 0005815 // microtubule organizing center // inferred from electronic annotation	---
Os.49788.2.S1_x_at	-0.148401	11.5535	-1.05653	0.319422	0.622803	-6.48907	0.187959	11.5535	1.33817	0.215054	0.413674	-6.50724	-1.45418	11.5535	-10.353	3.73e-06	0.000119922	4.77214	0.258465	11.5535	1.84012	0.100337	0.186531	-6.05572	-1.33803	11.5535	-9.52601	7.25e-06	5.77e-05	3.97072	-2.06183	AK062704.1	Os.49788	Os03g0758400	4334173	Q0DNE2 /// Q9AUW0	NP_001051332	NM_001057867	LOC_Os03g55110								---	0000502 // proteasome complex // inferred from electronic annotation	---
Os.8481.1.S3_a_at	2.15713	8.74675	12.8134	6.56e-07	0.000201899	6.74526	2.84252	8.74675	16.8846	6.61e-08	1.67e-05	9.02685	3.05571	8.74675	18.151	3.6e-08	6.11e-06	9.62605	3.34986	8.74675	19.8983	1.66e-08	2.6e-06	10.4004	3.72229	8.74675	22.1105	6.78e-09	6.17e-07	11.293	9.4183	AK067660.1	Os.8481	Os03g0237600	4332190	Q10PE0	NP_001049496	NM_001056031	LOC_Os03g13460								---	---	---
Os.17446.2.S1_at	1.64479	6.92713	6.80512	9.64e-05	0.00776138	1.65962	1.42811	6.92713	5.90864	0.000267897	0.00899627	0.309879	0.858133	6.92713	3.55043	0.00664981	0.0232183	-3.25716	1.90881	6.92713	7.89747	3.14e-05	0.000541985	2.42103	2.6687	6.92713	11.0414	2.22e-06	2.51e-05	5.24854	1.27638	AK119923.1	Os.17446	Os04g0571300	4336716	Q0JAW8	NP_001053605	NM_001060140	LOC_Os04g48270								---	---	---
Os.55193.1.S1_at	-0.00884553	5.81843	-0.0279786	0.978316	0.994612	-7.06994	1.54073	5.81843	4.87337	0.00099488	0.0216324	-1.09356	0.695931	5.81843	2.20124	0.0565004	0.116892	-5.43524	2.71072	5.81843	8.57405	1.66e-05	0.000348503	3.10892	2.36967	5.81843	7.49532	4.67e-05	0.00022528	1.95286	-1.70739	AK107649.1	Os.55193	Os12g0617400	4352806	Q5MBR3	---	---	LOC_Os12g42280								---	---	0016702 // oxidoreductase activity acting on single donors with incorporation of molecular oxygen incorporation of two atoms of oxygen // inferred from electronic annotation
Os.46021.1.S1_at	0.0367136	6.80084	0.138392	0.893108	0.962018	-7.05978	1.04455	6.80084	3.93741	0.00371827	0.0445449	-2.49193	-0.146167	6.80084	-0.550975	0.595635	0.708691	-7.40776	2.47699	6.80084	9.33701	8.5e-06	0.000213234	3.83268	3.13682	6.80084	11.8242	1.27e-06	1.71e-05	5.84687	-1.45599	CF307689	Os.46021	Os01g0654400	4324175	A2WTC4 /// Q0JKR6	NP_001043748	NM_001050283	LOC_Os01g46600								---	---	---
Os.11602.1.S1_at	-0.142368	11.7	-0.881223	0.40209	0.692005	-6.65855	0.54443	11.7	3.36988	0.00877897	0.0690708	-3.39123	1.21055	11.7	7.49299	4.69e-05	0.000671465	2.04789	0.186455	11.7	1.15411	0.279437	0.39872	-6.95574	1.2854	11.7	7.95628	2.96e-05	0.00016011	2.44656	-2.50221	AK099586.1	Os.87705	Os09g0553900	4347805	Q0IZR7 /// Q84P79	NP_001063884	NM_001070419	LOC_Os09g38090								---	---	---
Os.27127.1.S1_a_at	0.0660087	7.58639	0.397564	0.700613	0.873381	-6.98361	-0.534299	7.58639	-3.21803	0.0111216	0.0781979	-3.63641	-0.718903	7.58639	-4.32988	0.00210629	0.00979126	-2.04319	-0.602192	7.58639	-3.62694	0.00591848	0.0233179	-3.20393	-1.67937	7.58639	-10.1147	4.49e-06	4.11e-05	4.48737	-2.27595	AK066758.1	---	Os05g0298200	4338335	Q0DJD7	NP_001055122	NM_001061657	LOC_Os05g23320								---	---	---
Os.14390.1.S1_at	-0.301445	9.89637	-2.15651	0.0607035	0.279201	-5.01332	0.446447	9.89637	3.19384	0.0115513	0.0795152	-3.67558	0.841121	9.89637	6.01729	0.000235413	0.0020701	0.305981	0.582721	9.89637	4.16873	0.0026528	0.0130323	-2.35628	1.18605	9.89637	8.48487	1.8e-05	0.000111245	2.98559	-1.55072	AK071349.1	Os.14390	Os06g0217600	4340497	Q69TG2	NP_001057151	NM_001063686	LOC_Os06g11380								---	---	---
Os.47336.1.S1_at	-0.156699	7.74856	-0.914863	0.385131	0.6776	-6.62796	-0.544748	7.74856	-3.18044	0.0117968	0.0804409	-3.6973	-0.205679	7.74856	-1.20083	0.261761	0.383278	-6.83188	-1.12534	7.74856	-6.57016	0.000124804	0.00144059	0.927195	-1.08806	7.74856	-6.35248	0.000159507	0.000580953	0.623585	-3.12127	AK102381.1	Os.47336	Os02g0736100	4330654	B8AI31 /// Q6Z746	NP_001048050	NM_001054585	LOC_Os02g50320								---	---	---
OsAffx.23589.1.S1_s_at	0.145252	7.68846	0.999728	0.344666	0.646468	-6.54667	0.381823	7.68846	2.62798	0.0284265	0.128137	-4.5947	0.907259	7.68846	6.24442	0.000180557	0.00168768	0.591993	0.531323	7.68846	3.65696	0.00565524	0.0225885	-3.15614	1.02756	7.68846	7.07242	7.24e-05	0.000315373	1.47919	-2.44526	9629.m03802	Os.66492	Os01g0580800	4324195	---	NP_001043409	NM_001049944	LOC_Os01g39890								---	---	---
Os.16933.1.S1_at	1.5896	5.15829	4.3752	0.00197531	0.0568884	-1.51895	0.926642	5.15829	2.55048	0.0322028	0.137317	-4.7199	0.935911	5.15829	2.57599	0.0309069	0.0740225	-4.83734	1.64742	5.15829	4.53434	0.00158043	0.00888808	-1.80475	3.15678	5.15829	8.68869	1.5e-05	9.66e-05	3.18615	-1.93896	BI811816	Os.16933	Os01g0837000	4327365	A2CIR5	NP_001044735	NM_001051270	LOC_Os01g61990								---	---	---
Os.47766.1.S1_at	-0.388353	8.78166	-2.5531	0.0320669	0.207971	-4.38719	-0.385601	8.78166	-2.53501	0.0330149	0.139155	-4.74482	-0.390182	8.78166	-2.56513	0.0314518	0.0749972	-4.85489	-0.807859	8.78166	-5.31102	0.000561013	0.00420114	-0.694503	-0.887203	8.78166	-5.83264	0.000293514	0.000949187	-0.0355972	-2.9434	AK120632.1	Os.47766	Os02g0791200	4330973	Q6KAE5	NP_001048357	NM_001054892	LOC_Os02g54860								---	---	0005515 // protein binding // inferred from electronic annotation /// 0008270 // zinc ion binding // inferred from electronic annotation /// 0016874 // ligase activity // inferred from electronic annotation /// 0046872 // metal ion binding // inferred from electronic annotation
Os.7318.1.A1_at	-0.200017	6.31504	-0.90558	0.389758	0.681803	-6.6365	-0.469872	6.31504	-2.12735	0.0636056	0.200766	-5.39066	-0.605427	6.31504	-2.74108	0.0237053	0.0604889	-4.56948	-0.873191	6.31504	-3.95338	0.00363173	0.0163621	-2.68919	-1.43904	6.31504	-6.51527	0.000132697	0.000503604	0.822718	-3.69262	CB619345	Os.80882	Os09g0446200	4347202	---	NP_001063308	NM_001069843	LOC_Os09g27370								---	---	---
Os.51828.1.S1_at	-0.122428	6.59108	-0.336908	0.74424	0.897437	-7.00791	-0.74987	6.59108	-2.06356	0.0704328	0.213834	-5.48897	-0.465269	6.59108	-1.28037	0.233781	0.351864	-6.73874	-0.841702	6.59108	-2.31627	0.0469612	0.106505	-5.3242	-2.24049	6.59108	-6.16558	0.000197827	0.000691141	0.39072	-4.83382	AK101972.1	Os.51828	Os05g0122600	4337660	Q3LFF8 /// Q75L89	NP_001054505	NM_001061040	LOC_Os05g03120								---	---	---
Os.8481.2.S1_at	0.5866	6.55541	3.24046	0.0107381	0.128025	-3.27933	0.347565	6.55541	1.92	0.0884751	0.243473	-5.70634	1.44231	6.55541	7.96755	2.93e-05	0.000486159	2.55383	0.456022	6.55541	2.51913	0.0338704	0.0839109	-4.99933	0.836176	6.55541	4.61915	0.00140541	0.00334839	-1.71967	-2.63017	AK058844.1	Os.76019	Os03g0237500	4332189	---	NP_001049495	NM_001056030	LOC_Os03g13450								---	---	---
Os.15688.1.S1_at	1.28639	8.62472	2.53374	0.0330826	0.21095	-4.4182	0.973176	8.62472	1.91682	0.0889204	0.244253	-5.71108	1.73404	8.62472	3.41546	0.00818149	0.0272377	-3.47377	3.3613	8.62472	6.62059	0.000118004	0.00138735	0.987777	5.55411	8.62472	10.9397	2.39e-06	2.64e-05	5.16785	-1.48949	AK067865.1	Os.15688	Os12g0547600	4352457	Q0IMS8	NP_001066968	NM_001073500	LOC_Os12g36110								---	---	---
Os.18106.1.S1_at	0.104888	7.78989	0.739788	0.479083	0.743224	-6.77646	-0.247751	7.78989	-1.74742	0.115973	0.28554	-5.95905	-0.299651	7.78989	-2.11349	0.0650326	0.130523	-5.57191	-1.19762	7.78989	-8.44699	1.87e-05	0.000378488	2.98318	-1.31576	7.78989	-9.28027	8.92e-06	6.69e-05	3.74677	-2.31549	AK120217.1	Os.18106	Os02g0735700	4330651	Q6Z750	NP_001048047	NM_001054582	LOC_Os02g50270								---	---	---
Os.44618.1.S1_s_at	-0.499261	4.88021	-2.52579	0.0335092	0.212254	-4.43094	-0.296029	4.88021	-1.49763	0.169908	0.360433	-6.30362	-0.976926	4.88021	-4.94232	0.000907358	0.00531891	-1.14419	-0.96732	4.88021	-4.89372	0.00096813	0.00621425	-1.28043	-1.39008	4.88021	-7.0325	7.55e-05	0.000325823	1.4334	-2.34515	AU095010	---	Os07g0659100	9269487	---	NP_001175323	NM_001188394	LOC_Os07g46500								---	---	---
Os.8347.1.S1_at	-0.0586201	9.51761	-0.509122	0.623437	0.832413	-6.9289	0.136052	9.51761	1.18163	0.268913	0.473564	-6.69224	-0.59241	9.51761	-5.14514	0.000694822	0.00440467	-0.858115	-0.525442	9.51761	-4.56351	0.00151771	0.00864174	-1.76151	-0.688444	9.51761	-5.9792	0.000246282	0.000823545	0.153912	-3.21737	AK066620.1	Os.8347	Os09g0525300	4347628	Q0J083	NP_001063718	NM_001070253	LOC_Os09g35680								---	---	---
Os.52966.1.S1_at	-0.119797	9.43559	-0.736298	0.481098	0.744546	-6.77915	0.181735	9.43559	1.11698	0.294155	0.499998	-6.76384	-0.203491	9.43559	-1.2507	0.243913	0.363476	-6.77396	-0.713459	9.43559	-4.38508	0.00194796	0.0103582	-2.02776	-1.23443	9.43559	-7.58707	4.26e-05	0.000210557	2.05296	-4.05835	AK070162.1	Os.52966	Os12g0612300	4352774	Q2QMA1	NP_001067257	NM_001073789	LOC_Os12g41810								---	---	---
Os.20829.1.S1_at	-0.28955	11.3111	-2.65412	0.027257	0.191957	-4.22494	-0.0957801	11.3111	-0.877955	0.403766	0.604186	-7.00113	-0.952572	11.3111	-8.73162	1.44e-05	0.000305299	3.31977	0.0670456	11.3111	0.614564	0.554709	0.664634	-7.4394	-0.569849	11.3111	-5.22344	0.000627786	0.00174252	-0.855112	-3.24016	CB621198	Os.20829	Os02g0800000	4331034	B7ESI8 /// Q69IK7	NP_001048412	NM_001054947	LOC_Os02g55630								---	---	---
Os.11575.3.S1_x_at	0.228789	5.603	0.488079	0.637663	0.83994	-6.9402	0.3238	5.603	0.690767	0.507877	0.69236	-7.15335	0.882925	5.603	1.88356	0.0937117	0.173012	-5.92084	2.05918	5.603	4.39288	0.00192663	0.0102771	-2.01603	3.57672	5.603	7.63028	4.08e-05	0.00020438	2.09979	-3.98613	AK065363.1	Os.11575	Os03g0667100	4333666	Q75HA6 /// Q75HA8	NP_001050850	NM_001057385	LOC_Os03g46440								---	---	0005515 // protein binding // inferred from electronic annotation
Os.54837.1.S1_at	-0.263127	8.64311	-1.43664	0.186091	0.476038	-6.04603	-0.114044	8.64311	-0.622663	0.549614	0.724997	-7.2007	-1.39948	8.64311	-7.64097	4.04e-05	0.000605069	2.20828	-0.198121	8.64311	-1.08171	0.308699	0.429483	-7.03441	-0.201765	8.64311	-1.10161	0.300427	0.348156	-7.05549	-5.02567	AK106874.1	Os.54837	Os06g0318200	4340880	Q5ZAA9	NP_001057501	NM_001064036	LOC_Os06g21330								---	---	0003746 // translation elongation factor activity // inferred from electronic annotation /// 0005515 // protein binding // inferred from electronic annotation
Os.24872.1.S1_at	-0.142999	7.86055	-0.922423	0.381392	0.675148	-6.62096	0.0742927	7.86055	0.47923	0.643694	0.794233	-7.28553	-0.0993349	7.86055	-0.640765	0.538328	0.658015	-7.35058	-0.488783	7.86055	-3.15293	0.0123178	0.0400651	-3.96817	-1.09331	7.86055	-7.05245	7.39e-05	0.000320418	1.45631	-4.75379	AK101033.1	Os.24872	Os01g0681400	4324394	Q0JKD4	NP_001043880	NM_001050415	LOC_Os01g48920								0006914 // autophagy // inferred from electronic annotation	---	---
Os.9766.1.S1_at	-0.0522629	8.85889	-0.445206	0.667136	0.856571	-6.96182	0.0466969	8.85889	0.397792	0.700451	0.833288	-7.32436	-0.259078	8.85889	-2.20698	0.0559822	0.11611	-5.42625	-0.23305	8.85889	-1.98526	0.0797839	0.158267	-5.83896	-0.856866	8.85889	-7.29928	5.71e-05	0.00026337	1.73584	-4.76311	AK102716.1	Os.9766	Os05g0154800	4337846	---	NP_001054685	NM_001061220	LOC_Os05g06280								---	---	---
Os.26358.1.S1_x_at	-0.174329	8.10849	-0.99774	0.345576	0.64742	-6.54864	0.00382407	8.10849	0.0218864	0.983037	0.994991	-7.41127	-0.601257	8.10849	-3.44119	0.00786319	0.0264105	-3.43237	-0.215055	8.10849	-1.23083	0.250901	0.36781	-6.86834	-1.0333	8.10849	-5.91393	0.000266206	0.000876851	0.0698701	-4.83815	AK060425.1	Os.26358	Os09g0133800	4346462	Q6K437 /// Q84VB2	NP_001062633	NM_001069168	LOC_Os09g04810								---	---	---
Os.8775.1.S1_at	0.174317	8.13171	0.564601	0.586728	0.811225	-6.89698	-0.810223	8.13171	-2.62426	0.0285971	0.128396	-4.60072	-0.614138	8.13171	-1.98915	0.0792913	0.152338	-5.76242	-0.638764	8.13171	-2.06892	0.069833	0.142945	-5.71121	-2.81193	8.13171	-9.10768	1.03e-05	7.41e-05	3.58642	-3.87698	AK059902.1	Os.8775	Os07g0249200	4342836	Q8H3D2	NP_001059291	NM_001065826	LOC_Os07g14540								0006810 // transport // inferred from electronic annotation /// 0016192 // vesicle-mediated transport // inferred from electronic annotation	0016020 // membrane // inferred from electronic annotation /// 0016021 // integral to membrane // inferred from electronic annotation	---
Os.10833.1.S1_at	0.0700029	11.065	0.606855	0.559583	0.794672	-6.87061	0.019067	11.065	0.165292	0.872524	0.935521	-7.39637	0.139045	11.065	1.20538	0.260089	0.381469	-6.82666	-0.362656	11.065	-3.14386	0.0124946	0.0405134	-3.98291	-0.828028	11.065	-7.17817	6.48e-05	0.000289533	1.59956	-4.6954	AK066924.1	Os.10833	Os08g0558600	4346309	Q6YZI8	NP_001062495	NM_001069030	LOC_Os08g44430								0006810 // transport // inferred from electronic annotation /// 0016192 // vesicle-mediated transport // inferred from electronic annotation	0016020 // membrane // inferred from electronic annotation /// 0016021 // integral to membrane // inferred from electronic annotation	---
Os.52260.1.S1_at	1.49559	8.87084	8.58548	1.64e-05	0.00222133	3.50361	1.17749	8.87084	6.7594	0.000101296	0.00441615	1.35301	1.01165	8.87084	5.80742	0.000302598	0.00244852	0.0355023	1.75995	8.87084	10.103	4.53e-06	0.000134932	4.50969	2.13787	8.87084	12.2725	9.36e-07	1.4e-05	6.17289	3.11494	AK065950.1	Os.52260	Os03g0787000	4334356	A2XMP2 /// Q309H8 /// Q6F3B4	NP_001051494	NM_001058029	LOC_Os03g57310								0006886 // intracellular protein transport // inferred from electronic annotation /// 0016192 // vesicle-mediated transport // inferred from electronic annotation	0016020 // membrane // inferred from electronic annotation	0005484 // SNAP receptor activity // inferred from electronic annotation /// 0005515 // protein binding // inferred from electronic annotation
Os.8343.1.S1_at	-0.172456	4.73088	-0.581173	0.575996	0.803977	-6.88684	-0.896226	4.73088	-3.02026	0.0151872	0.0927603	-3.95736	-1.01774	4.73088	-3.42976	0.00800296	0.0267662	-3.45076	-1.13284	4.73088	-3.81764	0.00444164	0.0189415	-2.90183	-2.00086	4.73088	-6.74285	0.000103144	0.000414651	1.09547	-3.22026	NM_185439.1	Os.77346	Os06g0116300	4339929	Q5VRL4	NP_001056619	NM_001063154	LOC_Os06g02570								0006886 // intracellular protein transport // inferred from electronic annotation /// 0016192 // vesicle-mediated transport // inferred from electronic annotation	0016020 // membrane // inferred from electronic annotation	0005484 // SNAP receptor activity // inferred from electronic annotation /// 0005515 // protein binding // inferred from electronic annotation
Os.12924.1.S1_s_at	0.0923951	9.62465	0.680948	0.513771	0.766891	-6.8202	-0.194988	9.62465	-1.43706	0.185976	0.380069	-6.38263	-0.122037	9.62465	-0.899408	0.392857	0.522898	-7.14353	-0.473468	9.62465	-3.48944	0.0073008	0.027323	-3.42392	-1.50823	9.62465	-11.1156	2.1e-06	2.43e-05	5.3069	-3.69267	AU223384	Os.12924	Os08g0395300	4345488	A6N0C1 /// Q6ZKE1	NP_001061734	NM_001068269	LOC_Os08g30480								0006810 // transport // inferred from electronic annotation /// 0015031 // protein transport // inferred from electronic annotation	0005739 // mitochondrion // inferred from reviewed computational analysis	0005515 // protein binding // inferred from electronic annotation /// 0008565 // protein transporter activity // inferred from electronic annotation
Os.14130.1.S1_at	0.0287537	9.82682	0.239082	0.816627	0.929054	-7.03882	0.0871827	9.82682	0.724907	0.487711	0.676696	-7.12796	0.4758	9.82682	3.95618	0.00361676	0.0146786	-2.61642	0.393116	9.82682	3.26868	0.010275	0.0350665	-3.78019	0.99331	9.82682	8.25917	2.22e-05	0.000129722	2.75884	-3.56091	AK101738.1	Os.14130	Os06g0332400	4340925	A6MZF1 /// Q69WH7	NP_001057544	NM_001064079	LOC_Os06g22650								0006886 // intracellular protein transport // inferred from electronic annotation	0005622 // intracellular // inferred from electronic annotation	---
Os.26884.1.S1_a_at	1.80111	7.48106	8.2469	2.25e-05	0.00272659	3.17973	2.49353	7.48106	11.4173	1.69e-06	0.000202047	5.7108	3.17482	7.48106	14.5368	2.31e-07	2.03e-05	7.7151	4.52283	7.48106	20.709	1.18e-08	2.13e-06	10.7396	6.13972	7.48106	28.1124	8.77e-10	1.71e-07	13.2716	8.12337	AK067779.1	Os.26884	Os01g0905200	4325023	Q5N6V3	NP_001045126	NM_001051661	LOC_Os01g67810								0006887 // exocytosis // inferred from electronic annotation	0000145 // exocyst // inferred from electronic annotation	---
OsAffx.17444.1.S1_at	-0.124253	2.67886	-0.5366	0.605108	0.822979	-6.91347	0.321321	2.67886	1.38766	0.200044	0.396239	-6.44557	-0.0529614	2.67886	-0.22872	0.824418	0.883422	-7.54477	-0.00858102	2.67886	-0.0370582	0.971282	0.983953	-7.64442	1.36098	2.67886	5.87755	0.000278069	0.000908187	0.0227792	-5.70509	9636.m04138	Os.86322	Os08g0519900	4346060	Q6YZW7	NP_001062263	NM_001068798	LOC_Os08g40840								0006887 // exocytosis // inferred from electronic annotation	0000145 // exocyst // inferred from electronic annotation	---
Os.11596.1.S2_at	-0.0687826	10.2719	-0.292159	0.777071	0.911412	-7.02332	-1.1759	10.2719	-4.99472	0.000846426	0.0194008	-0.921145	-0.521604	10.2719	-2.21555	0.055217	0.114879	-5.41281	-1.09177	10.2719	-4.63736	0.00137064	0.00804125	-1.65261	-1.38482	10.2719	-5.88212	0.000276548	0.000904068	0.0287037	-2.99624	AK069716.1	Os.11596	Os11g0174000	4349913	Q53PC7	NP_001065875	NM_001072407	LOC_Os11g07280								0006810 // transport // inferred from electronic annotation /// 0006886 // intracellular protein transport // inferred from electronic annotation /// 0015031 // protein transport // inferred from electronic annotation /// 0016192 // vesicle-mediated transport // inferred from electronic annotation	0000139 // Golgi membrane // inferred from electronic annotation /// 0005737 // cytoplasm // inferred from electronic annotation /// 0005794 // Golgi apparatus // inferred from electronic annotation /// 0016020 // membrane // inferred from electronic annotation /// 0030117 // membrane coat // inferred from electronic annotation /// 0030126 // COPI vesicle coat // inferred from electronic annotati…	0005198 // structural molecule activity // inferred from electronic annotation /// 0005488 // binding // inferred from electronic annotation /// 0005515 // protein binding // inferred from electronic annotation
Os.21394.1.S1_at	1.07501	9.17044	5.83153	0.000293907	0.0160771	0.486644	0.609121	9.17044	3.30426	0.00972081	0.0732323	-3.49701	0.511519	9.17044	2.7748	0.022458	0.0579507	-4.51459	1.846	9.17044	10.0139	4.87e-06	0.000141333	4.43331	1.97409	9.17044	10.7087	2.84e-06	2.97e-05	4.98219	0.378107	AK065640.1	Os.21394	Os02g0437200	4329226	Q5EEP3	NP_001046737	NM_001053272	LOC_Os02g24080								---	---	---
Os.3049.1.S1_at	0.0376855	8.83799	0.257213	0.803046	0.922776	-7.03387	-0.233871	8.83799	-1.59623	0.146372	0.329802	-6.171	0.641786	8.83799	4.38036	0.00196098	0.00930221	-1.96714	1.03238	8.83799	7.04629	7.44e-05	0.00099788	1.48669	2.12014	8.83799	14.4705	2.4e-07	5.51e-06	7.61987	-1.21309	AK071048.1	Os.3049	Os10g0554100	4349338	---	NP_001065340	NM_001071872	LOC_Os10g40590								---	---	---
Os.7749.1.S1_at	-0.0633329	8.29318	-0.508521	0.623841	0.832725	-6.92923	-0.138856	8.29318	-1.11492	0.29499	0.500767	-6.76607	-0.150897	8.29318	-1.21161	0.257816	0.378947	-6.81951	-0.803848	8.29318	-6.45437	0.000142101	0.00158147	0.786866	-1.30219	8.29318	-10.4558	3.44e-06	3.41e-05	4.77459	-2.99067	AK101300.1	Os.7749	Os09g0416700	4347065	B8BF89 /// Q6EQ07	NP_001063180	NM_001069715	LOC_Os09g24980								---	---	0004872 // receptor activity // inferred from electronic annotation
Os.6381.1.S1_at	0.0432116	6.20586	0.269974	0.79353	0.917782	-7.03017	0.0362048	6.20586	0.226197	0.826318	0.908757	-7.38318	0.0520784	6.20586	0.325371	0.752656	0.830667	-7.51524	-0.0481788	6.20586	-0.301007	0.77054	0.842778	-7.59501	0.975638	6.20586	6.0955	0.000214701	0.000737204	0.302225	-5.84427	AK071151.1	Os.6381	Os08g0517700	4346042	Q7EZA3	NP_001062245	NM_001068780	LOC_Os08g40590								0008202 // steroid metabolic process // inferred from electronic annotation	---	---
Os.23243.2.S1_at	0.221771	5.47192	1.49594	0.170338	0.45494	-5.96905	0.0544634	5.47192	0.367379	0.72219	0.846928	-7.33708	-0.486663	5.47192	-3.28276	0.0100519	0.0317396	-3.68805	-0.512911	5.47192	-3.45981	0.00764094	0.0282076	-3.47153	-0.909524	5.47192	-6.13514	0.000204972	0.000710258	0.352354	-4.02267	AK061075.1	Os.80124	Os03g0321800	4332681	Q10M64	NP_001049963	NM_001056498	LOC_Os03g20560								0006464 // protein modification process // inferred from electronic annotation /// 0009107 // lipoate biosynthetic process // inferred from electronic annotation	0005737 // cytoplasm // inferred from electronic annotation /// 0005739 // mitochondrion // inferred from reviewed computational analysis	0003824 // catalytic activity // inferred from electronic annotation /// 0008415 // acyltransferase activity // inferred from electronic annotation /// 0016415 // octanoyltransferase activity // inferred from electronic annotation /// 0016874 // ligase activity // inferred from electronic annotation
Os.36435.1.S1_at	-0.417845	6.17983	-2.22828	0.0541001	0.264941	-4.90182	-0.669104	6.17983	-3.56818	0.006472	0.0597244	-3.07353	-2.18509	6.17983	-11.6526	1.43e-06	6.44e-05	5.79429	-0.869858	6.17983	-4.63876	0.00136799	0.00803529	-1.65054	-4.43121	6.17983	-23.6307	3.85e-09	4.38e-07	11.8514	1.60397	AK063409.1	Os.36435	Os11g0708500	4351233	Q53NW9	NP_001068563	NM_001075095									0008152 // metabolic process // inferred from electronic annotation /// 0042823 // pyridoxal phosphate biosynthetic process // inferred from electronic annotation	---	0003824 // catalytic activity // inferred from electronic annotation
Os.6566.1.S1_at	-0.282637	7.80414	-2.08326	0.0682516	0.292567	-5.12601	-0.0756743	7.80414	-0.55778	0.591177	0.755475	-7.24162	-0.457339	7.80414	-3.37095	0.00876447	0.028636	-3.54551	-0.164268	7.80414	-1.21079	0.258115	0.375881	-6.89156	-0.854409	7.80414	-6.29767	0.000169826	0.000610476	0.555771	-4.44978	AK059396.1	Os.6566	Os02g0581500	4329787	Q6EPW1	NP_001047246	NM_001053781	LOC_Os02g37090								---	---	0003824 // catalytic activity // inferred from electronic annotation /// 0016787 // hydrolase activity // inferred from electronic annotation
Os.15820.1.A1_at	-0.0155029	4.55997	-0.07349	0.943092	0.981049	-7.06739	0.445405	4.55997	2.1114	0.0652495	0.204103	-5.41533	0.500493	4.55997	2.37254	0.0428931	0.0948906	-5.16431	0.498324	4.55997	2.36226	0.0436091	0.100781	-5.25102	1.90139	4.55997	9.01336	1.12e-05	7.85e-05	3.49768	-3.88007	BI305313	---	Os02g0804600	9268394	---	NP_001173189	NM_001186260	LOC_Os02g56050								---	---	---
Os.7335.1.S1_at	0.317338	9.53928	1.57511	0.151152	0.430126	-5.86348	0.411349	9.53928	2.04174	0.0729265	0.218302	-5.52236	1.23999	9.53928	6.1547	0.000200349	0.00183521	0.479832	1.60644	9.53928	7.97359	2.91e-05	0.000517891	2.50073	3.57294	9.53928	17.7343	4.37e-08	1.92e-06	9.39946	0.198834	AK069475.1	Os.7335	Os02g0572400	4329733	Q0E079	NP_001047195	NM_001053730	LOC_Os02g36340								0009231 // riboflavin biosynthetic process // inferred from electronic annotation	0009536 // plastid // inferred from reviewed computational analysis	0000287 // magnesium ion binding // inferred from electronic annotation /// 0003935 // GTP cyclohydrolase II activity // inferred from electronic annotation /// 0008270 // zinc ion binding // inferred from electronic annotation /// 0008686 // 3 4-dihydroxy-2-butanone-4-phosphate synthase activity // inferred from electronic annotation /// 0030145 // manganese ion binding // inferred from electron…
Os.18490.3.S1_at	-0.837552	10.5843	-3.99631	0.00340952	0.0765273	-2.0903	-0.811079	10.5843	-3.86999	0.00410858	0.0471697	-2.59703	-3.33386	10.5843	-15.9072	1.09e-07	1.28e-05	8.49457	-0.817678	10.5843	-3.90148	0.00392113	0.0173337	-2.77024	-2.29343	10.5843	-10.9429	2.38e-06	2.64e-05	5.17041	1.24148	AK064949.1	Os.74602	Os03g0679700	4333719	Q10F62	NP_001050897	NM_001057432	LOC_Os03g47610								0009228 // thiamin biosynthetic process // inferred from electronic annotation	0009536 // plastid // inferred from reviewed computational analysis	0016829 // lyase activity // inferred from electronic annotation
Os.12767.1.S1_a_at	-0.0563624	13.5823	-0.48147	0.642164	0.843185	-6.94365	-0.293121	13.5823	-2.50396	0.0347082	0.142933	-4.7948	-3.50209	13.5823	-29.9163	5.16e-10	3.9e-07	13.6657	-0.200501	13.5823	-1.71275	0.12238	0.216283	-6.23996	-0.487453	13.5823	-4.16401	0.00267091	0.0057302	-2.40419	-1.34338	AB110170.1	Os.12767	Os07g0529600	4343443	A6N0Z2 /// Q7XXS4	NP_001059841	NM_001066376	LOC_Os07g34570								0009228 // thiamin biosynthetic process // inferred from electronic annotation	0009536 // plastid // inferred from reviewed computational analysis	---
Os.34588.1.S1_at	-0.229546	6.28575	-1.28946	0.230745	0.53183	-6.22856	0.120635	6.28575	0.677661	0.515754	0.698391	-7.16281	0.836973	6.28575	4.70165	0.00125507	0.00671543	-1.49124	0.188118	6.28575	1.05674	0.319332	0.440191	-7.06065	1.26187	6.28575	7.0885	7.12e-05	0.000311235	1.49758	-4.08914	AK070843.1	Os.64684	Os01g0356500	4326288	Q0JMW0	NP_001043004	NM_001049539	LOC_Os01g25440								0006772 // thiamin metabolic process // inferred from electronic annotation /// 0009229 // thiamin diphosphate biosynthetic process // inferred from electronic annotation	---	0004788 // thiamin diphosphokinase activity // inferred from electronic annotation /// 0005524 // ATP binding // inferred from electronic annotation
Os.27724.2.A1_a_at	-0.383046	8.20476	-2.87927	0.0190038	0.163938	-3.86167	0.154292	8.20476	1.15978	0.27724	0.482935	-6.71677	1.49728	8.20476	11.2547	1.9e-06	7.91e-05	5.49324	-0.00849276	8.20476	-0.0638382	0.950554	0.970187	-7.64292	1.53031	8.20476	11.503	1.59e-06	2e-05	5.60597	-1.42443	CB624182	Os.59287	Os02g0649400	4330156	---	NP_001047583	NM_001054118	LOC_Os02g43340								---	0009536 // plastid // inferred from reviewed computational analysis	---
Os.2915.1.S1_at	0.215979	14.4173	1.83015	0.101919	0.354081	-5.50457	0.606881	14.4173	5.14256	0.000697157	0.0171528	-0.713948	0.990331	14.4173	8.39182	1.96e-05	0.000376206	2.98623	0.938226	14.4173	7.95029	2.98e-05	0.000525912	2.4764	1.35428	14.4173	11.4758	1.62e-06	2.02e-05	5.58528	0.965876	AF323612.1	Os.2915	Os01g0314800	4327292	Q9ATR1	NP_001042873	NM_001049408	LOC_Os01g21250								0006950 // response to stress // inferred from electronic annotation	0005739 // mitochondrion // inferred from reviewed computational analysis	---
OsAffx.4335.1.S1_s_at	-0.315772	9.09525	-2.39934	0.0410806	0.233488	-4.63248	-0.12115	9.09525	-0.920534	0.382323	0.585484	-6.96222	-0.65966	9.09525	-5.01232	0.000826967	0.00498963	-1.0448	-0.401702	9.09525	-3.05226	0.0144371	0.0449174	-4.13208	-0.858094	9.09525	-6.52008	0.000131985	0.000501503	0.828542	-3.18861	9633.m01273	Os.17756	Os05g0235300	4338174	B7F5Y4	NP_001054988	NM_001061523	LOC_Os05g14550								---	---	0000166 // nucleotide binding // inferred from electronic annotation /// 0005488 // binding // inferred from electronic annotation /// 0005524 // ATP binding // inferred from electronic annotation /// 0016301 // kinase activity // inferred from electronic annotation /// 0016740 // transferase activity // inferred from electronic annotation /// 0016772 // transferase activity transferring phosphor…
Os.53789.1.S1_at	-0.855245	7.67311	-4.14732	0.00273614	0.0679932	-1.86031	-0.531565	7.67311	-2.5777	0.0308219	0.133803	-4.67598	-1.02922	7.67311	-4.99096	0.000850648	0.00507791	-1.07506	-1.27908	7.67311	-6.20262	0.000189497	0.00193558	0.475802	-2.08472	7.67311	-10.1094	4.51e-06	4.12e-05	4.48281	-0.530547	AK100067.1	Os.84154	Os03g0336000	4332759	A2XGF2 /// Q10LT2	NP_001050037	NM_001056572	LOC_Os03g21780								---	---	0005488 // binding // inferred from electronic annotation
Os.18214.1.S1_at	-0.00224046	8.37926	-0.0111743	0.991339	0.999382	-7.07031	0.510928	8.37926	2.54825	0.0323185	0.137486	-4.72349	-1.01198	8.37926	-5.04725	0.00078976	0.00483388	-0.995461	-0.152257	8.37926	-0.759381	0.467873	0.585304	-7.33445	-1.56245	8.37926	-7.79269	3.48e-05	0.00017983	2.27396	-3.56995	AK061022.1	Os.18214	Os01g0976200	4324306	Q94CS6	NP_001045565	NM_001052100	LOC_Os01g74480								---	---	0045735 // nutrient reservoir activity // inferred from electronic annotation
Os.24864.3.S1_at	0.430415	7.53188	1.30297	0.2263	0.525848	-6.21235	0.797194	7.53188	2.41329	0.0401674	0.154605	-4.94015	1.08206	7.53188	3.27564	0.0101642	0.0320075	-3.69958	2.15626	7.53188	6.5275	0.000130893	0.0014903	0.87569	2.91583	7.53188	8.8269	1.32e-05	8.82e-05	3.31994	-2.13129	AK059825.1	Os.74843	Os05g0191500	4338024	Q60DS6 /// Q60DS7	NP_001054849	NM_001061384	LOC_Os05g10310								---	---	0003993 // acid phosphatase activity // inferred from electronic annotation
OsAffx.32140.1.S1_at	-0.489398	4.94257	-1.53861	0.159746	0.440357	-5.91254	-0.684656	4.94257	-2.15247	0.0610975	0.196465	-5.3517	-1.39526	4.94257	-4.38654	0.00194395	0.00924414	-1.95786	-1.87849	4.94257	-5.90573	0.000268832	0.00246512	0.0981899	-2.87091	4.94257	-9.02578	1.11e-05	7.79e-05	3.50941	-1.9229	9640.m04090	Os.81209	Os12g0611300	4352770	---	NP_001067253	NM_001073785	LOC_Os12g41720								---	---	---
Os.11302.1.S1_at	0.0345759	6.73754	0.168563	0.870028	0.950696	-7.05466	-0.404286	6.73754	-1.97095	0.0816158	0.232015	-5.62985	-1.15845	6.73754	-5.64763	0.000367772	0.00279118	-0.17448	-0.997275	6.73754	-4.86186	0.00101036	0.00641197	-1.32619	-2.85307	6.73754	-13.9091	3.33e-07	6.89e-06	7.2722	-1.3826	AK061219.1	Os.11302	Os07g0499300	4343307	---	NP_001059714	NM_001066249	LOC_Os07g31599								---	---	---
Os.1475.1.S1_at	-0.222345	12.3655	-1.30074	0.227029	0.526696	-6.21504	-0.215466	12.3655	-1.2605	0.240525	0.443442	-6.601	-1.05787	12.3655	-6.18867	0.00019259	0.00177913	0.522421	-0.545917	12.3655	-3.19367	0.0115543	0.0381961	-3.90193	-2.55559	12.3655	-14.9505	1.83e-07	4.6e-06	7.90641	-1.65783	AK060964.1	Os.1475	Os01g0191200	4327297	A6N0F9 /// A6N1B3 /// Q9LG77	NP_001042269	NM_001048804	LOC_Os01g09540								---	---	0003993 // acid phosphatase activity // inferred from electronic annotation
Os.18494.1.S1_at	-0.267329	4.46722	-0.676919	0.516202	0.767333	-6.82307	-0.190325	4.46722	-0.481933	0.641848	0.793039	-7.28412	-0.113142	4.46722	-0.286494	0.781263	0.851889	-7.52834	-0.603745	4.46722	-1.52878	0.162133	0.266317	-6.49415	-2.3835	4.46722	-6.0354	0.000230431	0.000780896	0.225804	-5.58078	CB680041	Os.18494	Os07g0144500	4342389	---	NP_001058881	NM_001065416	LOC_Os07g05110								---	---	---
Os.28047.1.S1_at	-0.0972259	11.6445	-0.713873	0.494172	0.754416	-6.79612	-0.0604341	11.6445	-0.443733	0.66816	0.81158	-7.3033	-0.430132	11.6445	-3.15821	0.0122159	0.0367798	-3.8901	-0.20382	11.6445	-1.49653	0.170188	0.276287	-6.53705	-1.16481	11.6445	-8.55253	1.69e-05	0.000105906	3.0526	-4.29479	AK121775.1	Os.28047	Os05g0116000	4337621	A2XZP5 /// Q65XA1	NP_001054469	NM_001061004	LOC_Os05g02520								---	---	0045735 // nutrient reservoir activity // inferred from electronic annotation
Os.50460.1.S1_at	-0.0242822	6.42708	-0.138217	0.893242	0.96205	-7.05981	-0.0562791	6.42708	-0.320347	0.756331	0.866577	-7.35482	-0.866064	6.42708	-4.92974	0.000922684	0.00538774	-1.16213	-1.06323	6.42708	-6.05202	0.000225958	0.00216678	0.285734	-2.49584	6.42708	-14.2066	2.8e-07	6.11e-06	7.45816	-1.56657	AK121284.1	Os.50460	Os03g0810900	4334536	Q7XZH2	NP_001051667	NM_001058202	LOC_Os03g59620								0006629 // lipid metabolic process // inferred from electronic annotation /// 0008152 // metabolic process // inferred from electronic annotation	---	0005525 // GTP binding // inferred from electronic annotation /// 0016787 // hydrolase activity // inferred from electronic annotation
OsAffx.25525.1.S1_at	0.0228309	4.72079	0.120483	0.906861	0.967722	-7.06234	0	4.72079	0	1	1	-7.41154	1.58923	4.72079	8.38665	1.97e-05	0.0003775	2.98107	2.36081	4.72079	12.4584	8.27e-07	4.17e-05	6.332	3.25137	4.72079	17.1581	5.77e-08	2.22e-06	9.11187	0.790212	9631.m04234	Os.82907	Os03g0640000	4333539	Q6ASS6	NP_001050740	NM_001057275	LOC_Os03g43880								0006629 // lipid metabolic process // inferred from electronic annotation /// 0008152 // metabolic process // inferred from electronic annotation	---	0016787 // hydrolase activity // inferred from electronic annotation
Os.7987.1.S1_at	-0.233845	11.4314	-1.62918	0.139187	0.411063	-5.78967	-0.320461	11.4314	-2.23263	0.0537232	0.18263	-5.22648	-2.33553	11.4314	-16.2715	9.01e-08	1.11e-05	8.68974	-0.422609	11.4314	-2.94429	0.0171341	0.0510006	-4.30814	-1.84746	11.4314	-12.8711	6.33e-07	1.06e-05	6.5908	-0.00875116	AK067038.1	Os.7987	Os01g0182600	4325329	A6N180 /// Q0JQ44 /// Q9AWL7	NP_001042220	NM_001048755	LOC_Os01g08700			OsGI, Gi, Os-GI		orthologue of the arabidopsis GIGANTEA, Gigantea, protein GIGANTEA, Os-GIGANTEA	GIGANTEA	PROTEIN GIGANTEA	0007275 // multicellular organismal development // inferred from electronic annotation /// 0009908 // flower development // inferred from electronic annotation /// 0030154 // cell differentiation // inferred from electronic annotation /// 0048511 // rhythmic process // inferred from electronic annotation	0005634 // nucleus // inferred from electronic annotation	---
Os.16044.1.S1_at	-2.04997	4.11637	-3.76747	0.00478783	0.0904159	-2.44415	-1.99496	4.11637	-3.66637	0.00557521	0.0560032	-2.91748	-0.77519	4.11637	-1.42466	0.189424	0.299992	-6.5597	-3.48535	4.11637	-6.40543	0.000150188	0.00164724	0.72703	-3.75071	4.11637	-6.89312	8.76e-05	0.000364704	1.27206	-1.98445	AK103266.1	Os.16044	Os02g0513100	4329464	Q6K602	NP_001046944	NM_001053479	LOC_Os02g30910			OsSWEET15			SWEET15	SUGAR TRANSPORTER SWEET15	---	0016020 // membrane // inferred from electronic annotation /// 0016021 // integral to membrane // inferred from electronic annotation	---
OsAffx.12986.1.S1_at	-0.598578	7.10281	-3.01354	0.01535	0.15027	-3.64479	-0.483917	7.10281	-2.43628	0.0387072	0.151613	-4.90339	-0.482345	7.10281	-2.42836	0.039204	0.0887152	-5.07507	-1.50685	7.10281	-7.58619	4.27e-05	0.000680173	2.08868	-3.15164	7.10281	-15.8669	1.11e-07	3.31e-06	8.42813	-0.621287	9631.m02223	Os.59776	Os03g0341300	4332795	---	NP_001050071	NM_001056606	LOC_Os03g22200			OsSWEET16			SWEET16	SUGAR TRANSPORTER SWEET16	---	0016020 // membrane // inferred from reviewed computational analysis	---
Os.10031.1.S1_at	-0.238454	8.35201	-2.09888	0.0665692	0.289379	-5.10208	-0.5739	8.35201	-5.05148	0.000785374	0.0185013	-0.84122	-0.824161	8.35201	-7.25429	5.98e-05	0.000791449	1.784	-2.27451	8.35201	-20.0203	1.57e-08	2.53e-06	10.4525	-2.95434	8.35201	-26.0042	1.71e-09	2.72e-07	12.6417	3.78698	AK063475.1	Os.10031	Os05g0426000	4338851	Q60EC2	NP_001055599	NM_001062134	LOC_Os05g35140			OsSWEET1b, SWEET1b			SWEET1B	SUGAR TRANSPORTER SWEET1B	---	0016020 // membrane // inferred from electronic annotation /// 0016021 // integral to membrane // inferred from electronic annotation	---
Os.2019.2.S1_x_at	-0.0246231	9.82872	-0.167707	0.87068	0.951051	-7.05482	0.432061	9.82872	2.94276	0.0171757	0.0988119	-4.08342	1.92485	9.82872	13.1101	5.44e-07	3.41e-05	6.81793	0.18132	9.82872	1.23497	0.249431	0.366272	-6.86351	1.4538	9.82872	9.90184	5.33e-06	4.62e-05	4.3037	-1.37602	AU095897	Os.2019	Os01g0700100	4326923	B8A833 /// Q5N8J1	NP_001043983	NM_001050518	LOC_Os01g50460			OsSWEET2b, SWEET2b			SWEET2B	SUGAR TRANSPORTER SWEET2B	---	0016020 // membrane // inferred from electronic annotation /// 0016021 // integral to membrane // inferred from electronic annotation	---
Os.33697.1.S1_at	-0.504521	6.89248	-3.57927	0.00636356	0.10254	-2.73954	-0.570427	6.89248	-4.04683	0.00316641	0.0409819	-2.32251	-0.84024	6.89248	-5.96099	0.000251674	0.00215234	0.234001	-1.32297	6.89248	-9.38566	8.15e-06	0.000207679	3.87711	-1.32648	6.89248	-9.41056	7.98e-06	6.2e-05	3.86614	0.583039	AK099440.1	Os.33697	Os01g0605700	4324213	Q8W0K2	NP_001043522	NM_001050057	LOC_Os01g42090			OsSWEET6b, SWEET6b			SWEET6B	SUGAR TRANSPORTER SWEET6B	---	0016020 // membrane // inferred from electronic annotation /// 0016021 // integral to membrane // inferred from electronic annotation	---
Os.5486.1.S1_at	0.18962	5.43282	0.673367	0.518351	0.768491	-6.82559	-0.263267	5.43282	-0.9349	0.375278	0.579387	-6.94875	-2.85393	5.43282	-10.1347	4.42e-06	0.000134681	4.58893	-1.01015	5.43282	-3.58719	0.00628718	0.0244501	-3.26735	-3.01853	5.43282	-10.7192	2.82e-06	2.96e-05	4.99072	-1.49241	AK108529.1	Os.5486	Os08g0260600	4345106	Q6Z5Z9	NP_001061390	NM_001067925	LOC_Os08g16050								---	0016021 // integral to membrane // inferred from electronic annotation	---
Os.37285.1.S1_at	-0.111698	8.01354	-0.535462	0.605862	0.823228	-6.91413	0.185618	8.01354	0.889818	0.397707	0.599386	-6.99044	-0.284529	8.01354	-1.36398	0.207109	0.321065	-6.63649	-0.998448	8.01354	-4.78638	0.00111853	0.00691676	-1.43514	-1.67076	8.01354	-8.00932	2.82e-05	0.000154437	2.50192	-3.89486	AK059541.1	Os.73735	Os05g0126100	4337679	Q6L4K6 /// Q75IM5	NP_001054524	NM_001061059	LOC_Os05g03530								---	0016021 // integral to membrane // inferred from electronic annotation	---
Os.6961.1.S1_a_at	0.655962	13.4205	3.9479	0.00366116	0.0802915	-2.16463	1.00813	13.4205	6.06744	0.000221895	0.0079421	0.511875	0.501587	13.4205	3.0188	0.0152226	0.0434877	-4.11699	1.69561	13.4205	10.205	4.18e-06	0.000127975	4.59637	1.90139	13.4205	11.4435	1.66e-06	2.06e-05	5.56067	0.877459	AK061801.1	Os.6961	Os09g0425900	4347111	A2Z1E9 /// Q84VG2	NP_001063223	NM_001069758	LOC_Os09g25760								---	0016020 // membrane // inferred from reviewed computational analysis /// 0016020 // membrane // inferred from electronic annotation /// 0016021 // integral to membrane // inferred from electronic annotation /// 0016023 // cytoplasmic membrane-bounded vesicle // inferred from reviewed computational analysis	---
Os.44872.1.S1_at	-0.185027	6.6396	-0.986161	0.350913	0.652962	-6.56005	-0.40156	6.6396	-2.14025	0.0623056	0.198645	-5.37067	-0.667964	6.6396	-3.56013	0.00655197	0.0229689	-3.24164	-1.18324	6.6396	-6.30645	0.000168126	0.00177387	0.60509	-1.58525	6.6396	-8.4491	1.86e-05	0.000113615	2.94998	-2.32346	AK111956.1	Os.44872	Os06g0105700	4339862	Q5VS70	NP_001056558	NM_001063093	LOC_Os06g01660								---	0016020 // membrane // inferred from reviewed computational analysis /// 0016020 // membrane // inferred from electronic annotation	---
Os.26979.1.S1_x_at	-0.457838	8.43232	-3.11902	0.012993	0.139655	-3.47465	-0.237674	8.43232	-1.61915	0.14134	0.32206	-6.13951	-0.406787	8.43232	-2.77123	0.0225868	0.0581897	-4.5204	-0.840723	8.43232	-5.72742	0.000333494	0.00289767	-0.13432	-1.35436	8.43232	-9.22657	9.34e-06	6.9e-05	3.69715	-2.11435	AK058449.1	Os.26979	Os12g0484600	4352225	---	NP_001066777	NM_001073309	LOC_Os12g29950								---	0016020 // membrane // inferred from reviewed computational analysis	---
Os.18913.1.S1_x_at	-0.66284	9.57946	-3.7833	0.0046756	0.0894742	-2.41948	-0.111197	9.57946	-0.63468	0.542107	0.719239	-7.19267	-1.40814	9.57946	-8.03724	2.74e-05	0.000465294	2.62611	-1.32387	9.57946	-7.55628	4.4e-05	0.000693863	2.05619	-2.46679	9.57946	-14.0797	3.01e-07	6.41e-06	7.37934	0.489899	AK066119.1	Os.18913	Os05g0475700	4339096	B8AZ98 /// Q0DHC7	NP_001055832	NM_001062367	LOC_Os05g39800								---	0016020 // membrane // inferred from reviewed computational analysis	---
Os.12092.1.S1_at	-0.647062	10.3936	-3.37179	0.00875314	0.116496	-3.06906	0.0899516	10.3936	0.46873	0.650885	0.799304	-7.29092	1.19619	10.3936	6.23323	0.000182905	0.00170688	0.57806	0.423644	10.3936	2.20757	0.0559291	0.121202	-5.49577	1.22702	10.3936	6.39389	0.000152167	0.000561509	0.674555	-2.92063	AK070341.1	---	Os09g0426500	9270697	---	NP_001175846	NM_001188917	LOC_Os09g25810								---	0016020 // membrane // inferred from reviewed computational analysis	---
Os.50589.1.S1_at	-0.142051	6.97416	-0.833299	0.427152	0.710048	-6.70048	-0.487783	6.97416	-2.86143	0.0195528	0.10566	-4.21574	-0.72089	6.97416	-4.22888	0.00243287	0.0109178	-2.19637	-0.962381	6.97416	-5.64551	0.000368732	0.00310407	-0.242606	-1.34124	6.97416	-7.86799	3.23e-05	0.000170511	2.35375	-2.20029	AK102115.1	Os.50589	Os02g0703900	4330450	Q6YVJ1	NP_001047857	NM_001054392	LOC_Os02g47500								---	0016020 // membrane // inferred from electronic annotation	---
Os.7779.1.S1_x_at	-0.700877	5.44485	-3.17611	0.0118772	0.134814	-3.38274	-0.313268	5.44485	-1.41961	0.190844	0.385567	-6.40502	-0.836765	5.44485	-3.7919	0.00461584	0.0176739	-2.87375	-1.31961	5.44485	-5.97997	0.000246059	0.00230242	0.193728	-1.92288	5.44485	-8.71377	1.46e-05	9.52e-05	3.21056	-1.85145	AK107666.1	Os.7779	Os05g0106200	4337564	Q65XI0	NP_001054417	NM_001060952	LOC_Os05g01570								---	0016020 // membrane // inferred from electronic annotation	---
Os.15390.1.S1_s_at	-0.0467401	11.6062	-0.276348	0.788789	0.916076	-7.02826	-0.216671	11.6062	-1.28105	0.23355	0.435341	-6.57656	-0.301733	11.6062	-1.78398	0.109554	0.195435	-6.06691	-0.830222	11.6062	-4.90864	0.000949026	0.00613692	-1.25907	-2.40156	11.6062	-14.1991	2.81e-07	6.13e-06	7.4535	-2.69546	CR284643	Os.8661	Os01g0117900	4326073	Q9FTZ6	NP_001041856	NM_001048391	LOC_Os01g02870								---	0016020 // membrane // inferred from electronic annotation	---
Os.4404.1.S1_s_at	-0.0372421	10.523	-0.255408	0.804395	0.923578	-7.03437	0.08154	10.523	0.559205	0.590246	0.755048	-7.24077	-0.175601	10.523	-1.20428	0.260493	0.381903	-6.82793	-0.271801	10.523	-1.86402	0.096639	0.181361	-6.02049	-1.38347	10.523	-9.48791	7.48e-06	5.9e-05	3.93633	-4.63745	AK060278.1	Os.4404	Os06g0109200	4339878	Q5VRN3	NP_001056574	NM_001063109	LOC_Os06g01966								---	0016020 // membrane // inferred from electronic annotation	---
Os.14849.1.S1_a_at	0.0710553	12.047	0.481574	0.642093	0.843185	-6.9436	0.0484038	12.047	0.328055	0.750695	0.862541	-7.35207	-1.54256	12.047	-10.4546	3.44e-06	0.000113467	4.85627	-0.103281	12.047	-0.699982	0.502383	0.617294	-7.37989	-1.06526	12.047	-7.21973	6.2e-05	0.000280135	1.64651	-3.03456	AK120104.1	Os.14849	Os06g0708700	4342024	Q5Z9H6	NP_001058537	NM_001065072	LOC_Os06g49500								---	0016020 // membrane // inferred from electronic annotation	---
Os.27724.2.A1_a_at	-0.383046	8.20476	-2.87927	0.0190038	0.163938	-3.86167	0.154292	8.20476	1.15978	0.27724	0.482935	-6.71677	1.49728	8.20476	11.2547	1.9e-06	7.91e-05	5.49324	-0.00849276	8.20476	-0.0638382	0.950554	0.970187	-7.64292	1.53031	8.20476	11.503	1.59e-06	2e-05	5.60597	-1.42443	CB624182	Os.59287	Os02g0649400	4330156	---	NP_001047583	NM_001054118	LOC_Os02g43340								---	0009536 // plastid // inferred from reviewed computational analysis	---
Os.9276.1.S1_s_at	-0.195099	7.9976	-0.88381	0.400767	0.691164	-6.65624	-0.199335	7.9976	-0.902996	0.391054	0.592933	-6.97843	-0.688251	7.9976	-3.11781	0.0130178	0.0385437	-3.95578	-1.32737	7.9976	-6.01305	0.000236599	0.00223433	0.236052	-2.10985	7.9976	-9.55774	7.06e-06	5.66e-05	3.99927	-2.67103	BE040393	Os.9276	Os07g0175300	4342532	Q0D896	NP_001059013	NM_001065548	LOC_Os07g07900								---	0009536 // plastid // inferred from reviewed computational analysis	---
Os.9556.1.S2_at	-0.137362	5.34613	-0.468682	0.650918	0.84777	-6.95021	0.940721	5.34613	3.20977	0.0112665	0.0785914	-3.64979	0.457107	5.34613	1.55966	0.154737	0.256533	-6.38166	2.12666	5.34613	7.25624	5.97e-05	0.000858197	1.72475	2.7501	5.34613	9.38341	8.17e-06	6.3e-05	3.84139	-2.2831	AK105095.1	Os.9556	Os12g0637700	4352901	Q2QLL5	NP_001067373	NM_001073905	LOC_Os12g44060								---	0005739 // mitochondrion // inferred from reviewed computational analysis /// 0016020 // membrane // inferred from reviewed computational analysis	---
Os.39944.1.S1_at	-0.491883	7.70634	-3.7116	0.00520726	0.0934732	-2.53146	-0.396302	7.70634	-2.99037	0.0159245	0.0949784	-4.00598	-1.43639	7.70634	-10.8386	2.57e-06	9.76e-05	5.1674	-0.996683	7.70634	-7.52066	4.56e-05	0.000708729	2.01736	-2.59177	7.70634	-19.5567	1.92e-08	1.12e-06	10.2458	2.17862	CB679774	Os.39944	Os11g0216400	4350082	---	NP_001067510	NM_001074042	LOC_Os11g11020								---	0005739 // mitochondrion // inferred from reviewed computational analysis	---
Os.6809.1.S1_at	0.299299	9.47151	2.59483	0.0299836	0.201036	-4.32024	0.239345	9.47151	2.07505	0.0691522	0.21136	-5.47133	0.794897	9.47151	6.89152	8.78e-05	0.00103098	1.37025	0.850425	9.47151	7.37294	5.29e-05	0.000785151	1.85487	1.55952	9.47151	13.5206	4.21e-07	8e-06	7.02327	0.0913629	AK120816.1	Os.6809	Os01g0234900	4327774	Q5NAX7	NP_001042518	NM_001049053	LOC_Os01g13370								0006511 // ubiquitin-dependent protein catabolic process // inferred from electronic annotation /// 0007275 // multicellular organismal development // inferred from electronic annotation /// 0016567 // protein ubiquitination // inferred from electronic annotation	0005634 // nucleus // inferred from electronic annotation	0004842 // ubiquitin-protein ligase activity // inferred from electronic annotation /// 0005515 // protein binding // inferred from electronic annotation /// 0008270 // zinc ion binding // inferred from electronic annotation /// 0016874 // ligase activity // inferred from electronic annotation /// 0046872 // metal ion binding // inferred from electronic annotation
Os.4904.1.S1_at	-0.0478317	8.73213	-0.424507	0.68159	0.863341	-6.97157	-0.0417372	8.73213	-0.370418	0.720005	0.845369	-7.33585	-0.39999	8.73213	-3.54992	0.00665501	0.0232271	-3.25798	-0.648469	8.73213	-5.75517	0.000322403	0.00283816	-0.0978474	-1.03713	8.73213	-9.20455	9.51e-06	6.99e-05	3.67673	-2.7973	AK065913.1	Os.4904	Os09g0567700	4347889	Q652L2	NP_001063964	NM_001070499	LOC_Os09g39420								0006350 // transcription // inferred from electronic annotation /// 0016568 // chromatin modification // inferred from electronic annotation /// 0045449 // regulation of transcription // inferred from electronic annotation	0005634 // nucleus // inferred from electronic annotation	0030528 // transcription regulator activity // inferred from electronic annotation
Os.47747.1.S1_at	-0.250246	7.87322	-2.23862	0.0532081	0.262556	-4.88566	-0.276805	7.87322	-2.47621	0.0362948	0.146797	-4.83937	-1.0092	7.87322	-9.02799	1.11e-05	0.000256056	3.60189	-0.394098	7.87322	-3.52548	0.00690835	0.026181	-3.36609	-1.35765	7.87322	-12.1451	1.02e-06	1.48e-05	6.0814	-0.681567	AK122073.1	Os.47747	Os02g0102400	4327989	Q0E4S7 /// Q6YU81	NP_001045597	NM_001052132	LOC_Os02g01230								0006412 // translation // inferred from electronic annotation	0005622 // intracellular // inferred from electronic annotation /// 0005840 // ribosome // inferred from electronic annotation /// 0030529 // ribonucleoprotein complex // inferred from electronic annotation	0003723 // RNA binding // inferred from electronic annotation /// 0003735 // structural constituent of ribosome // inferred from electronic annotation
Os.7484.1.S1_at	-0.52684	9.00187	-4.01308	0.00332665	0.0754405	-2.06461	-0.430138	9.00187	-3.27648	0.0101508	0.0749667	-3.54187	-1.21125	9.00187	-9.22644	9.34e-06	0.000230704	3.78641	-0.500068	9.00187	-3.80915	0.0044983	0.0191461	-2.91519	-1.31322	9.00187	-10.0031	4.91e-06	4.33e-05	4.39154	-0.0687452	AK066652.1	Os.7484	Os03g0699200	4333814	Q851S7	NP_001050986	NM_001057521	LOC_Os03g49210								0006364 // rRNA processing // inferred from electronic annotation /// 0008283 // cell proliferation // inferred from electronic annotation /// 0042254 // ribosome biogenesis // inferred from electronic annotation	0005622 // intracellular // inferred from electronic annotation /// 0005634 // nucleus // inferred from electronic annotation /// 0005730 // nucleolus // inferred from electronic annotation	---
Os.2218.1.S1_at	0.502661	10.7221	2.35176	0.0443533	0.241726	-4.70784	0.309348	10.7221	1.44732	0.183164	0.376605	-6.36938	0.717802	10.7221	3.35832	0.00893778	0.0290332	-3.5659	0.822756	10.7221	3.84935	0.00423663	0.0183492	-2.85197	1.67353	10.7221	7.82979	3.35e-05	0.000174919	2.31335	-3.03635	AF068333.1	Os.2218	Os12g0147800	4351500	O81277 /// Q0IQ41	NP_001066155	NM_001072687	LOC_Os12g05260								0007275 // multicellular organismal development // inferred from electronic annotation /// 0008283 // cell proliferation // inferred from electronic annotation /// 0030154 // cell differentiation // inferred from electronic annotation	0005576 // extracellular region // inferred from electronic annotation /// 0016023 // cytoplasmic membrane-bounded vesicle // inferred from reviewed computational analysis	0008083 // growth factor activity // inferred from electronic annotation
OsAffx.26230.1.S1_at	0.0427285	7.02393	0.111674	0.913638	0.970206	-7.06347	0.38266	7.02393	1.00011	0.344493	0.549465	-6.8855	-0.139863	7.02393	-0.365541	0.723513	0.807911	-7.50001	-0.419602	7.02393	-1.09666	0.30247	0.423015	-7.01849	-2.3402	7.02393	-6.11625	0.000209546	0.000723512	0.328496	-5.62779	9632.m02796	Os.59052	Os04g0364800	4335579	A2XSB0 /// Q0JDX0 /// Q7XVA8	NP_001052553	NM_001059088	LOC_Os04g29550								---	0005576 // extracellular region // inferred from electronic annotation /// 0016023 // cytoplasmic membrane-bounded vesicle // inferred from reviewed computational analysis	---
Os.1307.1.S1_a_at	-0.344737	5.44088	-1.24125	0.247214	0.550684	-6.2855	0.0453798	5.44088	0.163394	0.873973	0.936431	-7.39672	-0.35037	5.44088	-1.26153	0.240171	0.359131	-6.76117	-0.703535	5.44088	-2.53313	0.0331151	0.0826807	-4.97673	-1.82533	5.44088	-6.57223	0.000124517	0.000480475	0.891587	-4.9057	AK063900.1	Os.1307	Os11g0149400	4349781	A2ZBG5 /// B7E958 /// Q0IUL4	NP_001065756	NM_001072288	LOC_Os11g05190								0007275 // multicellular organismal development // inferred from electronic annotation /// 0008283 // cell proliferation // inferred from electronic annotation /// 0030154 // cell differentiation // inferred from electronic annotation	0005576 // extracellular region // inferred from electronic annotation /// 0016023 // cytoplasmic membrane-bounded vesicle // inferred from reviewed computational analysis	0008083 // growth factor activity // inferred from electronic annotation
Os.49506.1.S1_at	-0.26557	7.39004	-1.78881	0.108731	0.365343	-5.5645	-0.916391	7.39004	-6.17254	0.000196231	0.00725431	0.643687	-1.32853	7.39004	-8.94859	1.19e-05	0.000269477	3.52709	-1.84562	7.39004	-12.4315	8.42e-07	4.2e-05	6.3131	-2.03341	7.39004	-13.6965	3.79e-07	7.44e-06	7.13681	2.41124	AK062594.1	Os.49506	Os07g0187900	4342602	Q0D831	NP_001059078	NM_001065613	LOC_Os07g09010								---	---	---
Os.17792.1.S1_at	-0.708915	7.03321	-4.67947	0.0012937	0.0433602	-1.07444	-0.93498	7.03321	-6.1717	0.000196423	0.00725431	0.642638	-1.76926	7.03321	-11.6787	1.4e-06	6.36e-05	5.81367	-0.645741	7.03321	-4.26247	0.00231862	0.0117793	-2.21319	-0.828018	7.03321	-5.46565	0.000461189	0.00135582	-0.523062	0.529123	AK111760.1	Os.17792	Os01g0183100	4325333	Q9LGT2	NP_001042224	NM_001048759	LOC_Os01g08770								---	---	---
Os.51546.1.S1_at	2.55632	5.90397	9.69798	6.29e-06	0.00112739	4.49077	1.58385	5.90397	6.00869	0.000237821	0.00821755	0.437549	3.14041	5.90397	11.9139	1.19e-06	5.74e-05	5.98667	4.72264	5.90397	17.9164	4.01e-08	4.72e-06	9.5004	4.38252	5.90397	16.6261	7.52e-08	2.6e-06	8.83702	5.85048	AK063042.1	Os.51546	Os03g0183500	4331849	Q10QU0 /// Q94HF8	NP_001049181	NM_001055716	LOC_Os03g08520								---	---	---
OsAffx.26384.4.S1_at	-0.421533	7.18494	-1.56048	0.154546	0.43409	-5.88322	-1.62085	7.18494	-6.00024	0.000240213	0.00825792	0.42682	-1.71671	7.18494	-6.35512	0.000159029	0.00155236	0.728926	-2.23272	7.18494	-8.26533	2.21e-05	0.000423613	2.80069	-0.925452	7.18494	-3.42594	0.00805015	0.0146646	-3.56728	-1.09881	AK060089.1	Os.58018	Os04g0586000	4336795	A2XWW0 /// Q7XP52	NP_001053682	NM_001060217	LOC_Os04g49660								---	---	---
Os.7198.1.S1_at	0.234544	5.21002	0.780381	0.456052	0.728803	-6.74444	-1.76025	5.21002	-5.85678	0.0002851	0.00937166	0.243166	-1.73049	5.21002	-5.75773	0.000321402	0.00255404	-0.0294141	-3.08702	5.21002	-10.2712	3.97e-06	0.000124457	4.65223	-3.53672	5.21002	-11.7675	1.32e-06	1.77e-05	5.80477	0.785264	AK120315.1	Os.7198	Os04g0586200	4336797	Q7XP50	NP_001053684	NM_001060219	LOC_Os04g49680								---	---	---
Os.39075.1.S1_at	-0.296429	9.46039	-1.94445	0.0851172	0.325125	-5.33593	-0.707391	9.46039	-4.6402	0.0013653	0.0257585	-1.43072	-0.790326	9.46039	-5.18422	0.000660442	0.00424396	-0.803666	-1.32148	9.46039	-8.6684	1.52e-05	0.000328676	3.20129	-2.47767	9.46039	-16.2525	9.1e-08	2.91e-06	8.63831	0.853857	CB682573	Os.39075	Os03g0232400	4332157	---	NP_001049467	NM_001056002	LOC_Os03g12990								---	---	---
Os.5754.1.S1_at	-0.495759	11.2996	-3.6798	0.00546323	0.0956065	-2.5813	-0.615531	11.2996	-4.56881	0.00150661	0.0272995	-1.53548	-2.05562	11.2996	-15.2579	1.54e-07	1.61e-05	8.1345	-0.490858	11.2996	-3.64342	0.00577236	0.0229038	-3.17767	-1.70434	11.2996	-12.6506	7.29e-07	1.17e-05	6.43906	1.45582	AK099590.1	Os.5754	Os08g0139100	4344632	A6MZX9 /// Q6ZKI1	NP_001060965	NM_001067500	LOC_Os08g04450								---	---	---
Os.7862.1.S1_at	0.231971	10.3746	1.71902	0.121198	0.384717	-5.6642	0.587127	10.3746	4.35091	0.0020444	0.0327764	-1.85961	0.454492	10.3746	3.36801	0.00880444	0.0287342	-3.55025	1.39513	10.3746	10.3386	3.77e-06	0.000120065	4.70873	2.14669	10.3746	15.908	1.09e-07	3.28e-06	8.4508	0.417097	AK111568.1	Os.7862	Os03g0241900	4332215	Q10P99	NP_001049520	NM_001056055	LOC_Os03g13840								---	---	---
Os.27316.1.S1_at	-0.44222	5.47376	-2.06812	0.069922	0.295432	-5.14915	-0.864032	5.47376	-4.04079	0.00319445	0.0411916	-2.33182	-0.822173	5.47376	-3.84503	0.00426395	0.0166341	-2.79019	-1.55479	5.47376	-7.27123	5.88e-05	0.000846571	1.74155	-2.01279	5.47376	-9.41314	7.97e-06	6.19e-05	3.86849	-0.932224	AK068299.1	Os.24685	Os03g0390900	4333021	Q75LS4	NP_001050278	NM_001056813	LOC_Os03g27340								---	---	---
Os.2245.1.S1_at	-0.390543	9.87375	-3.3239	0.00942828	0.121126	-3.1456	-0.445348	9.87375	-3.79035	0.00462651	0.0498973	-2.72183	-2.03792	9.87375	-17.3447	5.27e-08	7.34e-06	9.23816	-1.32892	9.87375	-11.3105	1.82e-06	7.3e-05	5.48833	-2.90797	9.87375	-24.7497	2.6e-09	3.57e-07	12.2356	4.21894	AK122090.1	Os.2245	Os05g0506000	4339251	Q65X56 /// Q9ZTU3	NP_001055980	NM_001062515	LOC_Os05g43040								---	---	0005488 // binding // inferred from electronic annotation
Os.49735.1.S1_x_at	-0.24287	7.55382	-1.31964	0.220912	0.519081	-6.19218	-0.654446	7.55382	-3.55595	0.00659395	0.0604329	-3.09303	-1.01283	7.55382	-5.50326	0.000439949	0.00317944	-0.367246	-0.79496	7.55382	-4.31944	0.00213777	0.0110576	-2.12679	-1.64242	7.55382	-8.92412	1.21e-05	8.29e-05	3.413	-1.67325	AK111507.1	Os.88850	Os12g0132400	4351421	Q0IQB5 /// Q1HFN6 /// Q2RAX1	NP_001066081	NM_001072613	LOC_Os12g03822								---	---	---
Os.10087.1.S1_at	-0.51157	11.8129	-4.56266	0.00151951	0.0483216	-1.24354	-0.394406	11.8129	-3.51768	0.00699133	0.0621127	-3.15413	-1.54672	11.8129	-13.7951	3.57e-07	2.77e-05	7.26053	-0.345381	11.8129	-3.08043	0.0138084	0.0435218	-4.08617	-2.08611	11.8129	-18.6059	2.92e-08	1.52e-06	9.81564	1.71847	AK062641.1	Os.10087	Os04g0601800	4336884	Q0JAF6	NP_001053767	NM_001060302	LOC_Os04g51280								---	---	---
Os.22916.1.A1_at	0.0180901	9.43137	0.0957796	0.925884	0.97472	-7.0653	-0.573849	9.43137	-3.03829	0.0147598	0.0913905	-3.92806	-0.392711	9.43137	-2.07924	0.0686912	0.136279	-5.62477	-1.00586	9.43137	-5.32559	0.000550672	0.00414673	-0.674491	-1.40886	9.43137	-7.45932	4.85e-05	0.000232003	1.91333	-3.07586	CB684235	Os.59416	Os02g0326600	4329190	---	NP_001046707	NM_001053242	LOC_Os02g22090								---	---	---
Os.8260.1.S1_at	-0.326876	6.38357	-1.35477	0.209913	0.50579	-6.14913	-0.716854	6.38357	-2.97109	0.0164196	0.0965905	-4.03734	-0.291824	6.38357	-1.2095	0.258584	0.379744	-6.82193	-2.40191	6.38357	-9.955	5.1e-06	0.000146062	4.38249	-3.48176	6.38357	-14.4306	2.45e-07	5.63e-06	7.5956	-1.00606	AK109893.1	Os.8260	Os10g0422600	4348659	Q0IXM0	NP_001064631	NM_001071166	LOC_Os10g28680								---	---	---
Os.12735.1.S1_at	0.674381	10.7363	5.91466	0.000265974	0.0150704	0.591863	0.335577	10.7363	2.94318	0.0171644	0.0988119	-4.08274	-1.3691	10.7363	-12.0077	1.12e-06	5.53e-05	6.05475	0.17239	10.7363	1.51195	0.166293	0.271305	-6.5166	-0.8652	10.7363	-7.58823	4.26e-05	0.00021043	2.05423	-0.3797	AK119708.1	Os.37953	Os11g0671000	4351088	Q2QZU5 /// Q8SA78	NP_001068430	NM_001074962	LOC_Os11g44810								---	---	---
Os.27765.1.S1_at	0.76008	7.42323	2.20156	0.0564715	0.269757	-4.94344	-1.00817	7.42323	-2.92016	0.0178047	0.1007	-4.12018	-1.5977	7.42323	-4.62772	0.00138892	0.00721419	-1.59947	-2.38174	7.42323	-6.89868	8.71e-05	0.00112069	1.31619	-2.12278	7.42323	-6.1486	0.000201779	0.000701988	0.369332	-1.79551	AK059793.1	Os.27765	Os06g0714800	4342065	Q0D9I1	NP_001058578	NM_001065113	LOC_Os06g50080								---	---	---
Os.47927.1.S1_at	-0.275246	6.66876	-2.17164	0.0592482	0.276158	-4.98989	-0.32786	6.66876	-2.58676	0.0303758	0.132727	-4.66135	-0.658508	6.66876	-5.19551	0.000650852	0.00419784	-0.787969	-1.00666	6.66876	-7.94235	3e-05	0.000529201	2.46809	-2.59491	6.66876	-20.4734	1.3e-08	8.51e-07	10.6388	0.533541	AK099812.1	Os.47927	Os08g0266600	4345122	Q6YTK1	NP_001061405	NM_001067940	LOC_Os08g16600								---	---	---
Os.51724.1.S1_at	-0.630424	4.22637	-2.79181	0.0218548	0.173999	-4.00294	-0.543696	4.22637	-2.40773	0.040529	0.155526	-4.94903	-2.15306	4.22637	-9.53471	7.2e-06	0.000192366	4.06632	-1.67195	4.22637	-7.40415	5.13e-05	0.000768348	1.88941	-2.42963	4.22637	-10.7595	2.73e-06	2.91e-05	5.02335	0.405419	AK063531.1	Os.51724	Os04g0483400	4336201	---	NP_001053124	NM_001059659	LOC_Os04g40720								---	---	---
Os.10311.1.S1_a_at	-0.00533547	11.1206	-0.0459823	0.964372	0.988931	-7.06921	0.277837	11.1206	2.39446	0.0414048	0.157151	-4.97022	0.501355	11.1206	4.32079	0.00213368	0.00988161	-2.05692	0.512693	11.1206	4.4185	0.00185834	0.0100235	-1.97757	0.713913	11.1206	6.15266	0.000200826	0.000698954	0.374448	-3.13989	AK066241.1	Os.10311	Os06g0254300	4340663	Q0DD57 /// Q652U8	NP_001057302	NM_001063837	LOC_Os06g14324								---	---	0005509 // calcium ion binding // inferred from electronic annotation
Os.15190.1.A1_at	-0.19061	9.04352	-1.6395	0.137005	0.407175	-5.77544	-0.270011	9.04352	-2.32245	0.046496	0.168359	-5.08474	-0.790602	9.04352	-6.80023	9.69e-05	0.00110808	1.26363	-0.313852	9.04352	-2.69954	0.0253389	0.0683576	-4.707	-1.17336	9.04352	-10.0924	4.57e-06	4.14e-05	4.46831	-1.96705	AK072186.1	Os.57321	Os05g0407200	4338763	Q6L548	NP_001055519	NM_001062054	LOC_Os05g33710								---	---	---
Os.51206.1.S1_at	-0.205444	8.60478	-1.2607	0.240456	0.543648	-6.26271	-0.353579	8.60478	-2.16973	0.0594302	0.193809	-5.32484	-0.115158	8.60478	-0.706666	0.498421	0.622445	-7.30365	0.0964983	8.60478	0.59216	0.568941	0.677461	-7.45384	1.31311	8.60478	8.05789	2.69e-05	0.000149272	2.55236	-4.75854	AK061584.1	Os.51206	Os04g0585700	4336793	Q7XP55	NP_001053680	NM_001060215	LOC_Os04g49620								---	---	---
Os.5273.2.S1_x_at	-0.273579	8.35981	-1.75541	0.11454	0.374375	-5.61243	-0.294523	8.35981	-1.8898	0.0927946	0.250335	-5.75129	-1.44262	8.35981	-9.25653	9.1e-06	0.000226773	3.81409	-0.330452	8.35981	-2.12034	0.0643233	0.134662	-5.63182	-1.5415	8.35981	-9.891	5.37e-06	4.65e-05	4.29425	-1.77744	CR278699	Os.5273	Os06g0116600	4339932	Q5VRK8	NP_001056622	NM_001063157	LOC_Os06g02600								---	---	---
Os.49865.1.S1_at	0.339617	8.69133	2.80249	0.0214843	0.173099	-3.9857	0.227688	8.69133	1.87886	0.0944083	0.252147	-5.7675	0.594492	8.69133	4.90568	0.000952774	0.00551347	-1.19649	1.02523	8.69133	8.46013	1.84e-05	0.000375709	2.99626	2.50548	8.69133	20.675	1.2e-08	8.08e-07	10.7226	0.553831	AK112100.1	Os.49865	Os02g0789600	4330969	Q6K4M9	NP_001048353	NM_001054888	LOC_Os02g54780								---	---	---
Os.980.1.S1_a_at	0.0273733	7.07841	0.193905	0.85074	0.944034	-7.04959	0.247523	7.07841	1.75339	0.114901	0.284061	-5.95049	0.263448	7.07841	1.8662	0.0963091	0.1767	-5.94656	0.412934	7.07841	2.92511	0.0176649	0.0521701	-4.33942	1.12219	7.07841	7.94933	2.98e-05	0.000160941	2.43928	-4.16936	AK063507.1	Os.980	Os01g0179400	4323878	Q5VRT8	NP_001042199	NM_001048734	LOC_Os01g08420								---	---	---
Os.12790.1.S1_at	-0.532832	7.80892	-4.04446	0.00317739	0.0734983	-2.01665	-0.207576	7.80892	-1.57561	0.151038	0.335974	-6.19913	-0.964579	7.80892	-7.32163	5.58e-05	0.000753148	1.8591	-0.583918	7.80892	-4.43222	0.00182283	0.00990877	-1.957	-0.826434	7.80892	-6.27304	0.0001747	0.000623299	0.525164	-1.5577	AK068906.1	Os.12790	Os10g0464100	4348832	Q8H919	NP_001064792	NM_001071327	LOC_Os10g32710								---	---	---
Os.51791.1.S1_at	-0.319283	3.97498	-1.70276	0.124287	0.389039	-5.68716	-0.269153	3.97498	-1.43541	0.18643	0.380583	-6.38474	-1.02169	3.97498	-5.44874	0.000471105	0.00333125	-0.440809	-0.696935	3.97498	-3.71681	0.00516657	0.0212068	-3.06111	-1.73432	3.97498	-9.24927	9.16e-06	6.82e-05	3.71816	-2.37113	AK063721.1	Os.51791	Os03g0165900	4331734	Q10RB0	NP_001049071	NM_001055606	LOC_Os03g06970								---	---	0005488 // binding // inferred from electronic annotation
[truncated: 4,310 more rows]
[truncated: 11 more columns]
