# Supplementary material for: Global Expression Profiling of Low Temperature Induced Genes in the Chilling Tolerant Japonica Rice Jumli Marshi
Source: PLoS One. 2013 Dec 12;8(12):e81729. doi: 10.1371/journal.pone.0081729 (PMC3861252; doi:10.1371/journal.pone.0081729)
Supplement: Table S5 — Differentially expressed ROS scavengers. (XLSX) [file pone.0081729.s008.xlsx]

## Sheet: TableS5
ID	0.5	2h	4h	8h	24h	Representative Public ID	UniGene ID	Os_RAPDB_Locus	Entrez Gene	SwissProt	RefSeq Protein ID	RefSeq Transcript ID	Os_MSU_Locus	plantTFDB_id	family	symbol	alternative_name	name_en	recommended_gene_name	protein_name	Gene Ontology Biological Process	Gene Ontology Cellular Component	Gene Ontology Molecular Function	Transcript Assignments	Description		Bin	Bin Desciption	Affy ID	Alignments	Start	End	Description
Os.27778.1.S1_a_at	-0.343213	-0.392541	-0.749572	-1.06245	-1.18114	AY396568.1	---	Os07g0155600	4342431	Q0D8I9 /// Q6TJY0	NP_001058920	NM_001065455	LOC_Os07g06130								0006810 // transport // inferred from electronic annotation	0016020 // membrane // inferred from reviewed computational analysis /// 0016020 // membrane // inferred from electronic annotation	0005215 // transporter activity // inferred from electronic annotation	AY396568 // Oryza sativa (japonica cultivar-group) EIN2 (EIN2) mRNA complete cds. // gb // 11 // --- /// LOC_Os07g06130.1 // ethylene-insensitive protein putative expressed // rgap // 11 // --- /// LOC_Os07g06130.2 // ethylene-insensitive protein putative expressed // rgap // 11 // --- /// LOC_Os07g06130.3 // ethylene-insensitive protein putative expressed // rgap // 11 // --- /// LOC_Os07g06300.…	Similar to EIN2. (Os07t0155600-01)		26.12	misc.peroxidases	os.27778.1.s1_a_at	chr4	26179019	26183251	MULTIPLE HITS: (loc_os07g06130,loc_os07g06300) loc_os07g06130: 12007.m05076 protein ethylene-insensitive protein 2, putative, expressedloc_os07g06300: 12007.m05092 protein ethylene-insensitive protein 2, putative, expressed	T
Os.9893.1.S1_at	-0.00841658	-1.10445	-0.841145	-1.17425	-2.66426	AK104936.1	Os.9893	Os03g0234900	4332174	A2XEA4 /// Q5U1H0 /// Q5U1Q4	NP_001049482	NM_001056017	LOC_Os03g13200								0006979 // response to oxidative stress // inferred from electronic annotation /// 0055114 // oxidation reduction // inferred from electronic annotation	---	0004601 // peroxidase activity // inferred from electronic annotation /// 0016491 // oxidoreductase activity // inferred from electronic annotation /// 0020037 // heme binding // inferred from electronic annotation /// 0046872 // metal ion binding // inferred from electronic annotation	LOC_Os03g13200.1 // peroxidase precursor putative expressed // rgap // 11 // --- /// NM_001056017 // Oryza sativa Japonica Group Os03g0234900 (Os03g0234900) mRNA complete cds. // refseq // 10 // ---	Similar to Peroxidase (EC 1.11.1.7). (Os03t0234900-01)		26.12	misc.peroxidases	os.9893.1.s1_at	chr4	17388724	17389481	(loc_os03g13200):12003.m06766 protein peroxidase 53 precursor, putative, expressed	T
Os.47418.1.S1_a_at	-0.210827	-0.586326	-0.271815	-1.05696	-3.25076	AK099584.1	Os.47418	Os02g0833900	4331271	B7E4L4 /// Q6EP34	NP_001048638	NM_001055173	LOC_Os02g58720								0006979 // response to oxidative stress // inferred from electronic annotation /// 0055114 // oxidation reduction // inferred from electronic annotation	---	0004601 // peroxidase activity // inferred from electronic annotation /// 0016491 // oxidoreductase activity // inferred from electronic annotation /// 0020037 // heme binding // inferred from electronic annotation /// 0046872 // metal ion binding // inferred from electronic annotation	AK099584 // Oryza sativa Japonica Group cDNA clone:J013042D08 full insert sequence. // gb // 11 // --- /// LOC_Os02g58720.1 // peroxidase precursor putative expressed // rgap // 11 // --- /// LOC_Os02g58720.2 // peroxidase precursor putative expressed // rgap // 11 // --- /// LOC_Os02g58720.3 // peroxidase precursor putative expressed // rgap // 11 // --- /// NM_001055173 // Oryza sativa Japonica…	Similar to Peroxidase 64 precursor (EC 1.11.1.7) (Atperox P64) (PRXR4) (ATP17a). (Os02t0833900-01), Similar to Class III peroxidase 32. (Os02t0833900-02), Similar to Class III peroxidase 32. (Os02t0833900-03)		26.12	misc.peroxidases	os.47418.1.s1_a_at	chr5	26743174	26746432	(loc_os02g58720):12002.m10892 protein peroxidase 64 precursor, putative, expressed	T
Os.11558.1.S1_at	0.184016	-0.499358	0.914464	1.491	2.63971	AK101508.1	Os.11558	Os01g0270300	4326273	A2WNB5 /// Q9LDL0	NP_001042703	NM_001049238	LOC_Os01g16450								0006979 // response to oxidative stress // inferred from electronic annotation /// 0055114 // oxidation reduction // inferred from electronic annotation	---	0004601 // peroxidase activity // inferred from electronic annotation /// 0016491 // oxidoreductase activity // inferred from electronic annotation /// 0020037 // heme binding // inferred from electronic annotation /// 0046872 // metal ion binding // inferred from electronic annotation	AK101508 // Oryza sativa Japonica Group cDNA clone:J033045A16 full insert sequence. // gb // 11 // --- /// LOC_Os01g16450.1 // peroxidase precursor putative expressed // rgap // 11 // --- /// NM_001049238 // Oryza sativa Japonica Group Os01g0270300 (Os01g0270300) mRNA complete cds. // refseq // 11 // ---	Similar to Cationic peroxidase isozyme 40K precursor. (Os01t0270300-01), Similar to Cationic peroxidase isozyme 40K precursor. (Os01t0270300-02)		26.12	misc.peroxidases	os.11558.1.s1_at	chr2	34999044	35001449	(loc_os01g16450):12001.m08241 protein peroxidase 24 precursor, putative, expressed	T
Os.17125.1.S1_at	-0.355523	-0.189201	-1.5935	-0.20172	-1.26601	AK065893.1	Os.17125	Os08g0522400	4346078	Q7F1J9	NP_001062280	NM_001068815	LOC_Os08g41090								0006979 // response to oxidative stress // inferred from electronic annotation /// 0055114 // oxidation reduction // inferred from electronic annotation	---	0004601 // peroxidase activity // inferred from electronic annotation /// 0016491 // oxidoreductase activity // inferred from electronic annotation /// 0020037 // heme binding // inferred from electronic annotation /// 0046872 // metal ion binding // inferred from electronic annotation	AK065893 // Oryza sativa Japonica Group cDNA clone:J013043E20 full insert sequence. // gb // 11 // --- /// LOC_Os08g41090.1 // peroxidase precursor putative expressed // rgap // 11 // --- /// NM_001068815 // Oryza sativa Japonica Group Os08g0522400 (Os08g0522400) mRNA complete cds. // refseq // 11 // ---	Haem peroxidase family protein. (Os08t0522400-01)		26.12	misc.peroxidases	os.17125.1.s1_at	chr10	20273593	20275482	(loc_os08g41090):12008.m08087 protein L-ascorbate peroxidase 4, putative, expressed	T
Os.27789.1.A1_at	0.557062	-0.401325	-3.19151	-1.28192	-3.28246	CB664444	Os.27789	Os06g0306300	4340843	---	NP_001057469	NM_001064004	LOC_Os06g20150								---	---	---	AK241369 // Oryza sativa Japonica Group cDNA clone: J065152P11 full insert sequence. // gb // 11 // --- /// LOC_Os06g20150.1 // peroxidase precursor putative expressed // rgap // 11 // --- /// NM_001064004 // Oryza sativa Japonica Group Os06g0306300 (Os06g0306300) mRNA partial cds. // refseq // 11 // ---	Haem peroxidase domain containing protein. (Os06t0306300-01)		26.12	misc.peroxidases	os.27789.1.a1_at	chr3	28541403	28542993	(loc_os06g20150):12006.m06672 protein peroxidase 1 precursor, putative, expressed	T
Os.32471.1.S1_at	0.128294	0.241776	-1.16607	-0.0387155	-1.27973	AK058884.1	Os.54964	Os03g0762300	4334200	Q10ET8	NP_001051358	NM_001057893	LOC_Os03g55410								0006979 // response to oxidative stress // inferred from electronic annotation /// 0055114 // oxidation reduction // inferred from electronic annotation	---	0004601 // peroxidase activity // inferred from electronic annotation /// 0016491 // oxidoreductase activity // inferred from electronic annotation /// 0020037 // heme binding // inferred from electronic annotation /// 0046872 // metal ion binding // inferred from electronic annotation	LOC_Os03g55410.1 // peroxidase precursor putative expressed // rgap // 11 // --- /// NM_001057893 // Oryza sativa Japonica Group Os03g0762300 (Os03g0762300) mRNA complete cds. // refseq // 11 // ---	Similar to Peroxidase 51 precursor (EC 1.11.1.7) (Atperox P51) (ATP37). (Os03t0762300-01), Similar to peroxidase 51. (Os03t0762300-02)		26.12	misc.peroxidases	os.32471.1.s1_at	chr3	320590	323467	(loc_os03g55410):12003.m10456 protein peroxidase 51 precursor, putative, expressed	T
Os.7938.1.S1_at	1.23601	-0.509826	-0.663902	1.3707	4.29951	CB653151	---	Os04g0688300	4337484	Q7XSU8	NP_001054339	NM_001060874	LOC_Os04g59190								0006979 // response to oxidative stress // inferred from electronic annotation /// 0055114 // oxidation reduction // inferred from electronic annotation	---	0004601 // peroxidase activity // inferred from electronic annotation /// 0016491 // oxidoreductase activity // inferred from electronic annotation /// 0020037 // heme binding // inferred from electronic annotation /// 0046872 // metal ion binding // inferred from electronic annotation	AK065090 // Oryza sativa Japonica Group cDNA clone:J013001L22 full insert sequence. // gb // 11 // --- /// LOC_Os04g59190.1 // peroxidase precursor putative expressed // rgap // 11 // --- /// NM_001060874 // Oryza sativa Japonica Group Os04g0688300 (Os04g0688300) mRNA complete cds. // refseq // 11 // ---	Haem peroxidase, plant/fungal/bacterial family protein. (Os04t0688300-01), Haem peroxidase, plant/fungal/bacterial family protein. (Os04t0688300-02)		26.12	misc.peroxidases	os.7938.1.s1_at	chr12	26305650	26312441	(loc_os04g59190):12004.m10796 protein peroxidase 2 precursor, putative, expressed	T
Os.22884.1.A1_at	0.0671256	-0.0776677	-0.156097	-0.757495	-1.40697	NM_193889.1	Os.79263	Os01g0378100	4325417	---	NP_001043085	NM_001049620	LOC_Os01g28030								---	---	---	LOC_Os01g28030.1 // peroxidase precursor putative expressed // rgap // 10 // --- /// NM_001049620 // Oryza sativa Japonica Group Os01g0378100 (Os01g0378100) mRNA complete cds. // refseq // 10 // ---	Haem peroxidase, plant/fungal/bacterial family protein. (Os01t0378100-01)		26.12	misc.peroxidases	os.22884.1.a1_at	chr3	5399959	5405866	(loc_os01g28030):12001.m09249 protein peroxidase 24 precursor, putative, expressed	T
Os.31088.1.S1_at	-0.0139891	0.352451	-0.728986	0.0271689	-1.21692	AK107858.1	Os.31088	Os01g0368900	4325734	A2WQ16 /// A2ZT66 /// Q7G8Y5	NP_001043047	NM_001049582	LOC_Os01g27140								0006810 // transport // inferred from electronic annotation /// 0022900 // electron transport chain // inferred from electronic annotation /// 0045454 // cell redox homeostasis // inferred from electronic annotation	0005737 // cytoplasm // inferred from electronic annotation	0009055 // electron carrier activity // inferred from electronic annotation /// 0015035 // protein disulfide oxidoreductase activity // inferred from electronic annotation	LOC_Os01g27140.1 // OsGrx_C7 - glutaredoxin subgroup III expressed // rgap // 11 // --- /// NM_001049582 // Oryza sativa Japonica Group Os01g0368900 (Os01g0368900) mRNA complete cds. // refseq // 11 // ---	Similar to GLUTAREDOXIN. (Os01t0368900-01)		21.4	redox.glutaredoxins	os.31088.1.s1_at	chr1	16150535	16153018	MULTIPLE HITS: (loc_os01g27140,loc_os01g26912) loc_os01g27140: 12001.m09165 protein glutaredoxin, putative, expressedloc_os01g26912: 12001.m09141 protein OsGrx_C7.2 - glutaredoxin subgroup III, expressed	T
Os.7152.1.S1_at	0.044386	-0.305289	-0.379272	-0.481456	-1.07617	AK058431.1	Os.7152	Os06g0659500	4341733	Q0DAE4	NP_001058265	NM_001064800	LOC_Os06g44910								0006810 // transport // inferred from electronic annotation /// 0022900 // electron transport chain // inferred from electronic annotation /// 0045454 // cell redox homeostasis // inferred from electronic annotation	0005737 // cytoplasm // inferred from electronic annotation	0009055 // electron carrier activity // inferred from electronic annotation /// 0015035 // protein disulfide oxidoreductase activity // inferred from electronic annotation	CT830625 // Oryza sativa (indica cultivar-group) cDNA clone:OSIGCSN056K13 full insert sequence. // gb // 9 // --- /// LOC_Os06g44910.1 // OsGrx_C4 - glutaredoxin subgroup I expressed // rgap // 11 // --- /// LOC_Os06g44910.2 // OsGrx_C4 - glutaredoxin subgroup I expressed // rgap // 11 // ---	Similar to Glutaredoxin. (Os06t0659500-01)		21.4	redox.glutaredoxins	os.7152.1.s1_at	chr8	1006428	1010019	(loc_os06g44910):12006.m09018 protein OsGrx_C4 - glutaredoxin subgroup I, expressed	T
Os.7703.1.S1_at	0.0192373	-0.0947536	-0.476664	-0.401294	-1.12939	AK067828.1	Os.61151	Os02g0646400	4330145	A2X7T2 /// A3A9K2 /// Q6H628	NP_001047574	NM_001054109	LOC_Os02g43180								0045454 // cell redox homeostasis // inferred from electronic annotation	0005737 // cytoplasm // inferred from electronic annotation	0009055 // electron carrier activity // inferred from electronic annotation /// 0015035 // protein disulfide oxidoreductase activity // inferred from electronic annotation /// 0046872 // metal ion binding // inferred from electronic annotation /// 0051536 // iron-sulfur cluster binding // inferred from electronic annotation /// 0051537 // 2 iron 2 sulfur cluster binding // inferred from electroni…	AK067828 // Oryza sativa Japonica Group cDNA clone:J013120N01 full insert sequence. // gb // 11 // --- /// LOC_Os02g43180.1 // OsGrx_C3 - glutaredoxin subgroup I expressed // rgap // 11 // --- /// LOC_Os02g43180.2 // OsGrx_C3 - glutaredoxin subgroup I expressed // rgap // 10 // --- /// LOC_Os02g43180.3 // OsGrx_C3 - glutaredoxin subgroup I expressed // rgap // 10 // --- /// NM_001054109 // Oryza …	Similar to Glutaredoxin. (Os02t0646400-01)		21.4	redox.glutaredoxins	os.7703.1.s1_at	chr2	1304684	1309823	(loc_os02g43180):12002.m09353 protein OsGrx_C3 - glutaredoxin subgroup I, expressed	T
Os.55402.1.S1_at	0.383404	1.47133	0.0149652	1.96585	1.54503	AK108017.1	Os.55402	Os11g0655900	4351046	A3CDJ7 /// Q2R076	NP_001068390	NM_001074922	LOC_Os11g43520								0006810 // transport // inferred from electronic annotation /// 0022900 // electron transport chain // inferred from electronic annotation /// 0045454 // cell redox homeostasis // inferred from electronic annotation	0005634 // nucleus // inferred from electronic annotation /// 0005737 // cytoplasm // inferred from electronic annotation /// 0016023 // cytoplasmic membrane-bounded vesicle // inferred from reviewed computational analysis	0009055 // electron carrier activity // inferred from electronic annotation /// 0015035 // protein disulfide oxidoreductase activity // inferred from electronic annotation	CT831417 // Oryza sativa (indica cultivar-group) cDNA clone:OSIGCPI002A23 full insert sequence. // gb // 11 // --- /// LOC_Os11g43520.1 // OsGrx_C17 - glutaredoxin subgroup III expressed // rgap // 11 // --- /// NM_001074922 // Oryza sativa Japonica Group Os11g0655900 (Os11g0655900) mRNA complete cds. // refseq // 11 // ---	Thioredoxin fold domain containing protein. (Os11t0655900-01)		21.4	redox.glutaredoxins	os.55402.1.s1_at	chr3	1409060	1410721	(loc_os11g43520):12011.m08187 protein OsGrx_C17 - glutaredoxin subgroup III, expressed	T
Os.11657.1.S1_at	1.08473	0.685053	0.337779	0.890583	2.56861	AK105335.1	Os.11657	Os01g0667900	4326324	A2WTL1 /// B7EXU9 /// Q5QLR2	NP_001043812	NM_001050347	LOC_Os01g47760								0045454 // cell redox homeostasis // inferred from electronic annotation	0005634 // nucleus // inferred from electronic annotation /// 0005737 // cytoplasm // inferred from electronic annotation	0009055 // electron carrier activity // inferred from electronic annotation /// 0015035 // protein disulfide oxidoreductase activity // inferred from electronic annotation /// 0046872 // metal ion binding // inferred from electronic annotation /// 0051536 // iron-sulfur cluster binding // inferred from electronic annotation /// 0051537 // 2 iron 2 sulfur cluster binding // inferred from electroni…	LOC_Os01g47760.1 // OsGrx_I1 - glutaredoxin subgroup III expressed // rgap // 11 // --- /// NM_001050347 // Oryza sativa Japonica Group Os01g0667900 (Os01g0667900) mRNA complete cds. // refseq // 11 // ---	Thioredoxin fold domain containing protein. (Os01t0667900-01)		21.4	redox.glutaredoxins	os.11657.1.s1_at	chr3	16694883	16703263	(loc_os01g47760):12001.m10969 protein OsGrx_I1 - glutaredoxin subgroup III, expressed	T
Os.36648.1.S1_x_at	0.163274	0.614006	0.657585	0.366385	0.843811	AK062963.1	Os.36648	Os01g0235900	4327783	---	NP_001042526	NM_001049061	LOC_Os01g13480								---	---	---	AK062963 // Oryza sativa Japonica Group cDNA clone:001-109-D08 full insert sequence. // gb // 11 // --- /// LOC_Os01g13480.1 // glutaredoxin putative expressed // rgap // 10 // ---	Thioredoxin fold domain containing protein. (Os01t0235900-00)		21.4	redox.glutaredoxins	os.36648.1.s1_x_at	chr5	1084060	1086100	(loc_os01g13480):12001.m07957 protein electron transporter/ thiol-disulfide exchange intermediate, putative, expressed	T
Os.24385.1.S1_at	-0.372767	-0.748747	-1.13077	-1.4349	-2.51392	AK109566.1	Os.80982	Os01g0829400	4327420	Q941V7	NP_001044688	NM_001051223	LOC_Os01g61350								0045454 // cell redox homeostasis // inferred from electronic annotation	---	0009055 // electron carrier activity // inferred from electronic annotation /// 0015035 // protein disulfide oxidoreductase activity // inferred from electronic annotation	LOC_Os01g61350.1 // glutaredoxin putative expressed // rgap // 11 // --- /// NM_001051223 // Oryza sativa Japonica Group Os01g0829400 (Os01g0829400) mRNA complete cds. // refseq // 11 // ---	Thioredoxin fold domain containing protein. (Os01t0829400-01)		21.4	redox.glutaredoxins	os.24385.1.s1_at	chr10	17940680	17947700	(loc_os01g61350):12001.m12261 protein electron transporter, putative, expressed	T
OsAffx.24824.1.S1_s_at	0.437394	-0.864102	-0.518679	-1.17605	1.70197	9630.m05046	Os.61661	Os02g0748800	4330728	---	NP_001048121	NM_001054656	LOC_Os02g51370								---	---	---	LOC_Os02g51370.1 // glutaredoxin putative expressed // rgap // 11 // --- /// NM_001054656 // Oryza sativa Japonica Group Os02g0748800 (Os02g0748800) mRNA complete cds. // refseq // 11 // ---	Thioredoxin fold domain containing protein. (Os02t0748800-00)		21.4	redox.glutaredoxins	osaffx.24824.1.s1_s_at				(loc_os02g51370):12002.m10171 protein glutaredoxin family protein, expressed	T
Os.18418.1.S1_at	0.0413476	-0.340906	-0.89584	-1.19492	-1.49417	AK062586.1	Os.81559	Os07g0159900	4342447	A2YID0 /// Q8H558	NP_001058935	NM_001065470	LOC_Os07g06600								0045454 // cell redox homeostasis // inferred from electronic annotation	---	0009055 // electron carrier activity // inferred from electronic annotation /// 0015035 // protein disulfide oxidoreductase activity // inferred from electronic annotation	LOC_Os07g06600.1 // glutaredoxin putative expressed // rgap // 11 // --- /// NM_001065470 // Oryza sativa Japonica Group Os07g0159900 (Os07g0159900) mRNA complete cds. // refseq // 10 // ---	Thioredoxin fold domain containing protein. (Os07t0159900-01)		21.4	redox.glutaredoxins	os.18418.1.s1_at	chr1	13318268	13322774	(loc_os07g06600):12007.m05120 protein electron transporter/ thiol-disulfide exchange intermediate, putative, expressed	T
Os.21367.1.S1_at	-0.0201144	-0.449467	-0.858283	-0.375547	-1.6675	AK071332.1	Os.21367	Os10g0482900	4348928	Q8LNW2	NP_001064882	NM_001071417	LOC_Os10g34170								0045454 // cell redox homeostasis // inferred from electronic annotation	---	0009055 // electron carrier activity // inferred from electronic annotation /// 0015035 // protein disulfide oxidoreductase activity // inferred from electronic annotation	AK071332 // Oryza sativa Japonica Group cDNA clone:J023089P20 full insert sequence. // gb // 11 // --- /// BGIOSSFCE030665.1 // --- // bgi_ris // 9 // --- /// LOC_Os10g34170.1 // glutaredoxin domain containing protein putative expressed // rgap // 11 // --- /// NM_001071417 // Oryza sativa Japonica Group Os10g0482900 (Os10g0482900) mRNA complete cds. // refseq // 11 // ---	Thioredoxin fold domain containing protein. (Os10t0482900-01)		21.4	redox.glutaredoxins	os.21367.1.s1_at	chr12	14447240	14448992	(loc_os10g34170):12010.m06246 protein domain found in Dishevelled, Egl-10, and Pleckstrin family protein, expressed	T
Os.24385.2.S1_at	-0.385188	-0.146953	-0.536134	-0.483214	-0.988177	AK071027.1	Os.24385	Os10g0343900	4348366	Q0IYB0 /// Q339M4	NP_001064391	NM_001070926	LOC_Os10g20310								0045454 // cell redox homeostasis // inferred from electronic annotation	---	0009055 // electron carrier activity // inferred from electronic annotation /// 0015035 // protein disulfide oxidoreductase activity // inferred from electronic annotation	AK071027 // Oryza sativa Japonica Group cDNA clone:J023075N21 full insert sequence. // gb // 11 // --- /// LOC_Os10g20310.1 // thioredoxin fold putative expressed // rgap // 11 // --- /// LOC_Os10g20310.2 // thioredoxin fold putative expressed // rgap // 9 // --- /// LOC_Os10g20310.3 // thioredoxin fold putative expressed // rgap // 9 // --- /// NM_001070926 // Oryza sativa Japonica Group Os10g03…	Thioredoxin fold domain containing protein. (Os10t0343900-01)		21.4	redox.glutaredoxins	os.24385.2.s1_at	chr7	26074498	26076151	(loc_os10g20310):12010.m05052 protein electron transporter, putative, expressed	T
Os.6625.1.S1_x_at	0.192876	-0.418954	0.0643435	-0.608921	-1.44843	AK072941.1	Os.6625	Os09g0451500	4347226	Q67UF5	NP_001063331	NM_001069866	LOC_Os09g27830			PDIL2;3		PROTEIN DISULFIDE ISOMERASE-LIKE 2;3	_	_	0045454 // cell redox homeostasis // inferred from electronic annotation	0005576 // extracellular region // inferred from electronic annotation	0016853 // isomerase activity // inferred from electronic annotation	AK062254 // Oryza sativa Japonica Group cDNA clone:001-047-G06 full insert sequence. // gb // 10 // --- /// AK072941 // Oryza sativa Japonica Group cDNA clone:J023150F04 full insert sequence. // gb // 11 // --- /// LOC_Os09g27830.1 // OsPDIL2-3 protein disulfide isomerase PDIL2-3 expressed // rgap // 10 // --- /// LOC_Os09g27830.2 // OsPDIL2-3 protein disulfide isomerase PDIL2-3 expressed // rgap…	Similar to protein disulfide isomerase. (Os09t0451500-01), Thioredoxin domain 2 containing protein. (Os09t0451500-02)		21.1	redox.thioredoxin	os.6625.1.s1_x_at	chr2	24039374	24042429	(loc_os09g27830):12009.m05934 protein OsPDIL2-3 - Oryza sativa protein disulfide isomerase, expressed	T
Os.9630.1.S1_at	0.166208	-0.191793	-0.413621	-0.221714	-0.915378	AK069367.1	Os.9630	Os04g0432500	4335881	---	NP_001052831	NM_001059366	LOC_Os04g35290								---	0016023 // cytoplasmic membrane-bounded vesicle // inferred from reviewed computational analysis	---	AK069367 // Oryza sativa Japonica Group cDNA clone:J023012O03 full insert sequence. // gb // 10 // --- /// LOC_Os04g35290.1 // OsPDIL5-2 protein disulfide isomerase PDIL5-2 expressed // rgap // 11 // --- /// NM_001059366 // Oryza sativa Japonica Group Os04g0432500 (Os04g0432500) mRNA complete cds. // refseq // 10 // ---	Similar to Protein disulfide isomerase. (Os04t0432500-01), Similar to H0315E07.1 protein. (Os04t0432500-02)		21.1	redox.thioredoxin	os.9630.1.s1_at	chr1	29191029	29193594	(loc_os04g35290):12004.m08619 protein OsPDIL5-2 - Oryza sativa protein disulfide isomerase, expressed	T
Os.18158.1.S1_at	-0.0891131	-0.631991	-0.241218	-0.685418	-1.45777	AK099660.1	Os.18158	Os07g0524100	4343420	Q69SA9	NP_001059821	NM_001066356	LOC_Os07g34030								0045454 // cell redox homeostasis // inferred from electronic annotation	0016020 // membrane // inferred from electronic annotation /// 0016021 // integral to membrane // inferred from electronic annotation	---	LOC_Os07g34030.1 // OsPDIL5-4 protein disulfide isomerase PDIL5-4 expressed // rgap // 11 // --- /// LOC_Os07g34030.2 // OsPDIL5-4 protein disulfide isomerase PDIL5-4 expressed // rgap // 11 // ---	Thioredoxin domain 2 containing protein. (Os07t0524100-01)		21.1	redox.thioredoxin	os.18158.1.s1_at	chr11	7651311	7655041	(loc_os07g34030):12007.m07661 protein OsPDIL5-4 - Oryza sativa protein disulfide isomerase, expressed	T
Os.35567.1.S1_at	-0.246227	-0.653307	-0.647547	-0.439744	-2.03115	AK066851.1	Os.89220	Os08g0378900	4345435	Q8H2V6	NP_001061687	NM_001068222	LOC_Os08g29110								0006810 // transport // inferred from electronic annotation /// 0022900 // electron transport chain // inferred from electronic annotation /// 0045454 // cell redox homeostasis // inferred from electronic annotation	0009507 // chloroplast // inferred from electronic annotation /// 0009536 // plastid // inferred from electronic annotation	---	AK066851 // Oryza sativa Japonica Group cDNA clone:J013082H01 full insert sequence. // gb // 11 // --- /// LOC_Os08g29110.1 // thioredoxin putative expressed // rgap // 11 // --- /// LOC_Os08g29110.2 // thioredoxin putative expressed // rgap // 9 // --- /// NM_001068222 // Oryza sativa Japonica Group Os08g0378900 (Os08g0378900) mRNA complete cds. // refseq // 11 // ---	Similar to Thioredoxin protein. (Os08t0378900-01), Similar to Thioredoxin protein. (Os08t0378900-02)		21.1	redox.thioredoxin	os.35567.1.s1_at	chr1	21150583	21154594	(loc_os08g29110):12008.m06915 protein thioredoxin, putative, expressed	T
Os.52278.1.S1_s_at	-0.328396	0.118339	-1.18148	0.0396786	-1.00411	AK066045.1	Os.67404	Os07g0476900	4343219	Q84NN4	NP_001059627	NM_001066162	LOC_Os07g29410								0006810 // transport // inferred from electronic annotation /// 0022900 // electron transport chain // inferred from electronic annotation /// 0045454 // cell redox homeostasis // inferred from electronic annotation	0009507 // chloroplast // inferred from electronic annotation /// 0009536 // plastid // inferred from electronic annotation	0016671 // oxidoreductase activity acting on a sulfur group of donors disulfide as acceptor // inferred from direct assay	AK066045 // Oryza sativa Japonica Group cDNA clone:J013049P20 full insert sequence. // gb // 11 // --- /// CT834661 // Oryza sativa (indica cultivar-group) cDNA clone:OSIGCEA060I02 full insert sequence. // gb // 11 // --- /// LOC_Os07g29410.1 // thioredoxin putative expressed // rgap // 11 // --- /// LOC_Os07g29410.2 // thioredoxin putative expressed // rgap // 11 // --- /// NM_001066162 // Oryza…	Thioredoxin domain 2 containing protein. (Os07t0476900-01)		21.1	redox.thioredoxin	os.52278.1.s1_s_at	chr8	25208800	25212022	(loc_os07g29410):12007.m07212 protein electron transporter/ thiol-disulfide exchange intermediate, putative, expressed	T
Os.5830.1.S1_at	-0.0993405	-0.194014	-0.681605	-1.39499	-1.24432	AK058426.1	Os.5830	Os03g0326500	4332712	A6N163 /// Q0DS82	NP_001049992	NM_001056527	LOC_Os03g21000								---	0005739 // mitochondrion // inferred from reviewed computational analysis	---	EF576395 // Oryza sativa (indica cultivar-group) clone OSS-97-192-G6 thioredoxin-like 1 mRNA partial cds. // gb_htc // 9 // --- /// LOC_Os03g21000.1 // thioredoxin putative expressed // rgap // 11 // --- /// NM_001056527 // Oryza sativa Japonica Group Os03g0326500 (Os03g0326500) mRNA partial cds. // refseq // 11 // ---	Similar to Thioredoxin-like 1. (Os03t0326500-01)		21.1	redox.thioredoxin	os.5830.1.s1_at	chr3	35201367	35204228	(loc_os03g21000):12003.m07507 protein thioredoxin-like 1, putative, expressed	T
Os.46288.1.A1_at	0.2109	0.985528	0.963142	1.36967	1.57407	AK120500.1	---	Os12g0188700	9270622	---	NP_001176826	NM_001189897	LOC_Os12g08730								---	---	---	LOC_Os12g08730.1 // thioredoxin putative expressed // rgap // 11 // ---	Thioredoxin (TRX). (Os12t0188700-01), Similar to Thioredoxin (TRX). (Os12t0188700-02)		21.1	redox.thioredoxin	os.46288.1.a1_at	chr12	2426439	2427073	(loc_os12g08730):12012.m04859 protein thioredoxin M-type, chloroplast precursor, putative, expressed	T
Os.11997.1.S1_at	0.793126	-0.307462	-1.56243	-1.37967	0.380391	AK105051.1	Os.11997	Os07g0684100	4344321	A2YQ16 /// Q6Z4N3	NP_001060669	NM_001067204	LOC_Os07g48510								0006810 // transport // inferred from electronic annotation /// 0022900 // electron transport chain // inferred from electronic annotation /// 0045454 // cell redox homeostasis // inferred from electronic annotation	---	---	AK105051 // Oryza sativa Japonica Group cDNA clone:001-042-C01 full insert sequence. // gb // 9 // --- /// CT831706 // Oryza sativa (indica cultivar-group) cDNA clone:OSIGCRA111I15 full insert sequence. // gb // 9 // --- /// LOC_Os07g48510.1 // thioredoxin putative expressed // rgap // 11 // --- /// LOC_Os07g48510.2 // thioredoxin putative expressed // rgap // 11 // --- /// NM_001067204 // Oryza …	Similar to Thioredoxin-like 1. (Os07t0684100-01)		21.1	redox.thioredoxin	os.11997.1.s1_at	chr6	5043929	5045020	(loc_os07g48510):12007.m09064 protein thioredoxin-like 1, putative, expressed	T
OsAffx.15938.1.S1_s_at	-0.428856	-0.208073	-0.506636	-0.63082	-1.00955	9634.m04421	---	Os06g0665900	9266617	---	NP_001174944	NM_001188015	LOC_Os06g45510								---	---	---	LOC_Os06g45510.1 // thioredoxin putative expressed // rgap // 11 // --- /// LOC_Os06g45510.2 // thioredoxin putative expressed // rgap // 11 // --- /// LOC_Os06g45510.3 // thioredoxin putative expressed // rgap // 10 // ---	Similar to thioredoxin domain-containing protein 2. (Os06t0665900-00)		21.1	redox.thioredoxin	osaffx.15938.1.s1_s_at	chr7	7316232	7316589	(loc_os06g45510):12006.m09079 protein thioredoxin domain-containing protein 2, putative, expressed	T
Os.49459.1.S1_at	0.0516165	-0.124997	0.0136175	-0.42701	-1.31292	AK101586.1	Os.49459	Os11g0284900	4350287	Q0ITA3	NP_001067699	NM_001074231	LOC_Os11g18170								0006979 // response to oxidative stress // inferred from electronic annotation /// 0055114 // oxidation reduction // inferred from electronic annotation	0016023 // cytoplasmic membrane-bounded vesicle // inferred from reviewed computational analysis	0004601 // peroxidase activity // inferred from electronic annotation /// 0004602 // glutathione peroxidase activity // inferred from electronic annotation /// 0016491 // oxidoreductase activity // inferred from electronic annotation	CT831032 // Oryza sativa (indica cultivar-group) cDNA clone:OSIGCSN060C10 full insert sequence. // gb // 11 // --- /// LOC_Os11g18170.1 // glutathione peroxidase putative expressed // rgap // 10 // --- /// NM_001074231 // Oryza sativa Japonica Group Os11g0284900 (Os11g0284900) mRNA partial cds. // refseq // 11 // ---	Similar to Phospholipid hydroperoxide glutathione peroxidase (EC 1.11.1.9). (Os11t0284900-01)		21.2.2	redox.ascorbate and glutathione.glutathione	os.49459.1.s1_at	chr3	30015964	30017797	(loc_os11g18170):12011.m05893 protein glutathione peroxidase 3, mitochondrial precursor, putative, expressed	T
Os.11255.1.S1_at	0.159316	0.236099	0.360982	0.352429	0.789821	AY100689.1	Os.11255	Os04g0556300	4336627	A6N0M4 /// Q0JB49 /// Q8L8G3	NP_001053524	NM_001060059	LOC_Os04g46960								0006979 // response to oxidative stress // inferred from electronic annotation /// 0055114 // oxidation reduction // inferred from electronic annotation	---	0004601 // peroxidase activity // inferred from electronic annotation /// 0004602 // glutathione peroxidase activity // inferred from electronic annotation /// 0016491 // oxidoreductase activity // inferred from electronic annotation	AY100689 // Oryza sativa glutathione peroxidase 1 (GPX1) mRNA complete cds. // gb // 11 // --- /// LOC_Os04g46960.1 // glutathione peroxidase domain containing protein expressed // rgap // 10 // --- /// LOC_Os04g46960.2 // glutathione peroxidase domain containing protein expressed // rgap // 11 // --- /// LOC_Os04g46960.3 // glutathione peroxidase domain containing protein expressed // rgap // 10…	Glutathione peroxidase. (Os04t0556300-01), Similar to Glutathione peroxidase. (Os04t0556300-02)		21.2.2	redox.ascorbate and glutathione.glutathione	os.11255.1.s1_at	chr1	30042073	30042727	(loc_os04g46960):12004.m101615 protein phospholipid hydroperoxide glutathione peroxidase, putative, expressed	T
Os.8868.1.S1_at	-0.203902	-0.0401111	-0.000351912	-1.06735	-1.40861	AF402795.1	Os.57738	Os10g0529700	4349196	A6N0M6 /// Q945X0	NP_001065129	NM_001071664	LOC_Os10g38610								---	0005737 // cytoplasm // inferred from reviewed computational analysis	0004364 // glutathione transferase activity // inferred from reviewed computational analysis /// 0016740 // transferase activity // inferred from electronic annotation	AF402795 // Oryza sativa (japonica cultivar-group) clone C10976_1A putative glutathione S-transferase OsGSTU8 mRNA complete cds. // gb // 11 // --- /// LOC_Os10g38610.1 // glutathione S-transferase putative expressed // rgap // 11 // --- /// NM_001071664 // Oryza sativa Japonica Group Os10g0529700 (Os10g0529700) mRNA partial cds. // refseq // 11 // ---	Similar to Glutathione S-transferase GST 35 (EC 2.5.1.18). (Os10t0529700-01)		26.9	misc.glutathione S transferases	os.8868.1.s1_at	chr1	8083371	8086044	(loc_os10g38610):12010.m06630 protein glutathione S-transferase GSTU6, putative, expressed	T
Os.2614.1.S1_at	-0.243224	-0.0828029	-0.364954	-0.354176	-0.796958	AF309384.1	Os.2614	Os03g0135300	4331535	Q8H8E0 /// Q9FUD8	NP_001048886	NM_001055421	LOC_Os03g04260								---	---	0016740 // transferase activity // inferred from electronic annotation	AF309384 // Oryza sativa (japonica cultivar-group) clone R1713_1A putative glutathione S-transferase OsGSTF3 mRNA complete cds. // gb // 11 // --- /// AK071745 // Oryza sativa Japonica Group cDNA clone:J023107J18 full insert sequence. // gb // 11 // --- /// LOC_Os03g04260.1 // glutathione S-transferase putative expressed // rgap // 11 // --- /// NM_001055421 // Oryza sativa Japonica Group Os03g01…	Similar to Glutathione S-transferase GST 10 (EC 2.5.1.18). (Os03t0135300-01)		26.9	misc.glutathione S transferases	os.2614.1.s1_at	chr3	34567204	34569843	(loc_os03g04260):12003.m05957 protein glutathione S-transferase, putative, expressed	T
OsAffx.19460.1.S1_at	-0.333451	-0.13722	-1.26069	-0.580427	-1.73535	9640.m00204	Os.74655	Os12g0123200	4351366	Q2QYE4	NP_001066031	NM_001072563	LOC_Os12g02960								---	---	0016740 // transferase activity // inferred from electronic annotation	LOC_Os12g02960.1 // glutathione S-transferase putative expressed // rgap // 11 // --- /// NM_001072563 // Oryza sativa Japonica Group Os12g0123200 (Os12g0123200) mRNA partial cds. // refseq // 10 // ---	Glutathione S-transferase GST 7 (EC 2.5.1.18). (Os12t0123200-01)		26.9	misc.glutathione S transferases	osaffx.19460.1.s1_at				(loc_os12g02960):12012.m04294 protein glutathione S-transferase, putative, expressed	T
Os.28042.1.S1_a_at	0.616797	0.0819253	0.413516	1.6461	1.52343	AY256683.1	Os.28042	Os04g0435500	4335902	Q7XUT1 /// Q84QS7	NP_001052848	NM_001059383	LOC_Os04g35560								---	---	---	AK100671 // Oryza sativa Japonica Group cDNA clone:J023112M18 full insert sequence. // gb // 11 // --- /// AY256683 // Oryza sativa (indica cultivar-group) putative brown planthopper-inducible protein BpHi006A mRNA complete cds. // gb // 11 // --- /// LOC_Os04g35560.1 // glutathione S-transferase putative expressed // rgap // 11 // --- /// LOC_Os04g35560.2 // glutathione S-transferase putative ex…	Glutathione S-transferase, C-terminal-like domain containing protein. (Os04t0435500-01), Glutathione S-transferase, C-terminal-like domain containing protein. (Os04t0435500-02)		26.9	misc.glutathione S transferases	os.28042.1.s1_a_at	chr2	3182869	3187021	(loc_os04g35560):12004.m08645 protein tetrachloro-P-hydroquinone reductive dehalogenase, putative, expressed	T
Os.13016.1.S1_a_at	-0.0514303	0.0865676	-1.49742	1.39498	2.33179	AF402798.1	Os.13016	Os07g0168300	4342499	Q69LE6 /// Q945W7	NP_001058983	NM_001065518	LOC_Os07g07320								---	---	0016740 // transferase activity // inferred from electronic annotation	AF402798 // Oryza sativa (japonica cultivar-group) clone C1756_1A putative glutathione S-transferase OsGSTU11 mRNA complete cds. // gb // 11 // --- /// AK061436 // Oryza sativa Japonica Group cDNA clone:006-307-B03 full insert sequence. // gb // 11 // --- /// LOC_Os07g07320.1 // glutathione S-transferase putative expressed // rgap // 11 // --- /// NM_001065518 // Oryza sativa Japonica Group Os07g…	Similar to Glutathione S-transferase GSTU6. (Os07t0168300-01)		26.9	misc.glutathione S transferases	os.13016.1.s1_a_at	chr2	15756234	15759910	(loc_os07g07320):12007.m05191 protein glutathione S-transferase GSTU6, putative, expressed	T
