# Supplementary material for: Global Expression Profiling of Low Temperature Induced Genes in the Chilling Tolerant Japonica Rice Jumli Marshi
Source: PLoS One. 2013 Dec 12;8(12):e81729. doi: 10.1371/journal.pone.0081729 (PMC3861252; doi:10.1371/journal.pone.0081729)
Supplement: Table S6 — Genes associated with cold QTLs. (XLSX) [file pone.0081729.s009.xlsx]

## Sheet: TableS6
ID	logFC	AveExpr	t	P.Value	adj.P.Val	B	logFC	AveExpr	t	P.Value	adj.P.Val	B	logFC	AveExpr	t	P.Value	adj.P.Val	B	logFC	AveExpr	t	P.Value	adj.P.Val	B	logFC	AveExpr	t	P.Value	adj.P.Val	B	Avg B	Representative Public ID	UniGene ID	Os_RAPDB_Locus	Entrez Gene	SwissProt	RefSeq Protein ID	RefSeq Transcript ID	Os_MSU_Locus	plantTFDB_id	family	symbol	alternative_name	name_en	recommended_gene_name	protein_name	Gene Ontology Biological Process	Gene Ontology Cellular Component	Gene Ontology Molecular Function
qCTS1	32099566	33677892	chr1
Os.11916.1.S1_at	-0.0292138	8.44048	-0.213848	0.835636	0.937593	-7.04511	-0.221704	8.44048	-1.62289	0.140533	0.321021	-6.13435	-1.14114	8.44048	-8.35324	2.03e-05	0.000385991	2.94765	-0.235583	8.44048	-1.72449	0.120175	0.213398	-6.22325	-0.421981	8.44048	-3.08894	0.0136241	0.0230447	-4.11379	-4.11377	AK058632.1	Os.11916	Os11g0227000	4350119	Q0ITQ9	NP_001067543	NM_001074075	LOC_Os11g11980								---	---	---
Os.7861.1.S1_at	-0.773551	9.6256	-3.56805	0.0064733	0.102938	-2.75726	0.653392	9.6256	3.01381	0.0153433	0.0932195	-3.96786	1.00885	9.6256	4.65338	0.00134081	0.00704208	-1.56183	0.533129	9.6256	2.45909	0.0373103	0.0898283	-5.096	1.66396	9.6256	7.67512	3.9e-05	0.000196987	2.14816	-2.24696	AK120231.1	Os.88107	Os10g0492300	4348979	Q2EY20	NP_001064931	NM_001071466	LOC_Os10g35030								---	0019031 // viral envelope // inferred from electronic annotation	---
Os.35808.1.S1_at	0.186628	5.80381	0.942783	0.371452	0.667479	-6.60186	-0.696805	5.80381	-3.52002	0.00696632	0.0620794	-3.15039	-2.75207	5.80381	-13.9025	3.35e-07	2.63e-05	7.32788	0.986369	5.80381	4.98281	0.00085988	0.00573089	-1.15327	2.36808	5.80381	11.9627	1.15e-06	1.61e-05	5.94885	0.474242	AK065697.1	Os.35808	Os01g0606900	4324218	Q5ZBN6	NP_001043527	NM_001050062	LOC_Os01g42190								0006950 // response to stress // inferred from electronic annotation	---	0031072 // heat shock protein binding // inferred from electronic annotation
Os.35811.1.S1_at	-0.366219	8.16782	-2.97603	0.0162912	0.154672	-3.70535	0.0589874	8.16782	0.479353	0.643609	0.794233	-7.28546	-0.605427	8.16782	-4.91992	0.000934841	0.00544036	-1.17615	-0.00288318	8.16782	-0.0234298	0.981841	0.990323	-7.64488	-0.948899	8.16782	-7.7111	3.77e-05	0.000191921	2.18682	-3.52501	AK065688.1	Os.35811	Os01g0640800	4326553	B8ACC7 /// Q0JKY3	NP_001043681	NM_001050216	LOC_Os01g45370								0006364 // rRNA processing // inferred from electronic annotation	0005737 // cytoplasm // inferred from electronic annotation /// 0005739 // mitochondrion // inferred from reviewed computational analysis	0003824 // catalytic activity // inferred from electronic annotation /// 0008173 // RNA methyltransferase activity // inferred from electronic annotation /// 0008757 // S-adenosylmethionine-dependent methyltransferase activity // inferred from electronic annotation /// 0051536 // iron-sulfur cluster binding // inferred from electronic annotation
Os.54198.1.S1_at	-0.446809	6.04902	-3.01629	0.0152831	0.150156	-3.64034	-0.200956	6.04902	-1.35661	0.209353	0.407349	-6.48444	-0.0892248	6.04902	-0.602334	0.562453	0.679624	-7.37603	-0.977693	6.04902	-6.60015	0.00012071	0.00140896	0.963264	-1.13103	6.04902	-7.6353	4.06e-05	0.000203534	2.10522	-2.88646	AK102481.1	Os.54198	Os06g0343600	4340967	Q5Z9X3	NP_001057575	NM_001064110	LOC_Os06g23560								0008152 // metabolic process // inferred from electronic annotation	---	0016740 // transferase activity // inferred from electronic annotation /// 0016757 // transferase activity transferring glycosyl groups // inferred from electronic annotation /// 0016758 // transferase activity transferring hexosyl groups // inferred from electronic annotation
Os.49122.1.S1_at	-0.377521	7.75885	-2.70127	0.0252685	0.18581	-4.14899	-0.392452	7.75885	-2.80811	0.021292	0.110428	-4.30245	-0.997699	7.75885	-7.13883	6.75e-05	0.000856894	1.654	-0.44779	7.75885	-3.20407	0.0113676	0.0377677	-3.88504	-1.19361	7.75885	-8.54064	1.71e-05	0.000106677	3.04086	-1.52832	AK073857.1	Os.49122	Os05g0558000	4339582	Q6I5Z8	NP_001056294	NM_001062829	LOC_Os05g48422								0006396 // RNA processing // inferred from electronic annotation /// 0006412 // translation // inferred from electronic annotation	0005622 // intracellular // inferred from electronic annotation /// 0005840 // ribosome // inferred from electronic annotation	0003723 // RNA binding // inferred from electronic annotation /// 0003735 // structural constituent of ribosome // inferred from electronic annotation
Os.33678.1.S1_x_at	-0.0504075	11.0249	-0.423219	0.682494	0.863736	-6.97217	0.213644	11.0249	1.79375	0.107895	0.27367	-5.89225	-0.167585	11.0249	-1.40703	0.194421	0.306171	-6.58222	-0.229052	11.0249	-1.92311	0.088041	0.169542	-5.93258	-1.0573	11.0249	-8.87704	1.27e-05	8.53e-05	3.36805	-4.40223	AK099543.1	Os.53903	Os08g0483600	4345865	Q6YTU2	NP_001062075	NM_001068610	LOC_Os08g37720								---	---	---
Os.33584.1.S1_at	-0.109407	7.22543	-0.846593	0.420094	0.704116	-6.68904	0.1136	7.22543	0.879035	0.403211	0.603813	-7.00016	-0.517658	7.22543	-4.00565	0.0033631	0.0138892	-2.53954	0.305724	7.22543	2.3657	0.0433684	0.100398	-5.24554	0.809968	7.22543	6.26755	0.000175808	0.000626547	0.518329	-4.19119	AK100021.1	Os.20782	Os08g0107400	4344457	Q6ZD70	NP_001060797	NM_001067332	LOC_Os08g01610								---	---	---
Os.8872.1.S2_at	0.00910839	3.23464	0.0265985	0.979385	0.99488	-7.06999	0.00910839	3.23464	0.0265985	0.979385	0.993366	-7.41114	0.0330069	3.23464	0.0963876	0.925415	0.955744	-7.56863	0.616532	3.23464	1.80041	0.106777	0.195453	-6.11381	4.48406	3.23464	13.0945	5.49e-07	9.6e-06	6.74188	-4.28434	AK105848.1	Os.8872	Os02g0159800	4328373	Q6ETH7	NP_001045963	NM_001052498	LOC_Os02g06470								---	---	---
Os.44749.1.S1_at	0.0645401	8.84148	0.581575	0.575737	0.803767	-6.8866	0.384421	8.84148	3.46404	0.00759131	0.0642694	-3.23998	0.444968	8.84148	4.00963	0.00334352	0.0138214	-2.53336	0.828398	8.84148	7.46475	4.82e-05	0.000733126	1.95615	0.83039	8.84148	7.4827	4.73e-05	0.000227632	1.93902	-1.75295	NM_185641.1	Os.7823	Os06g0163200	4340221	Q0DEB5	NP_001056894	NM_001063429	LOC_Os06g06770								---	0009536 // plastid // inferred from reviewed computational analysis	---
Os.14107.1.S1_at	-0.120675	8.48014	-0.821386	0.433547	0.714165	-6.71059	0.245175	8.48014	1.6688	0.130973	0.307831	-6.07049	0.675428	8.48014	4.59735	0.00144832	0.00742734	-1.64417	0.626571	8.48014	4.2648	0.0023109	0.0117607	-2.20965	1.24241	8.48014	8.45658	1.85e-05	0.000112994	2.95744	-2.73549	AK072593.1	Os.14107	Os06g0687800	4341894	Q653F5	NP_001058410	NM_001064945	LOC_Os06g47330								---	---	0003924 // GTPase activity // inferred from electronic annotation /// 0004872 // receptor activity // inferred from electronic annotation /// 0005509 // calcium ion binding // inferred from electronic annotation /// 0005525 // GTP binding // inferred from electronic annotation
Os.25108.1.S1_at	-0.223476	9.09416	-1.88903	0.0929073	0.340165	-5.41823	-0.117924	9.09416	-0.996809	0.346003	0.550964	-6.88878	-0.46196	9.09416	-3.90492	0.00390119	0.0155817	-2.69638	-0.67158	9.09416	-5.67683	0.0003548	0.00303578	-0.201089	-1.03244	9.09416	-8.72715	1.45e-05	9.43e-05	3.22356	-2.39618	AK100578.1	Os.25108	Os11g0217500	4350086	B7EQL6 /// Q0ITT9	NP_001067513	NM_001074045	LOC_Os11g11070								0006370 // mRNA capping // inferred from electronic annotation /// 0006397 // mRNA processing // inferred from electronic annotation /// 0006470 // protein dephosphorylation // inferred from electronic annotation /// 0016311 // dephosphorylation // inferred from electronic annotation	0005739 // mitochondrion // inferred from reviewed computational analysis	0004484 // mRNA guanylyltransferase activity // inferred from electronic annotation /// 0004725 // protein tyrosine phosphatase activity // inferred from electronic annotation /// 0008138 // protein tyrosine/serine/threonine phosphatase activity // inferred from electronic annotation /// 0016787 // hydrolase activity // inferred from electronic annotation /// 0016791 // phosphatase activity // in…
Os.5356.1.S1_at	1.16436	10.9967	7.28932	5.77e-05	0.00536739	2.19719	1.48969	10.9967	9.326	8.58e-06	0.000657245	3.99328	1.43307	10.9967	8.97154	1.16e-05	0.000264794	3.54877	2.22559	10.9967	13.9331	3.29e-07	2.16e-05	7.31092	2.60906	10.9967	16.3337	8.73e-08	2.84e-06	8.68191	5.14641	AK099914.1	Os.5356	Os01g0570800	4326347	B1B5J2 /// Q656X7	NP_001043374	NM_001049909	LOC_Os01g38980								---	---	---
Os.25677.1.S2_at	-0.0154456	5.85392	-0.0252028	0.980467	0.995228	-7.07003	3.35784	5.85392	5.47904	0.000453505	0.013163	-0.254048	4.28107	5.85392	6.98549	7.94e-05	0.000959449	1.47892	4.4766	5.85392	7.30453	5.68e-05	0.000825452	1.77879	3.66084	5.85392	5.97345	0.000247971	0.000827442	0.146529	-0.783968	NM_184941.1	Os.5113	Os03g0401300	4333062	A6MZV1 /// A6N185 /// P31924 /// Q94JM7	NP_001050319	NM_001056854	LOC_Os03g28330			sus1, RSus1(t), SUS1, SS2, OsScS2, RSs2	RSus1(t)	sucrose synthase1, Sucrose synthase 1, Sucrose synthase 2, Sucrose-UDP glucosyltransferase 1, Sucrose synthase-2, rice SuSy gene 2	SUCROSE SYNTHASE 1	SUCROSE SYNTHASE 1	0005985 // sucrose metabolic process // inferred from electronic annotation /// 0009058 // biosynthetic process // inferred from electronic annotation	---	0016157 // sucrose synthase activity // inferred from electronic annotation /// 0016740 // transferase activity // inferred from electronic annotation /// 0016757 // transferase activity transferring glycosyl groups // inferred from electronic annotation
Os.14160.1.S1_at	-0.411796	10.9937	-2.56613	0.0314014	0.206156	-4.36631	-0.291842	10.9937	-1.81863	0.103776	0.267555	-5.85604	-0.0741182	10.9937	-0.461871	0.655603	0.757334	-7.45653	-0.239046	10.9937	-1.48963	0.171957	0.278406	-6.54616	-1.18763	10.9937	-7.40078	5.15e-05	0.000243306	1.84875	-4.47526	AK099971.1	Os.14160	Os02g0614600	4329978	Q6K5X7	NP_001047427	NM_001053962	LOC_Os02g40100								---	---	---
Os.37429.1.S1_at	-0.116212	7.30637	-0.790033	0.450686	0.724621	-6.73661	-0.233522	7.30637	-1.58752	0.148326	0.332321	-6.1829	-0.49721	7.30637	-3.38012	0.00864087	0.0283546	-3.53071	-0.945158	7.30637	-6.42536	0.000146836	0.00161967	0.751429	-1.04951	7.30637	-7.13478	6.78e-05	0.000299912	1.55033	-2.82969	AK058596.1	Os.37429	Os01g0897500	4325105	Q0JGX6	NP_001045088	NM_001051623	LOC_Os01g67210								0006303 // double-strand break repair via nonhomologous end joining // inferred from electronic annotation	0005634 // nucleus // inferred from electronic annotation /// 0005739 // mitochondrion // inferred from reviewed computational analysis	0003677 // DNA binding // inferred from electronic annotation /// 0004003 // ATP-dependent DNA helicase activity // inferred from electronic annotation
Os.7879.2.S1_at	-0.446994	8.42245	-2.49998	0.0349314	0.215698	-4.4722	0.187097	8.42245	1.04641	0.323814	0.528533	-6.83854	0.197294	8.42245	1.10344	0.299675	0.426164	-6.94005	-1.10643	8.42245	-6.18815	0.000192706	0.00195117	0.45766	-1.31733	8.42245	-7.36764	5.32e-05	0.000249596	1.812	-3.19623	AK063706.1	Os.19294	Os04g0659100	4337272	A6MZN9 /// B7E8Y8 /// P14655	NP_001054133	NM_001060668	LOC_Os04g56400			OsGS2, GLN2, RGS31		Glutamine synthetase, chloroplastic, plastidic/chloroplastic glutamine synthase, glutamine synthetase 2	GLUTAMINE SYNTHETASE 2	GLUTAMINE SYNTHETASE 2	0006542 // glutamine biosynthetic process // inferred from electronic annotation /// 0006807 // nitrogen compound metabolic process // inferred from electronic annotation	0009507 // chloroplast // inferred from electronic annotation /// 0009536 // plastid // inferred from reviewed computational analysis /// 0009536 // plastid // inferred from electronic annotation	0000166 // nucleotide binding // inferred from electronic annotation /// 0003824 // catalytic activity // inferred from electronic annotation /// 0004356 // glutamate-ammonia ligase activity // inferred from electronic annotation /// 0005524 // ATP binding // inferred from electronic annotation /// 0016874 // ligase activity // inferred from electronic annotation
Os.11981.1.S1_x_at	-0.262324	11.2113	-1.71249	0.122431	0.385987	-5.67344	0.472352	11.2113	3.08358	0.0137399	0.0875476	-3.85446	0.630862	11.2113	4.11836	0.00285333	0.0123405	-2.36549	0.3521	11.2113	2.29856	0.0483191	0.108797	-5.3523	0.904769	11.2113	5.90647	0.000268593	0.000883542	0.0602287	-3.43709	AK059205.1	Os.25348	Os02g0610700	4329952	B8AFD5 /// Q6K9C2	NP_001047401	NM_001053936	LOC_Os02g39730								---	---	---
Os.2623.1.S1_at	-0.398867	12.4056	-3.39001	0.00850963	0.115195	-3.03997	-0.114536	12.4056	-0.973456	0.356839	0.560977	-6.91176	-0.852238	12.4056	-7.24325	6.05e-05	0.000796865	1.77163	-0.0914656	12.4056	-0.777375	0.457732	0.575764	-7.32004	-0.813877	12.4056	-6.91722	8.54e-05	0.000357637	1.30012	-2.84	AK103367.1	Os.2623	Os01g0851700	4324810	A6N1N2 /// Q8LQ33 /// Q9FPE6	NP_001044823	NM_001051358	LOC_Os01g63270								0005975 // carbohydrate metabolic process // inferred from electronic annotation	---	0004645 // phosphorylase activity // inferred from electronic annotation /// 0016740 // transferase activity // inferred from electronic annotation /// 0016757 // transferase activity transferring glycosyl groups // inferred from electronic annotation /// 0030170 // pyridoxal phosphate binding // inferred from electronic annotation
Os.35897.1.A1_at	-0.19197	9.33991	-1.21772	0.255599	0.560471	-6.31274	-0.47018	9.33991	-2.98249	0.0161248	0.0957308	-4.01879	-1.47606	9.33991	-9.36307	8.31e-06	0.000214193	3.91146	-0.64127	9.33991	-4.06777	0.00307114	0.0144776	-2.51165	-1.57993	9.33991	-10.022	4.84e-06	4.3e-05	4.40777	-0.904789	AK065269.1	Os.35897	Os07g0647100	4344106	Q7XIQ4	NP_001060466	NM_001067001	LOC_Os07g45280								---	---	0005488 // binding // inferred from electronic annotation
Os.11497.1.S1_at	-0.242529	11.4467	-1.82502	0.102742	0.355447	-5.51203	-0.50802	11.4467	-3.82284	0.00440733	0.0487074	-2.67084	-0.630048	11.4467	-4.7411	0.00118938	0.00644528	-1.43379	-0.186043	11.4467	-1.39997	0.196456	0.307509	-6.66221	-0.933183	11.4467	-7.02218	7.63e-05	0.000328414	1.42154	-2.97147	AK059395.1	Os.6605	Os05g0557000	4339573	B7E3N1 /// Q5QM99	NP_001056285	NM_001062820	LOC_Os05g48320								0006412 // translation // inferred from electronic annotation	0005622 // intracellular // inferred from electronic annotation /// 0005840 // ribosome // inferred from electronic annotation /// 0030529 // ribonucleoprotein complex // inferred from electronic annotation	0003735 // structural constituent of ribosome // inferred from electronic annotation /// 0046872 // metal ion binding // inferred from electronic annotation
Os.20775.1.S1_at	-0.38448	9.36725	-2.83458	0.0204096	0.169929	-3.93387	-1.08558	9.36725	-8.00344	2.83e-05	0.00169733	2.71873	-1.06198	9.36725	-7.82946	3.35e-05	0.000530658	2.40911	-1.8204	9.36725	-13.4209	4.48e-07	2.68e-05	6.98313	-2.23243	9.36725	-16.4586	8.19e-08	2.73e-06	8.74852	3.38513	AK059036.1	Os.10830	Os09g0501600	4347486	Q0J0S0	NP_001063582	NM_001070117	LOC_Os09g32510	Osj040091	bHLH						0045449 // regulation of transcription // inferred from electronic annotation	0005634 // nucleus // inferred from electronic annotation	0030528 // transcription regulator activity // inferred from electronic annotation
Os.37811.1.S1_at	0.0688057	5.89189	0.270798	0.792916	0.9175	-7.02992	-0.83286	5.89189	-3.27788	0.0101286	0.0749667	-3.53961	-1.3353	5.89189	-5.25533	0.000602525	0.00395357	-0.705149	-2.6413	5.89189	-10.3953	3.61e-06	0.000117227	4.75605	-2.51511	5.89189	-9.89868	5.34e-06	4.63e-05	4.30094	-0.443538	AK107076.1	Os.37811	Os04g0603400	4336899	Q7XSR6	NP_001053782	NM_001060317	LOC_Os04g51410								---	---	---
Os.27968.1.S1_at	-0.379952	6.57089	-1.87953	0.0943082	0.342197	-5.43223	-0.104267	6.57089	-0.515783	0.618967	0.776443	-7.26587	1.03925	6.57089	5.14093	0.000698641	0.00442404	-0.863995	0.607791	6.57089	3.0066	0.0155198	0.0474423	-4.20652	1.26846	6.57089	6.27478	0.000174351	0.000622759	0.527328	-3.44826	AK121597.1	Os.27968	Os01g0937200	4326531	Q8S1U9	NP_001045333	NM_001051868	LOC_Os01g71094								0006508 // proteolysis // inferred from electronic annotation /// 0045493 // xylan catabolic process // inferred from electronic annotation	---	0004190 // aspartic-type endopeptidase activity // inferred from electronic annotation
Os.32637.2.S1_at	-0.141144	7.54054	-0.939444	0.373069	0.668688	-6.60502	-0.466863	7.54054	-3.1074	0.0132331	0.0863921	-3.81578	-1.13366	7.54054	-7.54553	4.44e-05	0.00065173	2.10511	-1.00327	7.54054	-6.67766	0.000110795	0.00133461	1.05596	-2.39217	7.54054	-15.9221	1.08e-07	3.28e-06	8.45856	0.239764	AK072312.1	Os.32637	Os01g0870100	4324936	Q5N941	NP_001044931	NM_001051466	LOC_Os01g64980			OsPOLLUX, Os-POLLUX		Probable ion channel DMI1, chloroplastic	POLLUX	CATION CHANNEL PROTEIN	0006810 // transport // inferred from electronic annotation /// 0006811 // ion transport // inferred from electronic annotation /// 0008152 // metabolic process // inferred from electronic annotation	0005634 // nucleus // inferred from electronic annotation /// 0009536 // plastid // inferred from reviewed computational analysis /// 0016020 // membrane // inferred from electronic annotation /// 0016021 // integral to membrane // inferred from electronic annotation /// 0031965 // nuclear membrane // inferred from electronic annotation	0003824 // catalytic activity // inferred from electronic annotation /// 0005216 // ion channel activity // inferred from electronic annotation /// 0005488 // binding // inferred from electronic annotation
Os.9720.1.S1_at	-0.352523	6.02264	-2.22549	0.0543429	0.265801	-4.90617	-0.276208	6.02264	-1.74371	0.116644	0.286302	-5.96437	-1.31918	6.02264	-8.328	2.08e-05	0.000388002	2.92234	-0.122742	6.02264	-0.774875	0.459132	0.5769	-7.32206	-1.35736	6.02264	-8.56907	1.67e-05	0.000104672	3.06892	-2.44027	AK100945.1	Os.9720	Os08g0245400	4345056	Q6ZKV8	NP_001061354	NM_001067889	LOC_Os08g14770								---	---	0003824 // catalytic activity // inferred from electronic annotation /// 0008483 // transaminase activity // inferred from electronic annotation /// 0016740 // transferase activity // inferred from electronic annotation /// 0030170 // pyridoxal phosphate binding // inferred from electronic annotation
Os.9887.1.S1_at	-0.128858	9.6507	-0.754047	0.470908	0.73857	-6.76538	0.262296	9.6507	1.5349	0.160642	0.348382	-6.25405	1.56372	9.6507	9.15054	9.97e-06	0.000239786	3.71625	0.390272	9.6507	2.28378	0.0494816	0.110776	-5.3757	2.20358	9.6507	12.8948	6.23e-07	1.05e-05	6.60696	-1.61439	AK071747.1	Os.9887	Os12g0609500	4352758	Q2QMC5	NP_001067243	NM_001073775	LOC_Os12g41590								0008152 // metabolic process // inferred from electronic annotation /// 0055114 // oxidation reduction // inferred from electronic annotation	---	0003824 // catalytic activity // inferred from electronic annotation /// 0005488 // binding // inferred from electronic annotation /// 0016491 // oxidoreductase activity // inferred from electronic annotation
Os.44937.1.S1_at	-0.0217623	8.56086	-0.124209	0.903997	0.966089	-7.06184	-0.45361	8.56086	-2.58899	0.0302669	0.132485	-4.65775	-0.364435	8.56086	-2.08002	0.0686054	0.136139	-5.62356	-1.26261	8.56086	-7.2064	6.29e-05	0.000890047	1.66871	-1.21407	8.56086	-6.92933	8.43e-05	0.000354385	1.3142	-2.87205	NM_185160.1	Os.44937	Os03g0823000	4334614	---	NP_001051739	NM_001058274	LOC_Os03g60810						ZINC FINGER PROTEIN 182	ZINC FINGER PROTEIN 182	---	---	---
Os.47922.1.S2_x_at	-0.497474	7.72132	-3.22559	0.0109908	0.129998	-3.30321	-0.629838	7.72132	-4.08383	0.00300013	0.039734	-2.26556	-1.22348	7.72132	-7.93298	3.03e-05	0.000497459	2.51779	-0.797435	7.72132	-5.17051	0.000672286	0.00478299	-0.88903	-1.62417	7.72132	-10.531	3.25e-06	3.29e-05	4.83684	0.179367	AK101273.1	Os.47922	Os12g0613500	4352781	Q2QM87 /// Q761Y3	NP_001067264	NM_001073796	LOC_Os12g41930								---	---	---
Os.5612.1.S1_at	0.108695	11.1067	0.970987	0.357999	0.658158	-6.57485	-0.394108	11.1067	-3.52062	0.00695995	0.0620794	-3.14943	-0.523349	11.1067	-4.67515	0.00130138	0.00689928	-1.52995	-0.684027	11.1067	-6.11052	0.000210957	0.0020691	0.359916	-1.20919	11.1067	-10.8018	2.65e-06	2.84e-05	5.0575	-1.16736	AK099063.1	Os.5612	Os01g0348600	4326503	B8A7J7 /// Q94CN1	NP_001042973	NM_001049508	LOC_Os01g24680								0006631 // fatty acid metabolic process // inferred from electronic annotation /// 0008152 // metabolic process // inferred from electronic annotation	---	0003824 // catalytic activity // inferred from electronic annotation /// 0005488 // binding // inferred from electronic annotation /// 0016491 // oxidoreductase activity // inferred from electronic annotation /// 0050662 // coenzyme binding // inferred from electronic annotation
Os.6629.1.S1_at	0.85428	7.27063	3.6733	0.0055171	0.0958741	-2.59149	2.12657	7.27063	9.144	1e-05	0.000744107	3.82752	1.28708	7.27063	5.53429	0.000423224	0.00308807	-0.325566	2.816	7.27063	12.1085	1.04e-06	4.88e-05	6.08298	4.37678	7.27063	18.8196	2.65e-08	1.42e-06	9.91443	3.38157	CA765143	Os.6629	Os05g0188100	4338014	A2Y167 /// Q0DK70	NP_001054839	NM_001061374	LOC_Os05g09580								---	---	---
Os.33976.1.S1_s_at	-0.115328	6.59752	-0.55764	0.591269	0.813697	-6.90115	-0.14157	6.59752	-0.684522	0.511621	0.695285	-7.15788	-0.903441	6.59752	-4.36835	0.00199456	0.00941785	-1.98521	-0.625691	6.59752	-3.02536	0.0150651	0.0463573	-4.17593	-1.98981	6.59752	-9.62121	6.7e-06	5.42e-05	4.05614	-3.2328	AK073309.1	Os.33976	Os05g0281400	4338291	Q0DJG9	NP_001055090	NM_001061625	LOC_Os05g20304								---	0005739 // mitochondrion // inferred from reviewed computational analysis	---
Os.36435.1.S1_at	-0.417845	6.17983	-2.22828	0.0541001	0.264941	-4.90182	-0.669104	6.17983	-3.56818	0.006472	0.0597244	-3.07353	-2.18509	6.17983	-11.6526	1.43e-06	6.44e-05	5.79429	-0.869858	6.17983	-4.63876	0.00136799	0.00803529	-1.65054	-4.43121	6.17983	-23.6307	3.85e-09	4.38e-07	11.8514	1.60397	AK063409.1	Os.36435	Os11g0708500	4351233	Q53NW9	NP_001068563	NM_001075095									0008152 // metabolic process // inferred from electronic annotation /// 0042823 // pyridoxal phosphate biosynthetic process // inferred from electronic annotation	---	0003824 // catalytic activity // inferred from electronic annotation
qCT-1	34651088	39949610	chr1
Os.12836.1.S1_at	-0.20613	5.12011	-0.462691	0.655039	0.849124	-6.95323	-1.09227	5.12011	-2.45177	0.0377531	0.149444	-4.87859	-0.189573	5.12011	-0.425525	0.680876	0.77634	-7.47407	-1.1937	5.12011	-2.67944	0.0261701	0.0700029	-4.73968	-2.75918	5.12011	-6.1934	0.000191534	0.000672397	0.425676	-4.72398	AK060288.1	Os.12836	Os01g0923200	4327249	A2WYI1 /// Q8RYH0	NP_001045237	NM_001051772	LOC_Os01g69890								---	---	---
Os.37994.2.S1_x_at	-0.306743	8.7832	-2.82473	0.0207335	0.17117	-3.94978	-0.156591	8.7832	-1.44201	0.184614	0.37852	-6.37624	-0.785899	8.7832	-7.23717	6.09e-05	0.000798952	1.76482	-0.209309	8.7832	-1.92748	0.0874343	0.168747	-5.92603	-0.582198	8.7832	-5.36134	0.000526168	0.0015086	-0.665056	-3.03046	CB965454	---	Os01g0271700	9267815	---	NP_001172274	NM_001185345	LOC_Os01g16550								---	---	---
Os.31998.1.S1_at	-0.160576	8.70577	-1.03884	0.32713	0.629867	-6.50728	0.142158	8.70577	0.919679	0.382745	0.585821	-6.96302	-0.560895	8.70577	-3.62868	0.00590291	0.0212611	-3.13229	-0.274934	8.70577	-1.77867	0.110465	0.200139	-6.14538	-0.956739	8.70577	-6.18956	0.00019239	0.000674862	0.420854	-4.46542	AK106349.1	Os.31998	Os01g0886000	4324886	Q8S0Q9	NP_001045027	NM_001051562	LOC_Os01g66280								---	---	---
Os.14390.1.S1_at	-0.301445	9.89637	-2.15651	0.0607035	0.279201	-5.01332	0.446447	9.89637	3.19384	0.0115513	0.0795152	-3.67558	0.841121	9.89637	6.01729	0.000235413	0.0020701	0.305981	0.582721	9.89637	4.16873	0.0026528	0.0130323	-2.35628	1.18605	9.89637	8.48487	1.8e-05	0.000111245	2.98559	-1.55072	AK071349.1	Os.14390	Os06g0217600	4340497	Q69TG2	NP_001057151	NM_001063686	LOC_Os06g11380								---	---	---
Os.32545.1.S1_at	-1.87821	4.69614	-8.85203	1.29e-05	0.00186014	3.75058	-2.22401	4.69614	-10.4818	3.37e-06	0.00032595	4.9824	-2.38345	4.69614	-11.2332	1.93e-06	7.95e-05	5.47668	-2.58202	4.69614	-12.1691	1e-06	4.75e-05	6.1266	-2.75276	4.69614	-12.9738	5.92e-07	1.01e-05	6.66057	5.39936	AK103770.1	Os.32545	Os05g0575500	4339691	Q0DFR1	NP_001056398	NM_001062933	LOC_Os05g49990								---	0009536 // plastid // inferred from reviewed computational analysis	---
Os.2404.1.S1_at	-0.123149	9.53774	-0.516509	0.618482	0.829486	-6.92483	-0.305486	9.53774	-1.28126	0.233481	0.435307	-6.57631	-0.768607	9.53774	-3.22367	0.0110239	0.0340363	-3.78381	-0.903495	9.53774	-3.78941	0.00463305	0.0195611	-2.94631	-2.34931	9.53774	-9.8534	5.54e-06	4.76e-05	4.26141	-3.19397	AF261274.1	Os.2404	Os10g0555600	4349347	B7E6G9 /// Q7XCA7	NP_001065349	NM_001071881	LOC_Os10g40700			OsEXPB6			BETA-EXPANSIN 6	BETA-EXPANSIN 6	0007047 // cellular cell wall organization // inferred from electronic annotation /// 0019953 // sexual reproduction // inferred from electronic annotation	0005576 // extracellular region // inferred from electronic annotation /// 0005618 // cell wall // inferred from electronic annotation /// 0016020 // membrane // inferred from electronic annotation	---
Os.27638.1.S1_at	0.125788	7.42849	0.582858	0.574911	0.803077	-6.8858	0.207743	7.42849	0.962612	0.361956	0.566564	-6.92229	-3.58919	7.42849	-16.6311	7.5e-08	9.6e-06	8.8778	-0.441707	7.42849	-2.04672	0.0723502	0.147042	-5.74529	-3.43121	7.42849	-15.899	1.09e-07	3.29e-06	8.44585	-0.445947	AK070485.1	Os.88836	Os05g0555600	4339561	A7VKB1 /// Q0DG35	NP_001056274	NM_001062809	LOC_Os05g48200			OsGLT2, OsNADH-GOGAT2		NADH-glutamate synthase 2	_	_	0006537 // glutamate biosynthetic process // inferred from electronic annotation /// 0006541 // glutamine metabolic process // inferred from electronic annotation /// 0006807 // nitrogen compound metabolic process // inferred from electronic annotation /// 0008152 // metabolic process // inferred from electronic annotation /// 0008652 // cellular amino acid biosynthetic process // inferred from e…	---	0003824 // catalytic activity // inferred from electronic annotation /// 0005506 // iron ion binding // inferred from electronic annotation /// 0010181 // FMN binding // inferred from electronic annotation /// 0015930 // glutamate synthase activity // inferred from electronic annotation /// 0016040 // glutamate synthase (NADH) activity // inferred from electronic annotation /// 0016491 // oxidore…
Os.6981.1.S1_at	-0.576906	10.0006	-3.37309	0.00873543	0.116496	-3.06697	-0.29361	10.0006	-1.7167	0.121635	0.294067	-6.0029	-1.37195	10.0006	-8.02162	2.78e-05	0.000468657	2.60996	-0.51908	10.0006	-3.03499	0.014837	0.04585	-4.16022	-1.17368	10.0006	-6.86234	9.06e-05	0.000373829	1.23611	-1.8768	AK070436.1	Os.6981	Os01g0676200	4325517	A2WTQ7 /// Q8LQP4	NP_001043849	NM_001050384	LOC_Os01g48500								---	---	---
OsAffx.18004.1.S1_x_at	-0.00466234	13.1011	-0.0384722	0.970187	0.991447	-7.06956	0.208862	13.1011	1.72347	0.120367	0.292019	-5.99327	-0.94596	13.1011	-7.80577	3.43e-05	0.000538701	2.38407	0.197808	13.1011	1.63225	0.138535	0.237327	-6.35308	-1.05949	13.1011	-8.74261	1.43e-05	9.34e-05	3.23856	-2.75866	9637.m03028	Os.6854	Os09g0530000	4347659	B8BDT3 /// Q69NF7	NP_001063746	NM_001070281	LOC_Os09g36040								---	---	---
Os.27692.1.S1_at	-0.348402	4.1978	-1.33463	0.21616	0.513445	-6.1739	-0.715688	4.1978	-2.7416	0.0236852	0.116606	-4.4105	-1.37878	4.1978	-5.28172	0.000582448	0.00385706	-0.668761	-0.980835	4.1978	-3.75731	0.00486137	0.0202354	-2.997	-1.98733	4.1978	-7.6129	4.15e-05	0.000206946	2.08097	-2.43384	AK072637.1	Os.27692	Os03g0293900	4332521	B7EL26 /// Q0DSR1	NP_001049813	NM_001056348	LOC_Os03g18270								0044267 // cellular protein metabolic process // inferred from electronic annotation	---	0005515 // protein binding // inferred from electronic annotation /// 0005524 // ATP binding // inferred from electronic annotation
Os.28176.1.S1_at	1.16674	7.69622	6.18828	0.000192676	0.01197	0.93137	0.824553	7.69622	4.37337	0.00198044	0.0322044	-1.82589	0.743328	7.69622	3.94256	0.00369012	0.0148932	-2.63764	2.12105	7.69622	11.2499	1.9e-06	7.58e-05	5.44162	2.27525	7.69622	12.0677	1.07e-06	1.53e-05	6.02541	1.58697	AK072813.1	Os.28176	Os01g0833400	4327406	A2WWP1 /// Q5QLC1	NP_001044712	NM_001051247	LOC_Os01g61680								---	---	---
Os.33770.1.S1_s_at	-0.688769	8.81904	-5.24172	0.000613164	0.027419	-0.288358	-0.460944	8.81904	-3.50791	0.00709681	0.0624742	-3.16975	-2.22048	8.81904	-16.8985	6.56e-08	8.58e-06	9.0148	-0.419855	8.81904	-3.19521	0.0115264	0.0381328	-3.89942	-1.6108	8.81904	-12.2587	9.44e-07	1.41e-05	6.16299	1.56405	AK071916.1	Os.33770	Os01g0810100	4327567	Q8S1Z0	NP_001044581	NM_001051116	LOC_Os01g59510								0006396 // RNA processing // inferred from electronic annotation	---	0003723 // RNA binding // inferred from electronic annotation /// 0004525 // ribonuclease III activity // inferred from electronic annotation
Os.39576.1.A1_s_at	-0.196805	10.7566	-0.815679	0.436633	0.716261	-6.71539	-1.09359	10.7566	-4.5325	0.00158447	0.02801	-1.58904	-0.504217	10.7566	-2.08978	0.0675448	0.134417	-5.60853	-0.846197	10.7566	-3.50715	0.00710514	0.0267867	-3.39549	-1.61832	10.7566	-6.70729	0.000107243	0.00042679	1.05327	-3.25104	CR283115	Os.39576	Os03g0113500	4331378	Q8GZX6	NP_001048736	NM_001055271	LOC_Os03g02240	Osj056255	Trihelix						---	0009536 // plastid // inferred from reviewed computational analysis	0003677 // DNA binding // inferred from electronic annotation
Os.14427.1.S2_at	-0.12561	3.29189	-0.473328	0.647731	0.846082	-6.94785	0.461853	3.29189	1.74037	0.11725	0.287383	-5.96914	0.437622	3.29189	1.64906	0.135008	0.2304	-6.25881	0.88287	3.29189	3.32686	0.00938499	0.032852	-3.68597	2.4948	3.29189	9.40099	8.05e-06	6.23e-05	3.85742	-3.80087	AK119289.1	Os.14427	Os01g0783200	4327055	---	NP_001044452	NM_001050987	LOC_Os01g57420								---	---	---
Os.11996.1.S1_at	-0.113852	9.07986	-1.03091	0.330627	0.633259	-6.51536	-0.0233196	9.07986	-0.211155	0.837671	0.916454	-7.38681	-0.218542	9.07986	-1.97886	0.080598	0.154168	-5.77801	-0.305826	9.07986	-2.7692	0.0226603	0.0629251	-4.59362	-1.03514	9.07986	-9.37304	8.24e-06	6.34e-05	3.83191	-4.08838	AK073608.1	Os.59087	Os02g0313400	4329135	Q0E1R8	NP_001046656	NM_001053191	LOC_Os02g20930			API5, Os API5, OsAPI5		APOPTOSIS INHIBITOR5	APOPTOSIS INHIBITOR 5		---	---	---
Os.24754.1.S1_at	-0.397319	7.71701	-2.61189	0.0291721	0.198422	-4.29285	-0.380213	7.71701	-2.49944	0.034962	0.143478	-4.80207	-0.65221	7.71701	-4.28748	0.00223727	0.0102468	-2.10732	-0.817063	7.71701	-5.37119	0.000519627	0.0039783	-0.612057	-1.04644	7.71701	-6.87903	8.9e-05	0.000368468	1.25562	-2.11174	AK065376.1	Os.24754	Os06g0643600	4341640	Q67WP0	NP_001058179	NM_001064714	LOC_Os06g43610								0006281 // DNA repair // inferred from electronic annotation /// 0006284 // base-excision repair // inferred from electronic annotation /// 0006289 // nucleotide-excision repair // inferred from electronic annotation	---	0003676 // nucleic acid binding // inferred from electronic annotation /// 0003684 // damaged DNA binding // inferred from electronic annotation /// 0003906 // DNA-(apurinic or apyrimidinic site) lyase activity // inferred from electronic annotation /// 0008270 // zinc ion binding // inferred from electronic annotation /// 0008534 // oxidized purine base lesion DNA N-glycosylase activity // infer…
Os.33604.1.S1_a_at	0.260659	7.94586	1.2855	0.232064	0.533279	-6.2333	0.10676	7.94586	0.526513	0.611803	0.770748	-7.25984	-0.521572	7.94586	-2.57225	0.0310936	0.0743666	-4.84339	-0.24399	7.94586	-1.20329	0.260856	0.37908	-6.90017	-1.4047	7.94586	-6.9276	8.44e-05	0.000354873	1.31219	-4.7849	AK099924.1	Os.33604	Os07g0518500	4343395	B7EAV7 /// Q7EZ51 /// Q84LG7	NP_001059797	NM_001066332	LOC_Os07g33480								0055114 // oxidation reduction // inferred from electronic annotation	---	0004497 // monooxygenase activity // inferred from electronic annotation /// 0005506 // iron ion binding // inferred from electronic annotation /// 0009055 // electron carrier activity // inferred from electronic annotation /// 0016491 // oxidoreductase activity // inferred from electronic annotation /// 0020037 // heme binding // inferred from electronic annotation /// 0046872 // metal ion bindi…
Os.19325.1.S1_at	-0.374232	8.50886	-3.01146	0.0154007	0.150576	-3.64814	-0.129249	8.50886	-1.04007	0.326589	0.531319	-6.84507	-1.00201	8.50886	-8.06323	2.67e-05	0.000456981	2.65295	-0.244113	8.50886	-1.96439	0.0824704	0.162087	-5.87052	-1.29875	8.50886	-10.4511	3.45e-06	3.42e-05	4.77069	-1.78802	AK059944.1	Os.19325	Os09g0287500	4346632	Q6EN61	NP_001062785	NM_001069320	LOC_Os09g11520								---	---	0004872 // receptor activity // inferred from electronic annotation
Os.27785.1.A1_at	-0.0387815	4.94458	-0.144373	0.888524	0.959797	-7.05884	-0.618703	4.94458	-2.30326	0.0479551	0.171536	-5.11515	-0.556223	4.94458	-2.07066	0.0696386	0.137718	-5.63796	-1.02274	4.94458	-3.80738	0.0045102	0.019189	-2.91798	-1.64402	4.94458	-6.12022	0.000208577	0.000721025	0.333507	-4.07929	AK064109.1	Os.27785	Os01g0974500	4324296	Q5JL22	NP_001045555	NM_001052090	LOC_Os01g74330								---	---	---
Os.27564.1.S1_a_at	0.148813	10.8401	0.776131	0.458428	0.730957	-6.74786	0.122649	10.8401	0.639673	0.539005	0.716655	-7.18929	-0.535339	10.8401	-2.79206	0.0218459	0.0567031	-4.4865	-0.338554	10.8401	-1.76572	0.112716	0.203034	-6.16408	-1.51227	10.8401	-7.88723	3.17e-05	0.000168266	2.37405	-4.44274	AK067006.1	Os.27564	Os01g0723800	4324720	A6N0S8 /// Q8GU81	NP_001044110	NM_001050645	LOC_Os01g52550								0006810 // transport // inferred from electronic annotation /// 0055085 // transmembrane transport // inferred from electronic annotation	0016021 // integral to membrane // inferred from electronic annotation	0000166 // nucleotide binding // inferred from electronic annotation /// 0005524 // ATP binding // inferred from electronic annotation /// 0016887 // ATPase activity // inferred from electronic annotation /// 0017111 // nucleoside-triphosphatase activity // inferred from electronic annotation /// 0042626 // ATPase activity coupled to transmembrane movement of substances // inferred from electroni…
Os.30681.1.S1_at	-0.446991	9.16204	-4.1239	0.00283052	0.0690504	-1.89579	-0.206126	9.16204	-1.9017	0.0910694	0.247754	-5.73361	-1.05146	9.16204	-9.70068	6.27e-06	0.000172923	4.21374	-0.727261	9.16204	-6.70963	0.000106968	0.00130419	1.09397	-1.62707	9.16204	-15.0112	1.77e-07	4.48e-06	7.94198	1.12406	AK108490.1	Os.30681	Os07g0123300	4342296	Q6Z4R9	NP_001058796	NM_001065331	LOC_Os07g03130								---	---	---
Os.53950.1.S1_at	-0.0371326	8.5412	-0.127068	0.9018	0.965223	-7.06144	-0.489849	8.5412	-1.67627	0.129476	0.305553	-6.06002	-0.324243	8.5412	-1.10956	0.29717	0.423363	-6.93345	-0.993849	8.5412	-3.40096	0.00836684	0.0300953	-3.5663	-2.08726	8.5412	-7.14261	6.72e-05	0.000298064	1.55923	-4.4124	AK100983.1	Os.53950	Os05g0563000	4339612	Q6AUG9	NP_001056323	NM_001062858	LOC_Os05g48850	Osj027347	NAC						0045449 // regulation of transcription // inferred from electronic annotation	---	0003677 // DNA binding // inferred from electronic annotation
Os.13708.2.A1_at	0.984286	10.1773	6.62509	0.000117418	0.00869695	1.45225	0.908786	10.1773	6.11691	0.000209386	0.00761981	0.574099	1.61382	10.1773	10.8624	2.53e-06	9.66e-05	5.18638	1.83933	10.1773	12.3802	8.71e-07	4.3e-05	6.27695	3.08621	10.1773	20.7728	1.15e-08	7.94e-07	10.7629	4.85051	CB655990	Os.13708	Os03g0351300	4332844	---	NP_001050116	NM_001056651	LOC_Os03g22790								---	0009536 // plastid // inferred from reviewed computational analysis	---
Os.7609.2.S1_a_at	-0.186307	6.85322	-1.04618	0.323916	0.627194	-6.49976	-0.975324	6.85322	-5.47679	0.000454785	0.013163	-0.257066	-1.15021	6.85322	-6.45882	0.00014139	0.0014341	0.855751	-1.42305	6.85322	-7.99092	2.87e-05	0.000514515	2.51879	-2.24886	6.85322	-12.6282	7.4e-07	1.18e-05	6.42351	0.608244	AK066508.1	---	Os05g0386700	4338657	Q60E69	NP_001055420	NM_001061955									---	---	---
Os.23033.1.S1_s_at	0.00674893	9.0353	0.0485811	0.96236	0.988383	-7.06907	0.302414	9.0353	2.17688	0.0587526	0.192812	-5.3137	0.292531	9.0353	2.10574	0.0658428	0.13186	-5.58388	0.575743	9.0353	4.1444	0.0027477	0.0133696	-2.3936	0.880922	9.0353	6.34119	0.000161577	0.00058655	0.609639	-3.95012	AK112064.1	Os.23033	Os01g0185400	4325655	Q5VRX6	NP_001042240	NM_001048775	LOC_Os01g09020								---	---	---
Os.18421.1.S1_a_at	0.363724	8.96317	0.993707	0.347428	0.649394	-6.55262	-1.71007	8.96317	-4.67198	0.00130703	0.0253001	-1.3843	-1.24141	8.96317	-3.39158	0.00848906	0.0279673	-3.51225	-2.29173	8.96317	-6.26109	0.000177119	0.0018438	0.548783	-3.90708	8.96317	-10.6743	2.91e-06	3.04e-05	4.95418	-1.18924	AK061126.1	Os.18421	Os03g0108300	4331336	B8ALE8 /// Q10SX3	NP_001048699	NM_001055234	LOC_Os03g01800								0005975 // carbohydrate metabolic process // inferred from electronic annotation /// 0006073 // cellular glucan metabolic process // inferred from electronic annotation	0005618 // cell wall // inferred from electronic annotation /// 0016023 // cytoplasmic membrane-bounded vesicle // inferred from reviewed computational analysis /// 0048046 // apoplast // inferred from electronic annotation	0004553 // hydrolase activity hydrolyzing O-glycosyl compounds // inferred from electronic annotation /// 0016762 // xyloglucan:xyloglucosyl transferase activity // inferred from electronic annotation /// 0016787 // hydrolase activity // inferred from electronic annotation
Os.46491.1.S1_at	-0.999503	4.11893	-4.09249	0.00296257	0.0705945	-1.94348	-1.68091	4.11893	-6.88254	8.86e-05	0.00398377	1.49629	-1.15402	4.11893	-4.72517	0.00121545	0.00653969	-1.45697	-2.08305	4.11893	-8.52909	1.73e-05	0.00035919	3.0646	-2.2062	4.11893	-9.03336	1.1e-05	7.75e-05	3.51656	0.935403	AK071222.1	---	Os10g0539400	9269470	Q8LMY3	NP_001176253	NM_001189324	LOC_Os10g39400								---	---	---
Os.4635.1.S1_at	-0.149382	8.78736	-0.750538	0.472911	0.7397	-6.76813	0.572711	8.78736	2.87747	0.0190584	0.104403	-4.18963	1.04229	8.78736	5.23678	0.00061708	0.00402027	-0.730777	0.515157	8.78736	2.5883	0.0303004	0.0779466	-4.88752	1.53065	8.78736	7.69045	3.84e-05	0.000195202	2.16465	-2.88228	AK061595.1	Os.4635	Os09g0423700	4347100	Q69QJ6	NP_001063214	NM_001069749	LOC_Os09g25590								0006457 // protein folding // inferred from electronic annotation	---	0031072 // heat shock protein binding // inferred from electronic annotation /// 0051082 // unfolded protein binding // inferred from electronic annotation
Os.27915.1.S1_at	3.57104	8.44731	8.58998	1.64e-05	0.00222133	3.50784	5.43075	8.44731	13.0634	5.6e-07	8.93e-05	6.8602	6.15162	8.44731	14.7975	1.99e-07	1.89e-05	7.86918	6.90283	8.44731	16.6045	7.61e-08	7.65e-06	8.84179	8.42546	8.44731	20.2671	1.42e-08	9.07e-07	10.5521	7.52623	AK108331.1	Os.27915	Os02g0134200	4328218	Q6Z6I0	NP_001045810	NM_001052345	LOC_Os02g04130								---	---	---
Os.19944.1.S1_at	0.00253492	8.72714	0.0209058	0.983796	0.996095	-7.07014	-0.182587	8.72714	-1.50582	0.167831	0.357601	-6.29278	-0.130921	8.72714	-1.07973	0.309535	0.436617	-6.96535	-0.655525	8.72714	-5.4062	0.000497076	0.00385838	-0.564308	-0.857117	8.72714	-7.06876	7.27e-05	0.000316041	1.475	-3.88352	AK101710.1	Os.19944	Os12g0631200	4352863	Q2QLR6	NP_001067341	NM_001073873	LOC_Os12g43560								---	---	0003676 // nucleic acid binding // inferred from electronic annotation /// 0005515 // protein binding // inferred from electronic annotation /// 0008270 // zinc ion binding // inferred from electronic annotation /// 0046872 // metal ion binding // inferred from electronic annotation
Os.35482.2.S1_at	-0.0780221	4.44142	-0.420567	0.684357	0.864213	-6.97338	0.594391	4.44142	3.20398	0.0113692	0.0788229	-3.65916	0.661699	4.44142	3.56679	0.00648572	0.0228194	-3.231	1.41424	4.44142	7.62326	4.11e-05	0.000662047	2.1288	2.5551	4.44142	13.7729	3.62e-07	7.23e-06	7.18571	-0.909806	AK067302.1	Os.35482	Os05g0133900	4337721	Q0DKZ6 /// Q6AUQ7	NP_001054563	NM_001061098	LOC_Os05g04330								---	---	0008168 // methyltransferase activity // inferred from electronic annotation /// 0016740 // transferase activity // inferred from electronic annotation
Os.11097.1.S1_at	-0.312376	9.03005	-2.59135	0.0301522	0.201275	-4.32584	-0.463324	9.03005	-3.84356	0.00427329	0.0479883	-2.63837	-0.690551	9.03005	-5.72855	0.000333036	0.00261542	-0.0676958	-0.719383	9.03005	-5.96773	0.000249664	0.00233258	0.178026	-1.67497	9.03005	-13.8949	3.36e-07	6.93e-06	7.26325	0.081876	AK070679.1	Os.11097	Os02g0234800	4328823	B8AEK8 /// Q6EUK2	NP_001046383	NM_001052918	LOC_Os02g13990								---	---	---
Os.27388.1.S1_s_at	-0.366261	9.66761	-1.84758	0.099169	0.349426	-5.47913	-0.0568176	9.66761	-0.286613	0.781175	0.882373	-7.36608	-1.33348	9.66761	-6.72669	0.000104986	0.00116618	1.17701	-0.778153	9.66761	-3.92535	0.0037851	0.0168782	-2.73292	-1.77785	9.66761	-8.96825	1.17e-05	8.05e-05	3.45497	-2.18923	AK060176.1	Os.46742	Os10g0103700	4347946	A2Z4C4 /// Q0IZD6	NP_001064018	NM_001070553	LOC_Os10g01470	Osj014774	HD-ZIP	Oshox15, OsHox15		rice homeobox gene 15, Homeobox-leucine zipper protein HOX15, Homeodomain transcription factor HOX15, HD-ZIP protein HOX15	HOMEOBOX GENE 15	HOMEOBOX-LEUCINE ZIPPER PROTEIN HOX15	0006350 // transcription // inferred from electronic annotation /// 0006355 // regulation of transcription DNA-dependent // inferred from electronic annotation /// 0045449 // regulation of transcription // inferred from electronic annotation	0005634 // nucleus // inferred from electronic annotation	0003677 // DNA binding // inferred from electronic annotation /// 0003700 // sequence-specific DNA binding transcription factor activity // inferred from electronic annotation /// 0030528 // transcription regulator activity // inferred from electronic annotation /// 0043565 // sequence-specific DNA binding // inferred from electronic annotation
Os.12767.1.S1_a_at	-0.0563624	13.5823	-0.48147	0.642164	0.843185	-6.94365	-0.293121	13.5823	-2.50396	0.0347082	0.142933	-4.7948	-3.50209	13.5823	-29.9163	5.16e-10	3.9e-07	13.6657	-0.200501	13.5823	-1.71275	0.12238	0.216283	-6.23996	-0.487453	13.5823	-4.16401	0.00267091	0.0057302	-2.40419	-1.34338	AB110170.1	Os.12767	Os07g0529600	4343443	A6N0Z2 /// Q7XXS4	NP_001059841	NM_001066376	LOC_Os07g34570								0009228 // thiamin biosynthetic process // inferred from electronic annotation	0009536 // plastid // inferred from reviewed computational analysis	---
Os.27866.1.S1_at	0.0978952	14.1134	0.91049	0.387306	0.6797	-6.63199	-0.0530879	14.1134	-0.493753	0.633811	0.787117	-7.27788	-0.503719	14.1134	-4.68492	0.00128409	0.00682248	-1.51567	-0.509687	14.1134	-4.74042	0.00119048	0.00723565	-1.50188	-1.48305	14.1134	-13.7933	3.57e-07	7.19e-06	7.19873	-1.94574	AK067196.1	Os.27866	Os02g0160600	4328381	---	---	---									---	---	---
Os.10405.1.S1_at	-0.221325	8.91946	-1.8291	0.102087	0.354275	-5.5061	-0.339354	8.91946	-2.80454	0.0214139	0.11073	-4.30825	-0.671811	8.91946	-5.55207	0.000413954	0.00304213	-0.301745	-0.464657	8.91946	-3.84009	0.00429548	0.0185133	-2.86653	-0.79902	8.91946	-6.60337	0.000120279	0.000467963	0.929073	-2.41071	AK103216.1	Os.10405	Os07g0139600	4342366	Q0D8P8	NP_001058861	NM_001065396									0006412 // translation // inferred from electronic annotation	0005840 // ribosome // inferred from electronic annotation	0003735 // structural constituent of ribosome // inferred from electronic annotation
Os.16235.1.S1_at	0.0554111	7.74249	0.173284	0.866427	0.949507	-7.05377	-0.809099	7.74249	-2.53026	0.0332687	0.139785	-4.75248	-0.572881	7.74249	-1.79154	0.108267	0.193617	-6.05594	-1.15357	7.74249	-3.60751	0.00609583	0.0238623	-3.23492	-2.67108	7.74249	-8.35315	2.03e-05	0.000121745	2.85386	-3.64865	AK108140.1	Os.16235	Os02g0723200	4330569	Q6Z5M3	NP_001047970	NM_001054505	LOC_Os02g49140								---	0016021 // integral to membrane // inferred from electronic annotation	0016740 // transferase activity // inferred from electronic annotation /// 0016757 // transferase activity transferring glycosyl groups // inferred from electronic annotation /// 0016758 // transferase activity transferring hexosyl groups // inferred from electronic annotation
Os.33977.1.S1_at	-0.422391	6.47999	-3.53498	0.00680872	0.10556	-2.80957	-0.189931	6.47999	-1.58952	0.147876	0.331681	-6.18017	-0.17924	6.47999	-1.50006	0.16929	0.274845	-6.46143	-0.231911	6.47999	-1.94085	0.0856039	0.166415	-5.90597	-0.707066	6.47999	-5.91741	0.0002651	0.000874036	0.0743667	-4.25655	AK073302.1	Os.33977	Os01g0877300	4325085	Q5N9G9	NP_001044973	NM_001051508	LOC_Os01g65580								---	---	---
Os.35451.1.S1_at	-0.469971	7.03347	-2.56248	0.0315865	0.206559	-4.37216	-0.278323	7.03347	-1.51753	0.164902	0.354065	-6.27723	-1.35144	7.03347	-7.36861	5.32e-05	0.000726685	1.91119	-0.132108	7.03347	-0.720306	0.490399	0.606332	-7.36471	-1.48918	7.03347	-8.11966	2.53e-05	0.000143318	2.61616	-2.69735	AK067474.1	Os.35451	Os03g0313600	4332642	Q10MD1	NP_001049929	NM_001056464	LOC_Os03g19930								0006188 // IMP biosynthetic process // inferred from electronic annotation /// 0009152 // purine ribonucleotide biosynthetic process // inferred from electronic annotation	---	0003824 // catalytic activity // inferred from electronic annotation /// 0004018 // N6-(1 2-dicarboxyethyl)AMP AMP-lyase (fumarate-forming) activity // inferred from electronic annotation /// 0016829 // lyase activity // inferred from electronic annotation
Os.27724.2.A1_a_at	-0.383046	8.20476	-2.87927	0.0190038	0.163938	-3.86167	0.154292	8.20476	1.15978	0.27724	0.482935	-6.71677	1.49728	8.20476	11.2547	1.9e-06	7.91e-05	5.49324	-0.00849276	8.20476	-0.0638382	0.950554	0.970187	-7.64292	1.53031	8.20476	11.503	1.59e-06	2e-05	5.60597	-1.42443	CB624182	Os.59287	Os02g0649400	4330156	---	NP_001047583	NM_001054118	LOC_Os02g43340								---	0009536 // plastid // inferred from reviewed computational analysis	---
Os.10121.1.S1_at	0.137216	10.5284	0.882346	0.401515	0.691482	-6.65755	0.438694	10.5284	2.82095	0.0208591	0.109416	-4.28157	0.759325	10.5284	4.88271	0.000982502	0.00563803	-1.22939	0.411031	10.5284	2.64306	0.0277455	0.0731484	-4.79875	1.33886	10.5284	8.60928	1.61e-05	0.000101748	3.10848	-2.77175	AK064840.1	Os.42490	Os01g0837800	4327371	A2WWS8 /// Q5NA18	NP_001044741	NM_001051276	LOC_Os01g62070								0006810 // transport // inferred from electronic annotation /// 0006811 // ion transport // inferred from electronic annotation /// 0006812 // cation transport // inferred from electronic annotation /// 0055085 // transmembrane transport // inferred from electronic annotation	0005773 // vacuole // inferred from electronic annotation /// 0005774 // vacuolar membrane // inferred from electronic annotation /// 0016020 // membrane // inferred from electronic annotation /// 0016021 // integral to membrane // inferred from electronic annotation	0008324 // cation transmembrane transporter activity // inferred from electronic annotation
Os.19558.1.S1_at	-0.360148	8.75186	-2.62318	0.0286471	0.196652	-4.27471	-0.367856	8.75186	-2.67932	0.0261751	0.122694	-4.51156	-0.736402	8.75186	-5.36367	0.000524607	0.0035885	-0.556416	-0.353602	8.75186	-2.5755	0.0309312	0.0789188	-4.90824	-1.0955	8.75186	-7.97917	2.9e-05	0.000157444	2.47049	-2.35609	AK101918.1	Os.19558	Os05g0204900	4338070	A2Y1F4 /// Q5W6J3	NP_001054892	NM_001061427	LOC_Os05g11550								0006470 // protein dephosphorylation // inferred from electronic annotation	0005634 // nucleus // inferred from electronic annotation /// 0005737 // cytoplasm // inferred from electronic annotation	0004721 // phosphoprotein phosphatase activity // inferred from electronic annotation /// 0004722 // protein serine/threonine phosphatase activity // inferred from electronic annotation /// 0005488 // binding // inferred from electronic annotation /// 0016787 // hydrolase activity // inferred from electronic annotation /// 0046872 // metal ion binding // inferred from electronic annotation
Os.9633.1.S1_a_at	-0.109102	9.19155	-0.763884	0.465322	0.735375	-6.75763	-0.125784	9.19155	-0.880685	0.402366	0.603133	-6.99868	-0.389551	9.19155	-2.72746	0.0242286	0.0615176	-4.59163	-0.326439	9.19155	-2.28558	0.0493386	0.110584	-5.37285	-1.15936	9.19155	-8.11729	2.54e-05	0.000143504	2.61372	-4.22141	AK109391.2	Os.9633	Os07g0568500	4343643	Q84SL1	NP_001060030	NM_001066565	LOC_Os07g38110								---	0016021 // integral to membrane // inferred from electronic annotation	---
Os.46523.2.S1_at	0.208047	5.09198	0.712431	0.495021	0.754677	-6.7972	1.12382	5.09198	3.8484	0.00424261	0.0478911	-2.63079	1.25505	5.09198	4.29779	0.00220466	0.0101273	-2.09172	2.10009	5.09198	7.19149	6.39e-05	0.000896697	1.65188	2.81377	5.09198	9.63543	6.62e-06	5.37e-05	4.06884	-1.1598	AK069346.1	---	Os10g0532800	9270228	Q7G1V6	NP_001176251	NM_001189322	LOC_Os10g38890								---	---	---
Os.18825.1.S1_at	-0.365274	11.5933	-2.8634	0.0194914	0.165553	-3.88731	-0.217417	11.5933	-1.70434	0.123983	0.297458	-6.02042	-1.18343	11.5933	-9.27694	8.94e-06	0.000224789	3.83282	-0.935293	11.5933	-7.33181	5.52e-05	0.000809348	1.80918	-2.282	11.5933	-17.8887	4.07e-08	1.83e-06	9.47478	1.04181	AK106527.1	Os.18825	Os02g0779200	4330916	---	NP_001048301	NM_001054836	LOC_Os02g53860								---	---	---
Os.6258.1.S1_a_at	0.0426893	9.87748	0.257441	0.802876	0.922641	-7.0338	-0.246457	9.87748	-1.48628	0.172823	0.363909	-6.31857	-0.248715	9.87748	-1.49989	0.169331	0.274845	-6.46164	-0.474883	9.87748	-2.86382	0.0194782	0.0561807	-4.4394	-1.24814	9.87748	-7.52699	4.53e-05	0.000219855	1.98752	-4.45318	AK103981.1	Os.6258	Os01g0856500	4324749	A2WX46 /// B7EF01 /// Q0JHL8 /// Q5N892	NP_001044846	NM_001051381	LOC_Os01g63770								0006810 // transport // inferred from electronic annotation /// 0006865 // amino acid transport // inferred from electronic annotation /// 0009734 // auxin mediated signaling pathway // inferred from electronic annotation	0005886 // plasma membrane // inferred from electronic annotation /// 0016020 // membrane // inferred from reviewed computational analysis /// 0016020 // membrane // inferred from electronic annotation /// 0016021 // integral to membrane // inferred from electronic annotation	0015293 // symporter activity // inferred from electronic annotation
Os.5661.1.S1_s_at	0.130233	8.96178	0.620031	0.551267	0.789307	-6.86203	0.179656	8.96178	0.855327	0.415501	0.61531	-7.02118	-1.40706	8.96178	-6.69887	0.000108239	0.00119317	1.14407	-0.386525	8.96178	-1.84021	0.100323	0.186525	-6.05559	-2.34146	8.96178	-11.1475	2.05e-06	2.39e-05	5.33189	-2.69257	AK099637.1	Os.5661	Os08g0507400	4345986	Q6Z3D6	NP_001062193	NM_001068728	LOC_Os08g39694								0055114 // oxidation reduction // inferred from electronic annotation	---	0004497 // monooxygenase activity // inferred from electronic annotation /// 0005506 // iron ion binding // inferred from electronic annotation /// 0009055 // electron carrier activity // inferred from electronic annotation /// 0016491 // oxidoreductase activity // inferred from electronic annotation /// 0020037 // heme binding // inferred from electronic annotation /// 0046872 // metal ion bindi…
Os.37837.1.A1_at	0.0772811	9.43843	0.542196	0.60141	0.820862	-6.91024	0.374857	9.43843	2.62996	0.0283365	0.127867	-4.59151	1.15918	9.43843	8.13269	2.5e-05	0.000438052	2.7243	0.729903	9.43843	5.12092	0.000717099	0.00501364	-0.958356	1.76872	9.43843	12.4091	8.54e-07	1.31e-05	6.26998	-0.693165	AK105007.2	Os.37837	Os01g0904200	4325018	Q5N6W3	NP_001045121	NM_001051656	LOC_Os01g67720								0006468 // protein phosphorylation // inferred from electronic annotation	---	0004672 // protein kinase activity // inferred from electronic annotation /// 0005524 // ATP binding // inferred from electronic annotation
Os.20699.2.S1_x_at	-0.333159	5.60563	-2.00567	0.0772368	0.310146	-5.24398	-0.666995	5.60563	-4.01541	0.00331532	0.0419896	-2.37101	-1.61957	5.60563	-9.75009	6.02e-06	0.000167965	4.2572	-1.07167	5.60563	-6.45165	0.000142538	0.00158533	0.783544	-1.6739	5.60563	-10.0771	4.63e-06	4.18e-05	4.45522	0.376194	NM_184870.1	Os.20699	Os03g0598200	4333384	Q0DQG5	NP_001050609	NM_001057144	LOC_Os03g40110								---	0009536 // plastid // inferred from reviewed computational analysis	---
Os.11775.1.S2_at	0.410518	7.06916	0.839119	0.424053	0.707636	-6.69549	-0.317722	7.06916	-0.64944	0.532968	0.711455	-7.18261	-0.0731586	7.06916	-0.14954	0.884566	0.927209	-7.56137	1.32513	7.06916	2.70863	0.0249718	0.0675753	-4.69222	2.83213	7.06916	5.78901	0.000309421	0.000990499	-0.0925782	-5.24485	AK120741.1	Os.11775	Os01g0742400	4326546	Q5JKV7	NP_001044213	NM_001050748	LOC_Os01g53920								0006468 // protein phosphorylation // inferred from electronic annotation	---	0000166 // nucleotide binding // inferred from electronic annotation /// 0004672 // protein kinase activity // inferred from electronic annotation /// 0004674 // protein serine/threonine kinase activity // inferred from electronic annotation /// 0005515 // protein binding // inferred from electronic annotation /// 0005524 // ATP binding // inferred from electronic annotation
Os.27093.1.S1_at	-0.220305	11.1371	-0.888383	0.398437	0.689701	-6.65212	-0.277932	11.1371	-1.12077	0.292626	0.498652	-6.75973	-0.828717	11.1371	-3.34182	0.0091695	0.029642	-3.59254	-0.778938	11.1371	-3.14108	0.0125494	0.0406208	-3.98743	-1.93505	11.1371	-7.80314	3.44e-05	0.000178527	2.28507	-3.74135	AK068166.1	Os.27093	Os02g0814200	4331117	Q6K3D8	NP_001048490	NM_001055025	LOC_Os02g56920								0006633 // fatty acid biosynthetic process // inferred from electronic annotation /// 0055114 // oxidation reduction // inferred from electronic annotation	0005783 // endoplasmic reticulum // inferred from electronic annotation /// 0016020 // membrane // inferred from electronic annotation /// 0016021 // integral to membrane // inferred from electronic annotation	0005506 // iron ion binding // inferred from electronic annotation /// 0016491 // oxidoreductase activity // inferred from electronic annotation
Os.8522.1.S1_at	-0.692767	5.91788	-3.24884	0.0105984	0.127144	-3.26588	-0.712683	5.91788	-3.34224	0.00916355	0.0706496	-3.43576	-1.99799	5.91788	-9.36987	8.26e-06	0.000213582	3.91764	-0.321929	5.91788	-1.50974	0.166847	0.272031	-6.51954	-1.51228	5.91788	-7.09208	7.09e-05	0.000310531	1.50166	-1.56038	AK108468.1	Os.8522	Os06g0671700	4341808	Q0DA77	NP_001058332	NM_001064867	LOC_Os06g45980								0006260 // DNA replication // inferred from electronic annotation	---	0003678 // DNA helicase activity // inferred from electronic annotation /// 0005524 // ATP binding // inferred from electronic annotation
Os.27415.1.S1_at	-0.0756142	9.38304	-0.536124	0.605423	0.822979	-6.91375	-0.00945243	9.38304	-0.0670202	0.948094	0.977402	-7.40904	-0.787512	9.38304	-5.58366	0.000398022	0.00295194	-0.259529	-0.296426	9.38304	-2.10174	0.0662659	0.137455	-5.66061	-1.32173	9.38304	-9.3714	8.25e-06	6.35e-05	3.83042	-3.2825	AK065026.1	Os.27415	Os07g0180300	4342561	Q6ZLC6	NP_001059039	NM_001065574	LOC_Os07g08290								---	---	---
Os.13975.1.S1_at	0.044522	7.09182	0.288035	0.780122	0.912468	-7.02463	-0.0154594	7.09182	-0.100014	0.922619	0.964133	-7.40598	-0.695034	7.09182	-4.49652	0.00166588	0.00826056	-1.79344	-0.373841	7.09182	-2.41856	0.0398278	0.094367	-5.16102	-1.20538	7.09182	-7.79822	3.46e-05	0.000179283	2.27984	-3.82105	AK069751.1	Os.13975	Os11g0585700	4350797	Q2R1Z9	NP_001068165	NM_001074697	LOC_Os11g37510								0006412 // translation // inferred from electronic annotation	0005622 // intracellular // inferred from electronic annotation /// 0005739 // mitochondrion // inferred from reviewed computational analysis /// 0005840 // ribosome // inferred from electronic annotation	0003735 // structural constituent of ribosome // inferred from electronic annotation
Os.18776.1.S1_at	-0.344241	8.35595	-2.53568	0.0329796	0.210764	-4.4151	-0.283032	8.35595	-2.08481	0.068083	0.209559	-5.45633	-0.615543	8.35595	-4.53408	0.00158099	0.00794833	-1.73767	-0.643683	8.35595	-4.74135	0.00118897	0.00723419	-1.50052	-0.956282	8.35595	-7.04396	7.46e-05	0.000322751	1.44656	-2.33261	AK068750.1	Os.18776	Os06g0639500	4341621	Q67WD3	NP_001058160	NM_001064695	LOC_Os06g43270								0006468 // protein phosphorylation // inferred from electronic annotation	---	0004672 // protein kinase activity // inferred from electronic annotation /// 0005524 // ATP binding // inferred from electronic annotation /// 0016301 // kinase activity // inferred from electronic annotation
Os.20056.1.A1_at	-0.780571	7.52564	-4.58225	0.00147885	0.0474624	-1.21504	-0.466006	7.52564	-2.73563	0.0239131	0.117174	-4.4202	-1.30459	7.52564	-7.65846	3.97e-05	0.000601768	2.22707	0.000293192	7.52564	0.00172115	0.998666	0.999614	-7.64519	-1.17232	7.52564	-6.88195	8.87e-05	0.000367575	1.25902	-1.95887	AK121044.1	---	Os06g0281400	9271035	---	NP_001174715	NM_001187786	LOC_Os06g16980								---	---	---
Os.7747.1.S1_at	0.124625	9.99902	1.01268	0.338783	0.640583	-6.53376	0.32286	9.99902	2.6235	0.0286322	0.128475	-4.60195	0.969173	9.99902	7.87532	3.21e-05	0.000516359	2.45739	0.309829	9.99902	2.51761	0.0339533	0.0840737	-5.00178	1.64178	9.99902	13.3408	4.71e-07	8.65e-06	6.90564	-1.35489	AK069954.1	Os.7747	Os01g0840200	4327389	A2WWU6 /// Q943K6	NP_001044758	NM_001051293	LOC_Os01g62300								---	---	---
Os.37834.1.S1_a_at	1.57036	10.399	8.22031	2.3e-05	0.00272659	3.15381	1.25979	10.399	6.59462	0.000121454	0.00511546	1.15832	0.355716	10.399	1.86206	0.0969378	0.177573	-5.95267	2.12715	10.399	11.135	2.07e-06	8.05e-05	5.35228	2.89381	10.399	15.1482	1.64e-07	4.27e-06	8.02173	2.34669	AK121152.1	Os.37834	Os04g0679400	4337421	---	NP_001054280	NM_001060815	LOC_Os04g58280								---	---	---
Os.27701.1.A1_at	-0.463629	8.86791	-3.47148	0.00750502	0.110106	-2.91028	-0.644779	8.86791	-4.82786	0.00105762	0.0224631	-1.15876	-0.83069	8.86791	-6.21989	0.000185747	0.00172876	0.561432	-1.87024	8.86791	-14.0037	3.15e-07	2.09e-05	7.35515	-1.60326	8.86791	-12.0046	1.12e-06	1.58e-05	5.97944	1.9654	AK121053.1	Os.27701	Os07g0644600	4344089	Q7XIP5	NP_001060449	NM_001066984	LOC_Os07g45000								0055114 // oxidation reduction // inferred from electronic annotation	---	0004497 // monooxygenase activity // inferred from electronic annotation /// 0005506 // iron ion binding // inferred from electronic annotation /// 0009055 // electron carrier activity // inferred from electronic annotation /// 0016491 // oxidoreductase activity // inferred from electronic annotation /// 0020037 // heme binding // inferred from electronic annotation /// 0046872 // metal ion bindi…
Os.11190.1.S1_s_at	-0.0795049	10.3878	-0.526523	0.611796	0.825824	-6.91922	-0.378523	10.3878	-2.50678	0.0345509	0.142625	-4.79027	-0.293446	10.3878	-1.94335	0.0852656	0.160832	-5.83155	-1.46723	10.3878	-9.71679	6.19e-06	0.000167989	4.17421	-2.22979	10.3878	-14.7668	2.03e-07	4.96e-06	7.7979	-1.11378	AK058995.1	Os.11190	Os04g0402700	4335735	Q0JDH8	NP_001052695	NM_001059230									---	0005739 // mitochondrion // inferred from reviewed computational analysis	---
Os.2467.1.S1_at	-0.247627	10.3113	-1.8765	0.0947602	0.343193	-5.4367	0.30459	10.3113	2.30816	0.0475784	0.170785	-5.10739	0.462202	10.3113	3.50253	0.00715558	0.0244974	-3.33386	0.27574	10.3113	2.08953	0.0675712	0.139663	-5.67946	0.783685	10.3113	5.9387	0.000258444	0.000854777	0.101837	-3.89111	AF288196.3	Os.2467	Os04g0379700	4335625	Q0JDT1 /// Q945R7 /// Q9FUS5	NP_001052592	NM_001059127	LOC_Os04g31040								0055114 // oxidation reduction // inferred from electronic annotation	0009507 // chloroplast // inferred from electronic annotation	0005488 // binding // inferred from electronic annotation /// 0046422 // violaxanthin de-epoxidase activity // inferred from electronic annotation
Os.17033.1.S1_at	-0.0951669	9.26996	-0.830051	0.428889	0.711679	-6.70324	-0.240106	9.26996	-2.09422	0.0670669	0.207519	-5.44184	-0.392037	9.26996	-3.41937	0.00813219	0.0271047	-3.46747	-0.5024	9.26996	-4.38196	0.00195655	0.010389	-2.03245	-0.683956	9.26996	-5.96551	0.000250324	0.000833055	0.136326	-3.50173	AK101615.1	Os.17033	Os04g0372800	4335600	Q7XVK1	NP_001052571	NM_001059106	LOC_Os04g30430								0006810 // transport // inferred from electronic annotation	0005622 // intracellular // inferred from electronic annotation	0000166 // nucleotide binding // inferred from electronic annotation /// 0003676 // nucleic acid binding // inferred from electronic annotation
Os.29003.1.S1_at	0.135642	7.43706	0.567082	0.585115	0.809711	-6.89548	-0.919843	7.43706	-3.84562	0.00426019	0.0479883	-2.63514	-0.883752	7.43706	-3.69474	0.00534136	0.01971	-3.02733	-1.67346	7.43706	-6.99631	7.85e-05	0.0010371	1.42925	-1.64635	7.43706	-6.88297	8.86e-05	0.000367399	1.26022	-1.9737	AK110784.1	Os.29003	Os01g0686000	4324107	Q0JKB2 /// Q5N7M5	NP_001043902	NM_001050437	LOC_Os01g49210								---	---	---
Os.37822.1.A1_a_at	0.215245	10.5589	1.56992	0.152348	0.431523	-5.87049	0.0765381	10.5589	0.558244	0.590874	0.755475	-7.24134	0.124445	10.5589	0.907664	0.388716	0.518735	-7.13595	0.744152	10.5589	5.4276	0.000483819	0.00377909	-0.535211	0.915259	10.5589	6.6756	0.000111046	0.000438713	1.01554	-3.95349	AK121992.1	Os.57710	Os01g0168100	4325188	Q5NAT8 /// Q9AS76	NP_001042126	NM_001048661	LOC_Os01g07370								0000272 // polysaccharide catabolic process // inferred from electronic annotation /// 0005975 // carbohydrate metabolic process // inferred from electronic annotation /// 0007047 // cellular cell wall organization // inferred from electronic annotation /// 0008152 // metabolic process // inferred from electronic annotation /// 0030245 // cellulose catabolic process // inferred from electronic an…	0005576 // extracellular region // inferred from electronic annotation	0003824 // catalytic activity // inferred from electronic annotation /// 0004553 // hydrolase activity hydrolyzing O-glycosyl compounds // inferred from electronic annotation /// 0008810 // cellulase activity // inferred from electronic annotation /// 0016301 // kinase activity // inferred from electronic annotation /// 0016787 // hydrolase activity // inferred from electronic annotation /// 0016…
Os.16822.1.S1_at	-0.412104	5.74307	-2.99903	0.0157073	0.151994	-3.66821	-0.55526	5.74307	-4.04082	0.00319433	0.0411916	-2.33178	-0.924878	5.74307	-6.73066	0.00010453	0.00116408	1.18171	-0.994365	5.74307	-7.23634	6.1e-05	0.000871976	1.70241	-2.24825	5.74307	-16.3613	8.61e-08	2.81e-06	8.69668	1.11616	BI804613	Os.16822	Os01g0131800	4325792	Q0JQY7	NP_001041927	NM_001048462	LOC_Os01g04030								0006465 // signal peptide processing // inferred from electronic annotation	0005787 // signal peptidase complex // inferred from electronic annotation /// 0016021 // integral to membrane // inferred from electronic annotation /// 0016023 // cytoplasmic membrane-bounded vesicle // inferred from reviewed computational analysis	0008233 // peptidase activity // inferred from electronic annotation
Os.27295.1.S1_at	-0.671485	7.63607	-4.18801	0.00258007	0.0653594	-1.79884	-1.11305	7.63607	-6.94202	8.31e-05	0.00379603	1.56483	-1.15153	7.63607	-7.18202	6.45e-05	0.000828668	1.7028	-1.7258	7.63607	-10.7637	2.72e-06	9.71e-05	5.0577	-2.01315	7.63607	-12.5559	7.76e-07	1.22e-05	6.37312	2.57992	AK099057.1	Os.76117	Os08g0184600	4344827	Q0J7K6	NP_001061145	NM_001067680	LOC_Os08g08586								---	---	---
Os.55676.1.S1_at	0.123272	9.01149	0.795268	0.447792	0.722478	-6.73232	0.438287	9.01149	2.82753	0.0206409	0.108746	-4.27087	0.851525	9.01149	5.49345	0.000445386	0.0032068	-0.380453	0.700333	9.01149	4.51806	0.00161661	0.00904015	-1.82892	1.56046	9.01149	10.067	4.67e-06	4.2e-05	4.44652	-1.75321	AK108538.1	---	Os01g0882400	4324997	---	NP_001045008	NM_001051543	LOC_Os01g65992								---	0016020 // membrane // inferred from reviewed computational analysis	---
Os.15730.1.S1_x_at	-1.15711	6.95428	-7.02995	7.57e-05	0.00651916	1.91283	-1.43593	6.95428	-8.72394	1.45e-05	0.000993788	3.43362	-1.77145	6.95428	-10.7624	2.73e-06	0.00010002	5.10648	-2.60165	6.95428	-15.8062	1.15e-07	1.03e-05	8.41305	-3.13581	6.95428	-19.0515	2.39e-08	1.32e-06	10.0202	5.77724	AK099897.1	Os.34600	Os01g0606400	4324217	Q0JLD8	NP_001043526	NM_001050061									---	---	---
Os.55611.1.S1_s_at	-0.777838	7.55016	-2.56543	0.0314368	0.206201	-4.36743	-2.19079	7.55016	-7.22556	6.16e-05	0.00304623	1.88569	-3.18024	7.55016	-10.4889	3.35e-06	0.000111634	4.8845	-3.82651	7.55016	-12.6204	7.44e-07	3.79e-05	6.44496	-5.47866	7.55016	-18.0695	3.74e-08	1.75e-06	9.56208	3.68196	AK108413.1	Os.55611	Os11g0155100	4349817	A2ZBL4 /// Q53QH2	NP_001065788	NM_001072320	LOC_Os11g05660								---	---	---
Os.20169.1.S1_at	-0.14234	11.8675	-0.829169	0.429362	0.712087	-6.704	0.122098	11.8675	0.711255	0.495713	0.6836	-7.13824	-0.232119	11.8675	-1.35216	0.210717	0.325497	-6.65121	-0.499267	11.8675	-2.90837	0.0181424	0.0532457	-4.36674	-1.46535	11.8675	-8.53605	1.72e-05	0.00010701	3.03632	-4.36477	AK108390.1	Os.80965	Os06g0538400	4341221	Q5Z6U2	NP_001057798	NM_001064333	LOC_Os06g34730								---	---	---
Os.32813.1.A1_at	-0.00716645	6.51592	-0.0240421	0.981366	0.995676	-7.07006	-0.476362	6.51592	-1.59811	0.145955	0.329223	-6.16843	0.408027	6.51592	1.36885	0.205639	0.31944	-6.6304	0.529344	6.51592	1.77585	0.110952	0.20073	-6.14946	2.41047	6.51592	8.08669	2.62e-05	0.000146357	2.58216	-4.68724	AK102779.1	Os.32813	Os04g0678300	4337413	Q7FAN9	NP_001054272	NM_001060807	LOC_Os04g58180								---	---	---
Os.52427.1.S1_at	-0.242629	7.1738	-1.59241	0.147227	0.423867	-5.84001	0.328538	7.1738	2.15625	0.060729	0.195893	-5.34583	0.448371	7.1738	2.94273	0.0171765	0.0474941	-4.24095	0.85017	7.1738	5.5798	0.000399932	0.00329759	-0.330138	1.04729	7.1738	6.8735	8.95e-05	0.000370231	1.24916	-2.90155	AK067046.1	Os.52427	Os10g0395200	4348548	Q0IXV7	NP_001064527	NM_001071062	LOC_Os10g25570								---	---	---
Os.16376.1.S1_at	-0.156692	9.13322	-1.42332	0.189801	0.48065	-6.06307	-0.0837008	9.13322	-0.760297	0.467354	0.660256	-7.1005	-0.45418	9.13322	-4.12555	0.00282375	0.0122376	-2.35444	-0.422063	9.13322	-3.83381	0.00433581	0.0186236	-2.87639	-0.702176	9.13322	-6.37822	0.0001549	0.000569178	0.655295	-3.54782	AK100044.1	Os.16376	Os12g0485400	4352229	B7EPW6 /// Q2QQS5	NP_001066781	NM_001073313	LOC_Os12g30020								0007049 // cell cycle // inferred from electronic annotation /// 0051301 // cell division // inferred from electronic annotation	0005634 // nucleus // inferred from electronic annotation	---
Os.34466.1.S1_s_at	0.97732	10.6198	7.18025	6.46e-05	0.0057062	2.07861	1.84011	10.6198	13.5191	4.22e-07	7.26e-05	7.15225	2.3995	10.6198	17.6288	4.6e-08	6.72e-06	9.37711	3.08225	10.6198	22.6449	5.53e-09	1.37e-06	11.4905	4.22821	10.6198	31.0641	3.74e-10	1.21e-07	14.057	8.8311	AK071289.1	Os.34466	Os01g0175100	4327132	Q5VQZ9	NP_001042169	NM_001048704	LOC_Os01g07970								---	---	---
Os.25378.1.S1_at	-0.0750985	5.98675	-0.367416	0.722163	0.884417	-6.99617	-0.108675	5.98675	-0.53169	0.608362	0.768417	-7.25689	-0.832826	5.98675	-4.07457	0.00304085	0.0129252	-2.43293	-1.12362	5.98675	-5.49724	0.000443277	0.00353544	-0.44098	-1.77936	5.98675	-8.70546	1.47e-05	9.58e-05	3.20247	-2.7849	AK063453.1	Os.88805	Os08g0162400	4344731	Q84SC7	NP_001061057	NM_001067592	LOC_Os08g06510								---	---	0005515 // protein binding // inferred from electronic annotation /// 0008270 // zinc ion binding // inferred from electronic annotation /// 0046872 // metal ion binding // inferred from electronic annotation
Os.32259.1.S1_at	-0.192402	4.08547	-0.771021	0.461297	0.733076	-6.75196	-0.430462	4.08547	-1.72501	0.120079	0.291607	-5.99108	-0.724482	4.08547	-2.90324	0.0182912	0.0497304	-4.30533	-0.588078	4.08547	-2.35663	0.0440067	0.10139	-5.26	-1.86631	4.08547	-7.47891	4.75e-05	0.000228317	1.93487	-4.0747	AK105482.1	Os.96747	Os02g0230200	4328804	Q6H526	NP_001046365	NM_001052900	LOC_Os02g13650								---	---	---
Os.26707.1.S1_at	-0.349925	6.73067	-1.75246	0.115068	0.375105	-5.61666	-0.247335	6.73067	-1.23868	0.248121	0.450999	-6.62666	-0.893056	6.73067	-4.47251	0.00172272	0.00847713	-1.82919	-0.55183	6.73067	-2.76362	0.022864	0.0633613	-4.60272	-1.38617	6.73067	-6.94206	8.31e-05	0.000351452	1.32898	-3.46925	AK063429.1	Os.26707	Os05g0354300	4338511	Q0DIX4	NP_001055285	NM_001061820									---	---	---
Os.4875.1.S1_at	0.150998	9.10438	1.08693	0.306515	0.60977	-6.45725	0.0626784	9.10438	0.451176	0.662994	0.807747	-7.29968	-0.562414	9.10438	-4.04841	0.00315911	0.0132736	-2.47332	-0.402216	9.10438	-2.89526	0.0185254	0.0540885	-4.38812	-1.49043	9.10438	-10.7285	2.8e-06	2.95e-05	4.99826	-3.12402	AK069808.1	Os.4875	Os01g0920100	4327740	Q5JJJ8	NP_001045217	NM_001051752	LOC_Os01g69100								---	---	---
Os.12007.1.S1_at	-0.269699	10.2237	-1.5435	0.158568	0.43859	-5.906	-0.00545965	10.2237	-0.0312458	0.975785	0.992203	-7.411	-0.859495	10.2237	-4.91893	0.000936082	0.00544095	-1.17757	-0.868843	10.2237	-4.97243	0.000871789	0.00578808	-1.16803	-1.56096	10.2237	-8.93343	1.2e-05	8.23e-05	3.42187	-2.44815	AK066529.1	Os.12007	Os03g0364400	4332906	Q10KZ7	NP_001050171	NM_001056706	LOC_Os03g24930								0006468 // protein phosphorylation // inferred from electronic annotation	---	0000166 // nucleotide binding // inferred from electronic annotation /// 0004672 // protein kinase activity // inferred from electronic annotation /// 0004674 // protein serine/threonine kinase activity // inferred from electronic annotation /// 0005524 // ATP binding // inferred from electronic annotation /// 0016301 // kinase activity // inferred from electronic annotation
Os.17255.1.S1_at	-0.373153	8.52839	-2.28066	0.0497304	0.25428	-4.81982	-0.250072	8.52839	-1.52841	0.162223	0.350499	-6.26274	-1.28368	8.52839	-7.84571	3.3e-05	0.000525163	2.42624	-0.293573	8.52839	-1.79429	0.107805	0.196728	-6.12272	-1.08434	8.52839	-6.62737	0.000117122	0.000458034	0.957873	-2.76423	AK121918.1	Os.17255	Os03g0833700	4334688	Q75LH9	NP_001051811	NM_001058346	LOC_Os03g61790								---	---	0003824 // catalytic activity // inferred from electronic annotation
Os.315.1.S1_at	-0.136271	6.66474	-0.56954	0.583518	0.808831	-6.89399	-0.222594	6.66474	-0.930325	0.377511	0.581167	-6.95306	-0.772822	6.66474	-3.22998	0.0109156	0.0337798	-3.77358	-0.591814	6.66474	-2.47346	0.0364561	0.0883251	-5.07289	-1.53282	6.66474	-6.40637	0.000150028	0.000555263	0.689876	-4.40073	AK071180.1	Os.315	Os03g0594400	4333366	A2XJ46 /// Q851G4 /// Q9FRT6	NP_001050592	NM_001057127	LOC_Os03g39710								0006810 // transport // inferred from electronic annotation /// 0055085 // transmembrane transport // inferred from electronic annotation	0016020 // membrane // inferred from electronic annotation /// 0016021 // integral to membrane // inferred from electronic annotation	0005215 // transporter activity // inferred from electronic annotation /// 0022891 // substrate-specific transmembrane transporter activity // inferred from electronic annotation
Os.7779.1.S1_x_at	-0.700877	5.44485	-3.17611	0.0118772	0.134814	-3.38274	-0.313268	5.44485	-1.41961	0.190844	0.385567	-6.40502	-0.836765	5.44485	-3.7919	0.00461584	0.0176739	-2.87375	-1.31961	5.44485	-5.97997	0.000246059	0.00230242	0.193728	-1.92288	5.44485	-8.71377	1.46e-05	9.52e-05	3.21056	-1.85145	AK107666.1	Os.7779	Os05g0106200	4337564	Q65XI0	NP_001054417	NM_001060952	LOC_Os05g01570								---	0016020 // membrane // inferred from electronic annotation	---
Os.18214.1.S1_at	-0.00224046	8.37926	-0.0111743	0.991339	0.999382	-7.07031	0.510928	8.37926	2.54825	0.0323185	0.137486	-4.72349	-1.01198	8.37926	-5.04725	0.00078976	0.00483388	-0.995461	-0.152257	8.37926	-0.759381	0.467873	0.585304	-7.33445	-1.56245	8.37926	-7.79269	3.48e-05	0.00017983	2.27396	-3.56995	AK061022.1	Os.18214	Os01g0976200	4324306	Q94CS6	NP_001045565	NM_001052100	LOC_Os01g74480								---	---	0045735 // nutrient reservoir activity // inferred from electronic annotation
Os.14104.1.A1_a_at	0.032241	10.391	0.228384	0.824671	0.932323	-7.04157	0.206669	10.391	1.46397	0.178679	0.371554	-6.34776	-1.02688	10.391	-7.27405	5.86e-05	0.000781357	1.80609	0.421917	10.391	2.98871	0.0159664	0.0484618	-4.23568	1.03225	10.391	7.31209	5.64e-05	0.000260675	1.75014	-2.81376	AK121372.1	Os.74133	Os02g0122800	4328133	Q6Z725	NP_001045729	NM_001052264	LOC_Os02g03040								---	---	0000166 // nucleotide binding // inferred from electronic annotation /// 0003676 // nucleic acid binding // inferred from electronic annotation
Os.34696.2.S1_x_at	-0.248053	7.91437	-1.66933	0.130867	0.398269	-5.73402	-0.510526	7.91437	-3.4357	0.00792994	0.0657176	-3.28543	-0.619645	7.91437	-4.17004	0.00264776	0.0116661	-2.2862	-0.802111	7.91437	-5.39799	0.000502266	0.00389172	-0.575487	-1.10159	7.91437	-7.41341	5.08e-05	0.00024091	1.86272	-2.00369	AK059365.1	Os.34696	Os01g0321700	4326988	Q0JN73	NP_001042891	NM_001049426	LOC_Os01g21850								0006810 // transport // inferred from electronic annotation /// 0006886 // intracellular protein transport // inferred from electronic annotation /// 0006888 // ER to Golgi vesicle-mediated transport // inferred from electronic annotation /// 0015031 // protein transport // inferred from electronic annotation	0030127 // COPII vesicle coat // inferred from electronic annotation	0005515 // protein binding // inferred from electronic annotation /// 0008270 // zinc ion binding // inferred from electronic annotation
Os.34674.1.S1_at	-0.00574535	6.62901	-0.0242932	0.981172	0.995595	-7.07005	-0.363633	6.62901	-1.53756	0.159998	0.347418	-6.25049	-0.435649	6.62901	-1.84206	0.100032	0.182167	-5.98213	-1.25705	6.62901	-5.31524	0.000557997	0.00418919	-0.688706	-2.72949	6.62901	-11.5412	1.55e-06	1.96e-05	5.63492	-2.87129	AK058723.1	Os.34674	Os01g0103100	4326444	Q9FTZ3	NP_001041755	NM_001048290	LOC_Os01g01360								0006810 // transport // inferred from electronic annotation /// 0006857 // oligopeptide transport // inferred from electronic annotation	0016020 // membrane // inferred from electronic annotation /// 0016021 // integral to membrane // inferred from electronic annotation	0005215 // transporter activity // inferred from electronic annotation
Os.17201.1.S1_at	0.524078	4.27147	1.31283	0.223102	0.52176	-6.20045	-1.13396	4.27147	-2.8406	0.0202141	0.10786	-4.24961	-1.57271	4.27147	-3.93967	0.0037059	0.0149326	-2.64215	-2.13794	4.27147	-5.35558	0.00053003	0.00403495	-0.633387	-2.60155	4.27147	-6.51692	0.000132453	0.000502952	0.82471	-2.58018	AK105111.1	Os.17201	Os07g0575700	4343699	---	NP_001060080	NM_001066615	LOC_Os07g38810								---	---	---
Os.28114.2.S1_at	0.0242335	8.56043	0.17631	0.864121	0.949196	-7.05319	0.0242692	8.56043	0.17657	0.863923	0.931853	-7.39424	-0.632374	8.56043	-4.60081	0.00144142	0.00740193	-1.63907	-0.435012	8.56043	-3.16491	0.0120879	0.0394649	-3.94868	-1.07979	8.56043	-7.85594	3.27e-05	0.000171782	2.34103	-3.53883	AK120493.1	Os.28114	Os01g0886300	4324889	Q5N8G9	NP_001045029	NM_001051564	LOC_Os01g66300								---	---	0003723 // RNA binding // inferred from electronic annotation
Os.51080.1.S1_at	0.152584	9.05194	1.04406	0.324839	0.627563	-6.50193	0.211032	9.05194	1.44399	0.184071	0.377718	-6.37368	0.623861	9.05194	4.26878	0.00229779	0.0104542	-2.13569	1.46186	9.05194	10.0028	4.91e-06	0.000142121	4.42373	1.94283	9.05194	13.2939	4.85e-07	8.78e-06	6.87465	-0.742583	AK060563.1	Os.51080	Os05g0273800	4338270	A2Y2M8 /// Q0DJJ0	NP_001055069	NM_001061604	LOC_Os05g19150								---	---	0003824 // catalytic activity // inferred from electronic annotation
Os.13464.1.S1_at	-0.523464	7.40761	-2.49566	0.0351751	0.216619	-4.4791	-0.623653	7.40761	-2.97332	0.0163613	0.096411	-4.0337	-2.15342	7.40761	-10.2666	3.99e-06	0.000125131	4.70009	-1.52609	7.40761	-7.27577	5.85e-05	0.000843996	1.74664	-3.52506	7.40761	-16.8061	6.87e-08	2.45e-06	8.93101	1.37299	AK102460.1	Os.13464	Os07g0636000	4344029	A2YP23 /// Q8H5T5	NP_001060391	NM_001066926	LOC_Os07g44190								0001522 // pseudouridine synthesis // inferred from electronic annotation /// 0006396 // RNA processing // inferred from electronic annotation /// 0009451 // RNA modification // inferred from electronic annotation	---	0003723 // RNA binding // inferred from electronic annotation /// 0009982 // pseudouridine synthase activity // inferred from electronic annotation
Os.8233.1.S1_at	0.109813	10.7196	0.871836	0.406916	0.694528	-6.66692	0.142795	10.7196	1.13369	0.287457	0.492982	-6.74562	0.315431	10.7196	2.5043	0.0346891	0.0807895	-4.95305	0.450796	10.7196	3.57901	0.00636609	0.0246688	-3.28043	0.795985	10.7196	6.31956	0.00016562	0.000598145	0.5829	-4.21262	AK071920.1	Os.8233	Os01g0748600	4325550	Q5JNI5	NP_001044241	NM_001050776	LOC_Os01g54480								0006468 // protein phosphorylation // inferred from electronic annotation /// 0009966 // regulation of signal transduction // inferred from electronic annotation	---	0000166 // nucleotide binding // inferred from electronic annotation /// 0004672 // protein kinase activity // inferred from electronic annotation /// 0004674 // protein serine/threonine kinase activity // inferred from electronic annotation /// 0005524 // ATP binding // inferred from electronic annotation /// 0016301 // kinase activity // inferred from electronic annotation /// 0016740 // transf…
Os.24620.1.S2_a_at	-0.849459	6.39069	-5.8228	0.000297023	0.0161966	0.475534	-0.643458	6.39069	-4.41072	0.00187879	0.0312144	-1.76999	-1.00043	6.39069	-6.85764	9.1e-05	0.00105824	1.3308	-1.33178	6.39069	-9.12897	1.02e-05	0.000242285	3.64046	-0.384339	6.39069	-2.63454	0.0281286	0.0429887	-4.85433	-0.235504	AK071070.1	Os.24620	Os08g0159900	4344716	Q84UQ1	NP_001061045	NM_001067580	LOC_Os08g06344								---	---	0000166 // nucleotide binding // inferred from electronic annotation /// 0003676 // nucleic acid binding // inferred from electronic annotation /// 0003723 // RNA binding // inferred from electronic annotation /// 0004386 // helicase activity // inferred from electronic annotation /// 0005524 // ATP binding // inferred from electronic annotation /// 0008026 // ATP-dependent helicase activity // i…
Os.51501.1.S1_at	-0.278496	9.56345	-2.26301	0.0511627	0.258596	-4.84751	-0.101154	9.56345	-0.821958	0.433238	0.630661	-7.04995	-0.768843	9.56345	-6.24749	0.000179919	0.00168444	0.59581	-0.284684	9.56345	-2.31329	0.0471868	0.106933	-5.32893	-0.965926	9.56345	-7.84894	3.29e-05	0.000172764	2.33363	-2.85939	AK062962.1	---	Os11g0468200	9272375	---	NP_001176531	NM_001189602									---	---	---
Os.22785.1.S1_a_at	0.202968	9.42714	1.70281	0.124278	0.389039	-5.68709	0.0607695	9.42714	0.509829	0.622962	0.778941	-7.26917	0.212899	9.42714	1.78613	0.109187	0.194981	-6.0638	0.487639	9.42714	4.09108	0.00296866	0.0141286	-2.47566	0.863621	9.42714	7.2454	6.04e-05	0.000274616	1.67541	-3.96406	AK070401.1	---	Os01g0674500	4325911	B7EHT3 /// Q0JKH4 /// Q5QM27	NP_001043840	NM_001050375	LOC_Os01g48370								---	---	---
Os.15908.1.S1_s_at	-0.363	8.6151	-2.26136	0.0512984	0.258817	-4.85009	-0.150629	8.6151	-0.938366	0.373592	0.577656	-6.94547	-1.24711	8.6151	-7.76906	3.56e-05	0.000552496	2.34517	-0.929445	8.6151	-5.79012	0.000309003	0.00274801	-0.0520616	-3.36599	8.6151	-20.9689	1.06e-08	7.62e-07	10.843	0.268116	AK101721.1	Os.68723	Os01g0952500	4325747	Q4GZK7 /// Q942A1	NP_001045420	NM_001051955	LOC_Os01g72330			rr4, OsRR4	A-type RR	A-TYPE response regulator 4, Type A response regulator 4	A-TYPE RESPONSE REGULATOR 4	A-TYPE RESPONSE REGULATOR 4	0000160 // two-component signal transduction system (phosphorelay) // inferred from electronic annotation /// 0006355 // regulation of transcription DNA-dependent // inferred from electronic annotation /// 0009735 // response to cytokinin stimulus // inferred by curator	---	0000156 // two-component response regulator activity // inferred from electronic annotation
Os.24674.1.S1_at	-0.0515561	8.26543	-0.36871	0.721233	0.883759	-6.99565	0.163182	8.26543	1.16702	0.274459	0.479917	-6.70868	-0.245608	8.26543	-1.7565	0.114347	0.202243	-6.10658	-0.374238	8.26543	-2.67642	0.0262975	0.0703113	-4.74459	-1.46738	8.26543	-10.4942	3.34e-06	3.35e-05	4.80641	-3.94982	AK065381.1	Os.55192	Os01g0229900	4325884	B7EAV1	---	---	LOC_Os01g12950								0043687 // post-translational protein modification // inferred from electronic annotation /// 0051246 // regulation of protein metabolic process // inferred from electronic annotation	---	0019787 // small conjugating protein ligase activity // inferred from electronic annotation
Os.10546.1.S1_s_at	-0.243469	11.7594	-1.06311	0.316595	0.620426	-6.48225	-0.285593	11.7594	-1.24704	0.245185	0.448437	-6.61686	0.0549562	11.7594	0.239966	0.815963	0.877423	-7.54186	0.0294961	11.7594	0.128795	0.900473	0.936098	-7.63596	1.89287	11.7594	8.26521	2.21e-05	0.000129163	2.76497	-5.10239	AU183565	Os.10546	Os09g0518000	4347592	---	NP_001063684	NM_001070219	LOC_Os09g34230								---	---	---
Os.3123.1.S1_a_at	0.013359	10.3185	0.0776072	0.939911	0.979064	-7.06704	-0.171748	10.3185	-0.997743	0.345575	0.550584	-6.88785	-0.43036	10.3185	-2.50011	0.0349241	0.0811582	-4.9598	-0.600449	10.3185	-3.48821	0.00731451	0.0273539	-3.42588	-1.36091	10.3185	-7.906	3.11e-05	0.000165681	2.3938	-3.98935	AF344453.1	Os.97866	Os11g0602200	4350865	Q2R1K5 /// Q9AT64	NP_001068229	NM_001074761	LOC_Os11g38900								0016568 // chromatin modification // inferred from electronic annotation	0005634 // nucleus // inferred from electronic annotation	0003677 // DNA binding // inferred from electronic annotation /// 0008168 // methyltransferase activity // inferred from electronic annotation /// 0008270 // zinc ion binding // inferred from electronic annotation /// 0016740 // transferase activity // inferred from electronic annotation /// 0018024 // histone-lysine N-methyltransferase activity // inferred from electronic annotation
Os.24690.1.A1_s_at	0.142031	8.32863	0.693939	0.505981	0.762302	-6.81082	-0.137762	8.32863	-0.673079	0.518525	0.700058	-7.16607	-1.24696	8.32863	-6.09244	0.000215475	0.00194206	0.401367	-0.291336	8.32863	-1.42342	0.189773	0.299637	-6.63229	-1.77513	8.32863	-8.67296	1.52e-05	9.76e-05	3.17081	-3.4074	CB629203	Os.24690	Os04g0644800	4337190	Q2VBU9	NP_001054061	NM_001060596	LOC_Os04g55210								0006821 // chloride transport // inferred from electronic annotation /// 0055085 // transmembrane transport // inferred from electronic annotation	0016020 // membrane // inferred from electronic annotation /// 0016021 // integral to membrane // inferred from electronic annotation	0005216 // ion channel activity // inferred from electronic annotation /// 0005247 // voltage-gated chloride channel activity // inferred from electronic annotation
Os.11336.1.S1_at	-0.0963379	6.72843	-0.613257	0.555533	0.791733	-6.86646	-0.609477	6.72843	-3.87974	0.00404955	0.0466826	-2.5818	-0.404566	6.72843	-2.57535	0.030939	0.0740789	-4.83838	-0.769514	6.72843	-4.89849	0.000961982	0.00619307	-1.2736	-1.63443	6.72843	-10.4043	3.58e-06	3.5e-05	4.73179	-2.16569	AK071542.1	Os.11336	Os09g0559800	4347844	Q653R2	NP_001063920	NM_001070455	LOC_Os09g38690								0006810 // transport // inferred from electronic annotation /// 0055085 // transmembrane transport // inferred from electronic annotation	0016020 // membrane // inferred from electronic annotation /// 0016021 // integral to membrane // inferred from electronic annotation	0005215 // transporter activity // inferred from electronic annotation
Os.16887.1.S1_at	-0.18206	7.74538	-1.36213	0.207672	0.502706	-6.14003	-0.508381	7.74538	-3.80358	0.00453593	0.049332	-2.70106	-0.477437	7.74538	-3.57206	0.00643383	0.02268	-3.22258	-0.286149	7.74538	-2.1409	0.0622409	0.13153	-5.59991	-1.13123	7.74538	-8.46361	1.84e-05	0.000112472	2.96444	-2.93983	AK070161.1	Os.16887	Os07g0640200	4344059	Q8GRU7	NP_001060421	NM_001066956	LOC_Os07g44660								0005975 // carbohydrate metabolic process // inferred from electronic annotation	---	0016301 // kinase activity // inferred from electronic annotation /// 0016773 // phosphotransferase activity alcohol group as acceptor // inferred from electronic annotation
Os.15572.1.S1_at	-0.216599	7.79038	-1.24518	0.245837	0.549242	-6.28092	-0.346105	7.79038	-1.98968	0.0792255	0.228609	-5.60155	-0.768423	7.79038	-4.41749	0.00186097	0.00898214	-1.91142	-0.83144	7.79038	-4.77976	0.00112861	0.00695927	-1.44474	-1.03404	7.79038	-5.94448	0.000256671	0.00084995	0.109273	-3.02587	AK063205.1	Os.15572	Os09g0443500	4347187	Q67UT1	NP_001063296	NM_001069831	LOC_Os09g27140								0006357 // regulation of transcription from RNA polymerase II promoter // inferred from electronic annotation	0016592 // mediator complex // inferred from electronic annotation	0016455 // RNA polymerase II transcription mediator activity // inferred from electronic annotation
Os.23978.1.A1_at	0.988748	9.58179	7.52318	4.54e-05	0.00452685	2.44669	1.73742	9.58179	13.2197	5.07e-07	8.41e-05	6.9615	2.45695	9.58179	18.6944	2.81e-08	5.19e-06	9.87666	2.60908	9.58179	19.852	1.69e-08	2.6e-06	10.3805	3.0687	9.58179	23.3491	4.27e-09	4.67e-07	11.7513	8.28334	CA761034	Os.23978	Os04g0491700	4336250	Q7XUE4	NP_001053172	NM_001059707	LOC_Os04g41460								0006810 // transport // inferred from electronic annotation /// 0055085 // transmembrane transport // inferred from electronic annotation	0016020 // membrane // inferred from electronic annotation /// 0016021 // integral to membrane // inferred from electronic annotation	0005215 // transporter activity // inferred from electronic annotation /// 0022891 // substrate-specific transmembrane transporter activity // inferred from electronic annotation
OsAffx.14216.1.S1_x_at	-0.0650063	6.36047	-0.493802	0.633778	0.837909	-6.93717	-0.452439	6.36047	-3.43682	0.00791623	0.0656979	-3.28363	-0.513173	6.36047	-3.89817	0.00394042	0.015703	-2.70695	-0.631508	6.36047	-4.79707	0.00110248	0.00685407	-1.41966	-1.22306	6.36047	-9.29063	8.84e-06	6.67e-05	3.75632	-2.11822	9632.m03831	---	Os04g0479500	9266392	---	NP_001173986	NM_001187057	LOC_Os04g40330								---	---	---
Os.12188.1.S1_at	0.0345086	11.3452	0.25053	0.808044	0.924793	-7.03573	-0.141001	11.3452	-1.02366	0.333854	0.539002	-6.86182	-0.00597235	11.3452	-0.0433589	0.966403	0.981296	-7.57275	-0.277891	11.3452	-2.01747	0.0758006	0.152293	-5.78999	-1.08009	11.3452	-7.8414	3.31e-05	0.000173727	2.32564	-4.98693	AK067403.1	Os.19351	Os02g0195600	4328609	A6N083 /// B7E724 /// Q6H7P8	NP_001046186	NM_001052721	LOC_Os02g10200								0006950 // response to stress // inferred from electronic annotation	---	0003677 // DNA binding // inferred from electronic annotation /// 0008270 // zinc ion binding // inferred from electronic annotation /// 0046872 // metal ion binding // inferred from electronic annotation
Os.53968.1.S1_at	-0.144465	4.41426	-0.56806	0.584479	0.809342	-6.89488	-0.156929	4.41426	-0.617074	0.553127	0.727149	-7.20439	-0.2622	4.41426	-1.03102	0.330581	0.459374	-7.01601	0.251737	4.41426	0.989876	0.349194	0.470761	-7.12857	3.8985	4.41426	15.3296	1.48e-07	4.01e-06	8.12616	-4.02354	AK101080.1	Os.53968	Os02g0807000	4331076	Q6K8E6	NP_001048452	NM_001054987	LOC_Os02g56310								0006468 // protein phosphorylation // inferred from electronic annotation	---	0000166 // nucleotide binding // inferred from electronic annotation /// 0004672 // protein kinase activity // inferred from electronic annotation /// 0004674 // protein serine/threonine kinase activity // inferred from electronic annotation /// 0005515 // protein binding // inferred from electronic annotation /// 0005524 // ATP binding // inferred from electronic annotation /// 0016301 // kinase…
Os.12096.3.S1_a_at	-0.178962	10.5592	-1.03911	0.327011	0.629867	-6.507	0.487444	10.5592	2.83025	0.0205511	0.108603	-4.26644	0.30466	10.5592	1.76895	0.112151	0.199089	-6.08864	0.925473	10.5592	5.37358	0.000518048	0.00397404	-0.608782	1.43547	10.5592	8.33477	2.07e-05	0.000123402	2.83534	-2.92711	AF519570.1	Os.12096	Os12g0106000	4351264	Q6VVA5 /// Q8L5K0 /// Q8LK80 /// Q94KA2	NP_001065936	NM_001072468	LOC_Os12g01530								0006826 // iron ion transport // inferred from electronic annotation /// 0006879 // cellular iron ion homeostasis // inferred from electronic annotation /// 0055114 // oxidation reduction // inferred from electronic annotation	---	0005488 // binding // inferred from electronic annotation /// 0008199 // ferric iron binding // inferred from electronic annotation /// 0016491 // oxidoreductase activity // inferred from electronic annotation /// 0046872 // metal ion binding // inferred from electronic annotation /// 0046914 // transition metal ion binding // inferred from electronic annotation
Os.16499.1.S1_at	-0.425342	3.72046	-1.95744	0.0833836	0.32238	-5.31651	-0.692192	3.72046	-3.18549	0.0117035	0.0801556	-3.6891	-1.01958	3.72046	-4.69215	0.00127146	0.00678023	-1.50511	-1.40315	3.72046	-6.45733	0.000141627	0.00157721	0.790474	-2.24806	3.72046	-10.3457	3.75e-06	3.6e-05	4.68282	-1.00749	AK110762.1	Os.16499	Os03g0294600	4332526	Q0DSQ6	NP_001049818	NM_001056353	LOC_Os03g18350								---	---	0005488 // binding // inferred from electronic annotation
Os.10849.1.S1_at	-0.396175	5.83067	-2.1224	0.0641119	0.284774	-5.06595	-0.529302	5.83067	-2.83559	0.0203767	0.108197	-4.25776	-1.05113	5.83067	-5.63114	0.000375321	0.00282471	-0.196344	-0.376268	5.83067	-2.01575	0.0760084	0.15262	-5.79261	-1.58188	5.83067	-8.47445	1.82e-05	0.000111791	2.97523	-2.46749	AK059289.1	Os.10849	Os03g0841700	4334737	B8AM92 /// Q10AT9	NP_001051853	NM_001058388	LOC_Os03g62490								---	0016020 // membrane // inferred from electronic annotation	---
Os.50921.1.S1_at	-0.157097	6.49343	-1.13626	0.286439	0.591525	-6.40416	-0.563968	6.49343	-4.07909	0.0030209	0.0398397	-2.27284	-0.361006	6.49343	-2.61109	0.0292094	0.0708347	-4.78052	-1.05398	6.49343	-7.62329	4.11e-05	0.000662047	2.12883	-1.54997	6.49343	-11.2107	1.96e-06	2.31e-05	5.38117	-1.18951	AK059478.1	Os.50921	Os08g0269600	4345133	Q6ZAX6	NP_001061414	NM_001067949	LOC_Os08g16820								---	---	---
Os.27850.1.S1_at	-0.154056	9.32997	-1.08428	0.30762	0.610642	-6.46005	-0.318897	9.32997	-2.24448	0.0527097	0.180837	-5.20786	-1.0419	9.32997	-7.33316	5.52e-05	0.000746406	1.87191	0.0658261	9.32997	0.4633	0.654619	0.751332	-7.52715	-0.765842	9.32997	-5.39019	0.000507254	0.00146427	-0.62563	-3.58976	AK063765.1	Os.27850	Os03g0586800	4333345	Q10HI7 /// Q6F2U9	NP_001050572	NM_001057107	LOC_Os03g38980								0006412 // translation // inferred from electronic annotation /// 0006418 // tRNA aminoacylation for protein translation // inferred from electronic annotation /// 0006430 // lysyl-tRNA aminoacylation // inferred from electronic annotation	0005737 // cytoplasm // inferred from electronic annotation	0000166 // nucleotide binding // inferred from electronic annotation /// 0000287 // magnesium ion binding // inferred from electronic annotation /// 0003676 // nucleic acid binding // inferred from electronic annotation /// 0004812 // aminoacyl-tRNA ligase activity // inferred from electronic annotation /// 0004824 // lysine-tRNA ligase activity // inferred from electronic annotation /// 0005524 …
Os.27386.1.S1_at	0.0145318	8.83513	0.114759	0.911264	0.969685	-7.06309	0.346935	8.83513	2.73977	0.023755	0.116772	-4.41349	0.636056	8.83513	5.02297	0.000815426	0.00493712	-1.02974	0.422316	8.83513	3.33506	0.00926629	0.0325565	-3.67272	0.866225	8.83513	6.84063	9.27e-05	0.000380722	1.21069	-2.99367	AK061822.1	Os.27386	Os07g0603800	4343841	Q6YVW2	NP_001060216	NM_001066751	LOC_Os07g41250			OsPTR4			PROTEIN TRANSPORTER 4	PROTEIN TRANSPORTER 4	0006857 // oligopeptide transport // inferred from electronic annotation	0016020 // membrane // inferred from electronic annotation	0005215 // transporter activity // inferred from electronic annotation
Os.48200.2.S1_at	-0.288669	8.19024	-2.38153	0.0422764	0.235931	-4.66072	-0.0239876	8.19024	-0.197899	0.84771	0.921746	-7.38981	-0.389467	8.19024	-3.21312	0.0112075	0.0344828	-3.80093	-0.455586	8.19024	-3.7586	0.00485194	0.0202106	-2.99496	-0.740163	8.19024	-6.10638	0.000211983	0.000729683	0.315998	-3.70608	AK101491.1	Os.48200	Os09g0372400	4346897	B7ERU0	NP_001063025	NM_001069560	LOC_Os09g20590								---	---	---
Os.49406.1.S1_at	0.0352491	8.29898	0.180667	0.860803	0.947581	-7.05233	0.464422	8.29898	2.38037	0.0423556	0.159131	-4.99269	1.36389	8.29898	6.99052	7.89e-05	0.000955646	1.48471	0.826415	8.29898	4.23574	0.00240905	0.0121169	-2.25388	1.90628	8.29898	9.77052	5.92e-06	5e-05	4.18863	-1.72511	AK070515.1	Os.24208	Os02g0498300	4329414	Q6K922	NP_001046898	NM_001053433	LOC_Os02g29510								---	---	---
Os.57511.1.A1_at	0.505024	8.61677	3.50087	0.00717382	0.107299	-2.86361	0.130602	8.61677	0.905345	0.389876	0.591766	-6.97627	0.119168	8.61677	0.826082	0.431018	0.559645	-7.20833	1.52898	8.61677	10.599	3.08e-06	0.000105178	4.92403	2.2462	8.61677	15.5708	1.3e-07	3.68e-06	8.26307	-0.772222	AF448491.1	Os.57511	Os02g0148000	4328296	Q1KMT9 /// Q6Z438	NP_001045888	NM_001052423	LOC_Os02g05470								---	---	---
Os.25597.1.S1_at	0.0744045	8.61876	0.65162	0.531626	0.776218	-6.84078	-0.201746	8.61876	-1.76685	0.112519	0.28021	-5.93113	-0.029777	8.61876	-0.260781	0.800382	0.865901	-7.5361	-0.373081	8.61876	-3.26738	0.010296	0.0351312	-3.7823	-0.819264	8.61876	-7.17496	6.5e-05	0.00029017	1.59593	-4.49888	AK070569.1	Os.25597	Os02g0164900	4328406	A2X1A1 /// Q6H6V4	NP_001045993	NM_001052528	LOC_Os02g06910	Osj047748	ARF						0006350 // transcription // inferred from electronic annotation /// 0006355 // regulation of transcription DNA-dependent // inferred from electronic annotation /// 0009725 // response to hormone stimulus // inferred from electronic annotation /// 0009734 // auxin mediated signaling pathway // inferred from electronic annotation /// 0045449 // regulation of transcription // inferred from electroni…	0005634 // nucleus // inferred from electronic annotation	0003677 // DNA binding // inferred from electronic annotation /// 0046983 // protein dimerization activity // inferred from electronic annotation
Os.12372.2.S1_x_at	-0.146947	11.9436	-1.27869	0.234343	0.536227	-6.24141	-0.134315	11.9436	-1.16878	0.273786	0.479319	-6.70671	-0.96462	11.9436	-8.39388	1.96e-05	0.000376206	2.98828	-0.63857	11.9436	-5.55667	0.00041159	0.00335659	-0.361095	-1.46272	11.9436	-12.7282	6.93e-07	1.13e-05	6.49274	-0.765639	AK111759.1	Os.57682	Os08g0159500	4344713	Q0J7V9 /// Q6QUK7 /// Q704V4	NP_001061042	NM_001067577	LOC_Os08g06280	Osj037759	LSD						---	---	---
Os.35365.1.S1_at	-0.149042	10.7096	-0.624384	0.548535	0.787327	-6.85916	-0.831442	10.7096	-3.48317	0.00737141	0.0636988	-3.20934	-0.403215	10.7096	-1.68919	0.12692	0.219221	-6.20251	-0.676741	10.7096	-2.83508	0.0203933	0.0581351	-4.48627	-2.0825	10.7096	-8.72424	1.45e-05	9.45e-05	3.22074	-3.50731	AK067824.1	Os.35365	Os06g0506200	4341132	Q0DBY8	NP_001057721	NM_001064256	LOC_Os06g30950								---	0016020 // membrane // inferred from reviewed computational analysis /// 0016020 // membrane // inferred from electronic annotation /// 0016021 // integral to membrane // inferred from electronic annotation /// 0016023 // cytoplasmic membrane-bounded vesicle // inferred from reviewed computational analysis	---
Os.32013.1.S1_a_at	-0.345474	6.72867	-1.87191	0.0954477	0.344066	-5.44346	-0.344282	6.72867	-1.86544	0.0964233	0.255333	-5.78733	-0.801516	6.72867	-4.34291	0.00206772	0.00965405	-2.02353	-0.46919	6.72867	-2.54224	0.0326327	0.081947	-4.96202	-1.58862	6.72867	-8.60774	1.61e-05	0.000101817	3.10697	-3.02187	AK061324.1	Os.32013	Os04g0462900	4336070	---	NP_001053006	NM_001059541	LOC_Os04g38900								---	0016023 // cytoplasmic membrane-bounded vesicle // inferred from reviewed computational analysis	---
Os.7117.2.S1_a_at	0.306756	9.20868	2.70473	0.0251288	0.185375	-4.14343	0.300735	9.20868	2.65164	0.0273657	0.125456	-4.55641	0.765268	9.20868	6.74751	0.00010262	0.00115018	1.20161	0.336476	9.20868	2.96677	0.0165325	0.0496774	-4.27147	1.16924	9.20868	10.3094	3.85e-06	3.68e-05	4.6524	-1.42346	CB645017	Os.71704	Os02g0722700	4330567	B7FAH5	NP_001047968	NM_001054503	LOC_Os02g49080								---	---	0003723 // RNA binding // inferred from electronic annotation
Os.9708.1.S1_at	0.796739	6.37125	2.36859	0.043167	0.238075	-4.68122	0.0770027	6.37125	0.228918	0.824269	0.907352	-7.38249	0.91219	6.37125	2.71181	0.0248448	0.0626648	-4.61707	0.619423	6.37125	1.84145	0.100128	0.186321	-6.05376	2.7139	6.37125	8.06803	2.66e-05	0.000148185	2.56286	-4.03434	AU086033	Os.61369	Os06g0549300	4341258	---	NP_001057830	NM_001064365	LOC_Os06g35630								---	0005739 // mitochondrion // inferred from reviewed computational analysis	---
Os.33799.1.S1_at	-0.899619	5.30059	-5.93396	0.000259912	0.0148235	0.61615	-0.465865	5.30059	-3.07288	0.0139741	0.0884245	-3.87184	-1.18413	5.30059	-7.81062	3.42e-05	0.000537855	2.38921	-1.05331	5.30059	-6.94773	8.26e-05	0.00107355	1.37313	-1.37513	5.30059	-9.07047	1.07e-05	7.58e-05	3.5515	0.81163	AK074007.1	Os.33799	Os07g0692900	4344380	Q84NQ2	NP_001060725	NM_001067260	LOC_Os07g49230								0006464 // protein modification process // inferred from electronic annotation /// 0008152 // metabolic process // inferred from electronic annotation	---	0000166 // nucleotide binding // inferred from electronic annotation /// 0003824 // catalytic activity // inferred from electronic annotation /// 0005488 // binding // inferred from electronic annotation /// 0005524 // ATP binding // inferred from electronic annotation /// 0008641 // small protein activating enzyme activity // inferred from electronic annotation /// 0016874 // ligase activity // …
Os.27943.1.S1_s_at	-0.0928473	9.58124	-0.399399	0.69931	0.872491	-6.98281	-0.478149	9.58124	-2.05684	0.0711915	0.215149	-5.49926	-1.74184	9.58124	-7.49284	4.69e-05	0.000671465	2.04772	-0.655058	9.58124	-2.81785	0.0209629	0.0594084	-4.51436	-2.55604	9.58124	-10.9952	2.29e-06	2.56e-05	5.212	-1.94734	AY551100.1	Os.54115	Os01g0695100	4323890	Q0JK57 /// Q6QA26	NP_001043957	NM_001050492	LOC_Os01g50030								0008152 // metabolic process // inferred from electronic annotation	---	0000234 // phosphoethanolamine N-methyltransferase activity // inferred from electronic annotation /// 0008168 // methyltransferase activity // inferred from electronic annotation /// 0016740 // transferase activity // inferred from electronic annotation
Os.34471.1.S1_at	2.97875	6.02807	9.18406	9.68e-06	0.00155688	4.04877	1.716	6.02807	5.29077	0.000575734	0.0152899	-0.509383	0.966027	6.02807	2.97845	0.0162287	0.0456498	-4.18274	4.74802	6.02807	14.639	2.18e-07	1.59e-05	7.74331	4.95863	6.02807	15.2884	1.52e-07	4.05e-06	8.10256	3.0405	AK071274.1	Os.34471	Os01g0862800	4324781	A2WX86 /// Q94CW0	NP_001044885	NM_001051420	LOC_Os01g64310	Osj014986	NAC						0045449 // regulation of transcription // inferred from electronic annotation	---	0003677 // DNA binding // inferred from electronic annotation
Os.35573.1.S1_at	-1.53616	6.87447	-4.96962	0.000875046	0.0339007	-0.663003	-1.15766	6.87447	-3.74515	0.00495094	0.0519765	-2.79299	-2.05051	6.87447	-6.63361	0.000116315	0.00124972	1.06641	-1.46759	6.87447	-4.7478	0.0011786	0.00718352	-1.49114	-2.37317	6.87447	-7.67744	3.89e-05	0.000196814	2.15065	-0.346014	AK066814.1	Os.35573	Os01g0595600	4325949	A2WS43 /// Q8L562	NP_001043470	NM_001050005	LOC_Os01g41240								---	---	0016787 // hydrolase activity // inferred from electronic annotation
Os.52957.1.S1_at	-0.838313	5.48565	-3.95947	0.00359925	0.0793371	-2.14683	-1.21322	5.48565	-5.73023	0.000332353	0.0104544	0.0788185	-2.92205	5.48565	-13.8013	3.55e-07	2.77e-05	7.26438	-2.12228	5.48565	-10.0238	4.83e-06	0.000140464	4.44183	-1.46477	5.48565	-6.91832	8.53e-05	0.000357474	1.3014	2.18792	AK070112.1	Os.52957	Os07g0229100	4342767	Q8H2K3	NP_001059225	NM_001065760	LOC_Os07g12600								---	---	---
Os.12000.1.S1_at	1.73778	12.0419	8.52976	1.73e-05	0.00226177	3.45111	1.56171	12.0419	7.66556	3.94e-05	0.0022329	2.36511	1.54938	12.0419	7.60504	4.19e-05	0.000623568	2.16955	2.13397	12.0419	10.4745	3.39e-06	0.000111959	4.82167	2.5244	12.0419	12.3908	8.65e-07	1.32e-05	6.25704	3.8129	AK072758.1	Os.12000	Os01g0949300	4325760	Q8RZB7	NP_001045398	NM_001051933	LOC_Os01g72080								---	---	0005509 // calcium ion binding // inferred from electronic annotation
Os.11948.1.S1_at	-0.0967779	8.14737	-0.672673	0.518771	0.768491	-6.82609	-0.167123	8.14737	-1.16162	0.276532	0.482426	-6.71472	-0.446111	8.14737	-3.10078	0.0133721	0.0393466	-3.9835	-0.62038	8.14737	-4.31207	0.0021603	0.0111409	-2.13794	-1.01289	8.14737	-7.04031	7.49e-05	0.000323693	1.44237	-3.64397	AK068016.1	Os.11948	Os02g0602800	4329905	Q6K8K1	NP_001047360	NM_001053895	LOC_Os02g39070								0016192 // vesicle-mediated transport // inferred from electronic annotation	---	---
Os.24684.1.S1_at	-0.251304	11.435	-2.05944	0.0708973	0.297171	-5.16239	0.0325414	11.435	0.266677	0.795985	0.891517	-7.37216	-1.43773	11.435	-11.7822	1.31e-06	6.11e-05	5.89024	0.143015	11.435	1.17201	0.272552	0.391014	-6.9357	-1.16374	11.435	-9.53684	7.18e-06	5.73e-05	3.98048	-1.91991	AK067222.1	Os.24684	Os03g0322600	4332686	B8ANE9 /// Q10M56	NP_001049968	NM_001056503	LOC_Os03g20640								---	0005739 // mitochondrion // inferred from reviewed computational analysis	---
Os.7028.1.S1_at	1.88285	10.8094	13.5372	4.17e-07	0.000136887	7.18307	2.54361	10.8094	18.2878	3.38e-08	1.09e-05	9.68689	2.37529	10.8094	17.0776	6.01e-08	8.03e-06	9.10525	2.38943	10.8094	17.1793	5.72e-08	6.14e-06	9.13708	2.19491	10.8094	15.7808	1.16e-07	3.43e-06	8.38045	8.69855	AK099314.1	Os.7028	Os02g0681200	4330324	Q6EPN1	NP_001047745	NM_001054280	LOC_Os02g45710								---	---	0005515 // protein binding // inferred from electronic annotation /// 0008270 // zinc ion binding // inferred from electronic annotation /// 0046872 // metal ion binding // inferred from electronic annotation
Os.17708.1.S1_at	-0.295087	8.95688	-1.84199	0.100043	0.3505	-5.4873	-0.262519	8.95688	-1.6387	0.137173	0.316811	-6.11247	-1.41526	8.95688	-8.83436	1.31e-05	0.000289044	3.41848	-0.0437514	8.95688	-0.273105	0.7912	0.857596	-7.60384	-1.15444	8.95688	-7.20623	6.29e-05	0.000283363	1.63129	-2.83077	NM_191994.1	Os.17708	Os01g0674700	4325508	---	NP_001043842	NM_001050377	LOC_Os01g48380								---	0009536 // plastid // inferred from reviewed computational analysis	---
Os.5279.1.S1_at	-0.482004	8.79896	-2.60023	0.0297245	0.20041	-4.31158	-0.098888	8.79896	-0.533463	0.607186	0.767755	-7.25588	0.135507	8.79896	0.731006	0.484163	0.609359	-7.28528	-1.01746	8.79896	-5.4888	0.000447989	0.00356322	-0.452369	-1.38045	8.79896	-7.44702	4.91e-05	0.000234276	1.89979	-3.48106	AK067950.1	Os.5279	Os06g0703900	4341990	Q5Z811	NP_001058503	NM_001065038	LOC_Os06g49040	Osj048956	G2-like						0045449 // regulation of transcription // inferred from electronic annotation	0005634 // nucleus // inferred from electronic annotation	0003677 // DNA binding // inferred from electronic annotation
Os.46542.1.S1_at	-0.524783	9.63354	-2.89833	0.0184349	0.162319	-3.83087	0.282122	9.63354	1.55814	0.155095	0.341024	-6.2228	0.65866	9.63354	3.63772	0.00582246	0.0210609	-3.1179	0.233686	9.63354	1.29063	0.230359	0.345767	-6.79749	1.37802	9.63354	7.61072	4.16e-05	0.00020722	2.07861	-3.57809	AK066208.1	Os.46542	Os10g0394100	4348542	Q0IXW7	NP_001064522	NM_001071057	LOC_Os10g25430								---	0009536 // plastid // inferred from reviewed computational analysis	0016787 // hydrolase activity // inferred from electronic annotation
Os.35212.1.S1_x_at	-0.323454	7.09303	-1.41641	0.191747	0.482943	-6.07185	-0.557687	7.09303	-2.44213	0.0383438	0.150704	-4.89402	-2.08212	7.09303	-9.11768	1.03e-05	0.000243548	3.68571	-0.468448	7.09303	-2.05135	0.071818	0.146131	-5.73819	-1.5112	7.09303	-6.61758	0.000118398	0.000461949	0.946137	-2.41444	CB664391	---	Os07g0689300	9270304	Q4ZJ72	NP_001175344	NM_001188415	LOC_Os07g48960								---	---	---
Os.46739.1.A1_x_at	-0.229921	8.27747	-1.54007	0.159393	0.4397	-5.91059	-0.0985274	8.27747	-0.659962	0.52651	0.706249	-7.17532	-1.31371	8.27747	-8.79959	1.36e-05	0.000293668	3.38518	-1.25653	8.27747	-8.41657	1.92e-05	0.000387217	2.95286	-2.71496	8.27747	-18.1855	3.54e-08	1.7e-06	9.61763	0.573951	CB638003	Os.52666	Os10g0111300	4347968	Q0IZB5	NP_001064036	NM_001070571	LOC_Os10g02240								0006857 // oligopeptide transport // inferred from electronic annotation	0016020 // membrane // inferred from reviewed computational analysis /// 0016020 // membrane // inferred from electronic annotation	0005215 // transporter activity // inferred from electronic annotation
Os.25526.1.S1_at	-0.253996	7.46913	-2.14153	0.0621779	0.28137	-5.03646	-0.0518192	7.46913	-0.436905	0.672915	0.814883	-7.30657	-0.716426	7.46913	-6.04043	0.000229068	0.00203298	0.335424	-0.327212	7.46913	-2.75883	0.02304	0.0636666	-4.61052	-1.23641	7.46913	-10.4245	3.52e-06	3.47e-05	4.74865	-2.37389	AK068527.1	Os.25526	Os09g0103200	4346370	Q0J3J8	NP_001062553	NM_001069088	LOC_Os09g01600								---	---	---
Os.52026.1.S1_at	-0.323393	8.75914	-2.49691	0.0351047	0.216464	-4.47711	0.0484493	8.75914	0.374076	0.717379	0.843933	-7.33436	-1.0506	8.75914	-8.11164	2.55e-05	0.000443336	2.70273	-0.218572	8.75914	-1.68759	0.127234	0.223041	-6.27562	-1.09809	8.75914	-8.47831	1.81e-05	0.000111622	2.97907	-2.48106	AK073429.1	Os.52026	Os08g0519700	4346058	---	NP_001062261	NM_001068796	LOC_Os08g40830								---	---	---
Os.13253.1.S1_at	-0.392854	11.0088	-2.69237	0.0256323	0.187169	-4.16334	0.0788835	11.0088	0.540616	0.602453	0.764517	-7.25175	-1.34477	11.0088	-9.21616	9.42e-06	0.000231431	3.77693	-0.0359813	11.0088	-0.246592	0.810993	0.872086	-7.61145	-1.20229	11.0088	-8.23974	2.26e-05	0.000131711	2.73909	-2.5021	AK073519.1	Os.13253	Os01g0815700	4327482	Q5N755	NP_001044614	NM_001051149	LOC_Os01g59980								---	0005622 // intracellular // inferred from electronic annotation	0008270 // zinc ion binding // inferred from electronic annotation
Os.36593.1.S1_at	0.601132	5.4311	2.02206	0.0752493	0.306245	-5.2192	0.020552	5.4311	0.0691317	0.946461	0.976716	-7.40888	-0.734988	5.4311	-2.47232	0.0365235	0.0840491	-5.00452	-0.460069	5.4311	-1.54756	0.157599	0.260791	-6.46893	-1.97875	5.4311	-6.656	0.000113472	0.000446268	0.992149	-4.62188	AK063062.1	Os.36593	Os01g0287600	4325148	Q5NB11	NP_001042780	NM_001049315	LOC_Os01g18400			Cht10	PR-3 chitinase, pathogenesis related 3 chitinase	Chitinase10, Chitinase 10, Pathogenesis related (PR)-3 chitinase 10, Pathogenesis related-3 chitinase 10, PR-3 chitinase 10	CHITINASE 10	CHITINASE 10	0000272 // polysaccharide catabolic process // inferred from electronic annotation /// 0005975 // carbohydrate metabolic process // inferred from electronic annotation /// 0006032 // chitin catabolic process // inferred from electronic annotation /// 0008152 // metabolic process // inferred from electronic annotation /// 0016998 // cell wall macromolecule catabolic process // inferred from electr…	---	0004568 // chitinase activity // inferred from electronic annotation /// 0016787 // hydrolase activity // inferred from electronic annotation /// 0016798 // hydrolase activity acting on glycosyl bonds // inferred from electronic annotation
Os.2301.1.S1_at	-0.00596878	9.52841	-0.0455345	0.964718	0.989103	-7.06923	-0.194832	9.52841	-1.48633	0.172809	0.363909	-6.3185	-0.384851	9.52841	-2.93595	0.017363	0.0478576	-4.25202	-0.719179	9.52841	-5.48646	0.000449306	0.00356678	-0.455529	-1.36408	9.52841	-10.4063	3.57e-06	3.49e-05	4.73346	-2.67236	BI813338	Os.74158	Os05g0579100	4339711	Q9XHW2	NP_001056417	NM_001062952	LOC_Os05g50290								0006281 // DNA repair // inferred from electronic annotation /// 0006284 // base-excision repair // inferred from electronic annotation	---	0003824 // catalytic activity // inferred from electronic annotation
Os.4149.1.S1_at	0.511459	7.71501	1.72685	0.119736	0.382518	-5.6531	0.513288	7.71501	1.73303	0.118595	0.289375	-5.97964	1.58805	7.71501	5.36177	0.000525877	0.00359294	-0.559013	3.0343	7.71501	10.2448	4.05e-06	0.000126108	4.62995	3.66019	7.71501	12.358	8.84e-07	1.34e-05	6.23375	-0.265612	AK066295.1	Os.4149	Os03g0717000	4333912	P93425	NP_001051079	NM_001057614	LOC_Os03g50810								0006468 // protein phosphorylation // inferred from electronic annotation	0005739 // mitochondrion // inferred from reviewed computational analysis	0000166 // nucleotide binding // inferred from electronic annotation /// 0004672 // protein kinase activity // inferred from electronic annotation /// 0004674 // protein serine/threonine kinase activity // inferred from electronic annotation /// 0005515 // protein binding // inferred from electronic annotation /// 0005524 // ATP binding // inferred from electronic annotation
Os.11302.1.S1_at	0.0345759	6.73754	0.168563	0.870028	0.950696	-7.05466	-0.404286	6.73754	-1.97095	0.0816158	0.232015	-5.62985	-1.15845	6.73754	-5.64763	0.000367772	0.00279118	-0.17448	-0.997275	6.73754	-4.86186	0.00101036	0.00641197	-1.32619	-2.85307	6.73754	-13.9091	3.33e-07	6.89e-06	7.2722	-1.3826	AK061219.1	Os.11302	Os07g0499300	4343307	---	NP_001059714	NM_001066249	LOC_Os07g31599								---	---	---
Os.7853.1.S1_at	-0.278018	6.34171	-1.70794	0.123295	0.38787	-5.67985	-0.740596	6.34171	-4.54969	0.00154708	0.0276947	-1.56366	-0.912388	6.34171	-5.60506	0.000387611	0.00288882	-0.231014	-0.797626	6.34171	-4.90004	0.000959987	0.00618831	-1.27138	-1.29045	6.34171	-7.92762	3.05e-05	0.000162983	2.41652	-1.26588	AK067900.1	Os.7853	Os01g0798200	4327626	B7F737	NP_001044523	NM_001051058									---	---	---
Os.8859.1.S1_s_at	0.399585	10.9323	2.04148	0.0729572	0.300992	-5.18973	0.115849	10.9323	0.591871	0.569126	0.739907	-7.22064	1.24249	10.9323	6.34788	0.000160346	0.00155699	0.720027	1.61638	10.9323	8.25805	2.22e-05	0.000425574	2.79332	2.19752	10.9323	11.2271	1.94e-06	2.29e-05	5.39396	-0.700613	C22382	---	Os07g0176400	9272001	---	NP_001175075	NM_001188146									---	0009536 // plastid // inferred from reviewed computational analysis	---
Os.27236.2.A1_s_at	-0.476207	6.52579	-3.50352	0.00714478	0.107299	-2.85942	-0.26914	6.52579	-1.9801	0.0804398	0.230442	-5.61604	-0.485289	6.52579	-3.57033	0.00645081	0.0227241	-3.22534	-1.22797	6.52579	-9.0343	1.1e-05	0.000259475	3.55175	-1.41335	6.52579	-10.3982	3.6e-06	3.5e-05	4.72669	-0.684472	CB638744	Os.38320	Os05g0148000	4337807	Q6ASQ7	NP_001054646	NM_001061181	LOC_Os05g05530								---	---	---
Os.10978.1.S1_at	-0.0505593	12.3296	-0.393659	0.703389	0.875157	-6.98529	-0.329933	12.3296	-2.56889	0.0312623	0.134773	-4.6902	-1.35287	12.3296	-10.5335	3.24e-06	0.000109145	4.92105	-0.344942	12.3296	-2.68574	0.0259065	0.0694901	-4.72943	-1.46619	12.3296	-11.4158	1.69e-06	2.08e-05	5.53951	-1.18887	AK099039.1	Os.57450	Os12g0507200	4352300	A6N028 /// Q2QQ48	NP_001066843	NM_001073375	LOC_Os12g32240								0006452 // translational frameshifting // inferred from electronic annotation /// 0008612 // peptidyl-lysine modification to hypusine // inferred from electronic annotation /// 0045901 // positive regulation of translational elongation // inferred from electronic annotation /// 0045905 // positive regulation of translational termination // inferred from electronic annotation	---	0003723 // RNA binding // inferred from electronic annotation /// 0003743 // translation initiation factor activity // inferred from electronic annotation /// 0003746 // translation elongation factor activity // inferred from electronic annotation /// 0043022 // ribosome binding // inferred from electronic annotation
Os.26579.1.S1_at	-0.490378	8.9352	-2.644	0.0277036	0.193216	-4.24121	-0.115311	8.9352	-0.621732	0.550199	0.725273	-7.20132	-0.890309	8.9352	-4.80034	0.00109761	0.00609805	-1.34793	-0.513242	8.9352	-2.76729	0.02273	0.0631005	-4.59675	-1.42376	8.9352	-7.6766	3.9e-05	0.000196863	2.14974	-3.04749	AK066666.1	Os.26579	Os04g0534000	4336505	Q7XMJ7	NP_001053412	NM_001059947	LOC_Os04g45140								---	---	---
qCTB1	5558576	7445919	chr1
Os.14842.1.S1_at	-0.427161	12.3209	-2.90406	0.0182673	0.161874	-3.82161	-0.296715	12.3209	-2.01723	0.07583	0.222781	-5.55974	-0.983279	12.3209	-6.68485	0.000109921	0.00120712	1.12742	-0.431287	12.3209	-2.93212	0.0174691	0.0517146	-4.32799	-1.40339	12.3209	-9.54097	7.16e-06	5.72e-05	3.98419	-1.71955	AK065164.1	Os.14842	Os09g0446800	4347204	Q0J1E1	NP_001063310	NM_001069845	LOC_Os09g27420								0006730 // one-carbon metabolic process // inferred from electronic annotation /// 0009396 // folic acid and derivative biosynthetic process // inferred from electronic annotation	0009536 // plastid // inferred from reviewed computational analysis	0004329 // formate-tetrahydrofolate ligase activity // inferred from electronic annotation /// 0005524 // ATP binding // inferred from electronic annotation
Os.18229.1.S1_at	1.21358	10.5082	6.32964	0.000163722	0.010747	1.10274	0.6165	10.5082	3.21546	0.0111665	0.0783544	-3.64057	0.0724779	10.5082	0.378021	0.714552	0.8019	-7.49493	1.9947	10.5082	10.4037	3.58e-06	0.000117128	4.76301	2.18961	10.5082	11.4203	1.68e-06	2.08e-05	5.54292	0.0546343	AK068399.1	Os.18229	Os01g0956200	4325410	Q8RYJ1	NP_001045438	NM_001051973	LOC_Os01g72610								---	---	0016740 // transferase activity // inferred from electronic annotation /// 0016757 // transferase activity transferring glycosyl groups // inferred from electronic annotation
Os.13783.1.S1_at	-0.202602	7.75907	-1.32076	0.220554	0.51881	-6.19082	-0.0791406	7.75907	-0.515919	0.618877	0.776441	-7.2658	-0.211852	7.75907	-1.38107	0.201991	0.315153	-6.61508	-1.1763	7.75907	-7.66831	3.93e-05	0.000640599	2.17737	-1.91479	7.75907	-12.4825	8.14e-07	1.26e-05	6.32173	-2.31452	AK099428.1	Os.13783	Os02g0141500	4328268	Q6YX77	NP_001045860	NM_001052395	LOC_Os02g04860								---	---	---
Os.28117.1.S1_at	0.436736	12.5078	3.08198	0.0137746	0.14271	-3.53435	0.495925	12.5078	3.49968	0.00718698	0.0628545	-3.18292	0.0734307	12.5078	0.51819	0.617357	0.726683	-7.42664	-0.554802	12.5078	-3.91516	0.00384253	0.017073	-2.74884	-1.31571	12.5078	-9.28475	8.88e-06	6.68e-05	3.7509	-2.62837	AK105877.1	Os.28117	Os02g0752800	4330752	Q6ZGQ0	NP_001048142	NM_001054677	LOC_Os02g51670	Osj007743	ERF						0006350 // transcription // inferred from electronic annotation /// 0006355 // regulation of transcription DNA-dependent // inferred from electronic annotation /// 0045449 // regulation of transcription // inferred from electronic annotation	0005634 // nucleus // inferred from electronic annotation	0003677 // DNA binding // inferred from electronic annotation /// 0003700 // sequence-specific DNA binding transcription factor activity // inferred from electronic annotation
Os.14243.1.S1_at	0.118945	7.59024	0.618155	0.552446	0.790158	-6.86326	-0.591395	7.59024	-3.07347	0.0139611	0.0884058	-3.87089	-0.929606	7.59024	-4.83115	0.00105295	0.00591984	-1.30349	-1.05031	7.59024	-5.45844	0.000465389	0.003669	-0.493398	-2.82597	7.59024	-14.6865	2.12e-07	5.11e-06	7.75001	-0.956206	AK070104.1	Os.14243	Os05g0420500	4338824	Q6L4Z2	NP_001055577	NM_001062112	LOC_Os05g34760								---	---	---
Os.31380.1.A1_x_at	0.187694	3.02306	0.960782	0.362824	0.66137	-6.5847	-0.101692	3.02306	-0.520548	0.615781	0.774008	-7.26321	0.129594	3.02306	0.663374	0.524426	0.645582	-7.33495	0.883655	3.02306	4.52332	0.00160483	0.00899881	-1.82111	2.40416	3.02306	12.3066	9.15e-07	1.38e-05	6.19721	-3.36135	AK107428.1	---	Os03g0559900	9267668	---	NP_001173495	NM_001186566	LOC_Os03g36110								---	---	---
Os.17069.1.A1_at	-0.555834	6.88403	-3.01966	0.0152018	0.149664	-3.6349	-0.144303	6.88403	-0.783952	0.454061	0.648899	-7.08151	-0.698562	6.88403	-3.79505	0.00459414	0.0176063	-2.86879	-0.783435	6.88403	-4.25614	0.0023397	0.0118587	-2.22282	-2.10987	6.88403	-11.4622	1.63e-06	2.04e-05	5.5749	-2.04662	AK120070.1	Os.17069	Os02g0150700	4328312	Q67UX1	NP_001045903	NM_001052438	LOC_Os02g05692								---	---	0005515 // protein binding // inferred from electronic annotation /// 0008270 // zinc ion binding // inferred from electronic annotation /// 0046872 // metal ion binding // inferred from electronic annotation
Os.26952.1.S1_at	-0.483677	9.28147	-3.44066	0.00786957	0.112258	-2.95928	-0.330553	9.28147	-2.3514	0.0443787	0.163728	-5.0388	-1.56929	9.28147	-11.1632	2.03e-06	8.2e-05	5.42258	-0.354623	9.28147	-2.52263	0.0336799	0.0836467	-4.99368	-2.02153	9.28147	-14.3802	2.53e-07	5.75e-06	7.56489	-0.000856335	AK106608.1	Os.26952	Os01g0888500	4324899	Q0JH25	NP_001045039	NM_001051574	LOC_Os01g66500								---	---	0003824 // catalytic activity // inferred from electronic annotation
Os.27662.1.S1_at	-0.143777	9.02937	-1.33416	0.216308	0.513466	-6.17448	0.0479337	9.02937	0.444797	0.66742	0.810965	-7.30279	-0.56368	9.02937	-5.23063	0.000621994	0.00404123	-0.73929	-0.644327	9.02937	-5.97899	0.000246346	0.00230387	0.192467	-1.22019	9.02937	-11.3226	1.81e-06	2.19e-05	5.46792	-1.71123	AK073946.1	Os.27662	Os12g0615800	4352794	Q2QM64	NP_001067277	NM_001073809	LOC_Os12g42140								---	0005622 // intracellular // inferred from electronic annotation	0003676 // nucleic acid binding // inferred from electronic annotation
Os.37955.1.S1_at	1.03331	10.9215	6.38909	0.000152998	0.0103155	1.174	1.01775	10.9215	6.29292	0.000170756	0.0065425	0.792839	1.38524	10.9215	8.56517	1.67e-05	0.000337099	3.15777	1.1169	10.9215	6.90599	8.64e-05	0.00111273	1.3247	1.45247	10.9215	8.98082	1.16e-05	8e-05	3.46689	1.98324	AK063604.1	Os.39063	Os03g0387900	4333004	Q10KE5	NP_001050262	NM_001056797	LOC_Os03g27019								---	---	---
Os.35149.1.S1_at	-0.759277	7.74125	-4.5387	0.00157087	0.0493236	-1.27846	-0.401638	7.74125	-2.40086	0.0409804	0.156442	-4.96001	-0.821481	7.74125	-4.91053	0.000946625	0.00548336	-1.18956	-0.649595	7.74125	-3.88306	0.00402968	0.0176788	-2.79909	-1.56002	7.74125	-9.32527	8.58e-06	6.53e-05	3.78816	-1.28779	AK068791.1	Os.35149	Os01g0857500	4324758	Q5N911	NP_001044854	NM_001051389	LOC_Os01g63870								0006810 // transport // inferred from electronic annotation /// 0055085 // transmembrane transport // inferred from electronic annotation	0016020 // membrane // inferred from electronic annotation	0005215 // transporter activity // inferred from electronic annotation
Os.623.2.S1_x_at	-0.172723	8.37961	-0.87074	0.407482	0.694913	-6.66789	-0.294396	8.37961	-1.48413	0.17338	0.364609	-6.3214	-0.53583	8.37961	-2.70126	0.0252691	0.0633549	-4.63422	-0.973699	8.37961	-4.90867	0.000948978	0.00613692	-1.25901	-1.16244	8.37961	-5.86015	0.000283944	0.000925095	0.000199788	-3.77646	AK062109.1	Os.623	Os01g0192300	4327305	Q5SNG6	NP_001042277	NM_001048812	LOC_Os01g09640	Osj030874	MYB_related						0045449 // regulation of transcription // inferred from electronic annotation	0005634 // nucleus // inferred from electronic annotation	0003676 // nucleic acid binding // inferred from electronic annotation /// 0003677 // DNA binding // inferred from electronic annotation /// 0008270 // zinc ion binding // inferred from electronic annotation
Os.9566.1.S1_x_at	-0.763382	5.10704	-2.14556	0.0617779	0.28085	-5.03024	-1.26971	5.10704	-3.56863	0.00646761	0.0597155	-3.07282	-3.08869	5.10704	-8.68107	1.51e-05	0.000313298	3.27084	-1.71308	5.10704	-4.81477	0.00107645	0.00672571	-1.39407	-3.29066	5.10704	-9.2487	9.16e-06	6.82e-05	3.71763	-0.50173	AK066020.1	Os.9566	Os11g0265900	4350249	Q53LS4	NP_001067663	NM_001074195	LOC_Os11g16470								0006915 // apoptosis // inferred from electronic annotation /// 0006952 // defense response // inferred from electronic annotation	---	0000166 // nucleotide binding // inferred from electronic annotation /// 0005524 // ATP binding // inferred from electronic annotation
Os.49634.1.S1_at	4.05415	7.76433	20.5746	1.25e-08	1.52e-05	10.3266	6.88378	7.76433	34.9349	1.37e-10	3.96e-07	14.4808	6.4729	7.76433	32.8497	2.32e-10	2.53e-07	14.353	6.70271	7.76433	34.016	1.72e-10	1.42e-07	14.6983	5.96785	7.76433	30.2866	4.64e-10	1.23e-07	13.86	13.5437	AK120226.1	Os.49634	Os01g0760000	4325617	Q0JJ50	NP_001044314	NM_001050849	LOC_Os01g55510								0007017 // microtubule-based process // inferred from electronic annotation	0005875 // microtubule associated complex // inferred from electronic annotation	0003777 // microtubule motor activity // inferred from electronic annotation
Os.34588.1.S1_at	-0.229546	6.28575	-1.28946	0.230745	0.53183	-6.22856	0.120635	6.28575	0.677661	0.515754	0.698391	-7.16281	0.836973	6.28575	4.70165	0.00125507	0.00671543	-1.49124	0.188118	6.28575	1.05674	0.319332	0.440191	-7.06065	1.26187	6.28575	7.0885	7.12e-05	0.000311235	1.49758	-4.08914	AK070843.1	Os.64684	Os01g0356500	4326288	Q0JMW0	NP_001043004	NM_001049539	LOC_Os01g25440								0006772 // thiamin metabolic process // inferred from electronic annotation /// 0009229 // thiamin diphosphate biosynthetic process // inferred from electronic annotation	---	0004788 // thiamin diphosphokinase activity // inferred from electronic annotation /// 0005524 // ATP binding // inferred from electronic annotation
Os.27836.2.S1_at	-0.0294234	7.2885	-0.147101	0.886434	0.958567	-7.05841	0.854644	7.2885	4.27276	0.00228475	0.0348932	-1.97742	1.20874	7.2885	6.04305	0.00022836	0.00202924	0.338762	0.901631	7.2885	4.50767	0.00164018	0.00913572	-1.84437	1.57749	7.2885	7.88662	3.17e-05	0.000168314	2.37341	-1.6336	CB684897	Os.27836	Os05g0512200	4339294	---	NP_001056020	NM_001062555	LOC_Os05g43650								---	---	---
Os.9525.1.S1_a_at	-0.169884	9.85035	-1.09705	0.302306	0.606328	-6.4465	0.268443	9.85035	1.73351	0.118506	0.28928	-5.97895	0.631587	9.85035	4.07858	0.00302315	0.0128828	-2.42674	-0.0211356	9.85035	-0.136486	0.89457	0.931911	-7.63483	1.21037	9.85035	7.81614	3.4e-05	0.00017674	2.29888	-4.03763	AK073889.1	Os.9525	Os08g0386800	4345459	Q6ZA15	NP_001061710	NM_001068245	LOC_Os08g29720								0006810 // transport // inferred from electronic annotation /// 0055085 // transmembrane transport // inferred from electronic annotation	0005743 // mitochondrial inner membrane // inferred from electronic annotation /// 0016020 // membrane // inferred from electronic annotation /// 0016021 // integral to membrane // inferred from electronic annotation	0005215 // transporter activity // inferred from electronic annotation /// 0005488 // binding // inferred from electronic annotation
Os.16964.2.S1_at	0.223227	5.87635	1.38565	0.200637	0.494626	-6.11069	0.57939	5.87635	3.59649	0.00619882	0.0584436	-3.02845	0.518095	5.87635	3.21601	0.0111569	0.0343555	-3.79624	1.07837	5.87635	6.69388	0.000108835	0.00131838	1.07525	2.39222	5.87635	14.8494	1.93e-07	4.81e-06	7.84686	-0.802655	AK066364.1	Os.16964	Os03g0827500	4334647	---	NP_001051771	NM_001058306	LOC_Os03g61200								---	---	---
Os.23308.1.A1_at	0.179873	6.50999	1.17616	0.270978	0.57808	-6.35995	-0.350271	6.50999	-2.29037	0.0489602	0.173455	-5.13553	-0.232853	6.50999	-1.52259	0.163652	0.267715	-6.43148	-0.812221	6.50999	-5.31098	0.000561038	0.00420114	-0.694551	-1.19697	6.50999	-7.8268	3.36e-05	0.000175326	2.31017	-3.26227	AK069483.1	Os.23308	Os03g0259900	4332315	Q10NT0	NP_001049616	NM_001056151	LOC_Os03g15410								---	---	---
Os.10055.1.S1_at	-1.05782	4.85479	-5.77119	0.000316184	0.0169231	0.40966	-0.849917	4.85479	-4.63694	0.00137144	0.0258423	-1.43549	-1.09541	4.85479	-5.97628	0.000247138	0.002124	0.253598	-1.29876	4.85479	-7.0857	7.14e-05	0.000972158	1.53177	-1.52061	4.85479	-8.29609	2.15e-05	0.000126554	2.79627	0.711161	AK111602.1	Os.10055	Os01g0231500	4325891	Q5NB70	NP_001042496	NM_001049031	LOC_Os01g13060								0006468 // protein phosphorylation // inferred from electronic annotation	---	0000166 // nucleotide binding // inferred from electronic annotation /// 0004672 // protein kinase activity // inferred from electronic annotation /// 0004674 // protein serine/threonine kinase activity // inferred from electronic annotation /// 0005524 // ATP binding // inferred from electronic annotation /// 0016301 // kinase activity // inferred from electronic annotation
Os.42815.1.S1_at	0.0888878	6.67812	0.649927	0.532668	0.777096	-6.84194	0.18273	6.67812	1.33608	0.215706	0.414838	-6.50981	-0.458884	6.67812	-3.35525	0.00898032	0.0291348	-3.57084	-0.297699	6.67812	-2.1767	0.0587694	0.125912	-5.5441	-1.18647	6.67812	-8.67522	1.52e-05	9.75e-05	3.17301	-3.85874	D23155	Os.69168	Os07g0615800	4343902	---	NP_001060271	NM_001066806	LOC_Os07g42395								---	---	---
Os.26714.1.S1_at	-0.112002	9.66872	-0.956409	0.364907	0.662827	-6.58889	-0.177218	9.66872	-1.51329	0.165957	0.35552	-6.28287	-0.327879	9.66872	-2.79981	0.0215764	0.0562111	-4.47386	-0.474871	9.66872	-4.05501	0.00312882	0.0146819	-2.53137	-1.15721	9.66872	-9.88161	5.41e-06	4.68e-05	4.28606	-3.11819	AK062223.1	Os.26714	Os03g0758600	4334175	Q10CJ6	NP_001051334	NM_001057869	LOC_Os03g55130								---	---	---
Os.37713.1.S1_at	-3.00801	5.53266	-17.7685	4.3e-08	3.4e-05	9.27431	-4.33367	5.53266	-25.5992	1.95e-09	2.12e-06	12.3319	-5.5045	5.53266	-32.5154	2.53e-10	2.53e-07	14.2792	-5.02451	5.53266	-29.6801	5.52e-10	2.86e-07	13.6705	-6.24614	5.53266	-36.8963	8.56e-11	6.47e-08	15.3437	12.9799	AK070051.1	Os.57555	Os07g0577600	4343709	A6N1I1 /// O22383 /// Q6ZL95	NP_001060090	NM_001066625	LOC_Os07g38960								0009765 // photosynthesis light harvesting // inferred from electronic annotation /// 0015979 // photosynthesis // inferred from electronic annotation	0009507 // chloroplast // inferred from electronic annotation /// 0016020 // membrane // inferred from electronic annotation	---
Os.54124.1.S2_at	-0.341516	3.47788	-1.47938	0.174615	0.461616	-5.99074	-0.683007	3.47788	-2.95865	0.0167473	0.097448	-4.05757	-1.72462	3.47788	-7.47073	4.79e-05	0.000681132	2.02355	-0.839741	3.47788	-3.63759	0.00582365	0.0230285	-3.18697	-1.5314	3.47788	-6.63371	0.000116303	0.000455651	0.96547	-2.04925	AK102059.1	---	Os12g0159400	9269922	---	NP_001176802	NM_001189873									---	---	---
qCTB2b	11389704	12216613	chr2
Os.51297.1.S1_at	1.41747	8.24793	4.95616	0.000890813	0.0341315	-0.681807	5.20606	8.24793	18.2029	3.51e-08	1.11e-05	9.64868	6.33111	8.24793	22.1367	6.71e-09	2e-06	11.2896	6.19748	8.24793	21.6695	8.04e-09	1.66e-06	11.1221	7.33701	8.24793	25.6538	1.91e-09	3e-07	12.5308	8.78187	AK062454.1	Os.7797	Os02g0556700	4329667	---	NP_001047132	NM_001053667	LOC_Os02g35080								---	---	---
Os.49749.1.S1_at	-0.161732	7.48803	-1.11614	0.294497	0.599085	-6.42603	-0.209566	7.48803	-1.44625	0.183455	0.377122	-6.37077	-0.250488	7.48803	-1.72866	0.119402	0.209268	-6.14649	-1.27491	7.48803	-8.79837	1.36e-05	0.000303788	3.32718	-1.21208	7.48803	-8.36479	2.01e-05	0.000120708	2.86557	-2.5501	AK070908.1	Os.49749	Os04g0476800	4336158	Q70KT7 /// Q7XK43	NP_001053083	NM_001059618	LOC_Os04g40090								---	---	0008270 // zinc ion binding // inferred from electronic annotation
ctb-1	31276528	32772351	chr4
Os.38263.1.S1_at	-0.488199	6.17347	-2.63756	0.0279921	0.193923	-4.25158	-0.189356	6.17347	-1.02302	0.334139	0.539229	-6.86247	-1.01583	6.17347	-5.48813	0.000448364	0.00322019	-0.387619	-0.380442	6.17347	-2.05539	0.0713566	0.145443	-5.73199	-1.16326	6.17347	-6.28469	0.000172377	0.000617993	0.539643	-3.3388	AK062596.1	Os.38263	Os01g0268900	4326265	B7E7M9 /// Q5NBI9	NP_001042695	NM_001049230	LOC_Os01g16340								---	---	---
Os.21889.1.S1_at	0.0940643	9.2065	0.492508	0.634656	0.838574	-6.93786	0.234867	9.2065	1.22973	0.251292	0.454109	-6.63709	0.661432	9.2065	3.46317	0.00760152	0.0256804	-3.39703	0.723815	9.2065	3.7898	0.00463038	0.0195546	-2.94571	1.12811	9.2065	5.90661	0.000268547	0.000883542	0.0604127	-3.97146	BI306066	Os.47491	Os10g0436800	4348705	---	NP_001064672	NM_001071207	LOC_Os10g30054								---	---	---
Os.14860.1.S1_at	-0.355199	7.83957	-1.85356	0.0982421	0.347727	-5.47038	-0.430058	7.83957	-2.2442	0.0527331	0.180837	-5.20829	-0.974053	7.83957	-5.08297	0.00075358	0.00465785	-0.945184	-1.54566	7.83957	-8.06583	2.67e-05	0.000488993	2.59651	-1.5596	7.83957	-8.13858	2.49e-05	0.000141364	2.63562	-1.27835	AK120478.1	Os.14860	Os08g0326100	4345277	Q8H4Y5	NP_001061548	NM_001068083	LOC_Os08g23680								---	---	---
Os.10798.1.S1_at	0.101063	9.37556	0.381563	0.712017	0.879581	-6.9904	-1.09038	9.37556	-4.11672	0.00286011	0.0388684	-2.21506	-0.253883	9.37556	-0.958537	0.363893	0.49335	-7.08797	-0.62073	9.37556	-2.34357	0.044942	0.102982	-5.2808	-2.06062	9.37556	-7.77988	3.52e-05	0.000181513	2.26032	-3.86278	AK100780.1	Os.10798	Os03g0266800	4332359	B8AKN4 /// Q10NK4	NP_001049659	NM_001056194	LOC_Os03g16010								0006468 // protein phosphorylation // inferred from electronic annotation	0016023 // cytoplasmic membrane-bounded vesicle // inferred from reviewed computational analysis	0000166 // nucleotide binding // inferred from electronic annotation /// 0004672 // protein kinase activity // inferred from electronic annotation /// 0004674 // protein serine/threonine kinase activity // inferred from electronic annotation /// 0005515 // protein binding // inferred from electronic annotation /// 0005524 // ATP binding // inferred from electronic annotation /// 0016301 // kinase…
Os.16852.1.S1_at	-0.21292	6.96557	-1.54802	0.157489	0.437415	-5.89996	-0.279909	6.96557	-2.03505	0.0737079	0.219621	-5.53258	-1.39254	6.96557	-10.1243	4.46e-06	0.000135322	4.5801	-0.32236	6.96557	-2.34369	0.0449333	0.10298	-5.28061	-1.21176	6.96557	-8.81002	1.34e-05	8.94e-05	3.30369	-1.76587	AK066732.1	Os.16852	Os09g0551300	4347787	B8BEE6 /// Q69MP1	NP_001063867	NM_001070402	LOC_Os09g37860								0006364 // rRNA processing // inferred from electronic annotation	---	0003723 // RNA binding // inferred from electronic annotation /// 0008168 // methyltransferase activity // inferred from electronic annotation /// 0008757 // S-adenosylmethionine-dependent methyltransferase activity // inferred from electronic annotation
Os.10020.1.S1_at	-0.250374	8.74122	-2.40998	0.0403827	0.231072	-4.6156	-0.156848	8.74122	-1.50974	0.166847	0.356373	-6.28759	-0.474738	8.74122	-4.56959	0.00150499	0.00764136	-1.68512	-0.3915	8.74122	-3.76838	0.00478129	0.020017	-2.9795	-0.933403	8.74122	-8.98447	1.15e-05	7.98e-05	3.47035	-2.41949	AK067048.1	Os.10020	Os04g0626100	4337067	Q0J9X9 /// Q7XM90	NP_001053944	NM_001060479	LOC_Os04g53470								---	---	0003677 // DNA binding // inferred from electronic annotation
Os.14008.1.S1_at	-0.0756385	9.96726	-0.605659	0.560341	0.795065	-6.87138	-0.0867746	9.96726	-0.694829	0.505451	0.690677	-7.15039	-0.229451	9.96726	-1.83728	0.100787	0.183234	-5.98916	-0.581003	9.96726	-4.65225	0.00134288	0.00792381	-1.63073	-1.04589	9.96726	-8.37474	1.99e-05	0.000119848	2.87556	-3.75322	AK070394.1	Os.14008	Os02g0776700	4330901	Q6YZ61	NP_001048286	NM_001054821	LOC_Os02g53670	Osj044213	MYB_related						0045449 // regulation of transcription // inferred from electronic annotation	---	0003677 // DNA binding // inferred from electronic annotation
Os.51503.1.S1_at	-0.646667	5.94461	-2.58206	0.0306063	0.202741	-4.34075	-0.624231	5.94461	-2.49248	0.0353563	0.144603	-4.81326	-0.725032	5.94461	-2.89496	0.0185343	0.0501561	-4.31883	-1.82597	5.94461	-7.29087	5.76e-05	0.000834384	1.76353	-1.0007	5.94461	-3.99567	0.00341272	0.00704871	-2.66419	-2.8747	AK062968.1	---	Os05g0581000	9269976	---	NP_001174541	NM_001187612									---	---	---
Os.53936.1.S1_at	0.2698	5.91417	1.89133	0.0925713	0.339757	-5.41483	-0.159448	5.91417	-1.11775	0.293845	0.499829	-6.76301	-0.713441	5.91417	-5.00131	0.000839084	0.00503814	-1.06039	0.177261	5.91417	1.24262	0.246734	0.363323	-6.85455	2.02502	5.91417	14.1956	2.81e-07	6.13e-06	7.45137	-2.52828	AK100934.1	Os.53936	Os03g0258200	4332305	Q10NU5	NP_001049607	NM_001056142	LOC_Os03g15270								0008152 // metabolic process // inferred from electronic annotation	0005739 // mitochondrion // inferred from reviewed computational analysis	0016787 // hydrolase activity // inferred from electronic annotation
Os.5156.1.S1_s_at	-0.234455	8.945	-2.29564	0.0485465	0.251629	-4.7963	-0.1482	8.945	-1.45108	0.182141	0.375327	-6.3645	0.459034	8.945	4.49458	0.0016704	0.0082806	-1.79632	0.743476	8.945	7.27967	5.83e-05	0.000841998	1.751	0.502086	8.945	4.91613	0.000939585	0.00242099	-1.28834	-2.49889	AU173894	---	Os03g0741700	9268320	---	NP_001173637	NM_001186708	LOC_Os03g53080								---	---	---
OsAffx.14888.1.S1_at	0.165013	9.22239	0.380547	0.712743	0.879802	-6.99082	-0.355755	9.22239	-0.820429	0.434063	0.631104	-7.05124	0.23453	9.22239	0.540865	0.602289	0.714459	-7.4137	1.03479	9.22239	2.3864	0.0419461	0.0980075	-5.21249	2.6292	9.22239	6.06335	0.000222965	0.000760187	0.2614	-5.28137	9633.m02770	Os.58877	Os05g0368000	4338570	---	NP_001055341	NM_001061876	LOC_Os05g30500								---	---	---
Os.9112.2.S1_at	-0.103862	8.58128	-0.883655	0.400846	0.691164	-6.65637	-0.0355862	8.58128	-0.302767	0.769243	0.874917	-7.36084	-0.428781	8.58128	-3.64807	0.00573186	0.0207937	-3.10144	-0.268155	8.58128	-2.28147	0.0496661	0.111061	-5.37936	-0.812986	8.58128	-6.9169	8.54e-05	0.000357676	1.29975	-4.23965	AK105285.1	Os.87802	Os04g0177600	4335089	Q0JF03	NP_001052170	NM_001058705	LOC_Os04g09860								---	---	0005515 // protein binding // inferred from electronic annotation
Os.51638.1.S1_s_at	0.105458	7.13292	0.657388	0.528085	0.77454	-6.8368	0.0465679	7.13292	0.290288	0.778455	0.880838	-7.36492	-0.00201113	7.13292	-0.0125367	0.990283	0.996095	-7.57371	-0.907864	7.13292	-5.65932	0.000362518	0.0030731	-0.224287	-1.09533	7.13292	-6.82789	9.4e-05	0.00038465	1.19574	-4.16079	AK063243.1	Os.6003	Os09g0433000	4347132	A6N0K1 /// Q69MI0	NP_001063243	NM_001069778	LOC_Os09g26310								0006486 // protein glycosylation // inferred from electronic annotation	0005794 // Golgi apparatus // inferred from electronic annotation /// 0016020 // membrane // inferred from electronic annotation /// 0016021 // integral to membrane // inferred from electronic annotation	0008378 // galactosyltransferase activity // inferred from electronic annotation /// 0016740 // transferase activity // inferred from electronic annotation /// 0016757 // transferase activity transferring glycosyl groups // inferred from electronic annotation
Os.19722.1.S2_at	-0.0524394	8.22025	-0.451447	0.662806	0.853721	-6.95879	-0.157375	8.22025	-1.35483	0.209897	0.407859	-6.48664	-0.0628452	8.22025	-0.541031	0.60218	0.714377	-7.41361	-0.304245	8.22025	-2.61922	0.0288299	0.0750967	-4.83742	-0.728896	8.22025	-6.27502	0.000174303	0.000622759	0.527624	-5.03377	AU173211	---	Os11g0209700	9267129	---	NP_001176427	NM_001189498	LOC_Os11g10420								---	---	---
Os.19639.1.S1_at	0.198477	8.03171	1.45743	0.180428	0.46788	-6.01925	0.0113768	8.03171	0.0835408	0.935329	0.970766	-7.40766	0.743184	8.03171	5.45727	0.000466072	0.00330103	-0.429263	0.356212	8.03171	2.6157	0.0289938	0.0753995	-4.84314	1.48224	8.03171	10.8842	2.49e-06	2.72e-05	5.12362	-2.71514	AB071330.1	Os.19639	Os01g0848400	4324855	A9XWP8 /// Q8RUM5 /// Q941S9	NP_001044804	NM_001051339	LOC_Os01g62920	Osj011005	TALE						0006355 // regulation of transcription DNA-dependent // inferred from electronic annotation /// 0045449 // regulation of transcription // inferred from electronic annotation	0005634 // nucleus // inferred from electronic annotation	0003677 // DNA binding // inferred from electronic annotation /// 0003700 // sequence-specific DNA binding transcription factor activity // inferred from electronic annotation /// 0043565 // sequence-specific DNA binding // inferred from electronic annotation
Os.5355.1.S1_at	-0.175395	5.56307	-1.08383	0.307813	0.610885	-6.46053	-0.563436	5.56307	-3.48167	0.00738838	0.06372	-3.21174	-0.950307	5.56307	-5.87228	0.000279834	0.00232011	0.119735	-0.737509	5.56307	-4.55732	0.00153079	0.00867927	-1.77068	-1.16928	5.56307	-7.22537	6.17e-05	0.000278641	1.65287	-1.93407	AK120700.1	Os.45019	Os03g0370900	4332937	Q10KT5 /// Q9FRC3	NP_001050201	NM_001056736	LOC_Os03g25480								0055114 // oxidation reduction // inferred from electronic annotation	0005739 // mitochondrion // inferred from reviewed computational analysis	0004497 // monooxygenase activity // inferred from electronic annotation /// 0005506 // iron ion binding // inferred from electronic annotation /// 0009055 // electron carrier activity // inferred from electronic annotation /// 0016491 // oxidoreductase activity // inferred from electronic annotation /// 0020037 // heme binding // inferred from electronic annotation /// 0046872 // metal ion bindi…
Os.8778.1.S1_a_at	0.635101	5.09046	1.50146	0.168935	0.452862	-5.9618	0.316956	5.09046	0.749323	0.473606	0.664546	-7.10914	0.484417	5.09046	1.14522	0.282905	0.407176	-6.89447	1.50849	5.09046	3.56626	0.006491	0.0250024	-3.3008	3.31579	5.09046	7.83892	3.32e-05	0.000173854	2.32302	-4.18864	AB040743.1	Os.8778	Os06g0216300	4340490	Q84QJ9 /// Q84QK0 /// Q8H9F1	NP_001057145	NM_001063680	LOC_Os06g11290			OsOPR1, OsOPR2, OsOPR11, OsOPR06-6		12-oxo-phytodienoic acid reductase 1	12-OXOPHYTODIENOATE REDUCTASE 1	12-OXOPHYTODIENOATE REDUCTASE 1	0006950 // response to stress // traceable author statement /// 0006952 // defense response // traceable author statement /// 0008152 // metabolic process // inferred from electronic annotation /// 0009695 // jasmonic acid biosynthetic process // inferred from expression pattern	---	0003824 // catalytic activity // inferred from electronic annotation /// 0010181 // FMN binding // inferred from electronic annotation /// 0016491 // oxidoreductase activity // inferred from electronic annotation /// 0016629 // 12-oxophytodienoate reductase activity // inferred from expression pattern
Os.8280.1.S1_x_at	-0.0465879	9.77295	-0.454519	0.66068	0.852588	-6.95728	-0.0812715	9.77295	-0.792897	0.449101	0.64471	-7.0742	-0.142913	9.77295	-1.39428	0.198108	0.310823	-6.59841	-0.307977	9.77295	-3.00466	0.0155675	0.0475331	-4.20967	-0.87766	9.77295	-8.56257	1.68e-05	0.000105205	3.06252	-4.35541	AK071603.1	Os.8280	Os01g0966500	4324475	A6N1U6 /// Q5JJV1	NP_001045503	NM_001052038	LOC_Os01g73570								---	0005739 // mitochondrion // inferred from reviewed computational analysis /// 0016020 // membrane // inferred from reviewed computational analysis	---
Os.56275.1.S1_x_at	0.288744	11.5824	1.84179	0.100075	0.3505	-5.4876	0.969229	11.5824	6.18235	0.000194008	0.00721245	0.655907	1.39594	11.5824	8.90419	1.24e-05	0.000277688	3.48501	0.702007	11.5824	4.47784	0.00170994	0.00943667	-1.88881	1.70343	11.5824	10.8655	2.52e-06	2.75e-05	5.10864	0.37463	AK109732.1	Os.10751	Os10g0560400	4349376	Q7XC67 /// Q8SBA3	NP_001065378	NM_001071910	LOC_Os10g41100								---	---	---
Os.6205.1.S1_a_at	0.140788	9.24248	1.12907	0.289297	0.594148	-6.41201	-0.350939	9.24248	-2.81439	0.0210791	0.109749	-4.29223	-0.574085	9.24248	-4.60393	0.00143521	0.00738189	-1.63447	-0.316674	9.24248	-2.5396	0.0327718	0.0821183	-4.96628	0.967413	9.24248	7.75827	3.6e-05	0.000184375	2.23729	-3.01354	AK070732.1	Os.6205	Os04g0530500	4336483	Q7X7L7	NP_001053390	NM_001059925	LOC_Os04g44820			OsRDCP1		RING domain-containing protein 1	_	_	---	---	0005515 // protein binding // inferred from electronic annotation /// 0008270 // zinc ion binding // inferred from electronic annotation /// 0046872 // metal ion binding // inferred from electronic annotation
Os.56273.1.S1_at	0.27452	7.02603	0.941262	0.372188	0.668133	-6.6033	-0.145244	7.02603	-0.498007	0.630931	0.784885	-7.2756	0.544683	7.02603	1.86758	0.0960989	0.176445	-5.9445	0.733455	7.02603	2.51484	0.0341053	0.0843167	-5.00625	1.68703	7.02603	5.78442	0.000311148	0.000994747	-0.098588	-4.98565	AK109730.1	Os.56273	Os06g0225800	4340547	Q5NTH3	NP_001057199	NM_001063734	LOC_Os06g12150								0009073 // aromatic amino acid family biosynthetic process // inferred from direct assay /// 0009073 // aromatic amino acid family biosynthetic process // inferred from electronic annotation	0005737 // cytoplasm // inferred from electronic annotation /// 0009536 // plastid // inferred from direct assay /// 0016023 // cytoplasmic membrane-bounded vesicle // inferred from reviewed computational analysis	0000287 // magnesium ion binding // inferred from electronic annotation /// 0004765 // shikimate kinase activity // inferred from direct assay /// 0004765 // shikimate kinase activity // inferred from electronic annotation /// 0005524 // ATP binding // inferred from electronic annotation /// 0016301 // kinase activity // inferred from electronic annotation
Os.6205.2.S1_at	-0.0206052	12.2137	-0.145743	0.887474	0.959155	-7.05862	0.0943171	12.2137	0.667119	0.522144	0.702887	-7.17029	-0.553203	12.2137	-3.91288	0.0038555	0.0154176	-2.68394	-0.546477	12.2137	-3.86531	0.00413728	0.018037	-2.82692	-0.960991	12.2137	-6.79723	9.72e-05	0.000394307	1.15969	-3.71602	AK065326.1	---	Os08g0451101	9272028	---	NP_001175605	NM_001188676									---	---	---
Os.5505.1.S1_at	0.449529	9.64271	2.1356	0.0627706	0.282728	-5.0456	-0.381656	9.64271	-1.81316	0.104669	0.268861	-5.86403	0.359272	9.64271	1.70682	0.12351	0.214933	-6.17757	-0.531876	9.64271	-2.52682	0.0334536	0.0832764	-4.98692	-1.2409	9.64271	-5.89522	0.000272236	0.000892658	0.0456748	-4.40569	AB029510.1	Os.5505	Os02g0742200	4330693	Q0DXN6 /// Q6Z808	NP_001048088	NM_001054623	LOC_Os02g50860			OsRac3		small GTP-binding protein 3, Rac-like GTP-binding protein 3	RAC/ROP-TYPE GTPASE 3	RAC/ROP-TYPE GTPASE 3	0007264 // small GTPase mediated signal transduction // inferred from electronic annotation	0005622 // intracellular // inferred from electronic annotation /// 0005737 // cytoplasm // inferred from electronic annotation /// 0016020 // membrane // inferred from electronic annotation	0000166 // nucleotide binding // inferred from electronic annotation /// 0005525 // GTP binding // inferred from electronic annotation
Os.12012.1.S1_at	2.42893	10.3522	7.69358	3.83e-05	0.00394491	2.6245	1.89715	10.3522	6.00919	0.000237679	0.00821755	0.438189	2.35092	10.3522	7.44648	4.91e-05	0.000692381	1.99698	4.09866	10.3522	12.9824	5.89e-07	3.21e-05	6.69239	4.91515	10.3522	15.5687	1.3e-07	3.68e-06	8.26186	4.00278	AK061602.1	Os.12012	Os10g0392400	4348533	Q7XEZ1	NP_001064513	NM_001071048	LOC_Os10g25290			OsJAZ1		Jasmonate ZIM-domain protein 1	JASMONATE ZIM-DOMAIN PROTEIN 1	JASMONATE ZIM-DOMAIN PROTEIN 1	---	---	---
Os.26455.1.S1_at	0.31311	9.87606	1.79447	0.107773	0.36367	-5.55632	1.0787	9.87606	6.18218	0.000194046	0.00721245	0.655699	1.59402	9.87606	9.13555	1.01e-05	0.000241397	3.70233	1.4909	9.87606	8.54452	1.71e-05	0.000354678	3.07983	1.9781	9.87606	11.3368	1.79e-06	2.17e-05	5.47879	1.47207	AK066307.1	---	Os05g0292700	9272666	---	NP_001174324	NM_001187395									---	---	---
Os.9943.1.S1_s_at	-0.233817	9.79052	-1.87869	0.0944335	0.342349	-5.43347	-0.522749	9.79052	-4.20023	0.00253509	0.0366564	-2.0875	-0.985911	9.79052	-7.92168	3.06e-05	0.000501043	2.50598	-1.42875	9.79052	-11.4798	1.61e-06	6.7e-05	5.6178	-2.21465	9.79052	-17.7944	4.25e-08	1.89e-06	9.42885	2.00633	AK100606.1	Os.66033	Os01g0689900	4327947	B7EC46 /// Q5N7Q6 /// Q5N7Q7	NP_001043925	NM_001050460	LOC_Os01g49529								0006468 // protein phosphorylation // inferred from electronic annotation	0016023 // cytoplasmic membrane-bounded vesicle // inferred from reviewed computational analysis	0000166 // nucleotide binding // inferred from electronic annotation /// 0004672 // protein kinase activity // inferred from electronic annotation /// 0004674 // protein serine/threonine kinase activity // inferred from electronic annotation /// 0004872 // receptor activity // inferred from electronic annotation /// 0005524 // ATP binding // inferred from electronic annotation /// 0016301 // kina…
Os.52515.1.S1_at	-0.177785	12.0894	-1.26326	0.23958	0.542785	-6.2597	0.287695	12.0894	2.04422	0.0726389	0.217741	-5.51858	-1.20054	12.0894	-8.53045	1.73e-05	0.000345151	3.12364	0.428203	12.0894	3.04261	0.0146593	0.0453897	-4.14782	-0.487121	12.0894	-3.46125	0.00762398	0.0139986	-3.51044	-3.26258	AK067599.1	Os.52515	Os07g0569600	4343652	Q7XIH6	NP_001060039	NM_001066574	LOC_Os07g38230								---	---	---
Os.54066.1.S1_at	-0.188805	2.67146	-1.87263	0.0953383	0.34405	-5.44239	-1.05188	2.67146	-10.4329	3.5e-06	0.00033291	4.94264	-1.05946	2.67146	-10.508	3.31e-06	0.000110423	4.90017	-1.06945	2.67146	-10.6071	3.06e-06	0.000105065	4.93066	-1.17046	2.67146	-11.609	1.47e-06	1.89e-05	5.68616	3.00345	AK101654.1	---	Os02g0540400	9270733	Q6ETG2	NP_001173013	NM_001186084	LOC_Os02g33670								---	---	---
Os.11380.1.S1_x_at	-0.127115	8.26401	-0.567994	0.584522	0.809342	-6.89492	-0.630429	8.26401	-2.81697	0.0209922	0.109571	-4.28804	-0.465136	8.26401	-2.07839	0.0687852	0.136418	-5.62608	-0.777457	8.26401	-3.47394	0.00747665	0.0277729	-3.44881	-1.7846	8.26401	-7.97418	2.91e-05	0.000158056	2.46527	-3.55852	AK061361.1	Os.11380	Os12g0541200	4352438	Q0IMU3 /// Q2QP58	NP_001066953	NM_001073485	LOC_Os12g35590								---	---	---
Os.2347.1.S1_a_at	0.160188	4.65126	0.344603	0.738648	0.894699	-7.00504	1.29868	4.65126	2.79376	0.0217864	0.111498	-4.32577	1.36151	4.65126	2.92892	0.0175582	0.0482581	-4.26347	2.74501	4.65126	5.90516	0.000269014	0.00246531	0.0974597	4.02399	4.65126	8.65656	1.54e-05	9.85e-05	3.15479	-2.4684	AF201895.1	Os.2347	Os02g0776900	4330903	Q6AWY8 /// Q9SDZ5	NP_001048288	NM_001054823	LOC_Os02g53690	Osj021480	GRF						0045449 // regulation of transcription // inferred from electronic annotation	0005634 // nucleus // inferred from electronic annotation	0005524 // ATP binding // inferred from electronic annotation /// 0016818 // hydrolase activity acting on acid anhydrides in phosphorus-containing anhydrides // inferred from electronic annotation
Os.26411.1.A1_at	0.000728271	3.20839	0.00278406	0.997842	1	-7.07037	0.0713998	3.20839	0.27295	0.791315	0.888691	-7.37029	0.0963031	3.20839	0.368151	0.721635	0.806841	-7.49896	1.86469	3.20839	7.12842	6.82e-05	0.000941945	1.58043	3.16504	3.20839	12.0994	1.05e-06	1.51e-05	6.04837	-2.86216	AY224427.1	Os.26411	Os08g0374600	4345414	Q0J634 /// Q84PD4	NP_001061667	NM_001068202	LOC_Os08g28710								0006468 // protein phosphorylation // inferred from electronic annotation	---	0004672 // protein kinase activity // inferred from electronic annotation /// 0004674 // protein serine/threonine kinase activity // inferred from electronic annotation /// 0004872 // receptor activity // inferred from electronic annotation /// 0005524 // ATP binding // inferred from electronic annotation /// 0016301 // kinase activity // inferred from electronic annotation
Os.46832.1.S1_at	0.902879	6.28445	4.37852	0.00196607	0.0567442	-1.51403	1.73929	6.28445	8.43473	1.89e-05	0.00123862	3.15283	3.62626	6.28445	17.5856	4.7e-08	6.81e-06	9.35613	4.53072	6.28445	21.9718	7.15e-09	1.57e-06	11.2383	6.85087	6.28445	33.2234	2.1e-10	1.04e-07	14.5704	7.36073	AK109037.1	Os.46832	Os10g0418100	4348639	Q0IXN9	NP_001064612	NM_001071147	LOC_Os10g28240								0006754 // ATP biosynthetic process // inferred from electronic annotation /// 0006812 // cation transport // inferred from electronic annotation /// 0008152 // metabolic process // inferred from electronic annotation	0016020 // membrane // inferred from reviewed computational analysis /// 0016020 // membrane // inferred from electronic annotation /// 0016021 // integral to membrane // inferred from electronic annotation	0003824 // catalytic activity // inferred from electronic annotation /// 0005524 // ATP binding // inferred from electronic annotation /// 0015662 // ATPase activity coupled to transmembrane movement of ions phosphorylative mechanism // inferred from electronic annotation
Os.16968.1.S1_at	-0.574794	11.0198	-2.92536	0.0176581	0.159482	-3.78721	0.141067	11.0198	0.717948	0.49178	0.680464	-7.13322	-0.290907	11.0198	-1.48054	0.174311	0.281093	-6.48715	-0.278201	11.0198	-1.41588	0.1919	0.302035	-6.64194	-1.79243	11.0198	-9.1224	1.02e-05	7.36e-05	3.60019	-4.08987	AK099900.1	Os.16968	Os03g0131900	4331514	Q8LSQ2	NP_001048866	NM_001055401	LOC_Os03g03990								0006333 // chromatin assembly or disassembly // inferred from electronic annotation	0000785 // chromatin // inferred from electronic annotation /// 0005634 // nucleus // inferred from electronic annotation /// 0005786 // signal recognition particle endoplasmic reticulum targeting // inferred from electronic annotation /// 0009507 // chloroplast // inferred from electronic annotation /// 0009536 // plastid // inferred from electronic annotation /// 0030529 // ribonucleoprotein co…	0003682 // chromatin binding // inferred from electronic annotation
Os.23313.3.S1_at	-0.0256743	10.8267	-0.229167	0.824082	0.932287	-7.04137	0.263586	10.8267	2.35275	0.0442824	0.163624	-5.03665	0.27196	10.8267	2.4275	0.0392587	0.0888043	-5.07645	0.316762	10.8267	2.8274	0.0206452	0.0587187	-4.49879	0.655157	10.8267	5.84788	0.000288169	0.000935204	-0.0157504	-4.3338	AK101675.1	---	Os10g0339600	9269624	---	NP_001176091	NM_001189162	LOC_Os10g19880								---	---	---
Os.26455.1.S1_at	0.31311	9.87606	1.79447	0.107773	0.36367	-5.55632	1.0787	9.87606	6.18218	0.000194046	0.00721245	0.655699	1.59402	9.87606	9.13555	1.01e-05	0.000241397	3.70233	1.4909	9.87606	8.54452	1.71e-05	0.000354678	3.07983	1.9781	9.87606	11.3368	1.79e-06	2.17e-05	5.47879	1.47207	AK066307.1	---	Os05g0292700	9272666	---	NP_001174324	NM_001187395									---	---	---
Os.52554.1.S1_at	-0.902447	6.15547	-6.79312	9.76e-05	0.00782699	1.64594	-0.148449	6.15547	-1.11745	0.293967	0.499829	-6.76334	-0.812948	6.15547	-6.11942	0.00020877	0.00189737	0.435442	-0.737071	6.15547	-5.54826	0.000415921	0.00337765	-0.37237	-0.897999	6.15547	-6.75964	0.000101269	0.000408055	1.11534	-0.787796	AK067945.1	Os.52554	Os06g0656400	4341717	Q0DAF6	NP_001058253	NM_001064788									---	---	---
qCTS4-1	688353	6574518	chr4
Os.49206.1.S1_at	-0.263729	7.03586	-1.50627	0.167719	0.450924	-5.95546	-0.401887	7.03586	-2.29535	0.0485694	0.172562	-5.12766	-0.970195	7.03586	-5.54119	0.000419598	0.00306935	-0.316312	-0.494076	7.03586	-2.82188	0.0208282	0.0591416	-4.50779	-1.43125	7.03586	-8.17448	2.41e-05	0.000138125	2.67246	-2.64695	AK105283.1	Os.49206	Os03g0221300	4332096	Q0DTW2	NP_001049412	NM_001055947	LOC_Os03g12120	Osj046702	NAC						---	---	---
Os.17611.1.S1_at	-0.407548	6.34742	-2.00992	0.0767164	0.309123	-5.23756	-0.528611	6.34742	-2.60697	0.0294037	0.130213	-4.62869	-0.138064	6.34742	-0.680894	0.513804	0.636245	-7.3225	-0.849366	6.34742	-4.18885	0.00257693	0.01276	-2.32546	-1.72514	6.34742	-8.50793	1.76e-05	0.000109406	3.00847	-3.30115	AK068067.1	---	Os09g0487100	9269451	B7EEE2	NP_001175907	NM_001188978	LOC_Os09g312201								---	---	---
Os.3400.1.S1_s_at	0.0642618	7.72897	0.402824	0.696881	0.871289	-6.98132	0.237517	7.72897	1.48887	0.172153	0.363202	-6.31516	0.6311	7.72897	3.95603	0.00361754	0.0146786	-2.61665	0.896268	7.72897	5.61823	0.00038135	0.00318769	-0.278871	2.91195	7.72897	18.2535	3.43e-08	1.65e-06	9.64998	-1.3084	AB001888.1	Os.3400	Os02g0724000	4330574	O82118	NP_001047975	NM_001054510	LOC_Os02g49230	Osj029013	CO-like						---	0005622 // intracellular // inferred from reviewed computational analysis /// 0005622 // intracellular // inferred from electronic annotation	0003677 // DNA binding // inferred from reviewed computational analysis /// 0008270 // zinc ion binding // inferred from reviewed computational analysis /// 0008270 // zinc ion binding // inferred from electronic annotation
Os.51724.1.S1_at	-0.630424	4.22637	-2.79181	0.0218548	0.173999	-4.00294	-0.543696	4.22637	-2.40773	0.040529	0.155526	-4.94903	-2.15306	4.22637	-9.53471	7.2e-06	0.000192366	4.06632	-1.67195	4.22637	-7.40415	5.13e-05	0.000768348	1.88941	-2.42963	4.22637	-10.7595	2.73e-06	2.91e-05	5.02335	0.405419	AK063531.1	Os.51724	Os04g0483400	4336201	---	NP_001053124	NM_001059659	LOC_Os04g40720								---	---	---
Os.47814.1.A1_s_at	0.0941876	9.73902	0.551364	0.595379	0.815947	-6.90487	0.658058	9.73902	3.8522	0.00421873	0.0478054	-2.62485	1.8631	9.73902	10.9064	2.45e-06	9.42e-05	5.22126	0.851274	9.73902	4.98326	0.000859361	0.00573089	-1.15263	1.72298	9.73902	10.0861	4.59e-06	4.16e-05	4.46291	-0.199637	BX928214	Os.87882	Os09g0554300	4347808	B7EI96 /// B8BEC6 /// Q0IZR4	NP_001063887	NM_001070422	LOC_Os09g38130								0055085 // transmembrane transport // inferred from electronic annotation	0016020 // membrane // inferred from reviewed computational analysis /// 0016021 // integral to membrane // inferred from electronic annotation /// 0016023 // cytoplasmic membrane-bounded vesicle // inferred from reviewed computational analysis	---
Os.7219.1.S1_at	-0.314763	7.56003	-2.07453	0.0692098	0.294497	-5.13935	-0.224008	7.56003	-1.47639	0.175398	0.367317	-6.33154	-1.5075	7.56003	-9.93561	5.18e-06	0.000150903	4.41865	-0.901867	7.56003	-5.944	0.000256817	0.00238004	0.147535	-2.61613	7.56003	-17.2423	5.54e-08	2.18e-06	9.15453	0.449962	AK059004.1	Os.7219	Os09g0284300	4346620	Q6EPR5	NP_001062775	NM_001069310	LOC_Os09g11240								---	---	---
Os.11239.1.S1_at	-0.881847	6.31564	-6.38363	0.000153951	0.0103397	1.16747	-0.639983	6.31564	-4.63279	0.00137927	0.0259098	-1.44155	-1.51469	6.31564	-10.9647	2.34e-06	9.1e-05	5.26739	-1.14468	6.31564	-8.28628	2.17e-05	0.000417223	2.82191	-1.82943	6.31564	-13.2431	5e-07	8.93e-06	6.84102	2.93125	AK060106.1	Os.37763	Os02g0145000	4328280	---	---	---	LOC_Os02g05199								---	---	---
Os.55355.1.S1_x_at	-0.609924	4.2954	-3.72033	0.00513925	0.0932193	-2.5178	-0.832739	4.2954	-5.07942	0.000757091	0.0180819	-0.802051	-1.01595	4.2954	-6.19696	0.000190745	0.00176678	0.532798	-0.731006	4.2954	-4.45888	0.0017559	0.00961711	-1.91711	-1.95676	4.2954	-11.9355	1.18e-06	1.62e-05	5.92892	0.244951	AK107925.1	---	Os06g0690600	9266702	---	NP_001174970	NM_001188041	LOC_Os06g47544								---	---	---
Os.10212.1.S1_at	-0.0436818	8.59885	-0.259933	0.801015	0.921727	-7.03309	0.239349	8.59885	1.42427	0.189533	0.384079	-6.39905	0.368169	8.59885	2.19083	0.0574528	0.118524	-5.45155	0.378034	8.59885	2.24953	0.0522835	0.115283	-5.4298	1.14933	8.59885	6.83919	9.29e-05	0.000381227	1.209	-4.6209	AK106113.1	Os.10212	Os01g0172300	4327646	Q942R8	NP_001042152	NM_001048687	LOC_Os01g07750								---	---	---
Os.12475.1.S1_s_at	-0.114543	7.44372	-0.746418	0.47527	0.740866	-6.77134	0.025368	7.44372	0.16531	0.87251	0.935521	-7.39637	-0.57185	7.44372	-3.72645	0.00509213	0.0190203	-2.9771	-0.11176	7.44372	-0.728284	0.485744	0.602246	-7.35864	-1.07622	7.44372	-7.01314	7.71e-05	0.000331257	1.41113	-4.61846	AA753676	Os.9339	Os05g0447200	4338948	A4GZ24 /// B7F409 /// Q0DHR6 /// Q688J2	NP_001055693	NM_001062228	LOC_Os05g37470								0006810 // transport // inferred from electronic annotation /// 0006865 // amino acid transport // inferred from electronic annotation /// 0009734 // auxin mediated signaling pathway // inferred from electronic annotation	0005886 // plasma membrane // inferred from electronic annotation /// 0016020 // membrane // inferred from reviewed computational analysis /// 0016020 // membrane // inferred from electronic annotation /// 0016021 // integral to membrane // inferred from electronic annotation	0015293 // symporter activity // inferred from electronic annotation
Os.5399.1.S1_at	0.0937531	10.7237	0.870611	0.407548	0.694913	-6.66801	0.31107	10.7237	2.88866	0.0187212	0.103252	-4.17143	0.358663	10.7237	3.33063	0.00933028	0.0300001	-3.61062	0.425451	10.7237	3.95083	0.00364541	0.0164109	-2.69316	0.688213	10.7237	6.39089	0.000152686	0.000562907	0.670873	-3.29447	AK071639.1	Os.5399	Os06g0716800	4342078	A2YH09 /// Q5Z8P6	NP_001058591	NM_001065126	LOC_Os06g50310	Osj026785	bZIP						0006355 // regulation of transcription DNA-dependent // inferred from electronic annotation	0005634 // nucleus // inferred from electronic annotation	0003700 // sequence-specific DNA binding transcription factor activity // inferred from electronic annotation /// 0043565 // sequence-specific DNA binding // inferred from electronic annotation /// 0046983 // protein dimerization activity // inferred from electronic annotation
Os.14616.1.S1_at	0.734326	7.59266	2.46267	0.0370958	0.222561	-4.53176	0.533425	7.59266	1.78892	0.108713	0.275102	-5.89926	0.850348	7.59266	2.85176	0.0198568	0.0528714	-4.38923	1.55942	7.59266	5.22972	0.000622718	0.00453229	-0.806714	2.58082	7.59266	8.65514	1.54e-05	9.85e-05	3.1534	-2.49471	BI806666	Os.60955	Os07g0526400	4343432	Q6Z4M0	NP_001059830	NM_001066365	LOC_Os07g34260								0008152 // metabolic process // inferred from electronic annotation /// 0009058 // biosynthetic process // inferred from electronic annotation	---	0003824 // catalytic activity // inferred from electronic annotation /// 0008415 // acyltransferase activity // inferred from electronic annotation /// 0016740 // transferase activity // inferred from electronic annotation /// 0016747 // transferase activity transferring acyl groups other than amino-acyl groups // inferred from electronic annotation
Os.46531.1.S1_at	-0.424432	5.04796	-2.42273	0.0395616	0.229544	-4.59534	-0.421774	5.04796	-2.40755	0.0405407	0.155537	-4.94932	-0.817989	5.04796	-4.66921	0.00131201	0.00693057	-1.53864	-0.476444	5.04796	-2.71962	0.0245354	0.0666136	-4.67435	-1.10079	5.04796	-6.2835	0.000172613	0.000618583	0.538165	-3.0439	AK067754.1	Os.46531	Os10g0414500	4348618	Q338C6	NP_001064595	NM_001071130	LOC_Os10g27450								0008152 // metabolic process // inferred from electronic annotation	0005739 // mitochondrion // inferred from reviewed computational analysis	0008168 // methyltransferase activity // inferred from electronic annotation
Os.23391.1.A1_at	-0.204525	3.61879	-0.981391	0.353129	0.654451	-6.56472	-1.99342	3.61879	-9.56522	7.02e-06	0.000567604	4.20683	-2.04154	3.61879	-9.79613	5.8e-06	0.000164098	4.29752	-2.15313	3.61879	-10.3316	3.79e-06	0.000120253	4.70284	-2.38347	3.61879	-11.4368	1.66e-06	2.06e-05	5.55557	2.43961	AK063150.1	Os.81869	Os02g0445600	4329253	Q0E1H5	NP_001046749	NM_001053284	LOC_Os02g24740			OsSAUR9		Small auxin-up RNA 9	SMALL AUXIN-UP RNA 9	SAUR PROTEIN 9	---	---	---
Os.7914.1.S1_at	-0.370543	7.61504	-2.67023	0.0265601	0.189598	-4.199	0.326638	7.61504	2.35384	0.0442044	0.163416	-5.03491	0.249462	7.61504	1.79769	0.107232	0.192121	-6.047	0.46086	7.61504	3.32109	0.00946964	0.033044	-3.69532	0.983783	7.61504	7.08941	7.11e-05	0.000311115	1.49862	-3.49552	AK060420.1	Os.7914	Os05g0186000	4338005	B7E324 /// B8AYV7 /// Q60EZ7	NP_001054830	NM_001061365	LOC_Os05g09400								---	---	---
Os.52224.1.S1_at	-0.401597	8.03906	-2.90617	0.018206	0.161621	-3.8182	-0.192318	8.03906	-1.39171	0.198857	0.394606	-6.44046	-1.89111	8.03906	-13.685	3.81e-07	2.9e-05	7.19093	-0.427006	8.03906	-3.09004	0.0136005	0.0429834	-4.07052	-1.76123	8.03906	-12.7452	6.86e-07	1.12e-05	6.50446	-0.126761	AK068146.1	Os.52224	Os03g0284900	4332471	Q0DSV9 /// Q10N25 /// Q10N26 /// Q5ZPV7	NP_001049766	NM_001056301	LOC_Os03g17634								0006259 // DNA metabolic process // inferred from electronic annotation /// 0006265 // DNA topological change // inferred from electronic annotation	0005694 // chromosome // inferred from electronic annotation /// 0009536 // plastid // inferred from reviewed computational analysis	0003677 // DNA binding // inferred from electronic annotation /// 0003824 // catalytic activity // inferred from electronic annotation /// 0003918 // DNA topoisomerase (ATP-hydrolyzing) activity // inferred from electronic annotation /// 0005488 // binding // inferred from electronic annotation /// 0005524 // ATP binding // inferred from electronic annotation /// 0016853 // isomerase activity // …
Os.6200.1.S1_at	0.127762	11.3584	1.01051	0.339764	0.641784	-6.53593	-0.25526	11.3584	-2.01893	0.0756249	0.222361	-5.55715	-0.710329	11.3584	-5.6182	0.000381366	0.00285819	-0.213537	-0.291808	11.3584	-2.30799	0.0475909	0.10761	-5.33734	-0.857525	11.3584	-6.78242	9.88e-05	0.000399432	1.14224	-3.30034	AK065037.1	Os.6200	Os08g0191000	4344852	Q6YZX7	NP_001061169	NM_001067704	LOC_Os08g09190								0055085 // transmembrane transport // inferred from electronic annotation	0016021 // integral to membrane // inferred from electronic annotation	---
Os.17666.1.S1_at	0.0621283	6.36304	0.280332	0.785831	0.915514	-7.02704	-0.293127	6.36304	-1.32263	0.219957	0.420364	-6.52629	-0.351478	6.36304	-1.58592	0.148689	0.249104	-6.34596	-1.1837	6.36304	-5.34104	0.000539934	0.00408734	-0.653306	-2.02984	6.36304	-9.15895	9.89e-06	7.2e-05	3.63432	-3.38366	AK065592.1	Os.88644	Os05g0560300	4339596	Q688Y8	NP_001056307	NM_001062842	LOC_Os05g48660								0006468 // protein phosphorylation // inferred from electronic annotation	---	0004672 // protein kinase activity // inferred from electronic annotation /// 0005524 // ATP binding // inferred from electronic annotation
Os.52495.1.S1_at	-1.29292	3.76662	-10.2832	3.93e-06	0.000777408	4.96706	-3.72116	3.76662	-29.5961	5.65e-10	7.56e-07	13.3779	-4.00148	3.76662	-31.8256	3.04e-10	2.78e-07	14.1234	-4.25496	3.76662	-33.8417	1.79e-10	1.42e-07	14.6606	-3.64903	3.76662	-29.0224	6.68e-10	1.47e-07	13.5249	12.1308	AK067518.1	---	Os06g0608401	9270950	---	NP_001174894	NM_001187965	LOC_Os06g40609								---	---	---
qCTS4-2	30772388	32650528	chr4
Os.9104.1.S1_at	0.157896	8.15029	0.840711	0.423207	0.7067	-6.69412	0.0353632	8.15029	0.18829	0.855006	0.925963	-7.39187	-0.316392	8.15029	-1.68461	0.12782	0.220338	-6.20897	-1.34054	8.15029	-7.13762	6.76e-05	0.00093437	1.59088	-2.37939	8.15029	-12.6689	7.21e-07	1.16e-05	6.45178	-2.45046	AK063998.1	Os.9104	Os07g0486500	4343256	Q84ZE8	NP_001059663	NM_001066198	LOC_Os07g30300								0007165 // signal transduction // inferred from electronic annotation	0005622 // intracellular // inferred from electronic annotation	---
Os.46873.1.S1_a_at	0.195558	5.3524	0.983331	0.352226	0.653614	-6.56282	-0.707601	5.3524	-3.55806	0.00657273	0.0603209	-3.08966	-0.595067	5.3524	-2.9922	0.0158783	0.0448892	-4.16033	-1.32964	5.3524	-6.68588	0.000109796	0.00132632	1.06575	-1.79052	5.3524	-9.00333	1.13e-05	7.9e-05	3.4882	-1.85177	AK069758.1	Os.46873	Os10g0136200	4348063	Q7XH18	NP_001064124	NM_001070659	LOC_Os10g04700								---	---	---
Os.44098.1.S1_at	-1.21686	3.79968	-3.58494	0.00630878	0.102232	-2.73058	-1.06498	3.79968	-3.13749	0.0126206	0.0839113	-3.76695	-1.80057	3.79968	-5.30458	0.000565649	0.00378587	-0.637331	-1.08612	3.79968	-3.19977	0.0114444	0.0379334	-3.89202	-2.15332	3.79968	-6.3438	0.000161096	0.000585146	0.612864	-2.0828	CF324363	Os.44098	Os07g0455100	4343142	---	NP_001059558	NM_001066093	LOC_Os07g27180								---	---	---
Os.17214.1.S1_at	-0.155707	10.6291	-1.36612	0.206464	0.501231	-6.13508	-0.0259417	10.6291	-0.227604	0.825259	0.907931	-7.38282	-0.646531	10.6291	-5.67244	0.000356719	0.00272579	-0.141639	-0.351156	10.6291	-3.08092	0.0137977	0.043496	-4.08538	-0.993326	10.6291	-8.7151	1.46e-05	9.51e-05	3.21185	-2.90661	AK069147.1	Os.17214	Os01g0853800	4324821	Q8W0F9	NP_001044834	NM_001051369	LOC_Os01g63470								---	---	---
Os.9108.1.S1_a_at	-0.0944685	8.31801	-0.703391	0.50036	0.759043	-6.8039	0.495454	8.31801	3.68904	0.00538748	0.054803	-2.8816	0.940837	8.31801	7.00526	7.77e-05	0.000944047	1.50165	0.0133386	8.31801	0.0993162	0.923158	0.951097	-7.6397	0.651394	8.31801	4.85014	0.00102639	0.00259619	-1.38312	-3.44133	AF383878.1	Os.78524	Os10g0437600	4348711	D0TZN5 /// Q7XE48	NP_001064678	NM_001071213	LOC_Os10g30156			OsSSIIc, SSII-1		Soluble starch synthase 2-1, chloroplastic/amyloplastic, Soluble starch synthase II-1	SOLUBLE STARCH SYNTHASE IIC	SOLUBLE STARCH SYNTHASE IIC	0005978 // glycogen biosynthetic process // inferred from electronic annotation /// 0009058 // biosynthetic process // inferred from electronic annotation /// 0009250 // glucan biosynthetic process // inferred from electronic annotation /// 0019252 // starch biosynthetic process // inferred from electronic annotation	0009501 // amyloplast // inferred from electronic annotation /// 0009507 // chloroplast // inferred from electronic annotation /// 0009536 // plastid // inferred from electronic annotation	0009011 // starch synthase activity // inferred from electronic annotation /// 0016740 // transferase activity // inferred from electronic annotation /// 0016757 // transferase activity transferring glycosyl groups // inferred from electronic annotation
Os.16062.1.S1_at	-0.0289777	8.91595	-0.183472	0.858668	0.946949	-7.05177	1.09876	8.91595	6.9568	8.18e-05	0.00375616	1.5818	1.64859	8.91595	10.438	3.49e-06	0.000114494	4.84259	1.32827	8.91595	8.40992	1.93e-05	0.000387804	2.94621	2.00029	8.91595	12.6648	7.23e-07	1.16e-05	6.44894	1.75355	BI801354	Os.9046	Os10g0376200	4348488	Q7XF95	NP_001064472	NM_001071007	LOC_Os10g22980								---	0005739 // mitochondrion // inferred from reviewed computational analysis	0005515 // protein binding // inferred from electronic annotation
OsAffx.14800.1.S1_at	-0.0356222	6.03556	-0.107967	0.916492	0.971594	-7.06392	-0.712074	6.03556	-2.15821	0.060538	0.19559	-5.34277	-0.417701	6.03556	-1.266	0.238642	0.357587	-6.75587	-0.776277	6.03556	-2.3528	0.0442787	0.101882	-5.2661	-2.79701	6.03556	-8.47741	1.81e-05	0.000111635	2.97818	-4.2901	9633.m02152	---	Os05g0307000	9272544	---	NP_001174336	NM_001187407									---	0016023 // cytoplasmic membrane-bounded vesicle // inferred from reviewed computational analysis	---
Os.16886.1.S1_at	-0.0898675	8.68711	-0.696275	0.504588	0.761582	-6.80911	-0.0565298	8.68711	-0.437982	0.672164	0.814511	-7.30606	-0.676309	8.68711	-5.2399	0.000614602	0.00401013	-0.726456	-0.743509	8.68711	-5.76056	0.000320299	0.00282392	-0.090785	-1.44809	8.68711	-11.2195	1.95e-06	2.3e-05	5.38803	-1.90888	AK068462.1	Os.16886	Os07g0688800	4344358	Q8H5F0	NP_001060704	NM_001067239	LOC_Os07g48920								0008152 // metabolic process // inferred from electronic annotation /// 0055114 // oxidation reduction // inferred from electronic annotation	---	0016491 // oxidoreductase activity // inferred from electronic annotation
Os.9108.2.A1_a_at	-0.551856	5.92543	-3.18057	0.0117942	0.134268	-3.37556	-0.387751	5.92543	-2.23477	0.0535388	0.182252	-5.22312	-1.16974	5.92543	-6.74171	0.000103274	0.00115313	1.19475	0.437323	5.92543	2.52047	0.0337973	0.0838066	-4.99716	1.92258	5.92543	11.0806	2.15e-06	2.46e-05	5.27942	-1.42433	AK101048.1	---	Os07g0277600	9271708	---	NP_001175137	NM_001188208	LOC_Os07g17689								---	---	---
Os.38263.1.S1_at	-0.488199	6.17347	-2.63756	0.0279921	0.193923	-4.25158	-0.189356	6.17347	-1.02302	0.334139	0.539229	-6.86247	-1.01583	6.17347	-5.48813	0.000448364	0.00322019	-0.387619	-0.380442	6.17347	-2.05539	0.0713566	0.145443	-5.73199	-1.16326	6.17347	-6.28469	0.000172377	0.000617993	0.539643	-3.3388	AK062596.1	Os.38263	Os01g0268900	4326265	B7E7M9 /// Q5NBI9	NP_001042695	NM_001049230	LOC_Os01g16340								---	---	---
Os.21889.1.S1_at	0.0940643	9.2065	0.492508	0.634656	0.838574	-6.93786	0.234867	9.2065	1.22973	0.251292	0.454109	-6.63709	0.661432	9.2065	3.46317	0.00760152	0.0256804	-3.39703	0.723815	9.2065	3.7898	0.00463038	0.0195546	-2.94571	1.12811	9.2065	5.90661	0.000268547	0.000883542	0.0604127	-3.97146	BI306066	Os.47491	Os10g0436800	4348705	---	NP_001064672	NM_001071207	LOC_Os10g30054								---	---	---
Os.14860.1.S1_at	-0.355199	7.83957	-1.85356	0.0982421	0.347727	-5.47038	-0.430058	7.83957	-2.2442	0.0527331	0.180837	-5.20829	-0.974053	7.83957	-5.08297	0.00075358	0.00465785	-0.945184	-1.54566	7.83957	-8.06583	2.67e-05	0.000488993	2.59651	-1.5596	7.83957	-8.13858	2.49e-05	0.000141364	2.63562	-1.27835	AK120478.1	Os.14860	Os08g0326100	4345277	Q8H4Y5	NP_001061548	NM_001068083	LOC_Os08g23680								---	---	---
Os.10798.1.S1_at	0.101063	9.37556	0.381563	0.712017	0.879581	-6.9904	-1.09038	9.37556	-4.11672	0.00286011	0.0388684	-2.21506	-0.253883	9.37556	-0.958537	0.363893	0.49335	-7.08797	-0.62073	9.37556	-2.34357	0.044942	0.102982	-5.2808	-2.06062	9.37556	-7.77988	3.52e-05	0.000181513	2.26032	-3.86278	AK100780.1	Os.10798	Os03g0266800	4332359	B8AKN4 /// Q10NK4	NP_001049659	NM_001056194	LOC_Os03g16010								0006468 // protein phosphorylation // inferred from electronic annotation	0016023 // cytoplasmic membrane-bounded vesicle // inferred from reviewed computational analysis	0000166 // nucleotide binding // inferred from electronic annotation /// 0004672 // protein kinase activity // inferred from electronic annotation /// 0004674 // protein serine/threonine kinase activity // inferred from electronic annotation /// 0005515 // protein binding // inferred from electronic annotation /// 0005524 // ATP binding // inferred from electronic annotation /// 0016301 // kinase…
Os.16852.1.S1_at	-0.21292	6.96557	-1.54802	0.157489	0.437415	-5.89996	-0.279909	6.96557	-2.03505	0.0737079	0.219621	-5.53258	-1.39254	6.96557	-10.1243	4.46e-06	0.000135322	4.5801	-0.32236	6.96557	-2.34369	0.0449333	0.10298	-5.28061	-1.21176	6.96557	-8.81002	1.34e-05	8.94e-05	3.30369	-1.76587	AK066732.1	Os.16852	Os09g0551300	4347787	B8BEE6 /// Q69MP1	NP_001063867	NM_001070402	LOC_Os09g37860								0006364 // rRNA processing // inferred from electronic annotation	---	0003723 // RNA binding // inferred from electronic annotation /// 0008168 // methyltransferase activity // inferred from electronic annotation /// 0008757 // S-adenosylmethionine-dependent methyltransferase activity // inferred from electronic annotation
Os.10020.1.S1_at	-0.250374	8.74122	-2.40998	0.0403827	0.231072	-4.6156	-0.156848	8.74122	-1.50974	0.166847	0.356373	-6.28759	-0.474738	8.74122	-4.56959	0.00150499	0.00764136	-1.68512	-0.3915	8.74122	-3.76838	0.00478129	0.020017	-2.9795	-0.933403	8.74122	-8.98447	1.15e-05	7.98e-05	3.47035	-2.41949	AK067048.1	Os.10020	Os04g0626100	4337067	Q0J9X9 /// Q7XM90	NP_001053944	NM_001060479	LOC_Os04g53470								---	---	0003677 // DNA binding // inferred from electronic annotation
Os.14008.1.S1_at	-0.0756385	9.96726	-0.605659	0.560341	0.795065	-6.87138	-0.0867746	9.96726	-0.694829	0.505451	0.690677	-7.15039	-0.229451	9.96726	-1.83728	0.100787	0.183234	-5.98916	-0.581003	9.96726	-4.65225	0.00134288	0.00792381	-1.63073	-1.04589	9.96726	-8.37474	1.99e-05	0.000119848	2.87556	-3.75322	AK070394.1	Os.14008	Os02g0776700	4330901	Q6YZ61	NP_001048286	NM_001054821	LOC_Os02g53670	Osj044213	MYB_related						0045449 // regulation of transcription // inferred from electronic annotation	---	0003677 // DNA binding // inferred from electronic annotation
Os.51503.1.S1_at	-0.646667	5.94461	-2.58206	0.0306063	0.202741	-4.34075	-0.624231	5.94461	-2.49248	0.0353563	0.144603	-4.81326	-0.725032	5.94461	-2.89496	0.0185343	0.0501561	-4.31883	-1.82597	5.94461	-7.29087	5.76e-05	0.000834384	1.76353	-1.0007	5.94461	-3.99567	0.00341272	0.00704871	-2.66419	-2.8747	AK062968.1	---	Os05g0581000	9269976	---	NP_001174541	NM_001187612									---	---	---
Os.53936.1.S1_at	0.2698	5.91417	1.89133	0.0925713	0.339757	-5.41483	-0.159448	5.91417	-1.11775	0.293845	0.499829	-6.76301	-0.713441	5.91417	-5.00131	0.000839084	0.00503814	-1.06039	0.177261	5.91417	1.24262	0.246734	0.363323	-6.85455	2.02502	5.91417	14.1956	2.81e-07	6.13e-06	7.45137	-2.52828	AK100934.1	Os.53936	Os03g0258200	4332305	Q10NU5	NP_001049607	NM_001056142	LOC_Os03g15270								0008152 // metabolic process // inferred from electronic annotation	0005739 // mitochondrion // inferred from reviewed computational analysis	0016787 // hydrolase activity // inferred from electronic annotation
Os.5156.1.S1_s_at	-0.234455	8.945	-2.29564	0.0485465	0.251629	-4.7963	-0.1482	8.945	-1.45108	0.182141	0.375327	-6.3645	0.459034	8.945	4.49458	0.0016704	0.0082806	-1.79632	0.743476	8.945	7.27967	5.83e-05	0.000841998	1.751	0.502086	8.945	4.91613	0.000939585	0.00242099	-1.28834	-2.49889	AU173894	---	Os03g0741700	9268320	---	NP_001173637	NM_001186708	LOC_Os03g53080								---	---	---
OsAffx.14888.1.S1_at	0.165013	9.22239	0.380547	0.712743	0.879802	-6.99082	-0.355755	9.22239	-0.820429	0.434063	0.631104	-7.05124	0.23453	9.22239	0.540865	0.602289	0.714459	-7.4137	1.03479	9.22239	2.3864	0.0419461	0.0980075	-5.21249	2.6292	9.22239	6.06335	0.000222965	0.000760187	0.2614	-5.28137	9633.m02770	Os.58877	Os05g0368000	4338570	---	NP_001055341	NM_001061876	LOC_Os05g30500								---	---	---
Os.9112.2.S1_at	-0.103862	8.58128	-0.883655	0.400846	0.691164	-6.65637	-0.0355862	8.58128	-0.302767	0.769243	0.874917	-7.36084	-0.428781	8.58128	-3.64807	0.00573186	0.0207937	-3.10144	-0.268155	8.58128	-2.28147	0.0496661	0.111061	-5.37936	-0.812986	8.58128	-6.9169	8.54e-05	0.000357676	1.29975	-4.23965	AK105285.1	Os.87802	Os04g0177600	4335089	Q0JF03	NP_001052170	NM_001058705	LOC_Os04g09860								---	---	0005515 // protein binding // inferred from electronic annotation
Os.51638.1.S1_s_at	0.105458	7.13292	0.657388	0.528085	0.77454	-6.8368	0.0465679	7.13292	0.290288	0.778455	0.880838	-7.36492	-0.00201113	7.13292	-0.0125367	0.990283	0.996095	-7.57371	-0.907864	7.13292	-5.65932	0.000362518	0.0030731	-0.224287	-1.09533	7.13292	-6.82789	9.4e-05	0.00038465	1.19574	-4.16079	AK063243.1	Os.6003	Os09g0433000	4347132	A6N0K1 /// Q69MI0	NP_001063243	NM_001069778	LOC_Os09g26310								0006486 // protein glycosylation // inferred from electronic annotation	0005794 // Golgi apparatus // inferred from electronic annotation /// 0016020 // membrane // inferred from electronic annotation /// 0016021 // integral to membrane // inferred from electronic annotation	0008378 // galactosyltransferase activity // inferred from electronic annotation /// 0016740 // transferase activity // inferred from electronic annotation /// 0016757 // transferase activity transferring glycosyl groups // inferred from electronic annotation
Os.19722.1.S2_at	-0.0524394	8.22025	-0.451447	0.662806	0.853721	-6.95879	-0.157375	8.22025	-1.35483	0.209897	0.407859	-6.48664	-0.0628452	8.22025	-0.541031	0.60218	0.714377	-7.41361	-0.304245	8.22025	-2.61922	0.0288299	0.0750967	-4.83742	-0.728896	8.22025	-6.27502	0.000174303	0.000622759	0.527624	-5.03377	AU173211	---	Os11g0209700	9267129	---	NP_001176427	NM_001189498	LOC_Os11g10420								---	---	---
Os.19639.1.S1_at	0.198477	8.03171	1.45743	0.180428	0.46788	-6.01925	0.0113768	8.03171	0.0835408	0.935329	0.970766	-7.40766	0.743184	8.03171	5.45727	0.000466072	0.00330103	-0.429263	0.356212	8.03171	2.6157	0.0289938	0.0753995	-4.84314	1.48224	8.03171	10.8842	2.49e-06	2.72e-05	5.12362	-2.71514	AB071330.1	Os.19639	Os01g0848400	4324855	A9XWP8 /// Q8RUM5 /// Q941S9	NP_001044804	NM_001051339	LOC_Os01g62920	Osj011005	TALE						0006355 // regulation of transcription DNA-dependent // inferred from electronic annotation /// 0045449 // regulation of transcription // inferred from electronic annotation	0005634 // nucleus // inferred from electronic annotation	0003677 // DNA binding // inferred from electronic annotation /// 0003700 // sequence-specific DNA binding transcription factor activity // inferred from electronic annotation /// 0043565 // sequence-specific DNA binding // inferred from electronic annotation
Os.5355.1.S1_at	-0.175395	5.56307	-1.08383	0.307813	0.610885	-6.46053	-0.563436	5.56307	-3.48167	0.00738838	0.06372	-3.21174	-0.950307	5.56307	-5.87228	0.000279834	0.00232011	0.119735	-0.737509	5.56307	-4.55732	0.00153079	0.00867927	-1.77068	-1.16928	5.56307	-7.22537	6.17e-05	0.000278641	1.65287	-1.93407	AK120700.1	Os.45019	Os03g0370900	4332937	Q10KT5 /// Q9FRC3	NP_001050201	NM_001056736	LOC_Os03g25480								0055114 // oxidation reduction // inferred from electronic annotation	0005739 // mitochondrion // inferred from reviewed computational analysis	0004497 // monooxygenase activity // inferred from electronic annotation /// 0005506 // iron ion binding // inferred from electronic annotation /// 0009055 // electron carrier activity // inferred from electronic annotation /// 0016491 // oxidoreductase activity // inferred from electronic annotation /// 0020037 // heme binding // inferred from electronic annotation /// 0046872 // metal ion bindi…
Os.8778.1.S1_a_at	0.635101	5.09046	1.50146	0.168935	0.452862	-5.9618	0.316956	5.09046	0.749323	0.473606	0.664546	-7.10914	0.484417	5.09046	1.14522	0.282905	0.407176	-6.89447	1.50849	5.09046	3.56626	0.006491	0.0250024	-3.3008	3.31579	5.09046	7.83892	3.32e-05	0.000173854	2.32302	-4.18864	AB040743.1	Os.8778	Os06g0216300	4340490	Q84QJ9 /// Q84QK0 /// Q8H9F1	NP_001057145	NM_001063680	LOC_Os06g11290			OsOPR1, OsOPR2, OsOPR11, OsOPR06-6		12-oxo-phytodienoic acid reductase 1	12-OXOPHYTODIENOATE REDUCTASE 1	12-OXOPHYTODIENOATE REDUCTASE 1	0006950 // response to stress // traceable author statement /// 0006952 // defense response // traceable author statement /// 0008152 // metabolic process // inferred from electronic annotation /// 0009695 // jasmonic acid biosynthetic process // inferred from expression pattern	---	0003824 // catalytic activity // inferred from electronic annotation /// 0010181 // FMN binding // inferred from electronic annotation /// 0016491 // oxidoreductase activity // inferred from electronic annotation /// 0016629 // 12-oxophytodienoate reductase activity // inferred from expression pattern
Os.8280.1.S1_x_at	-0.0465879	9.77295	-0.454519	0.66068	0.852588	-6.95728	-0.0812715	9.77295	-0.792897	0.449101	0.64471	-7.0742	-0.142913	9.77295	-1.39428	0.198108	0.310823	-6.59841	-0.307977	9.77295	-3.00466	0.0155675	0.0475331	-4.20967	-0.87766	9.77295	-8.56257	1.68e-05	0.000105205	3.06252	-4.35541	AK071603.1	Os.8280	Os01g0966500	4324475	A6N1U6 /// Q5JJV1	NP_001045503	NM_001052038	LOC_Os01g73570								---	0005739 // mitochondrion // inferred from reviewed computational analysis /// 0016020 // membrane // inferred from reviewed computational analysis	---
Os.56275.1.S1_x_at	0.288744	11.5824	1.84179	0.100075	0.3505	-5.4876	0.969229	11.5824	6.18235	0.000194008	0.00721245	0.655907	1.39594	11.5824	8.90419	1.24e-05	0.000277688	3.48501	0.702007	11.5824	4.47784	0.00170994	0.00943667	-1.88881	1.70343	11.5824	10.8655	2.52e-06	2.75e-05	5.10864	0.37463	AK109732.1	Os.10751	Os10g0560400	4349376	Q7XC67 /// Q8SBA3	NP_001065378	NM_001071910	LOC_Os10g41100								---	---	---
Os.6205.1.S1_a_at	0.140788	9.24248	1.12907	0.289297	0.594148	-6.41201	-0.350939	9.24248	-2.81439	0.0210791	0.109749	-4.29223	-0.574085	9.24248	-4.60393	0.00143521	0.00738189	-1.63447	-0.316674	9.24248	-2.5396	0.0327718	0.0821183	-4.96628	0.967413	9.24248	7.75827	3.6e-05	0.000184375	2.23729	-3.01354	AK070732.1	Os.6205	Os04g0530500	4336483	Q7X7L7	NP_001053390	NM_001059925	LOC_Os04g44820			OsRDCP1		RING domain-containing protein 1	_	_	---	---	0005515 // protein binding // inferred from electronic annotation /// 0008270 // zinc ion binding // inferred from electronic annotation /// 0046872 // metal ion binding // inferred from electronic annotation
Os.56273.1.S1_at	0.27452	7.02603	0.941262	0.372188	0.668133	-6.6033	-0.145244	7.02603	-0.498007	0.630931	0.784885	-7.2756	0.544683	7.02603	1.86758	0.0960989	0.176445	-5.9445	0.733455	7.02603	2.51484	0.0341053	0.0843167	-5.00625	1.68703	7.02603	5.78442	0.000311148	0.000994747	-0.098588	-4.98565	AK109730.1	Os.56273	Os06g0225800	4340547	Q5NTH3	NP_001057199	NM_001063734	LOC_Os06g12150								0009073 // aromatic amino acid family biosynthetic process // inferred from direct assay /// 0009073 // aromatic amino acid family biosynthetic process // inferred from electronic annotation	0005737 // cytoplasm // inferred from electronic annotation /// 0009536 // plastid // inferred from direct assay /// 0016023 // cytoplasmic membrane-bounded vesicle // inferred from reviewed computational analysis	0000287 // magnesium ion binding // inferred from electronic annotation /// 0004765 // shikimate kinase activity // inferred from direct assay /// 0004765 // shikimate kinase activity // inferred from electronic annotation /// 0005524 // ATP binding // inferred from electronic annotation /// 0016301 // kinase activity // inferred from electronic annotation
Os.6205.2.S1_at	-0.0206052	12.2137	-0.145743	0.887474	0.959155	-7.05862	0.0943171	12.2137	0.667119	0.522144	0.702887	-7.17029	-0.553203	12.2137	-3.91288	0.0038555	0.0154176	-2.68394	-0.546477	12.2137	-3.86531	0.00413728	0.018037	-2.82692	-0.960991	12.2137	-6.79723	9.72e-05	0.000394307	1.15969	-3.71602	AK065326.1	---	Os08g0451101	9272028	---	NP_001175605	NM_001188676									---	---	---
Os.5505.1.S1_at	0.449529	9.64271	2.1356	0.0627706	0.282728	-5.0456	-0.381656	9.64271	-1.81316	0.104669	0.268861	-5.86403	0.359272	9.64271	1.70682	0.12351	0.214933	-6.17757	-0.531876	9.64271	-2.52682	0.0334536	0.0832764	-4.98692	-1.2409	9.64271	-5.89522	0.000272236	0.000892658	0.0456748	-4.40569	AB029510.1	Os.5505	Os02g0742200	4330693	Q0DXN6 /// Q6Z808	NP_001048088	NM_001054623	LOC_Os02g50860			OsRac3		small GTP-binding protein 3, Rac-like GTP-binding protein 3	RAC/ROP-TYPE GTPASE 3	RAC/ROP-TYPE GTPASE 3	0007264 // small GTPase mediated signal transduction // inferred from electronic annotation	0005622 // intracellular // inferred from electronic annotation /// 0005737 // cytoplasm // inferred from electronic annotation /// 0016020 // membrane // inferred from electronic annotation	0000166 // nucleotide binding // inferred from electronic annotation /// 0005525 // GTP binding // inferred from electronic annotation
Os.12012.1.S1_at	2.42893	10.3522	7.69358	3.83e-05	0.00394491	2.6245	1.89715	10.3522	6.00919	0.000237679	0.00821755	0.438189	2.35092	10.3522	7.44648	4.91e-05	0.000692381	1.99698	4.09866	10.3522	12.9824	5.89e-07	3.21e-05	6.69239	4.91515	10.3522	15.5687	1.3e-07	3.68e-06	8.26186	4.00278	AK061602.1	Os.12012	Os10g0392400	4348533	Q7XEZ1	NP_001064513	NM_001071048	LOC_Os10g25290			OsJAZ1		Jasmonate ZIM-domain protein 1	JASMONATE ZIM-DOMAIN PROTEIN 1	JASMONATE ZIM-DOMAIN PROTEIN 1	---	---	---
Os.26455.1.S1_at	0.31311	9.87606	1.79447	0.107773	0.36367	-5.55632	1.0787	9.87606	6.18218	0.000194046	0.00721245	0.655699	1.59402	9.87606	9.13555	1.01e-05	0.000241397	3.70233	1.4909	9.87606	8.54452	1.71e-05	0.000354678	3.07983	1.9781	9.87606	11.3368	1.79e-06	2.17e-05	5.47879	1.47207	AK066307.1	---	Os05g0292700	9272666	---	NP_001174324	NM_001187395									---	---	---
Os.9943.1.S1_s_at	-0.233817	9.79052	-1.87869	0.0944335	0.342349	-5.43347	-0.522749	9.79052	-4.20023	0.00253509	0.0366564	-2.0875	-0.985911	9.79052	-7.92168	3.06e-05	0.000501043	2.50598	-1.42875	9.79052	-11.4798	1.61e-06	6.7e-05	5.6178	-2.21465	9.79052	-17.7944	4.25e-08	1.89e-06	9.42885	2.00633	AK100606.1	Os.66033	Os01g0689900	4327947	B7EC46 /// Q5N7Q6 /// Q5N7Q7	NP_001043925	NM_001050460	LOC_Os01g49529								0006468 // protein phosphorylation // inferred from electronic annotation	0016023 // cytoplasmic membrane-bounded vesicle // inferred from reviewed computational analysis	0000166 // nucleotide binding // inferred from electronic annotation /// 0004672 // protein kinase activity // inferred from electronic annotation /// 0004674 // protein serine/threonine kinase activity // inferred from electronic annotation /// 0004872 // receptor activity // inferred from electronic annotation /// 0005524 // ATP binding // inferred from electronic annotation /// 0016301 // kina…
Os.52515.1.S1_at	-0.177785	12.0894	-1.26326	0.23958	0.542785	-6.2597	0.287695	12.0894	2.04422	0.0726389	0.217741	-5.51858	-1.20054	12.0894	-8.53045	1.73e-05	0.000345151	3.12364	0.428203	12.0894	3.04261	0.0146593	0.0453897	-4.14782	-0.487121	12.0894	-3.46125	0.00762398	0.0139986	-3.51044	-3.26258	AK067599.1	Os.52515	Os07g0569600	4343652	Q7XIH6	NP_001060039	NM_001066574	LOC_Os07g38230								---	---	---
Os.54066.1.S1_at	-0.188805	2.67146	-1.87263	0.0953383	0.34405	-5.44239	-1.05188	2.67146	-10.4329	3.5e-06	0.00033291	4.94264	-1.05946	2.67146	-10.508	3.31e-06	0.000110423	4.90017	-1.06945	2.67146	-10.6071	3.06e-06	0.000105065	4.93066	-1.17046	2.67146	-11.609	1.47e-06	1.89e-05	5.68616	3.00345	AK101654.1	---	Os02g0540400	9270733	Q6ETG2	NP_001173013	NM_001186084	LOC_Os02g33670								---	---	---
Os.11380.1.S1_x_at	-0.127115	8.26401	-0.567994	0.584522	0.809342	-6.89492	-0.630429	8.26401	-2.81697	0.0209922	0.109571	-4.28804	-0.465136	8.26401	-2.07839	0.0687852	0.136418	-5.62608	-0.777457	8.26401	-3.47394	0.00747665	0.0277729	-3.44881	-1.7846	8.26401	-7.97418	2.91e-05	0.000158056	2.46527	-3.55852	AK061361.1	Os.11380	Os12g0541200	4352438	Q0IMU3 /// Q2QP58	NP_001066953	NM_001073485	LOC_Os12g35590								---	---	---
Os.2347.1.S1_a_at	0.160188	4.65126	0.344603	0.738648	0.894699	-7.00504	1.29868	4.65126	2.79376	0.0217864	0.111498	-4.32577	1.36151	4.65126	2.92892	0.0175582	0.0482581	-4.26347	2.74501	4.65126	5.90516	0.000269014	0.00246531	0.0974597	4.02399	4.65126	8.65656	1.54e-05	9.85e-05	3.15479	-2.4684	AF201895.1	Os.2347	Os02g0776900	4330903	Q6AWY8 /// Q9SDZ5	NP_001048288	NM_001054823	LOC_Os02g53690	Osj021480	GRF						0045449 // regulation of transcription // inferred from electronic annotation	0005634 // nucleus // inferred from electronic annotation	0005524 // ATP binding // inferred from electronic annotation /// 0016818 // hydrolase activity acting on acid anhydrides in phosphorus-containing anhydrides // inferred from electronic annotation
Os.26411.1.A1_at	0.000728271	3.20839	0.00278406	0.997842	1	-7.07037	0.0713998	3.20839	0.27295	0.791315	0.888691	-7.37029	0.0963031	3.20839	0.368151	0.721635	0.806841	-7.49896	1.86469	3.20839	7.12842	6.82e-05	0.000941945	1.58043	3.16504	3.20839	12.0994	1.05e-06	1.51e-05	6.04837	-2.86216	AY224427.1	Os.26411	Os08g0374600	4345414	Q0J634 /// Q84PD4	NP_001061667	NM_001068202	LOC_Os08g28710								0006468 // protein phosphorylation // inferred from electronic annotation	---	0004672 // protein kinase activity // inferred from electronic annotation /// 0004674 // protein serine/threonine kinase activity // inferred from electronic annotation /// 0004872 // receptor activity // inferred from electronic annotation /// 0005524 // ATP binding // inferred from electronic annotation /// 0016301 // kinase activity // inferred from electronic annotation
Os.46832.1.S1_at	0.902879	6.28445	4.37852	0.00196607	0.0567442	-1.51403	1.73929	6.28445	8.43473	1.89e-05	0.00123862	3.15283	3.62626	6.28445	17.5856	4.7e-08	6.81e-06	9.35613	4.53072	6.28445	21.9718	7.15e-09	1.57e-06	11.2383	6.85087	6.28445	33.2234	2.1e-10	1.04e-07	14.5704	7.36073	AK109037.1	Os.46832	Os10g0418100	4348639	Q0IXN9	NP_001064612	NM_001071147	LOC_Os10g28240								0006754 // ATP biosynthetic process // inferred from electronic annotation /// 0006812 // cation transport // inferred from electronic annotation /// 0008152 // metabolic process // inferred from electronic annotation	0016020 // membrane // inferred from reviewed computational analysis /// 0016020 // membrane // inferred from electronic annotation /// 0016021 // integral to membrane // inferred from electronic annotation	0003824 // catalytic activity // inferred from electronic annotation /// 0005524 // ATP binding // inferred from electronic annotation /// 0015662 // ATPase activity coupled to transmembrane movement of ions phosphorylative mechanism // inferred from electronic annotation
Os.16968.1.S1_at	-0.574794	11.0198	-2.92536	0.0176581	0.159482	-3.78721	0.141067	11.0198	0.717948	0.49178	0.680464	-7.13322	-0.290907	11.0198	-1.48054	0.174311	0.281093	-6.48715	-0.278201	11.0198	-1.41588	0.1919	0.302035	-6.64194	-1.79243	11.0198	-9.1224	1.02e-05	7.36e-05	3.60019	-4.08987	AK099900.1	Os.16968	Os03g0131900	4331514	Q8LSQ2	NP_001048866	NM_001055401	LOC_Os03g03990								0006333 // chromatin assembly or disassembly // inferred from electronic annotation	0000785 // chromatin // inferred from electronic annotation /// 0005634 // nucleus // inferred from electronic annotation /// 0005786 // signal recognition particle endoplasmic reticulum targeting // inferred from electronic annotation /// 0009507 // chloroplast // inferred from electronic annotation /// 0009536 // plastid // inferred from electronic annotation /// 0030529 // ribonucleoprotein co…	0003682 // chromatin binding // inferred from electronic annotation
Os.23313.3.S1_at	-0.0256743	10.8267	-0.229167	0.824082	0.932287	-7.04137	0.263586	10.8267	2.35275	0.0442824	0.163624	-5.03665	0.27196	10.8267	2.4275	0.0392587	0.0888043	-5.07645	0.316762	10.8267	2.8274	0.0206452	0.0587187	-4.49879	0.655157	10.8267	5.84788	0.000288169	0.000935204	-0.0157504	-4.3338	AK101675.1	---	Os10g0339600	9269624	---	NP_001176091	NM_001189162	LOC_Os10g19880								---	---	---
qCTS4-3	26857374	29061127	chr4
Os.12030.1.S1_at	0.658597	8.75396	3.74114	0.00498082	0.0917355	-2.48525	0.68527	8.75396	3.89266	0.00397271	0.0461625	-2.56163	0.0459058	8.75396	0.260767	0.800392	0.865901	-7.53611	0.614315	8.75396	3.4896	0.00729891	0.0273218	-3.42365	1.47405	8.75396	8.37332	2e-05	0.000119922	2.87414	-2.6265	AK068254.1	Os.57798	Os01g0900800	4325038	B8A7R5 /// Q5N8U8	NP_001045106	NM_001051641	LOC_Os01g67480	Osj053835	bHLH						0045449 // regulation of transcription // inferred from electronic annotation	0005634 // nucleus // inferred from electronic annotation	0030528 // transcription regulator activity // inferred from electronic annotation
Os.48676.1.S1_at	-0.0785299	6.95586	-0.366838	0.722579	0.884661	-6.9964	0.0823059	6.95586	0.384477	0.709934	0.839631	-7.33005	-0.100722	6.95586	-0.470506	0.649665	0.752442	-7.45216	0.432126	6.95586	2.0186	0.0756648	0.152055	-5.78827	1.55772	6.95586	7.27661	5.85e-05	0.000267836	1.71046	-5.17128	AK064234.1	Os.48676	Os04g0449000	4335985	B7EYN0 /// Q7XTC8	NP_001052927	NM_001059462	LOC_Os04g37630								0006810 // transport // inferred from electronic annotation /// 0006839 // mitochondrial transport // inferred from electronic annotation /// 0055085 // transmembrane transport // inferred from electronic annotation	0005739 // mitochondrion // inferred from electronic annotation /// 0005743 // mitochondrial inner membrane // inferred from electronic annotation /// 0016020 // membrane // inferred from electronic annotation /// 0016021 // integral to membrane // inferred from electronic annotation	0005215 // transporter activity // inferred from electronic annotation /// 0005488 // binding // inferred from electronic annotation
Os.51053.1.S1_at	0.0766691	5.66646	0.108633	0.915979	0.971387	-7.06384	-3.34545	5.66646	-4.7402	0.00119083	0.0242484	-1.28516	-1.53603	5.66646	-2.17643	0.0587957	0.120793	-5.47406	-2.68461	5.66646	-3.80385	0.00453405	0.0192339	-2.92354	-4.86556	5.66646	-6.89407	8.75e-05	0.000364456	1.27317	-3.09469	AK102820.1	Os.51053	Os11g0462100	4350476	A2ZE15 /// Q2R4T2	NP_001067864	NM_001074396	LOC_Os11g27400								0005975 // carbohydrate metabolic process // inferred from electronic annotation /// 0006032 // chitin catabolic process // inferred from electronic annotation	0016023 // cytoplasmic membrane-bounded vesicle // inferred from reviewed computational analysis	0003824 // catalytic activity // inferred from electronic annotation /// 0004553 // hydrolase activity hydrolyzing O-glycosyl compounds // inferred from electronic annotation /// 0004568 // chitinase activity // inferred from electronic annotation /// 0016787 // hydrolase activity // inferred from electronic annotation /// 0043169 // cation binding // inferred from electronic annotation
Os.12373.1.S1_at	0.0759745	11.1956	0.731229	0.484033	0.746366	-6.78302	-0.0490238	11.1956	-0.471838	0.648752	0.79753	-7.28934	0.0661822	11.1956	0.636982	0.540675	0.660374	-7.35315	0.272712	11.1956	2.62476	0.0285743	0.0746434	-4.82845	0.669882	11.1956	6.44739	0.000143226	0.000535096	0.740087	-5.10277	AK071203.1	Os.12373	Os08g0459600	4345762	A2YVX7 /// Q6Z965	NP_001061975	NM_001068510	LOC_Os08g35740			OsOPR7, OsOPR13, OsOPR3, OsOPR5, OsOPR9, OsOPR08-1		12-oxo-phytodienoic acid reductase 7	12-OXOPHYTODIENOATE REDUCTASE 7	12-OXOPHYTODIENOATE REDUCTASE 7	0008152 // metabolic process // inferred from electronic annotation	---	0003824 // catalytic activity // inferred from electronic annotation /// 0010181 // FMN binding // inferred from electronic annotation /// 0016491 // oxidoreductase activity // inferred from electronic annotation
Os.23227.1.S1_at	-0.114693	7.36185	-0.373207	0.718002	0.881902	-6.99383	-0.261342	7.36185	-0.850403	0.418086	0.617357	-7.02549	-0.410206	7.36185	-1.3348	0.216107	0.331674	-6.67266	-1.00165	7.36185	-3.25936	0.0104256	0.0354759	-3.79529	-2.54159	7.36185	-8.27028	2.2e-05	0.000128767	2.77012	-4.34343	AK067194.1	Os.59225	Os07g0175900	4342537	Q6ZF04	NP_001059017	NM_001065552	LOC_Os07g07950								---	---	0004437 // inositol or phosphatidylinositol phosphatase activity // inferred from electronic annotation
OsAffx.14735.1.S1_at	0.248704	4.88228	1.16483	0.275299	0.581481	-6.37262	-0.380639	4.88228	-1.78275	0.109763	0.276403	-5.90818	-1.76751	4.88228	-8.27826	2.18e-05	0.000399148	2.87227	-0.428378	4.88228	-2.00634	0.0771542	0.154282	-5.80693	-1.9096	4.88228	-8.94376	1.19e-05	8.19e-05	3.43171	-2.35675	9633.m01499	Os.76437	Os05g0256500	4338232	---	NP_001055038	NM_001061573	LOC_Os05g16740								---	---	---
Os.54450.1.S1_s_at	-0.00815637	9.18829	-0.0429437	0.966724	0.989864	-7.06936	-0.145823	9.18829	-0.767768	0.463129	0.656504	-7.09456	-0.459154	9.18829	-2.41747	0.0398983	0.0899003	-5.09252	-1.36836	9.18829	-7.20448	6.3e-05	0.000890441	1.66654	-1.99743	9.18829	-10.5165	3.28e-06	3.31e-05	4.82489	-2.553	AK105197.1	Os.54450	Os02g0711400	4330497	A2X8V2 /// Q6ZIR5	NP_001047903	NM_001054438	LOC_Os02g48150								---	---	---
Os.5336.1.S1_at	-0.0263346	9.90284	-0.216207	0.833853	0.936645	-7.04455	-0.124071	9.90284	-1.01862	0.336107	0.540715	-6.86692	-0.279076	9.90284	-2.29122	0.0488932	0.104381	-5.29355	-0.667778	9.90284	-5.48246	0.000451565	0.00357858	-0.460931	-0.886579	9.90284	-7.27881	5.83e-05	0.000267439	1.71292	-3.5906	AK059288.1	Os.5336	Os03g0811700	4334543	B8AM86 /// Q7XZG6	NP_001051674	NM_001058209	LOC_Os03g59710								---	---	0000166 // nucleotide binding // inferred from electronic annotation /// 0003676 // nucleic acid binding // inferred from electronic annotation
Os.50018.1.S1_at	-0.0396326	8.64988	-0.0889522	0.931151	0.976022	-7.066	-1.6307	8.64988	-3.65998	0.00562943	0.0563514	-2.92762	-0.122184	8.64988	-0.274232	0.790362	0.858681	-7.53213	-1.26671	8.64988	-2.84303	0.0201357	0.0575992	-4.4733	-3.42678	8.64988	-7.69113	3.84e-05	0.000195127	2.16538	-3.96673	AK119672.1	Os.50018	Os07g0674400	4344263	A2YPV4 /// Q6ZDW8	NP_001060615	NM_001067150	LOC_Os07g47750								---	---	---
Os.17180.1.S1_at	-0.310419	10.2632	-1.80753	0.105595	0.35988	-5.53743	0.183788	10.2632	1.07017	0.313578	0.518162	-6.8138	-1.5959	10.2632	-9.29271	8.82e-06	0.000222111	3.84726	-0.524797	10.2632	-3.05583	0.0143559	0.0447504	-4.12627	-2.75117	10.2632	-16.0197	1.03e-07	3.18e-06	8.51205	-0.823639	AK072163.1	Os.59260	Os08g0547300	4346234	Q6Z9D5	NP_001062428	NM_001068963	LOC_Os08g43390								0055114 // oxidation reduction // inferred from electronic annotation	---	0004497 // monooxygenase activity // inferred from electronic annotation /// 0005506 // iron ion binding // inferred from electronic annotation /// 0009055 // electron carrier activity // inferred from electronic annotation /// 0016491 // oxidoreductase activity // inferred from electronic annotation /// 0020037 // heme binding // inferred from electronic annotation /// 0046872 // metal ion bindi…
Os.49996.1.S1_at	-0.61837	6.39497	-3.63727	0.00582643	0.0980753	-2.64811	-0.0319244	6.39497	-0.18778	0.855393	0.926152	-7.39197	-0.96996	6.39497	-5.70533	0.000342621	0.00265948	-0.0982395	-1.09844	6.39497	-6.46105	0.000141035	0.00157292	0.795002	-2.74714	6.39497	-16.1587	9.55e-08	3.02e-06	8.58769	-0.151127	AK119527.1	Os.49996	Os06g0705700	4342006	---	NP_001058519	NM_001065054	LOC_Os06g49220								---	---	---
Os.20026.1.S1_at	0.311457	6.70128	1.84208	0.10003	0.3505	-5.48718	1.16434	6.70128	6.88638	8.83e-05	0.00398377	1.50073	0.863901	6.70128	5.10946	0.000727914	0.00454	-0.908024	0.93156	6.70128	5.50962	0.000436464	0.00349232	-0.424301	1.16137	6.70128	6.8688	9e-05	0.000371938	1.24366	-0.815021	AK061263.1	Os.20026	Os09g0242800	4346483	Q6K2C6	NP_001062651	NM_001069186	LOC_Os09g06740								---	---	0005515 // protein binding // inferred from electronic annotation /// 0008270 // zinc ion binding // inferred from electronic annotation /// 0046872 // metal ion binding // inferred from electronic annotation
Os.16890.1.S2_at	-0.0243649	10.1789	-0.229029	0.824185	0.932287	-7.04141	-0.127825	10.1789	-1.20155	0.261495	0.465673	-6.66959	-0.390961	10.1789	-3.67502	0.00550278	0.0201688	-3.05861	-0.327284	10.1789	-3.07646	0.0138953	0.0437009	-4.09265	-0.956945	10.1789	-8.99525	1.14e-05	7.94e-05	3.48056	-3.47634	AK102934.1	Os.16890	Os04g0521800	4336428	B7ETU4 /// Q7XUA8	NP_001053339	NM_001059874	LOC_Os04g44110								0008152 // metabolic process // inferred from electronic annotation	---	0005515 // protein binding // inferred from electronic annotation /// 0016787 // hydrolase activity // inferred from electronic annotation
Os.11198.3.S1_x_at	0.0508839	7.72232	0.329033	0.74998	0.900339	-7.01077	0.217789	7.72232	1.4083	0.194058	0.389122	-6.41944	0.0783138	7.72232	0.506405	0.625265	0.73306	-7.43317	-0.022895	7.72232	-0.148047	0.885709	0.925957	-7.633	-1.03082	7.72232	-6.66563	0.000112274	0.000442556	1.00365	-5.49855	NM_193104.1	Os.11198	Os07g0633100	4344008	Q7XI50	NP_001060371	NM_001066906	LOC_Os07g43940								---	---	---
Os.52570.1.S1_at	-0.188134	9.05987	-1.24471	0.246002	0.549392	-6.28147	-0.297496	9.05987	-1.96825	0.0819669	0.232672	-5.63393	-1.4882	9.05987	-9.84601	5.57e-06	0.000159132	4.34101	-1.05963	9.05987	-7.01057	7.73e-05	0.00102538	1.44567	-1.88596	9.05987	-12.4776	8.17e-07	1.26e-05	6.31825	0.0379065	AK068058.1	Os.52570	Os12g0638300	4352906	Q0ILL8	NP_001067378	NM_001073910	LOC_Os12g44110								0006857 // oligopeptide transport // inferred from electronic annotation	0016020 // membrane // inferred from reviewed computational analysis /// 0016020 // membrane // inferred from electronic annotation	0005215 // transporter activity // inferred from electronic annotation
Os.39181.1.A1_at	-0.25323	7.86743	-1.60699	0.14399	0.418498	-5.82013	0.166127	7.86743	1.05424	0.320414	0.525414	-6.83044	0.40031	7.86743	2.54035	0.0327321	0.0772678	-4.89492	0.365081	7.86743	2.31679	0.0469215	0.106454	-5.32337	1.21224	7.86743	7.69282	3.84e-05	0.000194857	2.16719	-4.14033	CF278365	---	Os02g0825650	9270341	---	NP_001173212	NM_001186283	LOC_Os02g57924								---	---	---
Os.17440.1.S1_at	0.0139064	11.3799	0.076507	0.940761	0.979326	-7.06714	-0.287341	11.3799	-1.58082	0.149846	0.334561	-6.19203	-0.432271	11.3799	-2.37817	0.0425058	0.0942857	-5.15533	-0.582264	11.3799	-3.20336	0.0113801	0.0377852	-3.88618	-1.14128	11.3799	-6.27882	0.000173543	0.000620764	0.532355	-4.35367	AK064945.1	Os.17440	Os04g0528300	4336468	Q0JBJ8	NP_001053375	NM_001059910	LOC_Os04g44610								---	0016020 // membrane // inferred from reviewed computational analysis /// 0016020 // membrane // inferred from electronic annotation	0000166 // nucleotide binding // inferred from electronic annotation /// 0005524 // ATP binding // inferred from electronic annotation /// 0016887 // ATPase activity // inferred from electronic annotation /// 0017111 // nucleoside-triphosphatase activity // inferred from electronic annotation
Os.9930.1.S1_at	-0.283591	6.56154	-1.35038	0.211262	0.507372	-6.15455	-0.557507	6.56154	-2.6547	0.0272314	0.125182	-4.55145	-1.72528	6.56154	-8.21533	2.31e-05	0.000415148	2.80857	-2.42075	6.56154	-11.527	1.56e-06	6.55e-05	5.65351	-3.44487	6.56154	-16.4036	8.42e-08	2.77e-06	8.71922	1.29506	CB670805	Os.72201	Os02g0533700	4329558	Q6EPY4	NP_001047031	NM_001053566	LOC_Os02g33060								---	---	---
Os.54351.1.S1_at	0.630736	5.9932	1.05163	0.321544	0.624766	-6.49414	1.22223	5.9932	2.03783	0.073382	0.219025	-5.52833	1.91821	5.9932	3.19824	0.0114718	0.0351139	-3.82507	3.12862	5.9932	5.21636	0.000633551	0.00459001	-0.825254	4.02872	5.9932	6.7171	0.000106095	0.000423188	1.06493	-3.12157	AK103556.1	Os.54351	Os08g0404500	4345525	Q6ZBD8	NP_001061767	NM_001068302	LOC_Os08g31250								---	---	---
Os.52426.1.S1_at	-0.188348	4.8647	-0.886931	0.399175	0.690293	-6.65343	-1.39231	4.8647	-6.55638	0.000126736	0.00526152	1.11265	-0.750542	4.8647	-3.5343	0.00681572	0.0236363	-3.28296	-1.61099	4.8647	-7.58617	4.27e-05	0.000680173	2.08866	-2.26378	4.8647	-10.6601	2.94e-06	3.06e-05	4.94266	-0.358484	AK067044.1	Os.52426	Os03g0751800	4334133	Q7Y015	NP_001051294	NM_001057829	LOC_Os03g54063								---	---	---
Os.9072.1.S1_at	0.191916	9.76856	1.01098	0.339551	0.641451	-6.53546	-0.305997	9.76856	-1.61193	0.142908	0.324527	-6.14945	0.281416	9.76856	1.48244	0.173817	0.280399	-6.48465	-0.373543	9.76856	-1.96775	0.0820311	0.161472	-5.86544	-2.27882	9.76856	-12.0044	1.12e-06	1.58e-05	5.9793	-3.81114	AK062973.1	Os.9072	Os11g0496500	4350553	A2ZEG7 /// Q0ISL6	NP_001067936	NM_001074468	LOC_Os11g30360								---	0016023 // cytoplasmic membrane-bounded vesicle // inferred from reviewed computational analysis	---
OsAffx.14766.1.S1_at	-0.305206	4.10546	-1.3772	0.203141	0.497862	-6.12127	-0.162948	4.10546	-0.735276	0.481688	0.671681	-7.12003	2.18586	4.10546	9.86333	5.49e-06	0.000157951	4.35607	-0.454571	4.10546	-2.05118	0.0718373	0.146153	-5.73845	0.607706	4.10546	2.74218	0.0236634	0.03698	-4.67931	-3.8606	9633.m01818	Os.80360	Os05g0279900	4338287	A2Y2Q0 /// Q0DJH3	NP_001055086	NM_001061621	LOC_Os05g20020								0005975 // carbohydrate metabolic process // inferred from electronic annotation /// 0007047 // cellular cell wall organization // inferred from electronic annotation /// 0008152 // metabolic process // inferred from electronic annotation	---	0004650 // polygalacturonase activity // inferred from electronic annotation /// 0016787 // hydrolase activity // inferred from electronic annotation /// 0016798 // hydrolase activity acting on glycosyl bonds // inferred from electronic annotation
Os.48834.1.S1_at	0.0135783	8.493	0.112227	0.913212	0.970078	-7.06341	-0.22761	8.493	-1.88124	0.0940546	0.251685	-5.76397	-0.546484	8.493	-4.5168	0.00161946	0.00809474	-1.76331	-0.515163	8.493	-4.25792	0.00233374	0.0118388	-2.2201	-1.29727	8.493	-10.7222	2.81e-06	2.96e-05	4.99309	-2.36354	AK101895.1	Os.48834	Os09g0520600	4347609	B8BDK4 /// Q650U0	NP_001063701	NM_001070236	LOC_Os09g34900								0006814 // sodium ion transport // inferred from electronic annotation	0016020 // membrane // inferred from electronic annotation	0008508 // bile acid:sodium symporter activity // inferred from electronic annotation
Os.9943.1.S1_s_at	-0.233817	9.79052	-1.87869	0.0944335	0.342349	-5.43347	-0.522749	9.79052	-4.20023	0.00253509	0.0366564	-2.0875	-0.985911	9.79052	-7.92168	3.06e-05	0.000501043	2.50598	-1.42875	9.79052	-11.4798	1.61e-06	6.7e-05	5.6178	-2.21465	9.79052	-17.7944	4.25e-08	1.89e-06	9.42885	2.00633	AK100606.1	Os.66033	Os01g0689900	4327947	B7EC46 /// Q5N7Q6 /// Q5N7Q7	NP_001043925	NM_001050460	LOC_Os01g49529								0006468 // protein phosphorylation // inferred from electronic annotation	0016023 // cytoplasmic membrane-bounded vesicle // inferred from reviewed computational analysis	0000166 // nucleotide binding // inferred from electronic annotation /// 0004672 // protein kinase activity // inferred from electronic annotation /// 0004674 // protein serine/threonine kinase activity // inferred from electronic annotation /// 0004872 // receptor activity // inferred from electronic annotation /// 0005524 // ATP binding // inferred from electronic annotation /// 0016301 // kina…
Os.19238.1.S1_a_at	-0.351482	5.43919	-2.48176	0.0359719	0.219182	-4.5013	-0.51244	5.43919	-3.61826	0.00599702	0.0576981	-2.99383	-0.526812	5.43919	-3.71974	0.0051438	0.0191598	-2.98772	-1.06625	5.43919	-7.52863	4.52e-05	0.000707673	2.02606	-1.71916	5.43919	-12.1387	1.02e-06	1.48e-05	6.07679	-0.476	AK068592.1	Os.19238	Os06g0585200	4341393	Q5VP89	NP_001057949	NM_001064484									---	---	---
Os.10715.1.S1_a_at	-1.02446	6.64027	-3.93716	0.00371966	0.0810117	-2.18117	-0.974847	6.64027	-3.74649	0.00494096	0.0519562	-2.79087	-1.36862	6.64027	-5.25983	0.000599049	0.00393819	-0.698937	-1.90817	6.64027	-7.33339	5.51e-05	0.000809348	1.81095	-2.58275	6.64027	-9.9259	5.22e-06	4.56e-05	4.32464	0.0929231	AK064922.1	Os.10715	Os01g0686100	4324108	Q0JKB1	NP_001043903	NM_001050438	LOC_Os01g49219								---	0009536 // plastid // inferred from reviewed computational analysis	---
Os.18508.1.S1_at	-0.0965582	9.68712	-0.831099	0.428329	0.711088	-6.70235	-0.00422336	9.68712	-0.0363515	0.97183	0.990454	-7.4108	-0.353858	9.68712	-3.04574	0.0145869	0.0420724	-4.0731	-0.708746	9.68712	-6.10034	0.000213486	0.00208394	0.347048	-0.681205	9.68712	-5.86329	0.000282874	0.000922494	0.00427768	-3.56699	AF464907.1	Os.18508	Os03g0657000	4333619	Q10FT1 /// Q8W0W4	NP_001050812	NM_001057347	LOC_Os03g45410								0006350 // transcription // inferred from electronic annotation /// 0006355 // regulation of transcription DNA-dependent // inferred from electronic annotation /// 0006367 // transcription initiation from RNA polymerase II promoter // inferred from electronic annotation /// 0045449 // regulation of transcription // inferred from electronic annotation	0005634 // nucleus // inferred from electronic annotation	0003677 // DNA binding // inferred from electronic annotation /// 0003700 // sequence-specific DNA binding transcription factor activity // inferred from electronic annotation /// 0003702 // RNA polymerase II transcription factor activity // inferred from electronic annotation /// 0005488 // binding // inferred from electronic annotation
Os.52948.1.S1_at	-0.286257	8.35164	-2.60997	0.0292623	0.198811	-4.29593	-0.35883	8.35164	-3.27166	0.0102275	0.0752247	-3.54967	-0.852258	8.35164	-7.77051	3.55e-05	0.000552198	2.34671	-1.12245	8.35164	-10.234	4.09e-06	0.000126199	4.62084	-2.50903	8.35164	-22.8762	5.08e-09	5.13e-07	11.5798	2.14035	AK070057.1	---	Os01g0540800	9270848	---	NP_001172398	NM_001185469	LOC_Os01g35920								---	---	---
Os.50449.1.S1_at	-0.208583	6.19012	-0.865613	0.410137	0.697393	-6.67243	0.612695	6.19012	2.54267	0.0326104	0.138077	-4.73249	0.836882	6.19012	3.47304	0.007487	0.0254021	-3.38118	1.08346	6.19012	4.49635	0.00166629	0.00923894	-1.86122	2.41468	6.19012	10.0209	4.84e-06	4.3e-05	4.40682	-2.4481	AK121250.1	Os.50449	Os03g0203700	4331984	Q10QA3	NP_001049307	NM_001055842	LOC_Os03g10640								0006754 // ATP biosynthetic process // inferred from electronic annotation /// 0006812 // cation transport // inferred from electronic annotation /// 0006816 // calcium ion transport // inferred from electronic annotation /// 0008152 // metabolic process // inferred from electronic annotation	0016020 // membrane // inferred from reviewed computational analysis /// 0016020 // membrane // inferred from electronic annotation /// 0016021 // integral to membrane // inferred from electronic annotation	0000166 // nucleotide binding // inferred from electronic annotation /// 0003824 // catalytic activity // inferred from electronic annotation /// 0005388 // calcium-transporting ATPase activity // inferred from electronic annotation /// 0005524 // ATP binding // inferred from electronic annotation /// 0015085 // calcium ion transmembrane transporter activity // inferred from electronic annotation…
Os.17004.1.S1_at	-0.805732	4.7399	-3.1188	0.0129975	0.139655	-3.47501	-1.1488	4.7399	-4.44674	0.00178605	0.030271	-1.71626	-1.26353	4.7399	-4.89083	0.00097189	0.00559988	-1.21776	-1.78472	4.7399	-6.90823	8.62e-05	0.00111252	1.32731	-2.33161	4.7399	-9.02513	1.11e-05	7.79e-05	3.5088	-0.314584	AK106708.1	Os.17004	Os07g0439000	4343088	B7EZK7	---	---	LOC_Os07g25730								---	---	---
Os.9073.1.S1_at	0.475037	3.77002	2.39343	0.0414737	0.234308	-4.64186	0.342234	3.77002	1.72431	0.120209	0.29188	-5.99207	0.849295	3.77002	4.27909	0.0022642	0.010342	-2.12004	2.5243	3.77002	12.7185	6.98e-07	3.62e-05	6.51266	3.56489	3.77002	17.9613	3.93e-08	1.8e-06	9.50997	0.653733	AK109278.1	Os.9073	Os01g0783700	4327059	Q8LQQ2	NP_001044456	NM_001050991	LOC_Os01g57470								---	---	0005509 // calcium ion binding // inferred from electronic annotation
Os.6820.1.S1_s_at	-0.0906448	12.4865	-0.733399	0.482775	0.745682	-6.78137	-0.172904	12.4865	-1.39895	0.19675	0.392081	-6.43131	-0.312888	12.4865	-2.53155	0.0331995	0.0781046	-4.90912	-0.429442	12.4865	-3.47457	0.00746939	0.0277628	-3.44779	-0.922075	12.4865	-7.46042	4.84e-05	0.00023187	1.91455	-3.93101	AU091361	---	Os03g0654800	9269005	Q6AT66	NP_001173568	NM_001186639	LOC_Os03g45220								---	---	---
Os.24111.2.S1_at	-0.186038	7.993	-1.77507	0.111087	0.369831	-5.58427	-0.084697	7.993	-0.808127	0.44074	0.636822	-7.06158	-0.235456	7.993	-2.24658	0.0525321	0.110442	-5.36403	-0.395223	7.993	-3.77098	0.00476273	0.0199681	-2.97541	-1.22253	7.993	-11.6646	1.42e-06	1.86e-05	5.72797	-3.05146	AK108209.1	Os.24111	Os05g0596200	4339819	B7E7K4 /// Q5TKF1	NP_001056519	NM_001063054	LOC_Os05g51754								---	0009536 // plastid // inferred from reviewed computational analysis	---
Os.47893.1.A1_at	-0.0171938	6.34083	-0.158676	0.877578	0.953882	-7.05645	-0.0717492	6.34083	-0.662147	0.525174	0.705072	-7.17379	-0.582641	6.34083	-5.37699	0.000515814	0.00354936	-0.538253	-0.34401	6.34083	-3.17475	0.0119026	0.0390432	-3.93269	-0.93652	6.34083	-8.6428	1.56e-05	9.95e-05	3.14134	-3.11197	AK108255.1	Os.47893	Os09g0446000	4347200	Q67U44	NP_001063306	NM_001069841									---	---	---
Os.52400.1.S1_at	-0.35466	6.22325	-2.08977	0.067546	0.291265	-5.11605	-0.325074	6.22325	-1.91544	0.0891145	0.244425	-5.71314	-0.992942	6.22325	-5.85073	0.000287182	0.00235756	0.0918176	-0.840901	6.22325	-4.95486	0.00089236	0.00587754	-1.19305	-1.99811	6.22325	-11.7735	1.31e-06	1.76e-05	5.80925	-1.22423	AK068573.1	Os.52400	Os12g0270100	4351951	Q2QU90	NP_001066545	NM_001073077	LOC_Os12g17070								0006779 // porphyrin biosynthetic process // inferred from electronic annotation /// 0055114 // oxidation reduction // inferred from electronic annotation	0005737 // cytoplasm // inferred from electronic annotation /// 0009536 // plastid // inferred from reviewed computational analysis	0003824 // catalytic activity // inferred from electronic annotation /// 0004109 // coproporphyrinogen oxidase activity // inferred from electronic annotation /// 0051536 // iron-sulfur cluster binding // inferred from electronic annotation
Os.28064.1.S1_at	-0.0435036	7.92549	-0.340907	0.741332	0.896151	-7.00642	-0.341396	7.92549	-2.67527	0.0263458	0.12303	-4.51812	-0.394977	7.92549	-3.09515	0.0134913	0.0396308	-3.99265	-0.791302	7.92549	-6.20087	0.000189883	0.00193594	0.473603	-2.29201	7.92549	-17.9608	3.93e-08	1.8e-06	9.50972	-1.10677	AK072805.1	Os.28064	Os09g0249000	4346503	Q6ZXK6	NP_001062670	NM_001069205	LOC_Os09g07460								---	---	---
Os.52536.1.S1_at	0.435937	9.22857	2.19674	0.0569107	0.270629	-4.95094	0.894874	9.22857	4.50938	0.00163629	0.0286929	-1.62324	2.59932	9.22857	13.0983	5.48e-07	3.42e-05	6.81008	3.19691	9.22857	16.1096	9.8e-08	9.12e-06	8.57866	3.43403	9.22857	17.3045	5.38e-08	2.15e-06	9.1859	3.60009	AK067801.1	Os.52536	Os04g0518400	4336415	Q7F929 /// Q7X8V3	NP_001053326	NM_001059861	LOC_Os04g43800								0006559 // L-phenylalanine catabolic process // inferred from electronic annotation /// 0009058 // biosynthetic process // inferred from electronic annotation /// 0009698 // phenylpropanoid metabolic process // inferred from electronic annotation	0005737 // cytoplasm // inferred from electronic annotation	0003824 // catalytic activity // inferred from electronic annotation /// 0016829 // lyase activity // inferred from electronic annotation /// 0016841 // ammonia-lyase activity // inferred from electronic annotation
ctb-2	29155838	30445683	chr4
Os.12987.1.S1_at	-0.146412	6.35912	-0.769586	0.462104	0.733288	-6.7531	-0.260845	6.35912	-1.37108	0.20497	0.402285	-6.46639	-0.169556	6.35912	-0.891237	0.396987	0.526903	-7.15098	-0.651009	6.35912	-3.4219	0.00810054	0.0293682	-3.53254	-2.25751	6.35912	-11.8662	1.23e-06	1.68e-05	5.87788	-3.60503	AK065841.1	Os.12987	Os03g0601100	4333397	---	NP_001050621	NM_001057156	LOC_Os03g40410								---	---	---
Os.24872.1.S1_at	-0.142999	7.86055	-0.922423	0.381392	0.675148	-6.62096	0.0742927	7.86055	0.47923	0.643694	0.794233	-7.28553	-0.0993349	7.86055	-0.640765	0.538328	0.658015	-7.35058	-0.488783	7.86055	-3.15293	0.0123178	0.0400651	-3.96817	-1.09331	7.86055	-7.05245	7.39e-05	0.000320418	1.45631	-4.75379	AK101033.1	Os.24872	Os01g0681400	4324394	Q0JKD4	NP_001043880	NM_001050415	LOC_Os01g48920								0006914 // autophagy // inferred from electronic annotation	---	---
Os.52237.1.S1_at	-0.361758	5.34248	-1.50677	0.167593	0.450846	-5.9548	-0.565721	5.34248	-2.3563	0.0440301	0.16307	-5.03101	-2.04148	5.34248	-8.50299	1.77e-05	0.00035111	3.09657	-1.15206	5.34248	-4.79849	0.00110037	0.00684583	-1.41761	-1.91105	5.34248	-7.95975	2.95e-05	0.000159774	2.45019	-1.37133	AK065799.1	---	Os07g0273900	9272321	---	NP_001175133	NM_001188204	LOC_Os07g17250								---	---	---
Os.53073.1.S1_at	-0.344433	5.74536	-1.81223	0.104822	0.358861	-5.53062	-0.562404	5.74536	-2.95907	0.016736	0.097448	-4.05688	-0.668029	5.74536	-3.51482	0.00702207	0.0241592	-3.31416	-0.941537	5.74536	-4.95387	0.000893527	0.005883	-1.19445	-1.27702	5.74536	-6.71899	0.000105875	0.000422561	1.06718	-2.60579	AK070699.1	Os.53073	Os02g0755200	4330771	Q6Z690	NP_001048161	NM_001054696	LOC_Os02g51880								0016568 // chromatin modification // inferred from electronic annotation /// 0055114 // oxidation reduction // inferred from electronic annotation	---	0016491 // oxidoreductase activity // inferred from electronic annotation
Os.27399.1.S1_at	-0.139577	10.272	-0.951837	0.367094	0.664059	-6.59326	0.258667	10.272	1.76396	0.113027	0.281273	-5.9353	0.433819	10.272	2.95839	0.0167541	0.0467122	-4.21542	0.278776	10.272	1.90109	0.0911561	0.173828	-5.96547	0.981291	10.272	6.69184	0.000109079	0.000432682	1.0349	-4.33491	AK063292.1	Os.27399	Os07g0167100	4342490	Q0D8D4	NP_001058975	NM_001065510	LOC_Os07g07260								0006807 // nitrogen compound metabolic process // inferred from electronic annotation /// 0009435 // NAD biosynthetic process // inferred from electronic annotation	---	0003952 // NAD+ synthase (glutamine-hydrolyzing) activity // inferred from electronic annotation /// 0005524 // ATP binding // inferred from electronic annotation /// 0016810 // hydrolase activity acting on carbon-nitrogen (but not peptide) bonds // inferred from electronic annotation
Os.46083.1.S1_a_at	-0.116956	9.48372	-0.7777	0.45755	0.730392	-6.7466	-0.200102	9.48372	-1.33058	0.217436	0.417184	-6.51656	-0.486522	9.48372	-3.23514	0.0108279	0.0335861	-3.76522	-0.311539	9.48372	-2.07158	0.0695366	0.142523	-5.70712	-1.17925	9.48372	-7.84147	3.31e-05	0.000173727	2.32572	-4.08195	AK112023.1	Os.46083	Os06g0651600	4341693	B9FQ92 /// Q67UP9	NP_001058229	NM_001064764	LOC_Os06g44210								0006470 // protein dephosphorylation // inferred from electronic annotation	0008287 // protein serine/threonine phosphatase complex // inferred from electronic annotation	0003824 // catalytic activity // inferred from electronic annotation /// 0004721 // phosphoprotein phosphatase activity // inferred from electronic annotation /// 0004722 // protein serine/threonine phosphatase activity // inferred from electronic annotation /// 0016787 // hydrolase activity // inferred from electronic annotation /// 0046872 // metal ion binding // inferred from electronic annota…
Os.53296.1.S1_at	0.0631788	6.55516	0.195005	0.849906	0.943739	-7.04936	0.130458	6.55516	0.402667	0.696992	0.83081	-7.32223	0.0145448	6.55516	0.0448934	0.965215	0.980343	-7.57268	-0.638897	6.55516	-1.97199	0.0814812	0.160717	-5.85903	-2.61649	6.55516	-8.07595	2.64e-05	0.000147493	2.57106	-5.04645	AK071864.1	Os.88016	Os04g0178400	4335091	B7EK40 /// Q0JF01	NP_001052172	NM_001058707	LOC_Os04g09920					Cytochrome P450 99A3	P-450 99A3	CYTOCHROME P450 99A3	0006952 // defense response // inferred from electronic annotation /// 0055114 // oxidation reduction // inferred from electronic annotation	0016020 // membrane // inferred from electronic annotation /// 0016021 // integral to membrane // inferred from electronic annotation	0004497 // monooxygenase activity // inferred from electronic annotation /// 0005506 // iron ion binding // inferred from electronic annotation /// 0009055 // electron carrier activity // inferred from electronic annotation /// 0016491 // oxidoreductase activity // inferred from electronic annotation /// 0020037 // heme binding // inferred from electronic annotation /// 0046872 // metal ion bindi…
Os.10705.1.S1_at	0.0846773	10.8669	0.431066	0.676995	0.860954	-6.96853	-0.252708	10.8669	-1.28646	0.231745	0.433369	-6.57009	-0.210998	10.8669	-1.07412	0.311901	0.439029	-6.97127	-0.951491	10.8669	-4.84374	0.00103525	0.00654128	-1.35226	-1.53125	10.8669	-7.79512	3.47e-05	0.00017965	2.27654	-3.91712	AK067840.1	Os.10705	Os03g0799000	4334439	Q851P9	NP_001051573	NM_001058108	LOC_Os03g58470								0006334 // nucleosome assembly // inferred from electronic annotation	0000786 // nucleosome // inferred from electronic annotation /// 0005634 // nucleus // inferred from electronic annotation	0003677 // DNA binding // inferred from electronic annotation
Os.50164.1.S1_at	-0.372594	4.82719	-1.71074	0.122763	0.386737	-5.67591	-0.511591	4.82719	-2.34894	0.0445551	0.164098	-5.04271	-1.24248	4.82719	-5.70474	0.00034287	0.00266023	-0.0990214	-1.35369	4.82719	-6.21538	0.000186717	0.00191506	0.491767	-1.96964	4.82719	-9.04345	1.09e-05	7.71e-05	3.52607	-1.35996	AK119974.1	Os.50164	Os02g0775900	4330899	Q6YZ57	NP_001048284	NM_001054819	LOC_Os02g53580								---	---	---
Os.9923.1.S1_s_at	2.94074	12.6653	25.2539	2.19e-09	7.73e-06	11.6754	3.89883	12.6653	33.4817	1.97e-10	4.37e-07	14.2085	4.49789	12.6653	38.6262	5.78e-11	1.44e-07	15.4709	5.36906	12.6653	46.1075	1.26e-11	3.14e-08	16.7572	5.42645	12.6653	46.6003	1.15e-11	1.67e-08	16.9234	15.0071	AK120087.1	Os.9923	Os03g0181100	4331834	Q10QW3	NP_001049168	NM_001055703	LOC_Os03g08330			OsJAZ4		Jasmonate ZIM-domain protein 4	JASMONATE ZIM-DOMAIN PROTEIN 4	JASMONATE ZIM-DOMAIN PROTEIN 4	---	---	---
Os.57343.1.S1_at	1.33108	4.63731	3.56696	0.00648406	0.102938	-2.75898	1.0582	4.63731	2.83573	0.0203721	0.108197	-4.25753	1.05324	4.63731	2.82242	0.0208102	0.0547975	-4.43705	3.66643	4.63731	9.82514	5.67e-06	0.000158906	4.2695	4.31624	4.63731	11.5665	1.52e-06	1.94e-05	5.65406	-0.305998	AK111335.1	Os.57343	Os02g0733900	4330641	Q6Z2I6	NP_001048037	NM_001054572	LOC_Os02g50110								---	---	---
Os.52910.1.S1_at	-0.989705	3.60688	-3.03707	0.0147883	0.148028	-3.6068	-1.32888	3.60688	-4.07789	0.00302618	0.039849	-2.27469	-1.37946	3.60688	-4.23309	0.00241822	0.0108724	-2.18995	-1.50701	3.60688	-4.62449	0.00139511	0.00814363	-1.67152	-1.91123	3.60688	-5.86491	0.000282324	0.000921046	0.00637955	-1.94732	AK069859.1	Os.52910	Os04g0650600	4337228	Q0J9I1	NP_001054092	NM_001060627	LOC_Os04g55700								---	0005622 // intracellular // inferred from electronic annotation	0003676 // nucleic acid binding // inferred from electronic annotation /// 0004527 // exonuclease activity // inferred from electronic annotation
Os.19410.3.S1_x_at	-0.577423	7.6419	-3.57987	0.00635769	0.10254	-2.73859	-0.37729	7.6419	-2.3391	0.0452665	0.165666	-5.05834	-0.408198	7.6419	-2.53072	0.0332438	0.0781771	-4.91046	-0.400092	7.6419	-2.48046	0.0360471	0.087751	-5.06162	-1.57146	7.6419	-9.74266	6.06e-06	5.08e-05	4.16405	-2.72099	AK111774.1	---	Os10g0446600	9272437	---	NP_001176179	NM_001189250	LOC_Os10g30951								---	---	---
Os.19803.3.S1_at	0.371778	10.5016	1.20198	0.261337	0.566262	-6.33076	0.180875	10.5016	0.58478	0.573675	0.743539	-7.2251	0.0219711	10.5016	0.071034	0.944991	0.967916	-7.57099	-1.13379	10.5016	-3.66563	0.0055815	0.0224123	-3.14234	-1.90256	10.5016	-6.15111	0.000201187	0.000700071	0.372505	-4.77934	CB662157	Os.19803	Os01g0153100	4324502	Q9LGH4	NP_001042051	NM_001048586									0006334 // nucleosome assembly // inferred from electronic annotation	0000786 // nucleosome // inferred from electronic annotation /// 0005634 // nucleus // inferred from electronic annotation	0003677 // DNA binding // inferred from electronic annotation
Os.11335.3.S1_x_at	0.379079	10.7086	2.15472	0.0608773	0.279557	-5.01608	0.760088	10.7086	4.32041	0.00213481	0.0336368	-1.90549	0.945398	10.7086	5.37374	0.000517947	0.00356114	-0.542688	0.845586	10.7086	4.80639	0.00108869	0.00679013	-1.40618	1.84016	10.7086	10.4597	3.43e-06	3.41e-05	4.77782	-0.818522	AK102935.1	Os.57351	Os01g0720700	4324655	A2WUJ7 /// Q8W0E4	NP_001044092	NM_001050627	LOC_Os01g52260								0006535 // cysteine biosynthetic process from serine // inferred from electronic annotation /// 0008652 // cellular amino acid biosynthetic process // inferred from electronic annotation	0005737 // cytoplasm // inferred from electronic annotation	0008415 // acyltransferase activity // inferred from electronic annotation /// 0009001 // serine O-acetyltransferase activity // inferred from electronic annotation /// 0016740 // transferase activity // inferred from electronic annotation
Os.51245.1.S1_at	0.233652	6.68369	0.868466	0.408658	0.696033	-6.66991	-1.24959	6.68369	-4.64464	0.00135699	0.0257124	-1.42422	-2.90684	6.68369	-10.8045	2.64e-06	9.86e-05	5.14019	-2.83893	6.68369	-10.5521	3.2e-06	0.000106771	4.88558	-4.14282	6.68369	-15.3985	1.43e-07	3.89e-06	8.16552	2.01943	AK062326.1	Os.51245	Os02g0525100	4329514	Q6H7A9	NP_001046991	NM_001053526	LOC_Os02g32450								---	---	---
Os.14296.1.S1_at	-0.252266	8.17626	-1.67424	0.12988	0.397057	-5.72716	-0.242718	8.17626	-1.61087	0.14314	0.324832	-6.15091	-0.552668	8.17626	-3.66795	0.00556192	0.0203427	-3.06984	-0.486685	8.17626	-3.23003	0.0109146	0.0366667	-3.84288	-1.01216	8.17626	-6.71753	0.000106045	0.000423084	1.06545	-3.54507	AK071381.1	Os.14296	Os09g0560500	4347851	Q653D9	NP_001063927	NM_001070462	LOC_Os09g38759								0006760 // folic acid and derivative metabolic process // inferred from electronic annotation	---	0004150 // dihydroneopterin aldolase activity // inferred from electronic annotation
Os.10083.1.S1_at	0.321514	9.83147	2.77958	0.0222869	0.175659	-4.02268	-0.0283989	9.83147	-0.245517	0.811799	0.899576	-7.37814	0.077516	9.83147	0.670148	0.520303	0.642191	-7.33017	0.780019	9.83147	6.74349	0.000103073	0.00127156	1.13409	2.4419	9.83147	21.1109	1e-08	7.58e-07	10.9005	-1.33927	AK071102.1	Os.87807	Os04g0592600	4336832	A6N1H1 /// B7EIW6	NP_001053717	NM_001060252	LOC_Os04g50216								---	0016020 // membrane // inferred from reviewed computational analysis	---
Os.4898.1.S1_at	-0.51856	5.93097	-2.8015	0.0215184	0.173167	-3.98729	-0.642562	5.93097	-3.47141	0.0075058	0.0639925	-3.22817	-1.143	5.93097	-6.17501	0.000195669	0.00180086	0.505317	-1.22123	5.93097	-6.59764	0.000121047	0.00141032	0.960249	-2.16223	5.93097	-11.6813	1.4e-06	1.84e-05	5.7405	-0.00188108	AK071230.1	Os.4898	Os04g0612800	4336969	Q7XLD5	NP_001053849	NM_001060384	LOC_Os04g52290								---	---	---
Os.20086.1.S1_at	0.00337653	6.92184	0.0207009	0.983955	0.996095	-7.07014	-0.100938	6.92184	-0.618829	0.552022	0.726576	-7.20323	0.17572	6.92184	1.0773	0.310556	0.437738	-6.96791	-0.520351	6.92184	-3.19017	0.0116179	0.0383625	-3.90761	-1.67545	6.92184	-10.2718	3.97e-06	3.76e-05	4.62077	-4.10563	AK067782.1	Os.81706	Os06g0119900	4339946	Q5VPQ4	NP_001056635	NM_001063170	LOC_Os06g02940								---	---	---
Os.12212.1.S1_at	-0.20045	6.83755	-1.20319	0.260895	0.565727	-6.32939	0.230135	6.83755	1.38137	0.201902	0.398376	-6.45349	0.579337	6.83755	3.47743	0.00743665	0.0252805	-3.37413	0.110636	6.83755	0.664085	0.523992	0.637268	-7.40575	1.18269	6.83755	7.09902	7.04e-05	0.000308732	1.50959	-4.41063	AY335486.1	Os.12212	Os05g0107900	4337576	B7F6Q1 /// B9FK23 /// Q7XBA5	NP_001054427	NM_001060962	LOC_Os05g01730								---	---	---
Os.8285.1.S1_at	-0.257929	7.41217	-1.40778	0.194208	0.485714	-6.08281	-0.2986	7.41217	-1.62976	0.139065	0.319118	-6.12486	-0.87531	7.41217	-4.77744	0.00113215	0.00622629	-1.38107	-0.433893	7.41217	-2.36819	0.0431948	0.100103	-5.24157	-1.19208	7.41217	-6.50636	0.00013403	0.000507721	0.811901	-3.60368	AK120278.1	Os.50787	Os10g0489200	4348965	Q0IWT4	NP_001064917	NM_001071452	LOC_Os10g34750								0006260 // DNA replication // inferred from electronic annotation /// 0006281 // DNA repair // inferred from electronic annotation /// 0006310 // DNA recombination // inferred from electronic annotation /// 0006974 // response to DNA damage stimulus // inferred from electronic annotation	0009536 // plastid // inferred from reviewed computational analysis	0000166 // nucleotide binding // inferred from electronic annotation /// 0003677 // DNA binding // inferred from electronic annotation /// 0003910 // DNA ligase (ATP) activity // inferred from electronic annotation /// 0005524 // ATP binding // inferred from electronic annotation /// 0016874 // ligase activity // inferred from electronic annotation
Os.8557.1.S1_at	0.0157304	11.0667	0.103295	0.920091	0.972762	-7.06447	-0.132953	11.0667	-0.87305	0.406289	0.606851	-7.00551	-0.780806	11.0667	-5.12725	0.0007112	0.00446457	-0.883107	-0.010775	11.0667	-0.0707553	0.945206	0.966486	-7.6424	-1.01339	11.0667	-6.65453	0.000113657	0.000446894	0.990388	-4.32102	AK062395.1	Os.8557	Os05g0142400	4337769	Q75KL6	NP_001054610	NM_001061145	LOC_Os05g05060								---	---	---
Os.10087.1.S1_at	-0.51157	11.8129	-4.56266	0.00151951	0.0483216	-1.24354	-0.394406	11.8129	-3.51768	0.00699133	0.0621127	-3.15413	-1.54672	11.8129	-13.7951	3.57e-07	2.77e-05	7.26053	-0.345381	11.8129	-3.08043	0.0138084	0.0435218	-4.08617	-2.08611	11.8129	-18.6059	2.92e-08	1.52e-06	9.81564	1.71847	AK062641.1	Os.10087	Os04g0601800	4336884	Q0JAF6	NP_001053767	NM_001060302	LOC_Os04g51280								---	---	---
Os.9077.1.S1_at	-0.167791	10.629	-1.25407	0.242743	0.545898	-6.27051	0.0950745	10.629	0.710585	0.496108	0.683873	-7.13874	-1.12746	10.629	-8.42665	1.9e-05	0.000368662	3.02093	0.192423	10.629	1.43817	0.18567	0.294952	-6.61331	-1.15461	10.629	-8.62952	1.58e-05	0.000100338	3.12833	-2.77466	NM_197820.1	Os.9077	Os10g0569000	4349444	---	NP_001065444	NM_001071976	LOC_Os10g41940								---	---	---
Os.49385.1.S1_at	-0.843796	4.06937	-3.06208	0.0142148	0.146052	-3.56646	-0.575523	4.06937	-2.08853	0.0676792	0.208728	-5.4506	-0.982982	4.06937	-3.56717	0.00648196	0.0228108	-3.23039	-1.01631	4.06937	-3.68811	0.00539502	0.021845	-3.10662	-2.1802	4.06937	-7.9118	3.09e-05	0.000164863	2.3999	-2.59083	AK066215.1	Os.49385	Os11g0633500	4350972	Q2R0S9	NP_001068322	NM_001074854	LOC_Os11g41540								0006915 // apoptosis // inferred from electronic annotation /// 0006952 // defense response // inferred from electronic annotation	---	0000166 // nucleotide binding // inferred from electronic annotation /// 0005524 // ATP binding // inferred from electronic annotation
Os.12385.1.S1_at	-3.91e-05	10.6739	-0.000366379	0.999716	1	-7.07038	0.0273918	10.6739	0.256801	0.803354	0.895326	-7.37501	0.702997	10.6739	6.59068	0.000121988	0.00128995	1.01502	0.153169	10.6739	1.43597	0.186275	0.295697	-6.61613	0.965078	10.6739	9.04771	1.09e-05	7.68e-05	3.53009	-3.30328	AK061049.1	Os.12385	Os03g0787300	4334359	Q5NKI6 /// Q6F3B0	NP_001051497	NM_001058032	LOC_Os03g57340								0006457 // protein folding // inferred from electronic annotation /// 0009408 // response to heat // inferred from electronic annotation	0005737 // cytoplasm // inferred from electronic annotation	0005524 // ATP binding // inferred from electronic annotation /// 0031072 // heat shock protein binding // inferred from electronic annotation /// 0046872 // metal ion binding // inferred from electronic annotation /// 0051082 // unfolded protein binding // inferred from electronic annotation
Os.35191.1.S1_at	-0.22927	7.41306	-1.37081	0.20505	0.499596	-6.12923	-0.285806	7.41306	-1.70884	0.123123	0.295982	-6.01404	-0.818326	7.41306	-4.8928	0.000969323	0.00558879	-1.21493	-0.455562	7.41306	-2.72382	0.0243704	0.0662795	-4.66751	-1.51838	7.41306	-9.07843	1.06e-05	7.54e-05	3.55898	-2.89335	AK068624.1	Os.35191	Os03g0777600	4334297	Q0DN33	NP_001051441	NM_001057976	LOC_Os03g56620								---	---	0016757 // transferase activity transferring glycosyl groups // inferred from electronic annotation
Os.11263.1.A1_at	-0.0224333	10.0719	-0.181097	0.860476	0.947573	-7.05224	0.132634	10.0719	1.07072	0.313347	0.517977	-6.81323	0.465212	10.0719	3.75551	0.00487447	0.0183838	-2.93115	0.593255	10.0719	4.78916	0.00111433	0.00689567	-1.43111	1.86062	10.0719	15.0202	1.76e-07	4.46e-06	7.94725	-2.0561	CB659104	---	Os11g0282300	4350281	---	NP_001067693	NM_001074225	LOC_Os11g17930								---	---	---
Os.12921.1.S1_at	0.504544	8.07306	2.14894	0.0614436	0.280632	-5.02501	0.548765	8.07306	2.33729	0.0453984	0.165873	-5.06121	0.97023	8.07306	4.13239	0.00279591	0.0121557	-2.34394	1.11187	8.07306	4.73565	0.00119823	0.007265	-1.50882	2.28955	8.07306	9.75162	6.02e-06	5.05e-05	4.17196	-1.9534	AU222951	---	Os04g0674050	9267876	---	NP_001174138	NM_001187209	LOC_Os04g57770								---	---	---
Os.19755.2.S1_a_at	0.178929	11.0357	1.37448	0.203952	0.498394	-6.12467	0.673624	11.0357	5.17456	0.000668766	0.0167138	-0.669519	0.779231	11.0357	5.9858	0.000244362	0.00211065	0.265773	0.349587	11.0357	2.68542	0.0259201	0.0695159	-4.72996	0.965152	11.0357	7.41399	5.08e-05	0.000240835	1.86335	-1.87901	AF489111.1	Os.19755	Os01g0557500	4324573	Q0JLY3 /// Q769E5	NP_001043331	NM_001049866	LOC_Os01g37690			OsCAX1a		Vacuolar cation/proton exchanger 1a, Ca(2+)/H(+) exchanger 1a, cation/H+ exchanger 1a	Ca(2+)/H(+) EXCHANGER 1A	Ca(2+)/H(+) EXCHANGER 1A	0006810 // transport // inferred from electronic annotation /// 0006811 // ion transport // inferred from electronic annotation /// 0006812 // cation transport // inferred from electronic annotation /// 0006816 // calcium ion transport // inferred from electronic annotation /// 0055085 // transmembrane transport // inferred from electronic annotation	0005773 // vacuole // inferred from electronic annotation /// 0005774 // vacuolar membrane // inferred from electronic annotation /// 0016020 // membrane // inferred from reviewed computational analysis /// 0016020 // membrane // inferred from electronic annotation /// 0016021 // integral to membrane // inferred from electronic annotation	0008324 // cation transmembrane transporter activity // inferred from electronic annotation /// 0015297 // antiporter activity // inferred from electronic annotation
qCTS6-2	19499320	27252383	chr6
Os.17642.1.S1_a_at	-0.0951282	8.90669	-0.712208	0.495152	0.754747	-6.79736	0.00252011	8.90669	0.0188676	0.985376	0.995968	-7.41134	-1.16358	8.90669	-8.71155	1.47e-05	0.000308884	3.30037	-0.183337	8.90669	-1.37261	0.20451	0.316274	-6.69672	-1.13023	8.90669	-8.46183	1.84e-05	0.000112608	2.96267	-2.92848	AK067441.1	Os.17642	Os04g0553800	4336612	B7EDH2 /// B7EDH3 /// Q7XT35	NP_001053509	NM_001060044	LOC_Os04g46750								---	---	0016740 // transferase activity // inferred from electronic annotation /// 0016757 // transferase activity transferring glycosyl groups // inferred from electronic annotation
Os.51226.1.S1_at	0.955658	8.43111	4.08578	0.00299163	0.0711894	-1.95368	1.98895	8.43111	8.50346	1.77e-05	0.00118516	3.22029	2.46525	8.43111	10.5398	3.23e-06	0.000109145	4.9262	3.82967	8.43111	16.3732	8.55e-08	8.29e-06	8.71988	5.59545	8.43111	23.9225	3.47e-09	4.08e-07	11.9537	5.37329	AK062272.1	Os.51226	Os03g0739700	4334054	Q7Y1G8	NP_001051216	NM_001057751	LOC_Os03g52910								---	---	---
OsAffx.15770.1.S1_at	-1.05908	8.34879	-4.07127	0.00305549	0.0719298	-1.97576	-1.43319	8.34879	-5.5094	0.000436583	0.0128718	-0.21334	-1.30718	8.34879	-5.02502	0.000813224	0.00493127	-1.02684	-4.13554	8.34879	-15.8977	1.09e-07	9.97e-06	8.46335	-3.70437	8.34879	-14.2402	2.74e-07	6.04e-06	7.47892	2.54526	9634.m03418	Os.75897	Os06g0554600	4341279	---	NP_001057848	NM_001064383	LOC_Os06g36070								---	---	---
Os.9209.1.S1_s_at	0.139629	8.15945	0.92554	0.379857	0.674556	-6.61806	0.0112964	8.15945	0.0748794	0.942019	0.974452	-7.40842	-0.242188	8.15945	-1.60536	0.144348	0.243402	-6.31932	-0.402253	8.15945	-2.66637	0.0267257	0.0711952	-4.76092	-1.93566	8.15945	-12.8307	6.49e-07	1.08e-05	6.56315	-3.70871	AY323487.1	Os.9209	Os01g0516600	4323965	B8A9C0 /// Q7XBH1 /// Q8LQD2	NP_001043194	NM_001049729	LOC_Os01g33204								---	---	---
Os.18467.1.S1_at	0.58969	9.67207	4.33759	0.00208337	0.0583577	-1.5748	1.04619	9.67207	7.69544	3.83e-05	0.00218901	2.39689	1.06802	9.67207	7.85603	3.27e-05	0.000521807	2.43711	2.42382	9.67207	17.829	4.18e-08	4.85e-06	9.45816	3.83844	9.67207	28.2345	8.45e-10	1.69e-07	13.3062	5.20471	CB663469	Os.18467	Os11g0195500	4349988	---	NP_001067424	NM_001073956	LOC_Os11g09010								---	---	---
Os.49400.1.S1_s_at	0.918836	3.48357	2.50668	0.0345565	0.214753	-4.4615	0.605717	3.48357	1.65246	0.134307	0.312544	-6.09333	0.990297	3.48357	2.70163	0.025254	0.0633337	-4.63361	1.4669	3.48357	4.00185	0.00338187	0.0155218	-2.61375	2.41276	3.48357	6.58224	0.000123137	0.00047716	0.903654	-3.37971	AK068380.1	Os.49400	Os11g0228600	4350126	Q0ITQ2	NP_001067550	NM_001074082	LOC_Os11g12240								0006915 // apoptosis // inferred from electronic annotation /// 0006952 // defense response // inferred from electronic annotation	---	0000166 // nucleotide binding // inferred from electronic annotation /// 0005524 // ATP binding // inferred from electronic annotation
Os.19186.1.S1_at	0.0517065	11.988	0.383975	0.710292	0.878647	-6.98939	0.104815	11.988	0.778363	0.457179	0.651428	-7.08604	-0.519504	11.988	-3.85787	0.0041833	0.0164083	-2.77006	-0.16802	11.988	-1.24773	0.244948	0.361366	-6.84855	-0.931495	11.988	-6.91734	8.54e-05	0.000357637	1.30026	-4.47876	AK065330.1	Os.19186	Os02g0822100	4331184	Q6K6Z6	NP_001048556	NM_001055091	LOC_Os02g57620								0015746 // citrate transport // inferred from electronic annotation /// 0055085 // transmembrane transport // inferred from electronic annotation	0016021 // integral to membrane // inferred from electronic annotation	0015137 // citrate transmembrane transporter activity // inferred from electronic annotation
Os.36863.1.S1_at	0.0801343	7.79437	0.505309	0.626002	0.833663	-6.93098	0.0858389	7.79437	0.541281	0.602014	0.764382	-7.25136	-0.278968	7.79437	-1.75911	0.113883	0.201566	-6.10282	-0.124777	7.79437	-0.786817	0.452469	0.570878	-7.31236	-0.990023	7.79437	-6.24287	0.000180879	0.000641074	0.487571	-5.42199	AK062494.1	Os.36863	Os01g0646500	4325924	---	---	---									---	---	---
Os.51928.1.S1_at	0.113217	6.09813	0.668121	0.521535	0.770127	-6.8293	-0.0883046	6.09813	-0.521105	0.615409	0.773764	-7.2629	-0.740913	6.09813	-4.37229	0.00198346	0.00938011	-1.97927	-1.18214	6.09813	-6.97609	8.02e-05	0.00105171	1.40593	-2.49056	6.09813	-14.6973	2.11e-07	5.1e-06	7.75648	-1.38181	AK064299.1	Os.51928	Os03g0721900	4333939	---	NP_001051106	NM_001057641	LOC_Os03g51200								---	---	---
Os.14584.1.S1_at	-0.0679383	8.8091	-0.595001	0.567125	0.798727	-6.87818	0.140755	8.8091	1.23272	0.250227	0.452992	-6.63361	-0.0474545	8.8091	-0.415605	0.687849	0.781831	-7.47862	0.714033	8.8091	6.25347	0.000178681	0.0018534	0.539297	1.12883	8.8091	9.88624	5.39e-06	4.67e-05	4.2901	-3.2322	AK059039.1	---	Os06g0558700	9268632	---	NP_001174846	NM_001187917	LOC_Os06g36360								---	---	---
Os.8544.1.S1_at	-0.441138	8.81138	-2.3344	0.0456105	0.244716	-4.73525	-0.401467	8.81138	-2.12447	0.0638996	0.201328	-5.39512	0.094667	8.81138	0.500955	0.628939	0.736082	-7.43613	-0.437839	8.81138	-2.31694	0.0469106	0.106445	-5.32314	-1.50554	8.81138	-7.96695	2.93e-05	0.000158964	2.45772	-4.08639	AK072872.1	Os.8544	Os08g0441500	4345689	Q6Z9E7	NP_001061909	NM_001068444	LOC_Os08g34280								0008152 // metabolic process // inferred from electronic annotation /// 0044237 // cellular metabolic process // inferred from electronic annotation	---	0003824 // catalytic activity // inferred from electronic annotation /// 0005488 // binding // inferred from electronic annotation /// 0050662 // coenzyme binding // inferred from electronic annotation
Os.36435.1.S1_at	-0.417845	6.17983	-2.22828	0.0541001	0.264941	-4.90182	-0.669104	6.17983	-3.56818	0.006472	0.0597244	-3.07353	-2.18509	6.17983	-11.6526	1.43e-06	6.44e-05	5.79429	-0.869858	6.17983	-4.63876	0.00136799	0.00803529	-1.65054	-4.43121	6.17983	-23.6307	3.85e-09	4.38e-07	11.8514	1.60397	AK063409.1	Os.36435	Os11g0708500	4351233	Q53NW9	NP_001068563	NM_001075095									0008152 // metabolic process // inferred from electronic annotation /// 0042823 // pyridoxal phosphate biosynthetic process // inferred from electronic annotation	---	0003824 // catalytic activity // inferred from electronic annotation
Os.52579.1.S1_at	-0.245315	7.38463	-1.54043	0.159306	0.4397	-5.91011	-0.31221	7.38463	-1.96049	0.0829813	0.23448	-5.64561	-1.33198	7.38463	-8.364	2.01e-05	0.000383827	2.95842	-0.159719	7.38463	-1.00294	0.343199	0.464516	-7.11557	-1.02421	7.38463	-6.43144	0.000145829	0.000542846	0.720596	-2.99845	AK068142.1	Os.52579	Os06g0326500	4340910	Q69T76	NP_001057529	NM_001064064	LOC_Os06g22070								---	0005759 // mitochondrial matrix // inferred from electronic annotation	---
Os.10529.1.S1_s_at	-0.245718	5.40198	-1.69246	0.126281	0.391583	-5.70165	-0.254691	5.40198	-1.75426	0.114746	0.283821	-5.94924	-0.273078	5.40198	-1.88091	0.0941043	0.173589	-5.92478	-0.862571	5.40198	-5.94122	0.000257669	0.00238539	0.14396	-1.00845	5.40198	-6.94597	8.28e-05	0.000350237	1.33352	-3.21964	AU166632	Os.79566	Os11g0148800	4349777	---	NP_001065752	NM_001072284	LOC_Os11g05140								---	---	---
Os.9212.1.S1_at	-0.343187	11.8957	-2.96065	0.016694	0.156293	-3.73019	0.454349	11.8957	3.91965	0.00381711	0.0452629	-2.51957	0.95892	11.8957	8.27256	2.19e-05	0.000400864	2.86651	0.446504	11.8957	3.85197	0.00422014	0.0182975	-2.84785	1.14824	11.8957	9.90585	5.31e-06	4.61e-05	4.30719	-0.38478	AY069940.1	Os.9212	Os07g0412100	4343010	B7EDS3 /// Q8GTK0 /// Q8VYU1	NP_001059450	NM_001065985	LOC_Os07g22930						GRANULE BOUND STARCH SYNTHASE II	GRANULE BOUND STARCH SYNTHASE II	0005978 // glycogen biosynthetic process // inferred from electronic annotation /// 0009058 // biosynthetic process // inferred from electronic annotation /// 0009250 // glucan biosynthetic process // inferred from electronic annotation	---	0009011 // starch synthase activity // inferred from electronic annotation
Os.14250.1.S1_at	0.116951	10.1627	0.772978	0.460196	0.73193	-6.75039	0.0176931	10.1627	0.116942	0.909584	0.957124	-7.40394	-0.0612952	10.1627	-0.405127	0.695249	0.787617	-7.48332	0.0277323	10.1627	0.183295	0.858803	0.90836	-7.62652	1.29502	10.1627	8.55938	1.68e-05	0.000105473	3.05937	-5.24096	AK121943.1	Os.14250	Os12g0573200	4352595	Q2QNA3	NP_001067095	NM_001073627	LOC_Os12g38490	Osj013368	GRAS						0006350 // transcription // inferred from electronic annotation /// 0045449 // regulation of transcription // inferred from electronic annotation	---	---
Os.35778.1.S1_at	-0.0432143	6.18242	-0.233842	0.820564	0.930872	-7.04018	-0.24881	6.18242	-1.34637	0.212502	0.410628	-6.49712	-0.0770497	6.18242	-0.416934	0.686914	0.781179	-7.47802	-0.328974	6.18242	-1.78015	0.11021	0.199823	-6.14323	-1.36096	6.18242	-7.36447	5.34e-05	0.000250136	1.80849	-5.07001	AK065830.1	Os.35778	Os01g0770200	4325604	Q94EE9	NP_001044376	NM_001050911	LOC_Os01g56380								0006519 // cellular amino acid and derivative metabolic process // inferred from electronic annotation /// 0019752 // carboxylic acid metabolic process // inferred from electronic annotation	---	0003824 // catalytic activity // inferred from electronic annotation /// 0016829 // lyase activity // inferred from electronic annotation /// 0016831 // carboxy-lyase activity // inferred from electronic annotation /// 0030170 // pyridoxal phosphate binding // inferred from electronic annotation
Os.14996.2.S1_a_at	0.047849	9.9964	0.381947	0.711742	0.87944	-6.99024	0.317261	9.9964	2.53248	0.0331497	0.139524	-4.7489	0.358137	9.9964	2.85877	0.0196359	0.0524278	-4.37781	0.657837	9.9964	5.25108	0.000605822	0.00444649	-0.77714	1.03912	9.9964	8.29465	2.15e-05	0.000126631	2.79482	-2.81985	AK059306.1	Os.14996	Os04g0502900	4336319	Q0JBY6	NP_001053237	NM_001059772	LOC_Os04g42430								---	---	0005509 // calcium ion binding // inferred from electronic annotation
Os.8233.1.S1_at	0.109813	10.7196	0.871836	0.406916	0.694528	-6.66692	0.142795	10.7196	1.13369	0.287457	0.492982	-6.74562	0.315431	10.7196	2.5043	0.0346891	0.0807895	-4.95305	0.450796	10.7196	3.57901	0.00636609	0.0246688	-3.28043	0.795985	10.7196	6.31956	0.00016562	0.000598145	0.5829	-4.21262	AK071920.1	Os.8233	Os01g0748600	4325550	Q5JNI5	NP_001044241	NM_001050776	LOC_Os01g54480								0006468 // protein phosphorylation // inferred from electronic annotation /// 0009966 // regulation of signal transduction // inferred from electronic annotation	---	0000166 // nucleotide binding // inferred from electronic annotation /// 0004672 // protein kinase activity // inferred from electronic annotation /// 0004674 // protein serine/threonine kinase activity // inferred from electronic annotation /// 0005524 // ATP binding // inferred from electronic annotation /// 0016301 // kinase activity // inferred from electronic annotation /// 0016740 // transf…
Os.9216.1.S1_at	-0.200495	10.9822	-1.24904	0.244491	0.547893	-6.27641	-0.280008	10.9822	-1.74439	0.116521	0.286201	-5.9634	-0.373741	10.9822	-2.32832	0.0460588	0.100087	-5.23471	-1.94439	10.9822	-12.1131	1.04e-06	4.88e-05	6.08634	-1.82883	10.9822	-11.3932	1.72e-06	2.11e-05	5.52216	-1.1732	AK068704.1	Os.9216	Os03g0379300	4332972	B8AQJ0 /// Q10KL8 /// Q8W397	NP_001050234	NM_001056769	LOC_Os03g26210	Osj047193	bHLH						0045449 // regulation of transcription // inferred from electronic annotation /// 0045449 // regulation of transcription // inferred by curator	0005634 // nucleus // inferred from electronic annotation /// 0005634 // nucleus // inferred by curator	0003677 // DNA binding // inferred from electronic annotation /// 0030528 // transcription regulator activity // inferred from electronic annotation /// 0030528 // transcription regulator activity // inferred by curator
Os.18494.1.S1_at	-0.267329	4.46722	-0.676919	0.516202	0.767333	-6.82307	-0.190325	4.46722	-0.481933	0.641848	0.793039	-7.28412	-0.113142	4.46722	-0.286494	0.781263	0.851889	-7.52834	-0.603745	4.46722	-1.52878	0.162133	0.266317	-6.49415	-2.3835	4.46722	-6.0354	0.000230431	0.000780896	0.225804	-5.58078	CB680041	Os.18494	Os07g0144500	4342389	---	NP_001058881	NM_001065416	LOC_Os07g05110								---	---	---
Os.50267.1.S1_at	-0.578821	4.9317	-2.04476	0.0725767	0.300483	-5.18474	-0.702142	4.9317	-2.48041	0.0360506	0.14631	-4.83265	-0.385068	4.9317	-1.3603	0.208227	0.322452	-6.64108	-1.08656	4.9317	-3.83842	0.00430618	0.0185365	-2.86915	-1.69119	4.9317	-5.97435	0.000247706	0.000826717	0.147682	-3.87599	AK120424.1	Os.50267	Os08g0446200	4345707	Q6ZAB7	NP_001061926	NM_001068461	LOC_Os08g34640								0006468 // protein phosphorylation // inferred from electronic annotation	---	0000166 // nucleotide binding // inferred from electronic annotation /// 0004672 // protein kinase activity // inferred from electronic annotation /// 0004674 // protein serine/threonine kinase activity // inferred from electronic annotation /// 0004872 // receptor activity // inferred from electronic annotation /// 0005515 // protein binding // inferred from electronic annotation /// 0005524 // …
Os.7731.1.S1_at	1.11344	7.11438	4.9813	0.000861596	0.033678	-0.646692	0.403356	7.11438	1.80454	0.10609	0.270909	-5.87658	-1.19306	7.11438	-5.33754	0.000542345	0.00367228	-0.592141	0.620114	7.11438	2.77427	0.0224771	0.0625482	-4.58537	1.4035	7.11438	6.279	0.000173508	0.000620764	0.532574	-2.23364	AK068075.1	Os.81132	Os01g0213400	4325572	Q94IZ7	NP_001042382	NM_001048917	LOC_Os01g11520								---	---	0005515 // protein binding // inferred from electronic annotation /// 0008270 // zinc ion binding // inferred from electronic annotation /// 0046872 // metal ion binding // inferred from electronic annotation
Os.50008.1.S1_at	-0.551176	9.02915	-2.95749	0.0167783	0.156513	-3.7353	0.389583	9.02915	2.09041	0.0674762	0.208259	-5.4477	0.870884	9.02915	4.67296	0.00130528	0.00690551	-1.53315	0.220557	9.02915	1.18346	0.268224	0.386815	-6.92278	1.4478	9.02915	7.76854	3.56e-05	0.000183006	2.24824	-3.07814	AK119610.1	Os.50008	Os09g0436900	4347153	B7F517	NP_001063263	NM_001069798	LOC_Os09g26580								---	0005739 // mitochondrion // inferred from reviewed computational analysis	---
Os.49221.1.S1_at	-0.203405	9.32062	-1.51015	0.166743	0.4496	-5.95033	0.0603228	9.32062	0.447859	0.665294	0.809399	-7.3013	-0.314575	9.32062	-2.33552	0.045528	0.0992555	-5.22327	-0.257767	9.32062	-1.91376	0.0893518	0.171421	-5.94657	-0.80901	9.32062	-6.00639	0.000238469	0.000803062	0.188746	-4.84654	AK120441.1	---	Os04g0252200	9266269	---	NP_001173813	NM_001186884	LOC_Os04g18010								---	---	---
Os.11608.1.S1_at	0.193914	7.80675	1.11172	0.29629	0.600695	-6.43079	0.0328951	7.80675	0.188589	0.854778	0.925832	-7.3918	-0.161509	7.80675	-0.925938	0.379662	0.509782	-7.11896	0.79276	7.80675	4.54493	0.00155733	0.00879255	-1.78904	1.49198	7.80675	8.55362	1.69e-05	0.000105876	3.05368	-3.93538	AK068600.1	Os.75606	Os01g0741900	4326541	Q8LQ74	NP_001044208	NM_001050743	LOC_Os01g53880								0006350 // transcription // inferred from electronic annotation /// 0009733 // response to auxin stimulus // inferred by curator /// 0009734 // auxin mediated signaling pathway // inferred from electronic annotation /// 0045449 // regulation of transcription // inferred from electronic annotation	0005634 // nucleus // inferred from electronic annotation	0046983 // protein dimerization activity // inferred from electronic annotation
OsAffx.14249.1.S1_at	0.153817	5.27952	1.01331	0.338496	0.640369	-6.53312	-0.475743	5.27952	-3.1341	0.0126881	0.0840794	-3.77245	-0.450016	5.27952	-2.96461	0.0165893	0.0463716	-4.20528	-0.482948	5.27952	-3.18157	0.0117759	0.0387546	-3.9216	-1.48958	5.27952	-9.81303	5.72e-06	4.86e-05	4.22603	-2.84128	9632.m04114	Os.17080	Os04g0508900	4336358	---	NP_001053274	NM_001059809	LOC_Os04g42990								---	---	---
Os.8148.1.S1_a_at	-0.173479	9.54026	-1.51991	0.164314	0.447368	-5.93742	-0.201728	9.54026	-1.7674	0.112422	0.28017	-5.93034	-2.01263	9.54026	-17.6333	4.59e-08	6.72e-06	9.37929	-0.189679	9.54026	-1.66184	0.132384	0.229456	-6.31183	-1.86493	9.54026	-16.3392	8.7e-08	2.84e-06	8.68487	-0.0230848	AK066702.1	Os.8148	Os04g0576500	4336738	Q7XUH7	NP_001053625	NM_001060160	LOC_Os04g48710								0006508 // proteolysis // inferred from electronic annotation	---	0008234 // cysteine-type peptidase activity // inferred from electronic annotation
Os.56959.1.S1_at	0.357682	7.38481	1.95522	0.083678	0.322834	-5.31984	0.205525	7.38481	1.12347	0.291538	0.497551	-6.75678	-0.162283	7.38481	-0.887098	0.39909	0.529049	-7.15473	1.23282	7.38481	6.73902	0.000103578	0.00127262	1.1288	1.10271	7.38481	6.02782	0.000232504	0.000787461	0.216124	-3.57729	AK110633.1	Os.56959	Os04g0558700	4336640	Q0JB38	NP_001053535	NM_001060070	LOC_Os04g47140								---	---	---
Os.15251.1.S1_at	0.0607951	7.03599	0.335184	0.745496	0.898022	-7.00854	-0.255145	7.03599	-1.4067	0.194518	0.389183	-6.42148	0.138346	7.03599	0.762747	0.465965	0.592575	-7.2605	-0.802546	7.03599	-4.4247	0.00184219	0.0099797	-1.96826	-1.25116	7.03599	-6.89807	8.72e-05	0.000363152	1.27783	-4.27619	AK068827.1	Os.15251	Os03g0769400	4334249	Q75KA7	NP_001051395	NM_001057930	LOC_Os03g55950								---	---	0005515 // protein binding // inferred from electronic annotation
Os.24767.1.S1_at	-0.187799	9.02284	-1.02603	0.332798	0.635355	-6.52031	-0.556349	9.02284	-3.03957	0.0147298	0.0913905	-3.92597	-0.326244	9.02284	-1.78241	0.109821	0.195832	-6.06917	-0.682651	9.02284	-3.72962	0.00506786	0.0208751	-3.0408	-1.22715	9.02284	-6.70447	0.000107576	0.00042782	1.04992	-3.70127	AK060244.1	Os.24767	Os09g0541500	4347731	Q651C7	NP_001063814	NM_001070349	LOC_Os09g36976								0006810 // transport // inferred from electronic annotation /// 0006888 // ER to Golgi vesicle-mediated transport // inferred from electronic annotation	0005622 // intracellular // inferred from electronic annotation /// 0009536 // plastid // inferred from reviewed computational analysis	---
OsAffx.15802.1.S1_at	-0.115362	6.48462	-0.642375	0.537331	0.780268	-6.8471	-0.265039	6.48462	-1.47582	0.175546	0.367524	-6.33228	-1.16839	6.48462	-6.50596	0.000134091	0.00138018	0.912943	-0.759385	6.48462	-4.22851	0.00243417	0.0122019	-2.2649	-1.35471	6.48462	-7.54347	4.45e-05	0.000217102	2.00551	-2.50517	9634.m03590	Os.73433	Os06g0574400	4341363	---	NP_001057925	NM_001064460	LOC_Os06g37640								---	---	---
Os.26446.1.S1_at	-0.00124817	7.64393	-0.0120049	0.990695	0.999146	-7.0703	-0.292983	7.64393	-2.81793	0.0209601	0.109571	-4.28648	-0.440378	7.64393	-4.23558	0.00240962	0.0108533	-2.18617	-0.762553	7.64393	-7.33428	5.51e-05	0.000809339	1.81194	-1.17846	7.64393	-11.3345	1.79e-06	2.17e-05	5.47705	-1.25079	AK120055.1	Os.92038	Os03g0715500	4333909	Q307Q8	NP_001051077	NM_001057612	LOC_Os03g50740								---	---	0005083 // small GTPase regulator activity // inferred from electronic annotation /// 0005488 // binding // inferred from electronic annotation
Os.5614.1.S1_at	-0.0111471	9.26128	-0.0657494	0.949076	0.983234	-7.06798	0.0860035	9.26128	0.507278	0.624677	0.780005	-7.27057	-0.220488	9.26128	-1.30051	0.227104	0.344448	-6.7145	-0.923411	9.26128	-5.44659	0.000472378	0.00370767	-0.509448	-1.6647	9.26128	-9.81894	5.69e-06	4.84e-05	4.23122	-3.46626	AK107132.1	Os.5614	Os06g0625900	4341573	Q67VS5	NP_001058116	NM_001064651	LOC_Os06g42030			OsHAK10		High-affinity Potassium(K+) Transporter 10, Potassium transporter 10	HIGH-AFFINITY POTASSIUM(K+) TRANSPORTER 10	HIGH-AFFINITY POTASSIUM(K+) TRANSPORTER 10	0006810 // transport // inferred from electronic annotation /// 0006811 // ion transport // inferred from electronic annotation /// 0006813 // potassium ion transport // inferred from electronic annotation	0005773 // vacuole // inferred from electronic annotation /// 0005774 // vacuolar membrane // inferred from electronic annotation /// 0016020 // membrane // inferred from electronic annotation /// 0016021 // integral to membrane // inferred from electronic annotation	0015079 // potassium ion transmembrane transporter activity // inferred from electronic annotation
Os.11754.1.A1_at	-0.258831	5.61317	-1.15569	0.278821	0.585096	-6.38277	0.0520578	5.61317	0.232441	0.821618	0.905527	-7.38159	-0.946538	5.61317	-4.22634	0.00244173	0.0109469	-2.20022	-0.183875	5.61317	-0.821013	0.433748	0.553115	-7.28389	-1.40344	5.61317	-6.26644	0.000176031	0.000626958	0.516955	-4.5463	AK065290.1	Os.11754	Os02g0557700	4329676	Q0E0D3	NP_001047141	NM_001053676	LOC_Os02g35170								0008152 // metabolic process // inferred from electronic annotation /// 0055114 // oxidation reduction // inferred from electronic annotation	---	0003824 // catalytic activity // inferred from electronic annotation /// 0005488 // binding // inferred from electronic annotation /// 0016491 // oxidoreductase activity // inferred from electronic annotation
Os.49558.1.S1_at	-0.186546	8.4389	-1.28707	0.23154	0.532523	-6.23142	-0.222729	8.4389	-1.53671	0.160203	0.347807	-6.25162	-1.5232	8.4389	-10.5093	3.3e-06	0.000110423	4.90122	-1.13737	8.4389	-7.84725	3.29e-05	0.000561901	2.36811	-0.777776	8.4389	-5.36625	0.000522895	0.00150091	-0.658336	-1.17441	AK063590.1	Os.49558	Os05g0359700	4338534	Q6L473	NP_001055306	NM_001061841	LOC_Os05g29170								---	---	---
Os.49201.1.S1_at	-0.6006	4.34485	-2.73307	0.0240116	0.180983	-4.09773	-0.869447	4.34485	-3.95647	0.0036152	0.0438878	-2.46231	-1.44803	4.34485	-6.58935	0.000122167	0.00129107	1.01344	-2.65662	4.34485	-12.0891	1.06e-06	4.93e-05	6.06898	-2.3543	4.34485	-10.7134	2.83e-06	2.97e-05	4.98596	1.10167	AK108319.1	Os.49201	Os09g0474000	4347354	Q69JJ9	NP_001063454	NM_001069989	LOC_Os09g29820	Osj012994	bZIP						0006355 // regulation of transcription DNA-dependent // inferred from electronic annotation	0005634 // nucleus // inferred from electronic annotation	0003677 // DNA binding // inferred from electronic annotation /// 0003700 // sequence-specific DNA binding transcription factor activity // inferred from electronic annotation /// 0043565 // sequence-specific DNA binding // inferred from electronic annotation /// 0046983 // protein dimerization activity // inferred from electronic annotation
Os.25524.1.S1_at	-0.119768	10.705	-1.09083	0.304885	0.608461	-6.45311	-0.0392545	10.705	-0.357525	0.729292	0.850271	-7.34099	-0.825537	10.705	-7.51888	4.56e-05	0.000662212	2.07612	-0.171244	10.705	-1.55966	0.154737	0.257524	-6.45257	-1.02116	10.705	-9.30061	8.76e-06	6.64e-05	3.7655	-2.88101	AK065806.1	Os.88784	Os04g0525900	4336451	Q7XKJ7	NP_001053360	NM_001059895	LOC_Os04g44430								0055085 // transmembrane transport // inferred from electronic annotation	---	---
Os.12314.1.S1_at	-0.271641	9.92616	-1.16642	0.274688	0.580976	-6.37085	-0.75958	9.92616	-3.26162	0.0103889	0.0757717	-3.56589	-0.429698	9.92616	-1.84511	0.0995547	0.181406	-5.97765	-0.892864	9.92616	-3.83393	0.00433502	0.0186236	-2.87619	-1.87596	9.92616	-8.05532	2.69e-05	0.000149423	2.5497	-3.24818	AK100711.1	Os.12314	Os05g0168500	4337924	Q60DU0	NP_001054755	NM_001061290	LOC_Os05g07650								---	0016021 // integral to membrane // inferred from electronic annotation	---
Os.49521.1.S1_at	-0.0886074	6.34522	-0.783427	0.454353	0.727359	-6.74197	0.436303	6.34522	3.8576	0.00418499	0.0475528	-2.61641	-0.0665173	6.34522	-0.588116	0.571532	0.687972	-7.38508	0.183499	6.34522	1.62242	0.140635	0.239938	-6.36669	-0.997602	6.34522	-8.82036	1.33e-05	8.86e-05	3.31365	-3.9593	AK064785.1	Os.49521	Os04g0441800	4335932	Q7FA05	NP_001052876	NM_001059411	LOC_Os04g36040								0006857 // oligopeptide transport // inferred from electronic annotation	0016020 // membrane // inferred from electronic annotation	0005215 // transporter activity // inferred from electronic annotation
Os.9224.1.S1_at	-0.485313	11.2468	-3.63625	0.00583546	0.0980753	-2.64972	-0.307221	11.2468	-2.30189	0.0480611	0.171721	-5.11732	-1.11391	11.2468	-8.34606	2.05e-05	0.000386559	2.94046	-0.502258	11.2468	-3.76322	0.00481846	0.0201338	-2.98766	-0.757675	11.2468	-5.67695	0.000354747	0.00110173	-0.240115	-1.61087	AK102924.1	Os.9224	Os05g0151400	4337834	A6N0Z4 /// Q0DKN6	NP_001054673	NM_001061208	LOC_Os05g05950								---	---	0005525 // GTP binding // inferred from electronic annotation
Os.609.3.S1_a_at	0.646201	11.3382	3.42427	0.00807093	0.113334	-2.98536	0.559284	11.3382	2.96369	0.0166136	0.097108	-4.04937	0.432456	11.3382	2.29162	0.0488618	0.104365	-5.29291	1.49166	11.3382	7.90441	3.12e-05	0.00053888	2.42832	1.5604	11.3382	8.2687	2.2e-05	0.000128871	2.76852	-1.42616	AK066830.1	Os.80468	Os08g0482700	4345861	A2YWC8 /// Q6ZFF1	NP_001062071	NM_001068606	LOC_Os08g37670								---	---	0005507 // copper ion binding // inferred from electronic annotation /// 0009055 // electron carrier activity // inferred from electronic annotation
Os.50297.1.S1_at	-0.0647019	6.06023	-0.307802	0.765537	0.906441	-7.01818	0.0944814	6.06023	0.449469	0.664177	0.808605	-7.30052	0.434577	6.06023	2.06738	0.0700045	0.1383	-5.64301	0.378678	6.06023	1.80146	0.106603	0.195257	-6.11229	1.88612	6.06023	8.97271	1.16e-05	8.04e-05	3.4592	-4.52296	AK103578.1	Os.50297	Os06g0502900	4341119	Q656K0	NP_001057711	NM_001064246	LOC_Os06g30710								---	---	---
Os.52151.1.S1_at	0.387221	8.01993	2.59768	0.0298468	0.200819	-4.31568	-0.676794	8.01993	-4.54028	0.00156743	0.0277935	-1.57755	-1.83564	8.01993	-12.3144	9.1e-07	4.77e-05	6.27378	-1.49879	8.01993	-10.0546	4.71e-06	0.00013843	4.4683	-1.00424	8.01993	-6.73697	0.00010381	0.00041646	1.08851	1.18747	AK065316.1	Os.80977	Os08g0492500	4345912	A2YWJ4 /// Q6Z8T9	NP_001062121	NM_001068656	LOC_Os08g38460								---	---	0005515 // protein binding // inferred from electronic annotation /// 0008270 // zinc ion binding // inferred from electronic annotation /// 0046872 // metal ion binding // inferred from electronic annotation
Os.33256.1.S2_at	-0.384444	4.31431	-1.88	0.0942383	0.342186	-5.43154	-0.854584	4.31431	-4.17908	0.00261349	0.0371799	-2.11972	-1.13388	4.31431	-5.54487	0.000417681	0.00305918	-0.311386	-1.42214	4.31431	-6.95452	8.2e-05	0.00106954	1.381	-1.52682	4.31431	-7.46647	4.81e-05	0.000230643	1.92119	-0.91209	AK067807.1	Os.33256	Os03g0181600	4331837	Q10QV7	NP_001049171	NM_001055706	LOC_Os03g08370								0006355 // regulation of transcription DNA-dependent // inferred from electronic annotation	---	0003700 // sequence-specific DNA binding transcription factor activity // inferred from electronic annotation /// 0008270 // zinc ion binding // inferred from electronic annotation /// 0043565 // sequence-specific DNA binding // inferred from electronic annotation
Os.48089.1.S1_at	-0.422267	5.58317	-3.21088	0.0112469	0.131444	-3.32684	-0.070375	5.58317	-0.535124	0.606085	0.766711	-7.25492	-0.337182	5.58317	-2.5639	0.0315143	0.0750947	-4.85688	-0.933022	5.58317	-7.09461	7.07e-05	0.00096533	1.54194	-1.1271	5.58317	-8.57035	1.67e-05	0.000104613	3.07018	-2.1653	AK102860.1	Os.48089	Os04g0607200	4336924	Q0JAB6	NP_001053807	NM_001060342	LOC_Os04g51800								---	0016023 // cytoplasmic membrane-bounded vesicle // inferred from reviewed computational analysis	---
Os.55569.1.S1_at	-0.458089	7.36871	-3.81677	0.00444743	0.087626	-2.3674	-0.154975	7.36871	-1.29124	0.230156	0.431837	-6.56434	-1.29238	7.36871	-10.7681	2.71e-06	0.000100016	5.11103	-0.471994	7.36871	-3.93263	0.00374462	0.0167535	-2.72156	-1.29828	7.36871	-10.8172	2.62e-06	2.82e-05	5.06985	-0.294483	AK108334.1	Os.55569	Os05g0367100	4338564	Q6L594	NP_001055335	NM_001061870	LOC_Os05g30420								---	---	---
Os.27436.1.A1_s_at	-0.0890801	5.58307	-0.321182	0.755719	0.902577	-7.01357	-1.27195	5.58307	-4.58609	0.00147103	0.0268787	-1.51006	-1.84279	5.58307	-6.64428	0.000114951	0.00123736	1.07914	-2.40375	5.58307	-8.66683	1.53e-05	0.000328734	3.19976	-2.68521	5.58307	-9.68166	6.37e-06	5.24e-05	4.11	-0.0269459	CB638902	Os.27436	Os06g0235200	4340595	Q67V91	NP_001057240	NM_001063775	LOC_Os06g12870								---	---	---
Os.8204.1.S1_at	-0.145154	7.02027	-0.914775	0.385174	0.6776	-6.62805	-0.115356	7.02027	-0.726988	0.486498	0.675876	-7.12638	-0.879287	7.02027	-5.54137	0.000419507	0.00306935	-0.316079	-0.0418926	7.02027	-0.264012	0.797971	0.862638	-7.60654	-1.44203	7.02027	-9.08782	1.05e-05	7.5e-05	3.5678	-3.62185	AK071498.1	Os.8204	Os07g0290800	4342948	Q84ZH3	NP_001059394	NM_001065929	LOC_Os07g19030								---	---	---
Os.54186.1.S1_at	-0.00933656	5.80674	-0.0380513	0.970513	0.991605	-7.06958	-0.48595	5.80674	-1.9805	0.0803892	0.230412	-5.61544	-0.559653	5.80674	-2.28087	0.0497139	0.105757	-5.30991	-0.955803	5.80674	-3.89539	0.00395668	0.0174554	-2.77978	-2.31054	5.80674	-9.41662	7.94e-06	6.17e-05	3.87166	-3.38061	AK102413.1	Os.54186	Os05g0452800	4338967	A2Y5A4 /// A6N0G8 /// Q6I648	NP_001055711	NM_001062246	LOC_Os05g37900								---	---	0008270 // zinc ion binding // inferred from electronic annotation
Os.55319.1.S1_at	-0.0215019	5.75226	-0.086184	0.933288	0.976767	-7.06627	-0.2729	5.75226	-1.09384	0.303637	0.508603	-6.78874	-1.01576	5.75226	-4.07137	0.00305506	0.0129553	-2.43786	-0.304333	5.75226	-1.21983	0.25484	0.372203	-6.88112	-1.46913	5.75226	-5.88855	0.000274422	0.00089813	0.0370389	-4.62739	AK107863.1	Os.55319	Os05g0232700	4338169	Q75G99	NP_001054983	NM_001061518	LOC_Os05g14310								---	---	---
Os.48474.1.S1_at	-0.426382	9.83031	-3.19841	0.0114689	0.132647	-3.34689	-0.234839	9.83031	-1.76159	0.113444	0.282028	-5.93871	-0.63792	9.83031	-4.7852	0.00112032	0.00618665	-1.36983	-0.488354	9.83031	-3.66327	0.00560145	0.0224561	-3.14609	-1.43211	9.83031	-10.7426	2.77e-06	2.94e-05	5.0097	-1.75836	AK103850.1	---	Os03g0139000	9271320	Q10S12	NP_001173257	NM_001186328									---	---	---
Os.53559.1.S1_at	0.0682293	5.89397	0.30952	0.764274	0.906178	-7.0176	-0.669846	5.89397	-3.03874	0.0147493	0.0913905	-3.92733	-0.803774	5.89397	-3.6463	0.0057473	0.0208453	-3.10426	-0.796096	5.89397	-3.61147	0.00605925	0.023771	-3.2286	-1.44291	5.89397	-6.54572	0.000128254	0.000490973	0.85958	-3.28364	AK073289.1	Os.53559	Os01g0584300	4324206	---	---	---									---	---	---
Os.20010.1.S1_at	-0.119341	6.6976	-0.864312	0.410813	0.697802	-6.67357	-0.383198	6.6976	-2.77527	0.0224413	0.113066	-4.35583	-0.995017	6.6976	-7.20629	6.29e-05	0.000818251	1.73013	-1.78794	6.6976	-12.9489	6.02e-07	3.23e-05	6.66977	-2.57089	6.6976	-18.6193	2.9e-08	1.52e-06	9.82189	1.43848	AK069634.1	Os.20010	Os07g0227400	4342758	Q8H2M0	NP_001059216	NM_001065751	LOC_Os07g12490								---	---	0003723 // RNA binding // inferred from electronic annotation
Os.47742.1.S1_at	-0.117851	7.45191	-0.40561	0.694908	0.870161	-6.98009	-1.15434	7.45191	-3.97291	0.00352876	0.043503	-2.43681	-1.10624	7.45191	-3.80737	0.00451031	0.0174039	-2.84939	-1.90483	7.45191	-6.55586	0.00012681	0.00145833	0.909953	-3.32035	7.45191	-11.4277	1.68e-06	2.07e-05	5.54857	-1.16155	AK069649.1	Os.47742	Os05g0396900	4338704	Q75HV8	NP_001055465	NM_001062000	LOC_Os05g32960								---	---	---
Os.53133.1.S1_x_at	-0.286598	3.74062	-0.93978	0.372906	0.668594	-6.6047	-0.636684	3.74062	-2.08775	0.0677643	0.208815	-5.45181	-1.98636	3.74062	-6.51347	0.000132966	0.00137186	0.92203	-2.02618	3.74062	-6.64403	0.000114983	0.00136527	1.01583	-2.48894	3.74062	-8.16147	2.44e-05	0.000139285	2.65913	-1.49191	AK070957.1	Os.53133	Os05g0188300	4338015	Q60D96	NP_001054840	NM_001061375	LOC_Os05g09600								---	---	---
Os.24294.1.A1_at	-0.0718764	8.73901	-0.565521	0.58613	0.8106	-6.89642	-0.264736	8.73901	-2.08293	0.0682877	0.209907	-5.45922	-0.509833	8.73901	-4.01135	0.0033351	0.0137965	-2.5307	-0.86834	8.73901	-6.83207	9.36e-05	0.00118183	1.2384	-2.47609	8.73901	-19.4818	1.98e-08	1.14e-06	10.2128	-0.687034	CB638051	Os.24294	Os05g0355200	4338514	---	NP_001055288	NM_001061823	LOC_Os05g28720								---	---	---
Os.18234.1.S1_at	-0.491942	9.6437	-2.5475	0.0323574	0.208467	-4.39616	-0.400539	9.6437	-2.07418	0.0692488	0.2115	-5.47267	-1.45114	9.6437	-7.5147	4.58e-05	0.000663351	2.07157	-0.255298	9.6437	-1.32205	0.220142	0.333831	-6.75935	-1.46734	9.6437	-7.59858	4.21e-05	0.000208974	2.06546	-2.49823	AK066776.1	Os.18234	Os07g0510100	4343349	Q6Z4B5	NP_001059751	NM_001066286	LOC_Os07g32590								0006508 // proteolysis // inferred from electronic annotation /// 0009987 // cellular process // inferred from electronic annotation	---	0004177 // aminopeptidase activity // inferred from electronic annotation /// 0008233 // peptidase activity // inferred from electronic annotation /// 0008235 // metalloexopeptidase activity // inferred from electronic annotation /// 0016787 // hydrolase activity // inferred from electronic annotation /// 0046872 // metal ion binding // inferred from electronic annotation
OsAffx.11451.6.S1_s_at	-0.385503	7.87192	-2.233	0.0536908	0.263754	-4.89444	-0.344585	7.87192	-1.99599	0.0784348	0.227282	-5.59199	-0.75904	7.87192	-4.3967	0.00191628	0.0091593	-1.9426	-0.985114	7.87192	-5.70622	0.00034225	0.0029575	-0.162264	-1.86374	7.87192	-10.7956	2.66e-06	2.85e-05	5.05246	-1.50777	9630.m01307	---	Os02g0235900	9271032	---	NP_001172873	NM_001185944	LOC_Os02g14090								---	---	---
Os.20863.1.S1_at	-0.404405	7.77264	-1.52743	0.162462	0.444624	-5.92743	-0.417734	7.77264	-1.57778	0.150542	0.335514	-6.19618	-2.64236	7.77264	-9.98016	5e-06	0.000147667	4.45701	-2.43819	7.77264	-9.20902	9.48e-06	0.000232197	3.71487	-3.43395	7.77264	-12.97	5.94e-07	1.01e-05	6.65798	0.541249	AK065438.1	Os.20863	Os01g0848900	4324857	---	NP_001044806	NM_001051341	LOC_Os01g62970								---	0009536 // plastid // inferred from reviewed computational analysis	---
Os.23349.1.S1_x_at	-0.329029	7.95714	-2.48277	0.0359135	0.219045	-4.49969	-0.431785	7.95714	-3.25814	0.0104454	0.0760217	-3.57151	-1.19894	7.95714	-9.04691	1.09e-05	0.000254574	3.61963	-0.45157	7.95714	-3.40743	0.00828352	0.0298822	-3.55586	-0.750911	7.95714	-5.66618	0.000359472	0.00111343	-0.254391	-1.65236	AK067375.1	Os.23349	Os03g0157800	4331677	Q10RJ0	NP_001049017	NM_001055552	LOC_Os03g06190								0006139 // nucleobase nucleoside nucleotide and nucleic acid metabolic process // inferred from electronic annotation /// 0044237 // cellular metabolic process // inferred from electronic annotation	0005622 // intracellular // inferred from electronic annotation	0000166 // nucleotide binding // inferred from electronic annotation /// 0003676 // nucleic acid binding // inferred from electronic annotation /// 0003824 // catalytic activity // inferred from electronic annotation /// 0004527 // exonuclease activity // inferred from electronic annotation /// 0008408 // 3-5 exonuclease activity // inferred from electronic annotation
OsAffx.11499.1.S1_at	-0.342754	7.859	-1.90734	0.090262	0.335207	-5.39115	0.197248	7.859	1.09764	0.302065	0.507085	-6.78468	-2.70125	7.859	-15.0317	1.75e-07	1.74e-05	8.00523	-0.241922	7.859	-1.34623	0.212544	0.325172	-6.72959	-2.24673	7.859	-12.5025	8.03e-07	1.25e-05	6.33573	-0.912893	9629.m04524	Os.65597	Os01g0660900	4327177	---	NP_001043776	NM_001050311	LOC_Os01g47190								---	0009536 // plastid // inferred from reviewed computational analysis	---
Os.9240.1.S1_at	-0.239769	7.9338	-1.56852	0.152673	0.431523	-5.87239	-0.417392	7.9338	-2.73049	0.0241112	0.117582	-4.42855	-0.946531	7.9338	-6.192	0.000191847	0.0017732	0.526589	-1.52597	7.9338	-9.98259	4.99e-06	0.000143721	4.40632	-1.00395	7.9338	-6.5676	0.000125161	0.000481888	0.886011	-0.896405	AK103564.1	Os.9240	Os04g0382200	4335639	Q7XVB9	NP_001052606	NM_001059141	LOC_Os04g31330								0006887 // exocytosis // inferred from electronic annotation	0000145 // exocyst // inferred from electronic annotation	---
OsAffx.11507.1.S1_at	-0.390761	7.58811	-1.70173	0.124486	0.389256	-5.68861	-0.413673	7.58811	-1.80151	0.106595	0.271521	-5.88099	-0.0116763	7.58811	-0.050849	0.960604	0.977152	-7.57236	-0.224188	7.58811	-0.976318	0.355498	0.477336	-7.14191	1.40216	7.58811	6.10629	0.000212005	0.000729683	0.315886	-5.1936	9629.m04566	---	Os01g0665900	9268670	---	NP_001172494	NM_001185565	LOC_Os01g47570								---	---	---
Os.9243.1.S1_at	-0.125994	8.87048	-0.889139	0.398052	0.68931	-6.65144	-0.468079	8.87048	-3.30323	0.00973644	0.0733184	-3.49868	-0.564047	8.87048	-3.98047	0.00348974	0.0142983	-2.57863	-1.49915	8.87048	-10.5795	3.13e-06	0.000106099	4.90807	-1.83085	8.87048	-12.9203	6.13e-07	1.04e-05	6.62427	-0.239281	AK120080.1	Os.9243	Os08g0428900	4345628	Q8H3L8	NP_001061851	NM_001068386	LOC_Os08g33200								0044267 // cellular protein metabolic process // inferred from electronic annotation /// 0046488 // phosphatidylinositol metabolic process // inferred from electronic annotation	---	0005515 // protein binding // inferred from electronic annotation /// 0005524 // ATP binding // inferred from electronic annotation /// 0016301 // kinase activity // inferred from electronic annotation /// 0016307 // phosphatidylinositol phosphate kinase activity // inferred from electronic annotation
Os.2550.1.S1_at	-0.0689642	7.37136	-0.305903	0.766934	0.906737	-7.01882	-0.1701	7.37136	-0.75451	0.470644	0.66261	-7.10507	-0.16359	7.37136	-0.725631	0.487289	0.612279	-7.28938	-1.01355	7.37136	-4.49579	0.00166758	0.00924104	-1.86205	-1.7522	7.37136	-7.77219	3.55e-05	0.000182564	2.25213	-4.20464	AK109476.1	Os.2550	Os10g0492200	4348978	Q9FWV3	NP_001064930	NM_001071465	LOC_Os10g35020								---	---	0016740 // transferase activity // inferred from electronic annotation /// 0016757 // transferase activity transferring glycosyl groups // inferred from electronic annotation
Os.7645.1.S1_at	-0.00901488	8.86444	-0.0796913	0.938301	0.978405	-7.06686	-0.0536038	8.86444	-0.473856	0.647369	0.796674	-7.2883	0.180167	8.86444	1.59267	0.147169	0.247128	-6.33673	0.449336	8.86444	3.97211	0.0035329	0.0160331	-2.65999	1.43481	8.86444	12.6837	7.14e-07	1.16e-05	6.46199	-3.37798	AK068667.1	Os.74513	Os02g0631000	4330055	B8AFR7 /// Q6H475	NP_001047497	NM_001054032	LOC_Os02g41990								---	---	---
Os.5514.1.S1_at	-0.0465887	12.3378	-0.339957	0.742022	0.896524	-7.00678	-0.442049	12.3378	-3.22562	0.0109902	0.0776502	-3.62412	-0.315371	12.3378	-2.30126	0.0481097	0.103204	-5.27765	-0.511398	12.3378	-3.73166	0.00505235	0.020839	-3.03758	-1.27317	12.3378	-9.2903	8.84e-06	6.67e-05	3.75601	-3.03802	AK066310.1	Os.5514	Os04g0663100	4337301	Q7XM17	NP_001054161	NM_001060696	LOC_Os04g56740								---	---	---
Os.49288.1.S1_at	-1.25411	4.23097	-3.97387	0.00352379	0.0780143	-2.12472	-1.41529	4.23097	-4.48458	0.0016939	0.0292315	-1.66	-1.89083	4.23097	-5.99142	0.000242739	0.0021047	0.272953	-2.08495	4.23097	-6.60651	0.000119861	0.00140214	0.970896	-2.88435	4.23097	-9.13957	1.01e-05	7.29e-05	3.61624	0.215075	AK064845.1	Os.49288	Os02g0770300	4330863	Q6ZH53	NP_001048249	NM_001054784	LOC_Os02g53080								---	---	---
Os.50422.1.S1_at	-0.503133	8.22249	-2.12926	0.0634111	0.283776	-5.05537	-0.543993	8.22249	-2.30218	0.0480381	0.171691	-5.11685	-0.288623	8.22249	-1.22146	0.254253	0.375162	-6.80813	-0.7622	8.22249	-3.22564	0.01099	0.0368061	-3.85002	-1.974	8.22249	-8.35397	2.03e-05	0.000121745	2.85469	-3.59513	AK121144.1	Os.50422	Os11g0457300	4350462	---	NP_001067852	NM_001074384	LOC_Os11g26950								---	---	---
Os.45931.1.S1_at	-0.0546598	12.4052	-0.398809	0.699728	0.872654	-6.98307	0.0261403	12.4052	0.190725	0.853155	0.924766	-7.39136	-0.000763885	12.4052	-0.00557346	0.99568	0.999126	-7.57378	-0.851963	12.4052	-6.2161	0.000186563	0.00191461	0.492658	-0.985249	12.4052	-7.18858	6.41e-05	0.000287363	1.61134	-3.96884	BI805601	---	Os04g0403901	9267281	---	NP_001173921	NM_001186992									---	---	---
Os.50771.1.S1_at	-0.181464	7.2285	-0.461075	0.656152	0.849807	-6.95404	-1.05078	7.2285	-2.66989	0.0265749	0.123569	-4.52685	-0.876798	7.2285	-2.22783	0.054139	0.113028	-5.39353	-1.49396	7.2285	-3.79596	0.00458791	0.0194224	-2.93599	-3.88006	7.2285	-9.85873	5.51e-06	4.74e-05	4.26607	-3.10887	AK058439.1	Os.50771	Os06g0653200	4341704	A2YFQ8 /// Q67WQ5	NP_001058239	NM_001064774	LOC_Os06g44320								0045449 // regulation of transcription // inferred from electronic annotation /// 0045449 // regulation of transcription // inferred by curator	0005634 // nucleus // inferred from electronic annotation /// 0005634 // nucleus // inferred by curator	0030528 // transcription regulator activity // inferred from electronic annotation /// 0030528 // transcription regulator activity // inferred by curator
Os.38421.1.S1_at	-0.624578	8.57123	-2.73257	0.0240309	0.180983	-4.09854	-0.331879	8.57123	-1.45199	0.181895	0.375327	-6.36333	-1.74885	8.57123	-7.65132	4e-05	0.000603942	2.2194	-0.794748	8.57123	-3.47707	0.00744074	0.0276978	-3.44377	-1.82893	8.57123	-8.00169	2.84e-05	0.000155231	2.49398	-1.83845	AY327041.1	Os.38421	Os01g0784700	4327038	Q0JIQ1 /// Q7XJ40	NP_001044463	NM_001050998	LOC_Os01g57560								0006468 // protein phosphorylation // inferred from electronic annotation /// 0048544 // recognition of pollen // inferred from electronic annotation	0016023 // cytoplasmic membrane-bounded vesicle // inferred from reviewed computational analysis	0004672 // protein kinase activity // inferred from electronic annotation /// 0004674 // protein serine/threonine kinase activity // inferred from electronic annotation /// 0004872 // receptor activity // inferred from electronic annotation /// 0005524 // ATP binding // inferred from electronic annotation /// 0005529 // sugar binding // inferred from electronic annotation /// 0016301 // kinase ac…
Os.37593.3.S1_at	-0.136427	9.74451	-0.887465	0.398903	0.68996	-6.65295	-0.525674	9.74451	-3.41953	0.00813025	0.0664376	-3.3114	-0.142951	9.74451	-0.929905	0.377717	0.507836	-7.11524	-0.726158	9.74451	-4.72369	0.0012179	0.00736116	-1.52625	-1.19823	9.74451	-7.79454	3.47e-05	0.00017965	2.27592	-3.26598	AK108852.1	Os.79236	Os01g0867700	4325047	A2WXC2 /// Q5N967	NP_001044915	NM_001051450	LOC_Os01g64760								---	0016020 // membrane // inferred from electronic annotation	---
Os.53950.1.S1_at	-0.0371326	8.5412	-0.127068	0.9018	0.965223	-7.06144	-0.489849	8.5412	-1.67627	0.129476	0.305553	-6.06002	-0.324243	8.5412	-1.10956	0.29717	0.423363	-6.93345	-0.993849	8.5412	-3.40096	0.00836684	0.0300953	-3.5663	-2.08726	8.5412	-7.14261	6.72e-05	0.000298064	1.55923	-4.4124	AK100983.1	Os.53950	Os05g0563000	4339612	Q6AUG9	NP_001056323	NM_001062858	LOC_Os05g48850	Osj027347	NAC						0045449 // regulation of transcription // inferred from electronic annotation	---	0003677 // DNA binding // inferred from electronic annotation
Os.49678.1.S1_at	-0.0667985	6.26282	-0.316092	0.759449	0.904279	-7.01534	-1.07856	6.26282	-5.10377	0.000733342	0.0176195	-0.768009	-0.634601	6.26282	-3.00295	0.0156099	0.0443306	-4.14281	-1.93285	6.26282	-9.14627	1e-05	0.000240008	3.65659	-1.92605	6.26282	-9.1141	1.03e-05	7.38e-05	3.59242	-0.93543	AK059252.1	Os.49678	Os12g0581300	4352639	Q0IMB2	NP_001067134	NM_001073666	LOC_Os12g39160								---	---	---
Os.44707.2.S1_x_at	-0.0964561	6.81302	-0.487025	0.63838	0.840304	-6.94075	-0.599048	6.81302	-3.02471	0.0150807	0.0924669	-3.95014	-1.01223	6.81302	-5.11095	0.000726498	0.0045328	-0.905935	-0.932169	6.81302	-4.7067	0.00124644	0.00748942	-1.55103	-1.58063	6.81302	-7.9809	2.89e-05	0.000157331	2.47229	-2.17511	NM_185745.1	Os.44707	Os07g0548800	4343534	Q0D5N0	NP_001059929	NM_001066464	LOC_Os07g36410								---	0016023 // cytoplasmic membrane-bounded vesicle // inferred from reviewed computational analysis	---
Os.51806.1.S1_at	-0.213196	5.96455	-1.10349	0.299653	0.6036	-6.43962	-0.365981	5.96455	-1.89429	0.0921392	0.249379	-5.74461	0.142749	5.96455	0.738859	0.479619	0.604782	-7.27923	-0.314542	5.96455	-1.62805	0.139429	0.238401	-6.3589	2.32917	5.96455	12.0556	1.08e-06	1.54e-05	6.01662	-3.96115	AK063790.1	Os.51806	Os08g0321500	4345263	Q0J6G7	NP_001061534	NM_001068069									0006333 // chromatin assembly or disassembly // inferred from electronic annotation	0000785 // chromatin // inferred from electronic annotation /// 0005634 // nucleus // inferred from electronic annotation	0003682 // chromatin binding // inferred from electronic annotation
Os.7181.1.S1_at	-0.206088	8.34711	-1.62339	0.140427	0.413322	-5.79764	-0.151991	8.34711	-1.19726	0.263079	0.467682	-6.67449	-0.380843	8.34711	-2.99996	0.0156841	0.044492	-4.14768	-0.529071	8.34711	-4.16757	0.00265724	0.0130462	-2.35806	-1.40173	8.34711	-11.0416	2.22e-06	2.51e-05	5.24866	-2.74584	AK072569.1	Os.7181	Os03g0799600	4334444	Q851Q5	NP_001051578	NM_001058113	LOC_Os03g58530								---	---	0003677 // DNA binding // inferred from electronic annotation /// 0005515 // protein binding // inferred from electronic annotation /// 0008270 // zinc ion binding // inferred from electronic annotation /// 0046872 // metal ion binding // inferred from electronic annotation
Os.51521.1.S2_at	-0.168322	8.28648	-0.761509	0.466666	0.735829	-6.75951	0.651964	8.28648	2.94957	0.0169907	0.0982224	-4.07234	0.688651	8.28648	3.11555	0.0130643	0.0386421	-3.95947	0.851053	8.28648	3.85027	0.00423082	0.0183392	-2.85052	1.89809	8.28648	8.58719	1.64e-05	0.000103509	3.08676	-2.91102	AK106303.1	Os.12580	Os06g0648200	4341673	Q67WZ1	NP_001058213	NM_001064748	LOC_Os06g43980								---	---	---
Os.12940.1.S1_at	-0.315046	8.60331	-2.39406	0.0414315	0.234146	-4.64085	-0.202408	8.60331	-1.53812	0.159863	0.347211	-6.24974	-0.709116	8.60331	-5.38864	0.000508249	0.00351322	-0.522377	-0.915111	8.60331	-6.95402	8.21e-05	0.00106954	1.38042	-1.3484	8.60331	-10.2466	4.05e-06	3.81e-05	4.5995	-1.08661	AK121027.1	Os.12940	Os07g0655500	4344141	Q0D412	NP_001060497	NM_001067032	LOC_Os07g46180								---	---	---
Os.57294.1.S1_at	-0.125303	6.31618	-0.652979	0.53079	0.775757	-6.83984	0.105368	6.31618	0.549094	0.59687	0.760292	-7.24678	-0.891444	6.31618	-4.64549	0.00135541	0.00709096	-1.5734	-0.385624	6.31618	-2.00956	0.0767605	0.15367	-5.80204	-1.43542	6.31618	-7.48024	4.75e-05	0.000228073	1.93632	-3.90515	AK111251.1	Os.57294	Os07g0265100	4342884	Q0D7C6	NP_001059333	NM_001065868	LOC_Os07g16150								---	---	---
OsAffx.15861.1.S1_at	0.0724387	8.54592	0.324823	0.753056	0.901348	-7.01228	0.542138	8.54592	2.431	0.0390375	0.152153	-4.91183	1.026	8.54592	4.60068	0.00144166	0.00740193	-1.63925	0.66494	8.54592	2.98166	0.0161461	0.0488932	-4.24718	1.53599	8.54592	6.88752	8.82e-05	0.000366158	1.26553	-3.309	9634.m03888	Os.89019	Os06g0607200	4341483	---	NP_001058030	NM_001064565	LOC_Os06g40510								---	---	---
AQF129	19051713	22886866	chr8
Os.49715.1.S1_at	-0.117147	7.90174	-0.580908	0.576166	0.803977	-6.88701	0.273796	7.90174	1.3577	0.209018	0.406879	-6.48307	1.02923	7.90174	5.10377	0.000733346	0.00456569	-0.915997	-0.21457	7.90174	-1.06401	0.316209	0.43689	-7.05306	1.30568	7.90174	6.47465	0.000138892	0.00052239	0.773337	-4.11316	AK101988.1	Os.49715	Os03g0301400	4332575	Q10MN9	NP_001049864	NM_001056399	LOC_Os03g18940								---	0005622 // intracellular // inferred from electronic annotation	0003676 // nucleic acid binding // inferred from electronic annotation /// 0004527 // exonuclease activity // inferred from electronic annotation
Os.12962.1.S1_at	-0.0534297	10.0473	-0.382893	0.711066	0.87907	-6.98984	-0.299252	10.0473	-2.14453	0.0618797	0.197935	-5.36403	0.102866	10.0473	0.737165	0.480596	0.605883	-7.28054	-0.715644	10.0473	-5.12852	0.00071003	0.0049826	-0.947715	-1.12552	10.0473	-8.06578	2.67e-05	0.00014841	2.56053	-3.60432	AU222596	---	Os12g0103300	9269540	---	NP_001176745	NM_001189816	LOC_Os12g01260								---	---	---
Os.4679.1.S1_at	0.684965	9.42727	4.79077	0.00111191	0.0398421	-0.915157	0.661201	9.42727	4.62456	0.00139499	0.0260642	-1.4536	0.581031	9.42727	4.06384	0.00308878	0.0130642	-2.44949	0.543154	9.42727	3.79892	0.00456762	0.0193459	-2.93132	1.14668	9.42727	8.02012	2.79e-05	0.000153327	2.51316	-1.04728	AU173972	---	Os06g0133200	9269221	---	NP_001174583	NM_001187654	LOC_Os06g04210								---	0005739 // mitochondrion // inferred from reviewed computational analysis	---
Os.55631.1.S1_at	-0.148252	5.69899	-0.449852	0.663912	0.85447	-6.95957	-0.329862	5.69899	-1.00093	0.344119	0.549112	-6.88468	-0.324667	5.69899	-0.985162	0.351376	0.48048	-7.06202	-0.939713	5.69899	-2.85144	0.019867	0.0570349	-4.45958	-2.17808	5.69899	-6.60913	0.000119513	0.000465294	0.93599	-4.88597	AK108447.1	Os.55631	Os12g0174800	4351645	Q2QX07	NP_001066289	NM_001072821	LOC_Os12g07590								0006470 // protein dephosphorylation // inferred from electronic annotation /// 0016311 // dephosphorylation // inferred from electronic annotation	---	0004721 // phosphoprotein phosphatase activity // inferred from electronic annotation /// 0004725 // protein tyrosine phosphatase activity // inferred from electronic annotation /// 0016787 // hydrolase activity // inferred from electronic annotation /// 0016791 // phosphatase activity // inferred from electronic annotation
Os.49511.1.S1_at	-0.0664905	6.62526	-0.41471	0.68848	0.866789	-6.97604	-0.283823	6.62526	-1.77024	0.111926	0.279735	-5.92625	-0.19518	6.62526	-1.21736	0.255728	0.376855	-6.81286	-0.804579	6.62526	-5.01826	0.000820505	0.005548	-1.10298	-1.80929	6.62526	-11.2848	1.86e-06	2.23e-05	5.43869	-3.07589	AK105826.1	Os.49511	Os06g0503100	4341120	Q656J6	NP_001057712	NM_001064247	LOC_Os06g30730								---	0016020 // membrane // inferred from electronic annotation	0005524 // ATP binding // inferred from electronic annotation /// 0016887 // ATPase activity // inferred from electronic annotation
Os.52955.1.A1_at	-1.35505	6.16128	-5.67093	0.00035738	0.018447	0.28059	-1.63158	6.16128	-6.82825	9.4e-05	0.00418352	1.43335	-1.97908	6.16128	-8.28254	2.17e-05	0.000397973	2.87659	-2.84669	6.16128	-11.9136	1.19e-06	5.39e-05	5.94125	-3.28475	6.16128	-13.7468	3.67e-07	7.28e-06	7.16908	3.54017	AK070105.1	Os.52955	Os12g0616800	4352802	Q2QM56	NP_001067284	NM_001073816	LOC_Os12g42220								---	---	---
Os.5486.1.S1_at	0.18962	5.43282	0.673367	0.518351	0.768491	-6.82559	-0.263267	5.43282	-0.9349	0.375278	0.579387	-6.94875	-2.85393	5.43282	-10.1347	4.42e-06	0.000134681	4.58893	-1.01015	5.43282	-3.58719	0.00628718	0.0244501	-3.26735	-3.01853	5.43282	-10.7192	2.82e-06	2.96e-05	4.99072	-1.49241	AK108529.1	Os.5486	Os08g0260600	4345106	Q6Z5Z9	NP_001061390	NM_001067925	LOC_Os08g16050								---	0016021 // integral to membrane // inferred from electronic annotation	---
Os.54125.1.S1_at	-0.162431	8.17914	-1.22644	0.252464	0.557595	-6.30269	0.101982	8.17914	0.77002	0.461859	0.655359	-7.09276	0.57542	8.17914	4.34475	0.00206234	0.00964363	-2.02076	-0.0995558	8.17914	-0.751702	0.472246	0.589284	-7.3405	0.854152	8.17914	6.44933	0.000142912	0.000534153	0.742461	-4.40285	AK102060.1	Os.54125	Os09g0558900	4347838	A6MZJ5 /// Q653S9	NP_001063914	NM_001070449	LOC_Os09g38620								0055114 // oxidation reduction // inferred from electronic annotation	---	0005506 // iron ion binding // inferred from electronic annotation /// 0010181 // FMN binding // inferred from electronic annotation /// 0016491 // oxidoreductase activity // inferred from electronic annotation
Os.48260.1.S1_at	-0.00228809	7.92389	-0.00594846	0.995389	1	-7.07036	-1.22961	7.92389	-3.19668	0.0115	0.0793819	-3.67098	-1.70594	7.92389	-4.43502	0.00181568	0.00880262	-1.88518	-3.43317	7.92389	-8.92536	1.21e-05	0.000277573	3.44868	-6.92625	7.92389	-18.0065	3.85e-08	1.79e-06	9.53176	0.0707828	AK103657.1	Os.48260	Os02g0762600	4330817	Q6Z6G3	NP_001048205	NM_001054740	LOC_Os02g52490								---	---	---
Os.52247.1.S1_at	0.00685354	6.76628	0.0556022	0.956926	0.986062	-7.06867	-0.126624	6.76628	-1.02729	0.332237	0.537655	-6.85813	0.109909	6.76628	0.891685	0.396759	0.526681	-7.15057	-0.547723	6.76628	-4.44363	0.00179386	0.00978188	-1.93992	-1.08217	6.76628	-8.77952	1.38e-05	9.13e-05	3.27428	-3.9486	AK065862.1	Os.52247	Os09g0266400	4346562	Q67TV0	NP_001062719	NM_001069254	LOC_Os09g09360								---	---	---
Os.20672.1.S1_s_at	0.186754	9.95766	1.3828	0.201478	0.495521	-6.11426	0.468801	9.95766	3.47118	0.00750841	0.0639925	-3.22854	0.899908	9.95766	6.66326	0.000112567	0.00121962	1.10176	0.583807	9.95766	4.32273	0.00212779	0.0110355	-2.1218	1.25949	9.95766	9.32572	8.58e-06	6.53e-05	3.78858	-1.31485	AK065903.1	Os.20672	Os08g0482100	4345857	Q0J4Y4	NP_001062067	NM_001068602	LOC_Os08g37610								---	0009536 // plastid // inferred from reviewed computational analysis	---
Os.12277.1.S1_at	-0.115093	11.6198	-0.532201	0.608023	0.824233	-6.916	0.720266	11.6198	3.33058	0.00933101	0.0713671	-3.45455	0.883847	11.6198	4.08698	0.00298638	0.0127794	-2.41378	0.751915	11.6198	3.47692	0.00744249	0.0276983	-3.44402	1.54303	11.6198	7.13512	6.78e-05	0.000299912	1.55072	-2.93553	AK062712.1	Os.75600	Os06g0131300	4340008	Q9SNN0	NP_001056695	NM_001063230	LOC_Os06g04070			OsADC1, ARGDC, ADC		Arginine decarboxylase	ARGININE DECARBODYLASE	ARGININE DECARBODYLASE	0006527 // arginine catabolic process // inferred from electronic annotation /// 0008295 // spermidine biosynthetic process // inferred from electronic annotation /// 0009409 // response to cold // inferred from expression pattern /// 0009446 // putrescine biosynthetic process // inferred from electronic annotation	---	0003824 // catalytic activity // inferred from electronic annotation /// 0008792 // arginine decarboxylase activity // inferred from electronic annotation /// 0016829 // lyase activity // inferred from electronic annotation /// 0016831 // carboxy-lyase activity // inferred from electronic annotation
Os.8445.1.S1_at	-0.0353856	9.99228	-0.308364	0.765124	0.906441	-7.01799	-0.0776805	9.99228	-0.676937	0.516191	0.698657	-7.16332	0.118426	9.99228	1.03201	0.330142	0.458838	-7.015	0.270795	9.99228	2.35981	0.0437818	0.100993	-5.25493	0.962557	9.99228	8.38809	1.97e-05	0.000118908	2.88897	-4.71245	AY323129.1	---	Os11g0572500	9270248	---	NP_001176617	NM_001189688	LOC_Os11g36430								---	---	---
Os.17325.1.S1_at	0.342363	6.78391	1.56861	0.152651	0.431523	-5.87226	-0.91299	6.78391	-4.18306	0.00259853	0.0370987	-2.11365	-1.75131	6.78391	-8.024	2.78e-05	0.000468657	2.61242	-0.911413	6.78391	-4.17583	0.00262574	0.0129464	-2.34539	0.71106	6.78391	3.25788	0.0104498	0.0183056	-3.83907	-2.31159	AK069496.1	Os.17325	Os03g0123800	4331451	Q8H8G3	NP_001048807	NM_001055342	LOC_Os03g03200								---	---	---
Os.27501.1.S1_at	-0.212239	8.05527	-1.50715	0.167497	0.450783	-5.95429	-0.226998	8.05527	-1.61196	0.142902	0.324527	-6.14942	-0.328654	8.05527	-2.33384	0.0456517	0.0994006	-5.22595	-0.639481	8.05527	-4.54108	0.00156568	0.00882099	-1.79474	-1.13116	8.05527	-8.03259	2.75e-05	0.000152001	2.52612	-3.31966	AK103665.1	Os.27501	Os09g0123100	4346428	Q6K272	NP_001062600	NM_001069135	LOC_Os09g03600								---	---	0005488 // binding // inferred from electronic annotation
Os.7629.1.S1_at	1.02273	9.57976	6.77975	9.91e-05	0.00783349	1.63065	1.10175	9.57976	7.30356	5.69e-05	0.00288596	1.97229	1.12797	9.57976	7.47742	4.76e-05	0.000677681	2.03087	0.980071	9.57976	6.49696	0.000135452	0.00152504	0.838673	1.77067	9.57976	11.7379	1.35e-06	1.79e-05	5.78275	2.45105	AK109529.1	Os.7629	Os09g0478600	4347374	Q0J0X8	NP_001063473	NM_001070008	LOC_Os09g30160								---	---	0005515 // protein binding // inferred from electronic annotation /// 0008270 // zinc ion binding // inferred from electronic annotation /// 0046872 // metal ion binding // inferred from electronic annotation
Os.29404.2.S1_at	-0.214678	4.92605	-0.765121	0.464622	0.734733	-6.75665	0.794043	4.92605	2.83001	0.0205593	0.108603	-4.26684	1.01229	4.92605	3.60783	0.00609278	0.0217843	-3.1655	1.30793	4.92605	4.66152	0.00132592	0.00785838	-1.61714	1.8298	4.92605	6.52147	0.000131779	0.000500939	0.830233	-2.99518	AK110291.1	Os.29404	Os01g0611900	4325314	Q8LQY2	NP_001043552	NM_001050087	LOC_Os01g42620								---	---	0005488 // binding // inferred from electronic annotation
Os.27805.1.S1_at	-0.159157	12.2085	-1.11576	0.294651	0.599085	-6.42644	0.514905	12.2085	3.60969	0.00607565	0.0579736	-3.00746	0.751587	12.2085	5.26892	0.00059209	0.00389879	-0.686391	0.157086	12.2085	1.10123	0.300582	0.421217	-7.01358	0.846128	12.2085	5.93169	0.000260616	0.00086072	0.0927953	-3.40821	AK100086.1	Os.27805	Os03g0684400	4333741	Q9AUK4	NP_001050919	NM_001057454	LOC_Os03g48000								0006810 // transport // inferred from electronic annotation /// 0006811 // ion transport // inferred from electronic annotation /// 0030001 // metal ion transport // inferred from electronic annotation /// 0055085 // transmembrane transport // inferred from electronic annotation	0009507 // chloroplast // inferred from electronic annotation /// 0009536 // plastid // inferred from electronic annotation /// 0016020 // membrane // inferred from electronic annotation /// 0016021 // integral to membrane // inferred from electronic annotation /// 0031969 // chloroplast membrane // inferred from electronic annotation	0046873 // metal ion transmembrane transporter activity // inferred from electronic annotation
Os.8119.1.S1_at	-0.0339986	8.09968	-0.220811	0.830378	0.93453	-7.04344	-0.145611	8.09968	-0.945702	0.370043	0.57419	-6.93851	-0.267081	8.09968	-1.73462	0.118302	0.207907	-6.13797	-0.454974	8.09968	-2.95493	0.0168466	0.0503765	-4.29078	-1.0219	8.09968	-6.63699	0.000115881	0.000454408	0.969403	-4.68826	AK066947.1	Os.8119	Os03g0847600	4334774	B7EX96 /// Q84SN3	NP_001051886	NM_001058421	LOC_Os03g63020								0006468 // protein phosphorylation // inferred from electronic annotation	---	0000166 // nucleotide binding // inferred from electronic annotation /// 0004672 // protein kinase activity // inferred from electronic annotation /// 0004674 // protein serine/threonine kinase activity // inferred from electronic annotation /// 0004693 // cyclin-dependent protein kinase activity // inferred from electronic annotation /// 0005524 // ATP binding // inferred from electronic annotat…
Os.8281.1.S1_at	-0.388961	7.01654	-2.50898	0.0344288	0.214425	-4.45782	-0.515141	7.01654	-3.32289	0.0094431	0.0718958	-3.46695	-1.61269	7.01654	-10.4026	3.59e-06	0.000116789	4.81331	-0.605575	7.01654	-3.90623	0.00389362	0.017262	-2.7628	-1.88332	7.01654	-12.1483	1.02e-06	1.48e-05	6.08368	0.0418842	AK101303.1	Os.8281	Os12g0609800	4352760	Q2QMC2	NP_001067245	NM_001073777	LOC_Os12g41620								---	---	---
Os.56922.1.S1_at	1.61558	6.14232	3.88151	0.00403893	0.0843103	-2.26704	0.312651	6.14232	0.751159	0.472557	0.66377	-7.1077	0.577674	6.14232	1.38789	0.199978	0.312825	-6.60648	2.30451	6.14232	5.5367	0.000421956	0.00341392	-0.387888	2.52462	6.14232	6.06552	0.000222395	0.000758692	0.264164	-3.22099	AK110587.1	Os.56922	Os02g0462800	4329309	Q6IEN9 /// Q6K4Y7	NP_001046800	NM_001053335	LOC_Os02g26430	Osj001203	WRKY	OsWRKY42		Rice WRKY gene42	WRKY GENE 42	TRANSCRIPTION FACTOR WRKY42	0006350 // transcription // inferred from electronic annotation /// 0045449 // regulation of transcription // inferred from electronic annotation	0005634 // nucleus // inferred from electronic annotation	0003677 // DNA binding // inferred from electronic annotation /// 0003700 // sequence-specific DNA binding transcription factor activity // inferred from electronic annotation /// 0043565 // sequence-specific DNA binding // inferred from electronic annotation
Os.14721.1.S1_at	-0.0401369	12.6623	-0.354068	0.731791	0.890486	-7.00143	0.375869	12.6623	3.31572	0.00954894	0.0724031	-3.47851	0.69793	12.6623	6.15678	0.000199863	0.00183173	0.482449	0.309887	12.6623	2.73367	0.0239886	0.0655589	-4.65149	1.07586	12.6623	9.49072	7.47e-06	5.89e-05	3.93887	-2.14202	AK103563.1	Os.14721	Os09g0516600	4347581	B8BDJ3 /// Q69MU0 /// Q940L0	NP_001063673	NM_001070208	LOC_Os09g34100								---	---	0004416 // hydroxyacylglutathione hydrolase activity // inferred from electronic annotation /// 0008270 // zinc ion binding // inferred from electronic annotation /// 0016787 // hydrolase activity // inferred from electronic annotation
Os.53789.1.S1_at	-0.855245	7.67311	-4.14732	0.00273614	0.0679932	-1.86031	-0.531565	7.67311	-2.5777	0.0308219	0.133803	-4.67598	-1.02922	7.67311	-4.99096	0.000850648	0.00507791	-1.07506	-1.27908	7.67311	-6.20262	0.000189497	0.00193558	0.475802	-2.08472	7.67311	-10.1094	4.51e-06	4.12e-05	4.48281	-0.530547	AK100067.1	Os.84154	Os03g0336000	4332759	A2XGF2 /// Q10LT2	NP_001050037	NM_001056572	LOC_Os03g21780								---	---	0005488 // binding // inferred from electronic annotation
Os.40139.1.A1_x_at	1.16152	10.749	4.33506	0.00209087	0.0584738	-1.57857	1.23756	10.749	4.61889	0.00140592	0.0261562	-1.46191	1.67321	10.749	6.24484	0.000180468	0.00168768	0.59252	2.04843	10.749	7.64525	4.02e-05	0.000652513	2.15254	3.72144	10.749	13.8893	3.37e-07	6.94e-06	7.25969	1.39285	CF331001	Os.37869	Os01g0256500	4327719	A2TEQ3 /// A6N1D4 /// B1PXF8 /// B7EFV3 /// O22538 /// Q0JNY8 /// Q1EHU2 /// Q40647 /// Q8RYA3	NP_001042626	NM_001049161	LOC_Os01g15270								0006950 // response to stress // inferred from electronic annotation	---	---
Os.7327.1.S2_a_at	-0.415531	8.50533	-2.87128	0.0192478	0.164626	-3.87458	-0.374904	8.50533	-2.59055	0.0301912	0.132386	-4.65523	-0.445801	8.50533	-3.08044	0.0138083	0.040335	-4.0166	-0.114108	8.50533	-0.788475	0.451549	0.569965	-7.31101	-1.45614	8.50533	-10.0618	4.68e-06	4.21e-05	4.44205	-3.08307	AK120099.1	---	Os10g0446800	9268230	Q10SV5	NP_001176180	NM_001189251	LOC_Os10g30970								---	---	0003824 // catalytic activity // inferred from electronic annotation
Os.18955.1.S1_at	-0.457018	10.8362	-3.12305	0.0129107	0.139564	-3.46816	-0.0124986	10.8362	-0.0854096	0.933886	0.969802	-7.40748	-0.261406	10.8362	-1.78633	0.109153	0.194951	-6.0635	-1.08174	10.8362	-7.39213	5.19e-05	0.000774504	1.87612	-0.385703	10.8362	-2.63572	0.028075	0.0429143	-4.8524	-3.98309	AK111637.1	Os.18955	Os06g0728700	4342135	B5AEI9 /// Q5Z5B9	NP_001058645	NM_001065180	LOC_Os06g51260	Osj026179	MYB_related						0045449 // regulation of transcription // inferred from electronic annotation	0005634 // nucleus // inferred from electronic annotation	0003677 // DNA binding // inferred from electronic annotation
Os.47490.1.S1_at	-0.0306995	8.7496	-0.0774121	0.940062	0.979064	-7.06706	-0.804703	8.7496	-2.02915	0.0744045	0.220902	-5.54159	-0.860289	8.7496	-2.16931	0.0594701	0.121933	-5.48516	-1.07034	8.7496	-2.69898	0.0253615	0.0683869	-4.70791	-2.37065	8.7496	-5.97786	0.000246677	0.000824212	0.152182	-4.52991	AK060670.1	Os.47490	Os08g0505900	4345978	Q6Z3T9	NP_001062185	NM_001068720	LOC_Os08g39550								---	---	0005515 // protein binding // inferred from electronic annotation
Os.55395.1.S1_s_at	1.44166	8.51001	8.86584	1.28e-05	0.00185283	3.76319	1.61656	8.51001	9.94141	5.16e-06	0.000445106	4.53309	1.02962	8.51001	6.33186	0.000163308	0.00157731	0.700284	2.43963	8.51001	15.0031	1.78e-07	1.39e-05	7.95797	3.06634	8.51001	18.8572	2.61e-08	1.41e-06	9.93164	5.37723	AK108002.1	Os.55395	Os06g0666400	4341781	A2YFZ2 /// Q655W4	NP_001058308	NM_001064843	LOC_Os06g45570								---	---	---
Os.49315.1.S1_at	0.00722141	5.821	0.0342716	0.973441	0.992614	-7.06973	-0.262291	5.821	-1.24479	0.245974	0.448785	-6.61951	-0.337682	5.821	-1.60258	0.144962	0.244248	-6.32314	-0.289407	5.821	-1.37348	0.204251	0.316014	-6.69564	-1.31735	5.821	-6.2519	0.000179005	0.000634819	0.498838	-5.24184	AK111875.1	Os.49315	Os09g0364000	4346865	Q69NK8	NP_001062997	NM_001069532	LOC_Os09g19940			OsC3H59		Zinc finger CCCH domain-containing protein 59	ZINC FINGER CCCH DOMAIN-CONTAINING PROTEIN 59	ZINC FINGER CCCH DOMAIN-CONTAINING PROTEIN 59	---	---	0003676 // nucleic acid binding // inferred from electronic annotation /// 0003677 // DNA binding // inferred from electronic annotation /// 0003824 // catalytic activity // inferred from electronic annotation /// 0008270 // zinc ion binding // inferred from electronic annotation /// 0046872 // metal ion binding // inferred from electronic annotation
OsAffx.12508.1.S1_at	0.20043	8.35515	1.04569	0.324129	0.627194	-6.50026	0.524771	8.35515	2.73785	0.023828	0.116922	-4.41659	0.793221	8.35515	4.13842	0.00277157	0.0120679	-2.33467	0.630631	8.35515	3.29015	0.00993672	0.0341937	-3.7454	1.95951	8.35515	10.2233	4.12e-06	3.86e-05	4.57972	-2.48344	9630.m04414	Os.18559	Os02g0678200	4330310	---	NP_001047731	NM_001054266	LOC_Os02g45520								---	0016020 // membrane // inferred from reviewed computational analysis	---
Os.11437.1.S1_at	-0.0955874	12.2606	-0.679086	0.514894	0.767022	-6.82153	-0.285322	12.2606	-2.02703	0.0746561	0.221215	-5.54482	-0.494696	12.2606	-3.51449	0.00702562	0.0241618	-3.31469	-0.114981	12.2606	-0.816864	0.435991	0.555202	-7.2874	-1.1189	12.2606	-7.94904	2.98e-05	0.000160941	2.43898	-4.10589	AK073110.1	Os.59278	Os03g0749500	4334116	Q10CU4	NP_001051277	NM_001057812	LOC_Os03g53860								0005975 // carbohydrate metabolic process // inferred from electronic annotation /// 0008152 // metabolic process // inferred from electronic annotation	0016023 // cytoplasmic membrane-bounded vesicle // inferred from reviewed computational analysis	0004553 // hydrolase activity hydrolyzing O-glycosyl compounds // inferred from electronic annotation /// 0016787 // hydrolase activity // inferred from electronic annotation /// 0016798 // hydrolase activity acting on glycosyl bonds // inferred from electronic annotation
Os.54067.1.S1_at	-0.293082	5.74811	-1.72652	0.119798	0.382644	-5.65357	-0.0442743	5.74811	-0.260816	0.800355	0.893624	-7.37387	-0.493381	5.74811	-2.90646	0.0181975	0.0495688	-4.30007	-0.689634	5.74811	-4.06258	0.00309446	0.014556	-2.51966	-1.85786	5.74811	-10.9445	2.38e-06	2.63e-05	5.17168	-2.9351	AK101656.1	Os.54067	Os02g0231600	4328807	Q0E2K6	NP_001046368	NM_001052903	LOC_Os02g13770								---	---	---
Os.49580.1.S2_at	-0.154861	3.48249	-0.687462	0.509856	0.764698	-6.81551	0.179715	3.48249	0.797795	0.4464	0.642037	-7.07016	1.59056	3.48249	7.06088	7.33e-05	0.000908356	1.56534	-0.106927	3.48249	-0.474675	0.646808	0.744868	-7.52136	2.0542	3.48249	9.11905	1.02e-05	7.36e-05	3.59706	-3.24893	C26243	Os.97118	Os12g0290200	4352008	Q0INU7	NP_001066599	NM_001073131									---	---	---
Os.48291.1.S1_at	-0.17285	8.29065	-1.22966	0.251316	0.55605	-6.29896	-0.442479	8.29065	-3.14782	0.0124172	0.0830436	-3.75019	-0.448703	8.29065	-3.19209	0.011583	0.0353686	-3.83506	-0.677441	8.29065	-4.81935	0.00106982	0.00669887	-1.38745	-1.35832	8.29065	-9.66313	6.47e-06	5.28e-05	4.09352	-2.23563	AK073368.1	Os.48291	Os04g0692300	4337513	Q0J8Q6	NP_001054367	NM_001060902	LOC_Os04g59580								---	0016020 // membrane // inferred from reviewed computational analysis	---
Os.53313.1.S1_at	-1.15175	3.93484	-5.12243	0.000715693	0.030144	-0.451271	-0.775612	3.93484	-3.44953	0.00776273	0.0650976	-3.26324	-0.707852	3.93484	-3.14817	0.0124102	0.0371944	-3.90642	-0.996754	3.93484	-4.43306	0.00182068	0.00990327	-1.95574	-1.75451	3.93484	-7.80318	3.44e-05	0.000178527	2.28511	-1.45831	AK071942.1	Os.53313	Os06g0118600	4339939	Q0DF31	NP_001056628	NM_001063163	LOC_Os06g02770								---	---	---
Os.12264.2.S1_at	-0.324763	12.0532	-2.02923	0.0743942	0.304563	-5.20832	-0.727946	12.0532	-4.54847	0.00154971	0.0276947	-1.56546	-1.05967	12.0532	-6.62122	0.000117922	0.00126295	1.0516	-1.48388	12.0532	-9.27182	8.98e-06	0.000223513	3.77285	-1.95859	12.0532	-12.238	9.57e-07	1.42e-05	6.14817	0.839769	AK058847.1	Os.20924	Os03g0227800	4332135	B7E365 /// B7E735	NP_001049448	NM_001055983	LOC_Os03g12670								---	---	---
OsAffx.12546.1.S1_x_at	-0.225347	5.10037	-0.984999	0.351452	0.65307	-6.56119	-0.436567	5.10037	-1.90825	0.0901322	0.24613	-5.72386	-1.01605	5.10037	-4.4412	0.00179999	0.00875095	-1.87594	-0.594585	5.10037	-2.59896	0.0297854	0.0768948	-4.87027	-1.68842	5.10037	-7.38015	5.26e-05	0.000247284	1.82589	-3.44107	9630.m04687	Os.17476	Os02g0710800	4330491	Q6ZFX9	NP_001047897	NM_001054432	LOC_Os02g48100								---	---	0003676 // nucleic acid binding // inferred from electronic annotation /// 0004386 // helicase activity // inferred from electronic annotation /// 0005524 // ATP binding // inferred from electronic annotation /// 0008026 // ATP-dependent helicase activity // inferred from electronic annotation
OsAffx.16151.1.S1_at	-0.0657612	6.03789	-0.25791	0.802526	0.922473	-7.03367	0.82252	6.03789	3.22585	0.0109862	0.0776502	-3.62374	3.74211	6.03789	14.6763	2.13e-07	1.95e-05	7.79789	0.30014	6.03789	1.17713	0.270612	0.389161	-6.92994	2.64053	6.03789	10.356	3.72e-06	3.58e-05	4.69142	-1.01961	9635.m00769	Os.78869	Os07g0179300	4342556	Q6ZLD3	---	---	LOC_Os07g08200								0008152 // metabolic process // inferred from electronic annotation	---	0008168 // methyltransferase activity // inferred from electronic annotation /// 0016740 // transferase activity // inferred from electronic annotation
Os.20548.1.S1_at	0.524509	9.76653	3.16513	0.0120838	0.135597	-3.40041	0.233724	9.76653	1.4104	0.193458	0.388502	-6.41677	0.0853697	9.76653	0.51516	0.619385	0.728282	-7.42833	1.12101	9.76653	6.7647	0.000100712	0.00125458	1.15916	1.67369	9.76653	10.0998	4.54e-06	4.12e-05	4.47466	-2.32234	AK066753.1	Os.20548	Os04g0606200	4336916	A2XX96 /// Q7X8J0	NP_001053799	NM_001060334	LOC_Os04g51680								---	---	---
Os.50743.1.S1_at	-0.501454	5.01727	-1.71471	0.122011	0.385436	-5.6703	-1.06889	5.01727	-3.65504	0.00567171	0.0565383	-2.93546	-0.672391	5.01727	-2.29922	0.0482678	0.10347	-5.28088	-1.62751	5.01727	-5.56522	0.000407238	0.00333517	-0.349642	-1.80866	5.01727	-6.18465	0.00019349	0.000678443	0.414688	-2.76432	AK073462.1	Os.50743	Os02g0656100	4330197	Q0DZ02	NP_001047622	NM_001054157	LOC_Os02g43900								---	---	---
qCTS8-2a	20650060	21142502	chr8
Os.8119.1.S1_at	-0.0339986	8.09968	-0.220811	0.830378	0.93453	-7.04344	-0.145611	8.09968	-0.945702	0.370043	0.57419	-6.93851	-0.267081	8.09968	-1.73462	0.118302	0.207907	-6.13797	-0.454974	8.09968	-2.95493	0.0168466	0.0503765	-4.29078	-1.0219	8.09968	-6.63699	0.000115881	0.000454408	0.969403	-4.68826	AK066947.1	Os.8119	Os03g0847600	4334774	B7EX96 /// Q84SN3	NP_001051886	NM_001058421	LOC_Os03g63020								0006468 // protein phosphorylation // inferred from electronic annotation	---	0000166 // nucleotide binding // inferred from electronic annotation /// 0004672 // protein kinase activity // inferred from electronic annotation /// 0004674 // protein serine/threonine kinase activity // inferred from electronic annotation /// 0004693 // cyclin-dependent protein kinase activity // inferred from electronic annotation /// 0005524 // ATP binding // inferred from electronic annotat…
qCTB9	17719660	18810331	chr9
Os.17889.2.S1_at	-0.590775	4.66982	-2.23349	0.0536492	0.263624	-4.89368	-0.501306	4.66982	-1.89524	0.092002	0.249318	-5.74321	-1.69776	4.66982	-6.41855	0.000147971	0.00148526	0.806673	-1.13475	4.66982	-4.29004	0.00222913	0.011408	-2.17132	-2.78058	4.66982	-10.5123	3.29e-06	3.32e-05	4.82135	-1.43604	AK106948.1	---	Os05g0541000	4339470	Q5TKQ0	NP_001056185	NM_001062720									---	---	---
Os.13999.1.S1_at	-0.26128	11.4701	-1.53695	0.160145	0.440849	-5.91475	-0.367996	11.4701	-2.1647	0.0599116	0.19447	-5.33268	-1.53639	11.4701	-9.03768	1.1e-05	0.000255259	3.61098	-1.37359	11.4701	-8.07999	2.63e-05	0.000482933	2.61113	-1.30023	11.4701	-7.64845	4.01e-05	0.000201514	2.11941	-0.581181	AK109630.1	Os.13999	Os02g0178100	4328490	A6MZT0	NP_001046074	NM_001052609	LOC_Os02g08150	Osj010724	CO-like						---	---	---
Os.14191.1.S1_at	-0.0466928	10.3459	-0.203002	0.843842	0.941246	-7.0476	-0.351396	10.3459	-1.52773	0.162388	0.350725	-6.26364	-0.971298	10.3459	-4.22282	0.0024541	0.0109935	-2.20559	-0.621778	10.3459	-2.70325	0.0251885	0.0680681	-4.70097	-2.28646	10.3459	-9.94065	5.16e-06	4.52e-05	4.33745	-3.17607	AK066535.1	Os.14191	Os08g0137400	4344623	Q0J845	NP_001060956	NM_001067491	LOC_Os08g04310								---	0016023 // cytoplasmic membrane-bounded vesicle // inferred from reviewed computational analysis	0005507 // copper ion binding // inferred from electronic annotation /// 0009055 // electron carrier activity // inferred from electronic annotation
Os.28397.1.S1_at	0.849075	11.2807	5.59569	0.000392132	0.0197554	0.182785	0.417311	11.2807	2.75022	0.0233602	0.115638	-4.39651	1.13937	11.2807	7.50886	4.61e-05	0.000665611	2.06521	1.10221	11.2807	7.26396	5.92e-05	0.000852262	1.73341	1.82356	11.2807	12.0179	1.11e-06	1.57e-05	5.98913	1.1148	BI807677	Os.28397	Os02g0626400	4330036	A6MZG1 /// Q6K6Q1	NP_001047482	NM_001054017	LOC_Os02g41650								0006559 // L-phenylalanine catabolic process // inferred from electronic annotation /// 0009058 // biosynthetic process // inferred from electronic annotation /// 0009698 // phenylpropanoid metabolic process // inferred from electronic annotation	0005737 // cytoplasm // inferred from electronic annotation	0003824 // catalytic activity // inferred from electronic annotation /// 0016829 // lyase activity // inferred from electronic annotation /// 0016841 // ammonia-lyase activity // inferred from electronic annotation
Os.22480.1.S1_at	0.162938	7.7256	1.06393	0.316241	0.620043	-6.48139	-0.00356447	7.7256	-0.0232748	0.981961	0.994481	-7.41124	0.304237	7.7256	1.98657	0.0796176	0.152796	-5.76634	1.02368	7.7256	6.6843	0.000109987	0.00132771	1.06387	1.91104	7.7256	12.4785	8.16e-07	1.26e-05	6.31888	-2.45524	AK069840.1	Os.22480	Os02g0567200	4329716	B9F0N0 /// Q6YTI2	NP_001047178	NM_001053713	LOC_Os02g35910								---	---	0003824 // catalytic activity // inferred from electronic annotation /// 0004721 // phosphoprotein phosphatase activity // inferred from electronic annotation /// 0016787 // hydrolase activity // inferred from electronic annotation /// 0046872 // metal ion binding // inferred from electronic annotation
Os.54333.1.S1_at	-0.400472	5.1305	-2.2437	0.0527755	0.262011	-4.87772	-0.550962	5.1305	-3.08685	0.0136693	0.087322	-3.84916	-1.04608	5.1305	-5.86081	0.000283718	0.00234121	0.104887	-1.01036	5.1305	-5.66072	0.000361894	0.0030708	-0.222429	-1.75848	5.1305	-9.85216	5.54e-06	4.76e-05	4.26032	-0.916821	AK103436.1	Os.54333	Os11g0433800	4350405	Q53NS7	NP_001067800	NM_001074332	LOC_Os11g24590								---	---	---
Os.10830.1.S1_at	0.0353521	8.8968	0.260224	0.800797	0.921653	-7.03301	-0.195861	8.8968	-1.44172	0.184694	0.37855	-6.37662	-0.815663	8.8968	-6.00404	0.000239135	0.00208932	0.289073	-0.944016	8.8968	-6.94883	8.25e-05	0.00107308	1.37442	-1.6157	8.8968	-11.8931	1.21e-06	1.66e-05	5.89769	-1.16969	AK099291.1	---	Os08g0524800	4346087	Q84QW1	NP_001062289	NM_001068824	LOC_Os08g41320	Osj014457	bHLH						0045449 // regulation of transcription // inferred by curator /// 0045449 // regulation of transcription // inferred from electronic annotation	0005634 // nucleus // inferred by curator /// 0005634 // nucleus // inferred from electronic annotation	0030528 // transcription regulator activity // inferred by curator /// 0030528 // transcription regulator activity // inferred from electronic annotation
Os.47344.1.A1_at	0.49666	7.32773	1.75171	0.115201	0.375197	-5.61772	0.730507	7.32773	2.57649	0.030882	0.13383	-4.67793	1.54738	7.32773	5.4576	0.000465881	0.00330102	-0.428822	3.07587	7.32773	10.8485	2.56e-06	9.3e-05	5.12584	5.00713	7.32773	17.6601	4.53e-08	1.97e-06	9.36296	0.752866	AK070884.1	Os.47344	Os11g0175400	4349916	Q53PH5 /// Q56UL7	NP_001065878	NM_001072410	LOC_Os11g07440								---	---	0003824 // catalytic activity // inferred from electronic annotation
Os.20262.1.S1_at	-0.307809	9.94995	-1.42707	0.188748	0.479721	-6.05827	-0.915777	9.94995	-4.24576	0.00237472	0.0355494	-2.01832	-0.548648	9.94995	-2.54366	0.0325583	0.0769291	-4.88958	-1.33253	9.94995	-6.17793	0.000195006	0.00196874	0.444841	-2.2477	9.94995	-10.4208	3.54e-06	3.47e-05	4.74558	-1.55515	AK120892.1	Os.20262	Os05g0123100	4337665	Q75L84	NP_001054510	NM_001061045	LOC_Os05g03174								---	0016020 // membrane // inferred from electronic annotation	0015018 // galactosylgalactosylxylosylprotein 3-beta-glucuronosyltransferase activity // inferred from electronic annotation /// 0016740 // transferase activity // inferred from electronic annotation
Os.6126.1.S1_at	0.569432	9.85682	3.00994	0.0154377	0.150623	-3.65059	1.02853	9.85682	5.43666	0.000478328	0.0135866	-0.311088	1.40154	9.85682	7.40836	5.11e-05	0.000709352	1.95507	0.992105	9.85682	5.24413	0.000611265	0.00447515	-0.786758	2.47931	9.85682	13.1053	5.45e-07	9.56e-06	6.74916	0.791157	AK067266.1	Os.6126	Os04g0488700	4336231	Q7XUE9	NP_001053154	NM_001059689	LOC_Os04g41160								0006468 // protein phosphorylation // inferred from electronic annotation	---	0000166 // nucleotide binding // inferred from electronic annotation /// 0004672 // protein kinase activity // inferred from electronic annotation /// 0004674 // protein serine/threonine kinase activity // inferred from electronic annotation /// 0005524 // ATP binding // inferred from electronic annotation /// 0016301 // kinase activity // inferred from electronic annotation /// 0016740 // transf…
Os.22710.2.S1_x_at	0.104183	7.93557	0.391994	0.704573	0.875911	-6.986	-0.755394	7.93557	-2.8422	0.0201623	0.107718	-4.247	-0.479551	7.93557	-1.80433	0.106125	0.190451	-6.03734	-0.768011	7.93557	-2.88968	0.018691	0.0544608	-4.39723	-2.43671	7.93557	-9.16824	9.82e-06	7.16e-05	3.64298	-3.60492	NM_192053.1	Os.22710	Os01g0681200	4324393	Q0JKD5	NP_001043879	NM_001050414	LOC_Os01g48910								0008152 // metabolic process // inferred from electronic annotation	---	0003824 // catalytic activity // inferred from electronic annotation
Os.1308.1.S1_at	0.151953	11.0707	1.13187	0.288182	0.593246	-6.40896	-0.198068	11.0707	-1.47537	0.175664	0.367579	-6.33287	0.0072849	11.0707	0.0542637	0.957961	0.975857	-7.57216	-0.452019	11.0707	-3.367	0.00881832	0.0313366	-3.6211	-0.867366	11.0707	-6.46083	0.00014107	0.000528861	0.756498	-4.63572	AK069757.1	Os.14247	Os09g0249700	4346507	Q6K4K9 /// Q9S7C5	NP_001062674	NM_001069209	LOC_Os09g07510								---	---	0005488 // binding // inferred from electronic annotation
Os.49145.1.S1_at	-0.789028	9.04707	-3.99748	0.00340366	0.0764945	-2.0885	-0.544023	9.04707	-2.7562	0.0231373	0.115107	-4.3868	-0.555382	9.04707	-2.81375	0.0211007	0.0553533	-4.45117	-0.80171	9.04707	-4.06173	0.00309831	0.0145662	-2.52098	-1.19538	9.04707	-6.0562	0.000224848	0.000765056	0.252309	-2.63903	AK111995.1	---	Os03g0397700	9272509	---	NP_001173462	NM_001186533	LOC_Os03g27990								---	---	---
Os.54028.1.S1_at	-0.368842	4.01009	-2.83435	0.0204169	0.169929	-3.93423	-0.252043	4.01009	-1.93681	0.0861529	0.239513	-5.68118	-0.536159	4.01009	-4.1201	0.00284615	0.0123187	-2.36282	-1.17013	4.01009	-8.99181	1.14e-05	0.000266046	3.51167	-1.54153	4.01009	-11.8458	1.25e-06	1.69e-05	5.86285	-0.520741	AK101412.1	Os.54028	Os09g0318600	4346704	Q69LY2	NP_001062852	NM_001069387	LOC_Os09g14960								---	---	---
Os.22831.1.S1_at	0.731152	8.65957	5.14135	0.000698256	0.0295527	-0.425285	0.684634	8.65957	4.81425	0.0010772	0.0227127	-1.17831	0.290778	8.65957	2.04471	0.0725823	0.142165	-5.67778	0.923583	8.65957	6.4945	0.000135827	0.00152827	0.835685	1.44237	8.65957	10.1425	4.39e-06	4.05e-05	4.51114	-0.386911	AK104418.1	Os.22831	Os03g0710000	4333874	Q53RJ8	NP_001051046	NM_001057581	LOC_Os03g50210								---	0005739 // mitochondrion // inferred from reviewed computational analysis	---
Os.17160.1.S1_s_at	-0.264042	11.1395	-1.9917	0.078971	0.313288	-5.26506	0.0357327	11.1395	0.269536	0.793855	0.890336	-7.37132	-0.407512	11.1395	-3.07392	0.0139512	0.04066	-4.02721	-0.223933	11.1395	-1.68915	0.126927	0.222593	-6.27341	-1.21403	11.1395	-9.15763	9.91e-06	7.21e-05	3.63309	-3.86078	BQ907535	---	Os04g0108100	9270448	---	NP_001173732	NM_001186803									---	---	---
Os.9356.1.S1_at	-0.17932	11.5809	-1.49071	0.171678	0.45717	-5.97591	-0.010368	11.5809	-0.0861904	0.933283	0.969511	-7.40741	-0.461782	11.5809	-3.83885	0.00430339	0.0167617	-2.7999	-0.496772	11.5809	-4.12972	0.00280672	0.0135789	-2.41616	-1.03889	11.5809	-8.63644	1.57e-05	9.99e-05	3.13511	-3.09285	AK106121.1	Os.9356	Os01g0675700	4325515	A2WTQ5 /// Q0JKG7	NP_001043847	NM_001050382	LOC_Os01g48444								0006350 // transcription // inferred from electronic annotation /// 0009734 // auxin mediated signaling pathway // inferred from electronic annotation /// 0045449 // regulation of transcription // inferred from electronic annotation	0005634 // nucleus // inferred from electronic annotation /// 0009536 // plastid // inferred from reviewed computational analysis	0046983 // protein dimerization activity // inferred from electronic annotation
[truncated: 10 more columns]
